# Supplementary material for: Single-cell analysis of the epigenome and 3D chromatin architecture in the human retina
Source: Sci Adv. 2026 Jul 23;12(30):eadv9162. doi: 10.1126/sciadv.adv9162 (PMC13394472; doi:10.1126/sciadv.adv9162)
Supplement: Supplementary file 2 — Tables S1 to S15 [file sciadv.adv9162_tables_s1_to_s15.zip]

Archive with 34 entries (33 files):
- Tables_revision1/
- __MACOSX/._Tables_revision1
- Tables_revision1/table S14.csv
- __MACOSX/Tables_revision1/._table S14.csv
- Tables_revision1/.DS_Store
- __MACOSX/Tables_revision1/._.DS_Store
- Tables_revision1/table S7.tsv
- __MACOSX/Tables_revision1/._table S7.tsv
- Tables_revision1/table S6.tsv
- __MACOSX/Tables_revision1/._table S6.tsv
- Tables_revision1/table S5.tsv
- __MACOSX/Tables_revision1/._table S5.tsv
- Tables_revision1/table S3.tsv
- __MACOSX/Tables_revision1/._table S3.tsv
- Tables_revision1/table S2.csv
- __MACOSX/Tables_revision1/._table S2.csv
- Tables_revision1/table S1.csv
- __MACOSX/Tables_revision1/._table S1.csv
- Tables_revision1/table S8.tsv
- __MACOSX/Tables_revision1/._table S8.tsv
- Tables_revision1/table S4.csv
- __MACOSX/Tables_revision1/._table S4.csv
- Tables_revision1/table S9.tsv
- __MACOSX/Tables_revision1/._table S9.tsv
- Tables_revision1/table S11.tsv
- __MACOSX/Tables_revision1/._table S11.tsv
- Tables_revision1/table S10.tsv
- __MACOSX/Tables_revision1/._table S10.tsv
- Tables_revision1/table S12.tsv
- __MACOSX/Tables_revision1/._table S12.tsv
- Tables_revision1/table S13.tsv
- __MACOSX/Tables_revision1/._table S13.tsv
- Tables_revision1/table S15.tsv
- __MACOSX/Tables_revision1/._table S15.tsv
