# Supplementary material for: Single-cell analysis of the epigenome and 3D chromatin architecture in the human retina
Source: Sci Adv. 2026 Jul 23;12(30):eadv9162. doi: 10.1126/sciadv.adv9162 (PMC13394472; doi:10.1126/sciadv.adv9162)
Supplement: Supplementary file 2 — Tables S1 to S15 [file sciadv.adv9162_tables_s1_to_s15.zip › Tables_revision1/table S14.csv]

cell type	marker genes
Rods	Pde6a	Cnga1	Nr2e3
OFF cone bipolar	Grik1
M��ller glia	Aqp4	Rlbp1
ON cone bipolar	Grm6	Scgn
Rod bipolar	Grm6	Prkca	Pcp2
OFF cone bipolar	Scgn
Cones	Arr3	Gnat2	Opn1mw
GABA-amacrine	Gad1	Gad2
Horizontal	Onecut2	Onecut3	Lhx1
Gly-amacrine	Slc6a9
All-amacrine	Slc6a9	Gjd2
retinal ganglion cells (RGC)	Nefl	Nefm
Astrocyte	Gja1	Gfap
Microglia	C1qa	Ptprc
