# Supplementary material for: Single-cell analysis of the epigenome and 3D chromatin architecture in the human retina
Source: Sci Adv. 2026 Jul 23;12(30):eadv9162. doi: 10.1126/sciadv.adv9162 (PMC13394472; doi:10.1126/sciadv.adv9162)
Supplement: Supplementary file 2 — Tables S1 to S15 [file sciadv.adv9162_tables_s1_to_s15.zip › Tables_revision1/table S7.tsv]

This table shows the value of Fig.3d, which includes the cell types specific cCREs with significantly accessibility patterns of all the cell types from RPE tissue. Based on the known identified cCREs chromatin accessibility level matrix (rows as cCREs, columns as cell types), we further find the significant cell type specific cCREs. First, we calculated the z score of each row with (row_data - me…
peak	Endothelial	Fibroblasts	Macrophage	Mast_cell	Melanocyte	Perictyes	RPE	Schwann	T_NK_cell	VSMC	p_value
chr1-180702-181201	3.582300957	2.525126461	2.648406048	2.606510997	1.668487074	2.198201653	2.308185299	2.34796795	2.47614428	2.465208387	0.021109387
chr1-1182620-1183119	2.842990655	2.04025229	2.085056822	1.825844697	1.712748726	1.284293682	1.955351783	1.49837604	2.01532731	1.786367582	0.023899044
chr1-1211674-1212173	3.20686382	1.57964968	1.390370003	1.825844697	1.575669057	1.73677594	2.155012718	1.890017782	2.01532731	1.480257286	0.011497391
chr1-1419134-1419633	3.879936353	2.264533757	1.779128813	2.480591183	2.524507214	2.080713099	2.352220705	2.73650829	2.47614428	2.25350198	0.012129244
chr1-1420533-1421032	3.879936353	2.782500991	2.738790883	3.067108782	2.753633869	3.123748856	2.466814557	3.366678076	3.105478148	2.583306208	0.032599834
chr1-1440784-1441283	4.182131405	2.688864146	2.980244871	3.110268928	3.157520392	3.418255754	3.394642154	3.198829373	2.47614428	2.942775479	0.026915324
chr1-1512383-1512882	3.879936353	2.708084025	2.648406048	3.110268928	2.753633869	2.967026919	2.308185299	3.042301303	3.105478148	2.560447394	0.023592626
chr1-1858620-1859119	4.431858888	3.382113952	2.738790883	2.268349866	3.108664489	3.418255754	2.23950462	2.255914359	2.47614428	2.415122487	0.028832813
chr1-2069729-2070228	2.536755051	1.774569058	1.597804693	1.337475384	1.313566694	0.923923005	1.723551495	2.007588552	1.334202943	1.663036581	0.038842333
chr1-2148561-2149060	3.497199062	0.898998244	2.337325064	1.012967681	1.193758505	0.780573748	0.790037892	1.253788853	2.824858616	0.730720898	0.046894192
chr1-2344378-2344877	2.536755051	1.537293854	1.779128813	1.475915804	1.424183839	0.923923005	1.706689276	1.70744595	2.01532731	1.480257286	0.036835477
chr1-2576464-2576963	3.66266125	2.070269648	2.55197788	1.184326367	1.369935189	1.284293682	1.820784392	1.432620678	2.824858616	1.619466554	0.036708737
chr1-2628127-2628626	2.842990655	2.04025229	1.390370003	1.718364096	1.622824386	2.080713099	2.129934564	2.417602652	2.01532731	2.071464346	0.047077509
chr1-2900517-2901016	2.355215303	0.898998244	0.856571057	1.012967681	0.919402344	0.923923005	1.20460453	1.17554998	1.334202943	1.270915163	0.008645433
chr1-4463777-4464276	2.147498249	1.304575404	1.390370003	0.818477198	1.254905922	0.621393553	1.34197961	1.049610748	1.334202943	0.730720898	0.029585433
chr1-4638362-4638861	2.974745232	1.026959256	1.940186794	0	0.993035536	0.621393553	0.970388575	1.049610748	0	1.15362797	0.029875251
chr1-4705669-4706168	3.095467762	0.898998244	1.148019258	0.327129163	0.481451251	0.923923005	1.20460453	1.465872952	0	1.025955095	0.015459759
chr1-4769718-4770217	2.536755051	1.253162202	1.390370003	1.718364096	1.129904256	1.054307302	1.07920208	1.49837604	2.01532731	1.21346313	0.02830416
chr1-5705900-5706399	2.355215303	0.602991197	0	0.818477198	1.129904256	0.923923005	0.65592051	1.13477967	0	0.957615473	0.024456658
chr1-5717594-5718093	2.974745232	1.810580904	1.940186794	0.818477198	0.993035536	1.656927258	0.94185266	1.215199724	1.334202943	0.359104141	0.032276244
chr1-6109868-6110367	2.147498249	0.682878426	1.597804693	1.337475384	1.129904256	1.054307302	1.506899985	1.17554998	1.334202943	1.025955095	0.032293429
chr1-6420490-6420989	3.20686382	2.340397711	2.738790883	2.480591183	1.797395364	1.884325226	2.251180864	2.637836822	2.01532731	2.281727587	0.047646844
chr1-6785638-6786137	5.249837925	4.477247258	4.325684572	4.001474076	4.330136102	4.615204701	4.329885349	4.571925178	4.376963965	4.734712125	0.023881421
chr1-6810209-6810708	2.147498249	1.026959256	1.390370003	0.818477198	0.759801751	1.284293682	1.526250033	0.862521478	1.334202943	1.326166652	0.0297062
chr1-7418519-7419018	2.147498249	1.026959256	0.490944627	0.327129163	0.919402344	1.054307302	1.22842811	0.91161705	0	0.730720898	0.029561094
chr1-7548312-7548811	2.536755051	1.4936568	1.148019258	1.012967681	1.129904256	1.054307302	1.44724215	1.591709848	2.01532731	1.430700151	0.027746011
chr1-7783861-7784360	6.580209339	5.965442544	6.005330422	6.24947913	6.010838432	6.171198337	5.825788388	6.077393361	6.020083891	6.356252237	0.038672136
chr1-7875993-7876492	2.536755051	1.026959256	0.856571057	0.59362056	0.841807934	0.442446671	1.319973065	0.91161705	0	1.025955095	0.01735025
chr1-8037546-8038045	2.355215303	1.304575404	0.490944627	0.59362056	0.759801751	0.923923005	1.34197961	0.75901463	1.334202943	0.359104141	0.023346828
chr1-8638801-8639300	2.147498249	0.428580099	0	0.818477198	0.481451251	0.923923005	0.852693512	0.75901463	0	0.359104141	0.016718713
chr1-8715531-8716030	2.147498249	1.144489545	0.856571057	1.184326367	0.481451251	1.17387854	1.105169768	1.049610748	0	0.810383733	0.036804868
chr1-9018166-9018665	2.974745232	2.04025229	0.490944627	0.818477198	0.672851711	2.253542465	1.105169768	1.092823606	1.334202943	0.957615473	0.044030291
chr1-9322593-9323092	4.930882012	2.184458004	0.490944627	1.718364096	1.254905922	2.358235866	1.789096015	3.468624744	1.334202943	1.480257286	0.025663276
chr1-9392480-9392979	1.904761754	0.964396986	1.148019258	1.012967681	1.193758505	0.780573748	1.34197961	0.862521478	1.334202943	0.730720898	0.025189184
chr1-9990483-9990982	3.310271675	1.026959256	1.940186794	1.012967681	1.755692761	1.17387854	2.051973381	1.890017782	1.334202943	0.885876974	0.021686914
chr1-10210145-10210644	6.048349028	5.478468502	5.497764315	5.773536515	5.290173195	5.762818702	5.454984348	5.592981831	5.286660732	5.618860343	0.045957455
chr1-10462318-10462817	2.536755051	0.51841967	0.490944627	1.012967681	0.580323262	0.923923005	0.998370992	0.91161705	0	0.730720898	0.011862453
chr1-11273079-11273578	5.113524009	4.690356703	4.662312932	4.739090165	4.814350259	4.726961608	4.602496156	4.867742802	4.747556281	4.898603902	0.025341055
chr1-11664685-11665184	4.068731494	3.497072147	3.187022646	3.067108782	3.141418224	3.418255754	2.889197043	2.915656009	2.47614428	2.649786689	0.039591581
chr1-11776361-11776860	2.355215303	1.946260484	1.940186794	1.475915804	1.526920196	1.572398932	1.506899985	1.432620678	2.01532731	1.430700151	0.047119671
chr1-11784979-11785478	5.325843508	4.144868224	3.845694479	3.954878157	3.337909419	4.539297231	3.420725834	3.452126088	4.376963965	3.855191532	0.032419705
chr1-12330537-12331036	2.355215303	1.737635238	0.856571057	0	0.375301432	0.923923005	0.757659213	0.75901463	0	0.957615473	0.041288091
chr1-12424315-12424814	3.095467762	2.364824357	1.779128813	1.184326367	0.481451251	1.812436057	1.251864669	0.959096717	1.334202943	0.810383733	0.041501343
chr1-12638269-12638768	2.355215303	0.51841967	0.856571057	0.818477198	0.375301432	0.621393553	1.582790081	0.462195713	1.334202943	0.730720898	0.0249404
chr1-15336620-15337119	2.842990655	2.009597082	0.856571057	1.825844697	0.919402344	0.923923005	0.970388575	0.91161705	2.01532731	1.15362797	0.041181852
chr1-16087724-16088223	3.66266125	1.66080395	1.148019258	0.818477198	1.063092382	1.73677594	1.637197605	1.432620678	2.01532731	1.379379969	0.010940638
chr1-16386321-16386820	2.697983083	1.978276327	1.597804693	1.602226969	1.797395364	1.572398932	1.406054099	2.116295814	2.01532731	2.005296254	0.028053212
chr1-16620190-16620689	3.095467762	2.525126461	2.738790883	2.342620802	2.394674485	2.502277215	2.49654988	2.816024301	2.47614428	2.336574279	0.029996348
chr1-16699302-16699801	3.406760733	1.810580904	2.085056822	1.602226969	1.755692761	1.656927258	1.052758407	2.562982352	2.01532731	1.379379969	0.025372555
chr1-18324758-18325257	2.147498249	0.898998244	1.148019258	0.818477198	0.841807934	0.621393553	1.052758407	1.13477967	0	1.270915163	0.03324404
chr1-18846529-18847028	1.904761754	1.026959256	0.856571057	0.818477198	0.375301432	0.780573748	0.5838767	0.323955615	1.334202943	0.461359779	0.028782164
chr1-18972353-18972852	3.095467762	0.898998244	1.779128813	1.475915804	2.126726042	1.482608112	1.07920208	1.253788853	2.47614428	1.15362797	0.042229309
chr1-20059832-20060331	2.974745232	0.898998244	2.085056822	0.818477198	0.580323262	0.780573748	1.789096015	1.005063467	2.01532731	0.810383733	0.043060688
chr1-20080719-20081218	3.66266125	1.810580904	2.980244871	0.818477198	1.526920196	1.054307302	2.563637848	1.328002126	1.334202943	1.15362797	0.049496389
chr1-20110589-20111088	4.431858888	0.332772325	0.490944627	0.818477198	0.672851711	0.621393553	0.5838767	0.462195713	1.334202943	0.249044131	0.005756288
chr1-20507710-20508209	5.025091341	3.940654804	4.266142931	4.309909145	4.099548204	4.2161786	3.760065152	4.464977163	4.019133829	4.064626349	0.019995584
chr1-20515132-20515631	2.355215303	1.144489545	1.148019258	0.327129163	0.481451251	0.780573748	0.620348264	0.75901463	0	0.249044131	0.018030394
chr1-20575252-20575751	3.66266125	1.845715689	2.904163471	1.337475384	1.129904256	1.73677594	1.545343982	2.311848248	1.334202943	1.21346313	0.033069506
chr1-20589092-20589591	3.738780545	1.086920907	2.448639962	1.602226969	1.193758505	1.054307302	1.07920208	1.13477967	1.334202943	1.025955095	0.013242908
chr1-20589604-20590103	3.811084127	1.845715689	1.597804693	1.602226969	1.129904256	1.17387854	1.406054099	1.005063467	0	1.091203391	0.015120738
chr1-20597615-20598114	3.310271675	0.51841967	1.779128813	0	0.375301432	0.23811851	0.5838767	0.588340119	1.334202943	0.461359779	0.015740952
chr1-20618385-20618884	2.842990655	0.758573151	1.390370003	1.337475384	0.841807934	0.442446671	0.821705814	0.647503676	2.01532731	0.646400818	0.026132945
chr1-20640121-20640620	2.842990655	1.620797374	1.390370003	1.012967681	2.025079218	1.952801562	1.689627638	1.938201808	2.01532731	1.270915163	0.036092441
chr1-20684660-20685159	3.94565176	1.354219271	3.187022646	1.602226969	2.059763349	1.17387854	1.65488684	1.530162957	1.334202943	1.15362797	0.028508819
chr1-20685233-20685732	4.182131405	1.304575404	3.121335483	1.602226969	1.953104497	1.17387854	1.22842811	1.253788853	1.334202943	0.556844954	0.025596998
chr1-20745806-20746305	1.612754903	0.758573151	0.490944627	0.818477198	0.672851711	0.442446671	0.65592051	0.526646182	0	0.461359779	0.01798545
chr1-21023944-21024443	2.536755051	1.88001512	1.390370003	2.019408072	1.424183839	1.884325226	1.363655509	1.984828429	1.334202943	1.899980737	0.048833779
chr1-21170530-21171029	2.697983083	1.978276327	1.597804693	1.602226969	1.712748726	1.482608112	1.637197605	1.465872952	1.334202943	1.574539606	0.010566862
chr1-21175412-21175911	4.126545357	2.764253512	3.310052819	3.152175298	2.732290969	3.600045554	3.191474666	3.312869471	2.47614428	2.513613644	0.049942399
chr1-21195061-21195560	3.582300957	2.887389418	2.216697855	2.929294373	2.367244564	2.999762928	2.405439621	2.637836822	2.01532731	2.103444096	0.0472955
chr1-21247276-21247775	2.842990655	1.448658582	1.940186794	1.475915804	0.919402344	1.054307302	0.757659213	0.91161705	0	0.957615473	0.034845787
chr1-21397720-21398219	2.147498249	0.898998244	0.490944627	0.818477198	1.063092382	1.284293682	0.38625676	1.215199724	0	0.359104141	0.035993126
chr1-21491811-21492310	2.842990655	1.810580904	1.148019258	1.184326367	0.919402344	1.284293682	1.44724215	1.788535372	2.01532731	2.005296254	0.034917786
chr1-21503613-21504112	3.406760733	1.4936568	0.856571057	0.818477198	0.759801751	0.621393553	1.025820975	1.70744595	1.334202943	0.646400818	0.01063987
chr1-21508955-21509454	5.822106269	3.721729943	2.823845413	3.415698043	3.125134306	3.600045554	3.341015918	3.928306266	3.719281094	3.457624659	0.00881056
chr1-21509668-21510167	4.563272996	2.782500991	2.085056822	2.342620802	2.159076813	2.633233744	2.563637848	2.87909566	2.824858616	2.583306208	0.008742109
chr1-21517084-21517583	2.697983083	1.144489545	0.856571057	0.818477198	0.993035536	0.621393553	2.179662381	0.959096717	1.334202943	0.646400818	0.031565043
chr1-21537555-21538054	5.325843508	3.000837006	1.597804693	2.829514385	2.688633931	2.828107155	3.640857393	2.776814055	2.01532731	3.727622601	0.026075561
chr1-21538191-21538690	5.084644583	2.818317819	2.085056822	2.019408072	2.251991757	2.358235866	2.788624845	2.763503526	1.334202943	2.713338175	0.012123306
chr1-21567050-21567549	3.095467762	1.448658582	0.856571057	1.602226969	1.424183839	2.502277215	1.805027205	1.13477967	1.334202943	0.646400818	0.040509116
chr1-21574365-21574864	5.249837925	1.845715689	2.085056822	2.722317228	1.313566694	2.547263202	1.44724215	2.562982352	0	1.899980737	0.021739805
chr1-21631949-21632448	2.974745232	2.315550358	1.148019258	1.184326367	0.841807934	1.386855782	1.363655509	1.465872952	2.01532731	1.528168496	0.033609117
chr1-21823007-21823506	2.974745232	2.099675161	1.779128813	2.190046901	1.755692761	2.080713099	1.637197605	1.432620678	1.334202943	1.528168496	0.023239326
chr1-21838736-21839235	2.697983083	2.156746993	1.779128813	1.337475384	1.424183839	1.952801562	1.772986935	1.650738163	2.01532731	1.619466554	0.029615258
chr1-21841487-21841986	3.095467762	1.88001512	1.779128813	1.337475384	1.476466325	1.812436057	1.385010552	1.215199724	0	1.786367582	0.046967108
chr1-21963877-21964376	3.497199062	2.48111413	2.648406048	2.880266832	2.83598156	2.999762928	2.788624845	2.763503526	2.47614428	2.389412015	0.024682508
chr1-22053135-22053634	4.758754641	4.109167397	4.410628609	4.068662206	4.29417425	4.243771693	4.238987384	4.501514523	4.478910997	4.383929077	0.044729308
chr1-22543434-22543933	1.904761754	1.199848868	1.148019258	1.012967681	1.063092382	0.780573748	1.29762563	1.17554998	1.334202943	1.326166652	0.019769833
chr1-22906943-22907442	2.697983083	1.144489545	0.490944627	1.012967681	0.919402344	0.780573748	1.025820975	0.647503676	0	0.957615473	0.012656593
chr1-23167921-23168420	4.644670653	3.822170772	3.999864389	3.831345734	3.79439404	3.889270805	3.77631835	4.189462407	3.719281094	3.817127161	0.012647613
chr1-23183860-23184359	2.355215303	1.354219271	1.390370003	1.337475384	1.129904256	1.054307302	1.274926579	1.253788853	1.334202943	0.885876974	0.009240195
chr1-23216870-23217369	3.738780545	3.000837006	3.052514262	2.829514385	2.126726042	3.063087409	2.997148028	2.82886109	2.47614428	2.793940174	0.042385277
chr1-23294976-23295475	1.904761754	0.898998244	0.856571057	0.818477198	0.841807934	0.780573748	1.56418852	1.092823606	1.334202943	1.15362797	0.037247735
chr1-23369273-23369772	4.520784582	3.593242008	3.052514262	3.751807667	3.498229428	3.703032328	3.649706714	3.823173873	3.876983732	3.564880379	0.026105248
chr1-23384910-23385409	3.310271675	1.699730993	1.148019258	1.012967681	0.759801751	1.656927258	0.94185266	0.862521478	0	1.025955095	0.017136134
chr1-23520851-23521350	2.147498249	1.144489545	0.856571057	0.818477198	0.672851711	0.442446671	1.155743646	1.005063467	1.334202943	0.810383733	0.017680147
chr1-23567218-23567717	4.235654981	2.099675161	3.578316651	1.825844697	1.575669057	2.01817447	2.038560204	1.70744595	2.824858616	2.03875961	0.035789813
chr1-23591332-23591831	3.582300957	1.946260484	2.337325064	1.475915804	1.424183839	2.502277215	0.970388575	1.62152588	2.47614428	1.825241279	0.034464075
chr1-23620517-23621016	2.536755051	1.66080395	1.390370003	1.475915804	0.919402344	1.572398932	1.487286873	1.13477967	2.01532731	1.786367582	0.037909442
chr1-24224204-24224703	2.147498249	0.428580099	0.490944627	0.59362056	0.841807934	0.23811851	0.546459162	0.588340119	1.334202943	0.359104141	0.015652879
chr1-24283770-24284269	3.406760733	2.870429061	1.148019258	0.818477198	1.063092382	1.73677594	0.690636723	1.13477967	1.334202943	0.885876974	0.03814633
chr1-24358198-24358697	2.536755051	0.758573151	0.856571057	1.602226969	1.8379263	0.23811851	1.052758407	1.328002126	1.334202943	0.810383733	0.044916079
chr1-24391335-24391834	3.879936353	3.357980741	3.310052819	3.271051134	2.951309073	3.210211139	3.256643088	2.927639762	2.824858616	3.093691713	0.02385047
chr1-24392296-24392795	3.310271675	2.835898209	2.55197788	2.268349866	2.710627581	2.714368119	2.714649066	2.95131271	2.824858616	2.649786689	0.038576014
chr1-24695763-24696262	3.310271675	1.253162202	1.940186794	0.59362056	1.575669057	1.386855782	1.65488684	1.465872952	1.334202943	0.810383733	0.015868616
chr1-24720156-24720655	4.563272996	3.54060756	1.597804693	1.337475384	1.989540655	2.407864847	1.601154851	1.788535372	3.105478148	0.957615473	0.043195724
chr1-25520281-25520780	2.974745232	1.774569058	1.148019258	2.107248866	1.668487074	2.198201653	1.426795106	1.762008779	1.334202943	1.825241279	0.026502452
chr1-25591909-25592408	2.147498249	1.304575404	0.856571057	1.184326367	0.580323262	1.17387854	1.105169768	0.811696124	0	1.091203391	0.041215178
chr1-25799818-25800317	5.374376718	4.70955684	4.516626461	4.516535147	4.535073382	5.140599274	4.491202071	4.717082702	4.478910997	4.804465735	0.034389708
chr1-26155915-26156414	4.563272996	1.4936568	1.390370003	2.107248866	1.622824386	1.284293682	1.29762563	1.36372459	0	0.885876974	0.011646854
chr1-26189840-26190339	2.147498249	1.026959256	1.779128813	1.337475384	0.841807934	1.386855782	1.29762563	1.215199724	1.334202943	1.663036581	0.047953196
chr1-26279691-26280190	5.374376718	4.845948608	4.541952251	4.500402692	4.541223058	4.79382139	4.627349055	4.741048954	4.82703172	4.995520293	0.023626113
chr1-26602306-26602805	2.536755051	1.978276327	1.148019258	1.475915804	1.712748726	1.386855782	1.487286873	1.814583018	1.334202943	1.480257286	0.023736562
chr1-26752987-26753486	2.842990655	1.199848868	1.148019258	1.012967681	0.672851711	0.442446671	1.426795106	1.13477967	1.334202943	1.825241279	0.020103576
chr1-26877825-26878324	3.095467762	1.88001512	2.085056822	2.019408072	2.281679566	2.455843206	2.363022701	2.484030482	2.01532731	2.440382779	0.024755731
chr1-27392286-27392785	5.51088747	5.048017859	4.915820244	5.091144943	4.829504904	5.034007229	4.532455327	4.713626218	5.107267367	4.921209018	0.039226947
chr1-27395314-27395813	4.182131405	3.561892323	3.578316651	3.667627363	3.406886845	3.512012112	2.918782901	3.484936853	3.719281094	3.420024481	0.042152453
chr1-27463666-27464165	2.355215303	1.57964968	0.490944627	1.012967681	0.841807934	1.054307302	1.274926579	1.215199724	1.334202943	1.574539606	0.031461947
chr1-27464230-27464729	1.904761754	1.086920907	0.490944627	0.818477198	0.759801751	1.17387854	0.852693512	0.811696124	0	0.730720898	0.032975394
chr1-27608558-27609057	4.008503757	2.835898209	2.648406048	2.665575782	2.753633869	2.828107155	2.609716943	3.148516988	2.824858616	2.415122487	0.010241369
chr1-27615382-27615881	2.842990655	2.238332591	1.940186794	1.602226969	2.126726042	2.01817447	1.740218903	2.116295814	2.47614428	1.574539606	0.048381278
chr1-27634066-27634565	5.374376718	3.839704557	3.88580879	3.547154846	3.125134306	3.556700205	2.772510474	3.331029579	4.019133829	3.43266707	0.015901822
chr1-27659104-27659603	3.811084127	2.93710601	3.052514262	3.022617518	3.092004479	3.153149146	2.426189401	2.500170295	2.824858616	2.281727587	0.040572905
chr1-27659641-27660140	5.300950587	4.378736964	4.591307883	4.024219567	4.308666737	4.516855038	3.59577779	4.11804957	4.747556281	4.31731532	0.045356313
chr1-27686442-27686941	1.904761754	1.354219271	1.148019258	0.818477198	1.313566694	0.621393553	1.29762563	1.253788853	1.334202943	1.270915163	0.047901672
chr1-27763387-27763886	2.355215303	1.304575404	0.856571057	1.184326367	1.797395364	0.442446671	0.912740906	0.959096717	1.334202943	1.21346313	0.035144784
chr1-27773462-27773961	4.758754641	4.019698746	3.845694479	3.482923202	3.547940778	4.100205036	3.35731412	3.842292126	3.542199852	3.407270121	0.023359367
chr1-27789571-27790070	3.20686382	1.810580904	2.085056822	1.337475384	1.424183839	0.923923005	1.506899985	0.75901463	2.01532731	2.03875961	0.031925758
chr1-28045081-28045580	1.612754903	0.332772325	0.856571057	0.818477198	0.919402344	0	0.50804527	0.249528424	0	0.129889288	0.036346627
chr1-28051354-28051853	2.147498249	0.602991197	0.490944627	0.327129163	0.841807934	0.621393553	1.180380929	0.526646182	0	0.461359779	0.015289347
chr1-28154797-28155296	3.879936353	1.086920907	2.55197788	1.337475384	1.063092382	0.621393553	1.251864669	1.253788853	1.334202943	0.646400818	0.016266466
chr1-28160818-28161317	3.879936353	2.364824357	1.779128813	0.818477198	1.915724226	1.73677594	0.852693512	1.13477967	2.47614428	0.646400818	0.031483296
chr1-28483037-28483536	2.147498249	0.758573151	1.148019258	0.327129163	0.481451251	0.780573748	1.274926579	0.704336269	0	0.730720898	0.026103049
chr1-28766105-28766604	2.147498249	0.964396986	0.490944627	0.59362056	0.672851711	0.442446671	1.130678305	1.398583862	0	0.810383733	0.031250176
chr1-29153574-29154073	2.147498249	0.964396986	0.856571057	1.012967681	1.063092382	1.572398932	1.025820975	1.465872952	1.334202943	0.646400818	0.030233386
chr1-29488398-29488897	2.355215303	1.304575404	1.148019258	0.818477198	0.919402344	0.923923005	1.44724215	1.253788853	0	0.646400818	0.035990643
chr1-30095393-30095892	2.147498249	1.537293854	0.490944627	0.59362056	1.313566694	0.780573748	1.105169768	0.862521478	1.334202943	0.885876974	0.035850777
chr1-30992058-30992557	2.147498249	1.253162202	0.856571057	0.59362056	0.919402344	0.621393553	1.130678305	1.005063467	0	0.810383733	0.027418347
chr1-31225109-31225608	2.147498249	0.830493562	0.490944627	0	1.424183839	1.054307302	0.690636723	1.13477967	0	0.461359779	0.04372965
chr1-31564173-31564672	3.497199062	2.184458004	2.648406048	2.019408072	1.87734961	3.03177258	1.969557411	2.137087799	2.01532731	2.793940174	0.0480047
chr1-31575367-31575866	3.20686382	2.070269648	1.597804693	2.268349866	1.476466325	2.080713099	1.955351783	1.49837604	2.01532731	1.971038245	0.016526841
chr1-31588913-31589412	4.864474577	2.93710601	2.337325064	2.413254693	1.575669057	3.31798035	1.385010552	1.762008779	0	2.440382779	0.047225859
chr1-31593931-31594430	3.497199062	1.620797374	1.779128813	2.268349866	1.755692761	2.714368119	2.065262999	1.561264585	1.334202943	2.733914762	0.042700792
chr1-31644420-31644919	5.275620601	4.610894088	4.662312932	4.819313243	4.365223297	4.848762561	4.436002216	4.889350221	4.574127039	4.666774753	0.031160022
chr1-32241242-32241741	4.830088253	3.731155428	3.367844822	3.805317249	3.874510254	4.05419315	3.245011146	3.340024623	4.148525456	3.717326023	0.029427971
chr1-32247378-32247877	4.431858888	3.091446831	1.779128813	1.337475384	3.250532464	2.547263202	1.911875847	1.984828429	1.334202943	1.899980737	0.034235075
chr1-32248141-32248640	4.758754641	3.452182002	3.718190935	3.482923202	3.854894425	2.674371211	2.874173436	2.637836822	2.824858616	3.230305379	0.032085341
chr1-32275277-32275776	3.20686382	2.364824357	2.337325064	1.925870202	2.09363317	1.952801562	2.011353832	1.762008779	1.334202943	1.899980737	0.022204006
chr1-32520391-32520890	3.406760733	2.070269648	2.448639962	2.190046901	2.190718037	2.753286009	2.796615032	2.177793845	2.47614428	2.649786689	0.027924914
chr1-32560395-32560894	1.904761754	0.682878426	0.490944627	0.327129163	0.580323262	0.23811851	0.428005753	0.394730814	1.334202943	0.461359779	0.020217668
chr1-32561055-32561554	1.612754903	0.898998244	0	0	0.580323262	0.442446671	0.65592051	0.323955615	0	0.810383733	0.032537893
chr1-32577893-32578392	2.355215303	1.026959256	0	0	0.136239756	0.621393553	0.620348264	0.249528424	1.334202943	0.461359779	0.022049015
chr1-32638114-32638613	2.355215303	0.602991197	0.856571057	0.59362056	0.375301432	0.923923005	0.821705814	0.91161705	1.334202943	0.810383733	0.011455897
chr1-33055095-33055594	4.126545357	3.270186098	2.980244871	3.022617518	3.595996113	3.210211139	2.627744239	3.117465221	2.47614428	2.924989371	0.035104726
chr1-33218680-33219179	3.879936353	1.946260484	2.738790883	2.268349866	3.265467754	1.73677594	2.636674111	2.531918135	2.824858616	2.195338052	0.043483722
chr1-33443727-33444226	3.811084127	2.629618722	1.390370003	1.337475384	1.129904256	1.656927258	1.22842811	1.591709848	1.334202943	0.885876974	0.015929396
chr1-33612771-33613270	3.406760733	2.315550358	1.779128813	1.825844697	1.797395364	3.03177258	2.251180864	1.865308536	1.334202943	1.619466554	0.047608103
chr1-33634740-33635239	2.842990655	2.388844305	2.448639962	2.019408072	1.712748726	2.198201653	2.025021149	1.734985295	2.01532731	1.935946924	0.040710555
chr1-34792666-34793165	3.582300957	1.4936568	1.390370003	1.184326367	1.622824386	2.455843206	1.820784392	1.62152588	2.824858616	2.583306208	0.047189377
chr1-34843063-34843562	3.879936353	0.830493562	1.779128813	1.184326367	1.313566694	0.621393553	0.5838767	0.647503676	0	0.730720898	0.011031684
chr1-34851384-34851883	3.095467762	0.964396986	1.148019258	1.337475384	1.193758505	1.812436057	0.970388575	0.862521478	1.334202943	2.165352423	0.020505155
chr1-34859452-34859951	5.084644583	4.360632414	4.566841118	4.309909145	4.372139484	4.755996017	4.282309713	4.552708856	4.574127039	4.472305082	0.022942727
chr1-35104195-35104694	1.904761754	0.230146609	0	0.327129163	0.136239756	0.23811851	0.38625676	0.394730814	0	0	0.006194341
chr1-35494412-35494911	2.147498249	1.086920907	1.148019258	0.59362056	0.672851711	0.23811851	0.790037892	1.049610748	0	0.461359779	0.026028734
chr1-35742555-35743054	1.904761754	0.758573151	1.148019258	0.818477198	0.841807934	0.621393553	0.5838767	0.862521478	0	0.730720898	0.024465737
chr1-36276110-36276609	2.697983083	1.086920907	0.490944627	1.012967681	0.481451251	0.621393553	0.94185266	0.75901463	0	0.885876974	0.011190839
chr1-36306228-36306727	4.721720048	3.786450664	4.235424507	4.291276409	4.323015088	4.085030209	3.804328156	4.026295053	4.267261408	4.254614293	0.047105781
chr1-36562641-36563140	2.147498249	0.682878426	0.490944627	0	0.993035536	0.780573748	0.468580506	0.811696124	0	0	0.018978706
chr1-37860035-37860534	4.830088253	4.019698746	4.035963506	3.57822916	3.79439404	3.871692282	3.45141623	3.744061922	3.340301423	3.55334933	0.017189606
chr1-37977553-37978052	1.904761754	0.830493562	0	0	0.759801751	0.780573748	1.07920208	0.704336269	0	0.556844954	0.034103231
chr1-38841545-38842044	2.536755051	1.199848868	0	0.327129163	0.672851711	1.17387854	1.29762563	0.75901463	0	0.646400818	0.025615279
chr1-39132883-39133382	4.604545811	2.458593997	2.085056822	1.925870202	1.254905922	2.080713099	3.273917024	1.840168706	2.01532731	1.379379969	0.019004391
chr1-39183785-39184284	3.94565176	2.009597082	2.085056822	1.825844697	1.8379263	1.482608112	2.476794583	2.293443523	2.47614428	2.103444096	0.011399181
chr1-42165619-42166118	4.287263677	1.4936568	1.390370003	1.337475384	1.313566694	1.386855782	1.487286873	1.530162957	1.334202943	1.430700151	0.004557969
chr1-42172518-42173017	4.337089789	1.537293854	0.856571057	2.544924454	1.953104497	1.572398932	1.897087766	1.788535372	1.334202943	2.134730307	0.012907111
chr1-42334429-42334928	4.721720048	3.613769624	4.105559947	3.57822916	3.619436552	3.780435745	3.658502085	3.992465575	4.267261408	3.482157832	0.031308059
chr1-42924818-42925317	4.683709657	3.046853156	3.761956198	3.696236713	3.141418224	3.761470728	4.163760849	3.59423199	3.876983732	3.685987881	0.043147837
chr1-42978559-42979058	3.095467762	2.669384754	1.779128813	1.337475384	0.841807934	1.812436057	1.851791676	1.465872952	1.334202943	1.21346313	0.047412358
chr1-43184251-43184750	1.904761754	0.332772325	0.856571057	0.818477198	0.481451251	0.23811851	0.690636723	0.588340119	0	0.461359779	0.014229269
chr1-43295381-43295880	3.66266125	2.835898209	1.779128813	2.190046901	1.797395364	2.674371211	2.384387044	1.398583862	1.334202943	1.15362797	0.049967015
chr1-43337645-43338144	2.147498249	1.144489545	1.597804693	1.184326367	1.254905922	1.054307302	1.836371336	1.530162957	1.334202943	1.091203391	0.041512427
chr1-43366808-43367307	3.811084127	2.727051216	3.476915501	3.308595036	2.774665623	2.590888754	2.933351375	2.915656009	3.105478148	3.045119501	0.046461441
chr1-43414580-43415079	2.974745232	2.099675161	2.085056822	1.337475384	2.09363317	1.884325226	2.179662381	2.236777217	1.334202943	1.74641735	0.039280126
chr1-44405253-44405752	4.235654981	3.321006685	2.904163471	2.776911217	2.913881644	2.674371211	2.933351375	2.891385676	3.105478148	3.230305379	0.010685824
chr1-44405786-44406285	4.477006783	3.106010253	2.55197788	2.413254693	2.025079218	2.358235866	2.373744419	2.34796795	2.01532731	2.906981249	0.012018462
chr1-44406829-44407328	4.287263677	2.745772276	3.052514262	2.107248866	2.549128335	2.080713099	2.191831055	2.547533852	2.01532731	2.733914762	0.014225283
chr1-44407350-44407849	4.520784582	2.800520552	2.085056822	1.602226969	2.339282993	2.864111168	2.34133722	2.531918135	2.01532731	3.028558435	0.016736597
chr1-44417974-44418473	3.738780545	2.184458004	2.648406048	2.268349866	1.8379263	1.812436057	1.637197605	2.27480097	1.334202943	2.537220555	0.02396274
chr1-44455781-44456280	1.612754903	0.230146609	0.856571057	0	0.375301432	0	0.343263532	0.171051753	0	0.461359779	0.015667041
chr1-44485062-44485561	3.095467762	2.128493273	1.390370003	0.818477198	0.260716651	1.884325226	0.50804527	0.811696124	1.334202943	0.810383733	0.037573927
chr1-44786200-44786699	4.758754641	4.144868224	4.566841118	4.174124539	3.995897267	4.159356846	4.227211629	4.164361671	4.376963965	4.196496107	0.0345622
chr1-44808274-44808773	4.930882012	4.656129053	4.235424507	4.15363982	4.528897379	4.494058216	4.253573185	4.091663375	4.148525456	4.409736577	0.042556809
chr1-44884778-44885277	2.974745232	1.66080395	1.148019258	1.184326367	0.580323262	0.923923005	1.130678305	1.840168706	1.334202943	2.389412015	0.042949335
chr1-45068834-45069333	1.904761754	0.51841967	1.390370003	0	0.672851711	0.621393553	0.620348264	0.526646182	0	0.461359779	0.033658574
chr1-45246458-45246957	3.310271675	0.428580099	0	0	0.481451251	0.442446671	0.468580506	0.249528424	1.334202943	0.129889288	0.008507155
chr1-45521730-45522229	5.300950587	4.783899798	4.991305135	4.919777173	4.854414168	4.875467951	4.640726869	4.723970924	4.973943154	4.847589587	0.022753582
chr1-45767016-45767515	2.536755051	1.946260484	0.856571057	1.012967681	0.260716651	0.23811851	0.852693512	0.75901463	1.334202943	0.461359779	0.040178397
chr1-46020180-46020679	3.310271675	2.290267552	1.940186794	0.59362056	0.919402344	1.572398932	0.883029596	1.005063467	0	0.810383733	0.039797502
chr1-46035266-46035765	3.406760733	1.774569058	1.940186794	1.825844697	2.221680173	2.30683863	2.051973381	1.762008779	1.334202943	2.224713114	0.015573326
chr1-46058029-46058528	2.974745232	1.144489545	1.597804693	1.012967681	0.672851711	0.23811851	1.363655509	1.005063467	2.01532731	1.270915163	0.029103096
chr1-46059940-46060439	2.697983083	1.026959256	1.148019258	1.012967681	0.672851711	0.23811851	1.07920208	1.49837604	1.334202943	0.359104141	0.020680337
chr1-46166939-46167438	5.466803665	3.244088317	3.367844822	3.232504045	2.339282993	3.237917511	3.431028678	3.237852967	2.824858616	3.747997886	0.011567216
chr1-46324442-46324941	2.355215303	0.898998244	1.148019258	1.184326367	0.580323262	0.923923005	0.998370992	1.092823606	0	0.556844954	0.022186369
chr1-46798715-46799214	3.879936353	2.800520552	1.597804693	0.59362056	0.841807934	2.01817447	1.052758407	0.588340119	0	1.21346313	0.037827728
chr1-46806611-46807110	5.398044486	3.848392181	2.337325064	1.337475384	1.476466325	3.237917511	1.487286873	1.13477967	2.47614428	0.730720898	0.035568468
chr1-46820341-46820840	3.738780545	1.144489545	0.490944627	1.012967681	0.919402344	0.780573748	0.912740906	0.704336269	1.334202943	0.556844954	0.006174121
chr1-47192938-47193437	3.738780545	3.091446831	3.121335483	2.776911217	2.732290969	3.03177258	2.319320799	2.547533852	2.47614428	2.813406199	0.031509802
chr1-47211782-47212281	4.604545811	1.253162202	4.071181357	1.602226969	1.915724226	0.923923005	1.22842811	1.17554998	1.334202943	1.15362797	0.040186875
chr1-47225003-47225502	3.66266125	2.156746993	2.448639962	2.480591183	2.688633931	2.547263202	2.117230096	1.961703477	2.47614428	1.663036581	0.020419192
chr1-47225526-47226025	4.477006783	2.48111413	3.121335483	2.019408072	2.710627581	2.999762928	2.251180864	2.157584384	3.542199852	1.971038245	0.031055231
chr1-47232154-47232653	4.477006783	2.238332591	2.738790883	1.718364096	2.025079218	2.198201653	1.926513883	2.137087799	1.334202943	1.326166652	0.012076758
chr1-47235211-47235710	4.644670653	1.354219271	3.718190935	1.475915804	1.129904256	1.572398932	1.105169768	1.17554998	1.334202943	1.270915163	0.025922987
chr1-47297927-47298426	2.974745232	0.758573151	0.856571057	0.59362056	0.841807934	0.621393553	0.298949619	0.323955615	0	0.556844954	0.007182837
chr1-48233918-48234417	3.738780545	1.199848868	1.940186794	0.59362056	1.369935189	0.621393553	0.724537136	1.13477967	1.334202943	0.885876974	0.010593142
chr1-50968021-50968520	5.169604362	4.723791092	4.490848133	4.548268751	4.681459097	4.866620967	4.420573793	4.870849461	4.574127039	4.656032957	0.033968701
chr1-51250694-51251193	2.147498249	1.304575404	1.597804693	1.825844697	1.369935189	1.572398932	1.34197961	1.291372635	1.334202943	1.025955095	0.036377823
chr1-51429622-51430121	2.842990655	0.682878426	1.390370003	0.818477198	0.919402344	0.23811851	0.821705814	0.323955615	2.01532731	0.461359779	0.028920379
chr1-51847319-51847818	2.147498249	1.304575404	0.856571057	1.337475384	1.369935189	1.17387854	1.467403447	1.788535372	1.334202943	1.025955095	0.036875471
chr1-52032817-52033316	4.126545357	3.582867621	3.121335483	3.192898684	3.365897367	3.74225308	3.004065491	3.188906285	2.824858616	3.258983967	0.040000119
chr1-52062295-52062794	1.904761754	0.830493562	0.856571057	0.818477198	0.841807934	0.780573748	0.970388575	0.323955615	0	1.379379969	0.045606309
chr1-52416150-52416649	2.842990655	0.758573151	1.148019258	1.184326367	0.759801751	0.621393553	0.852693512	1.092823606	1.334202943	0.646400818	0.008371881
chr1-52631652-52632151	3.811084127	2.953304632	2.448639962	1.825844697	1.87734961	2.01817447	2.227733104	1.465872952	3.105478148	1.825241279	0.045374049
chr1-52633301-52633800	4.068731494	3.016339377	3.121335483	2.829514385	2.59714478	3.093736941	3.362706193	2.73650829	3.719281094	2.671283076	0.046443155
chr1-52969291-52969790	1.904761754	1.086920907	1.148019258	0.327129163	0.759801751	0.780573748	1.274926579	0.526646182	0	0.730720898	0.049050233
chr1-53206024-53206523	2.355215303	1.144489545	0.856571057	1.475915804	1.129904256	1.17387854	1.65488684	1.328002126	2.01532731	0.957615473	0.047266858
chr1-53745888-53746387	1.612754903	0.602991197	0.490944627	0.59362056	0.672851711	0	0.428005753	0.249528424	0	0.249044131	0.014994627
chr1-54348209-54348708	2.536755051	1.026959256	1.390370003	1.184326367	0.993035536	1.17387854	1.56418852	1.13477967	1.334202943	0.885876974	0.010006029
chr1-55332757-55333256	4.008503757	1.774569058	0.856571057	0.59362056	0.759801751	1.284293682	0.428005753	1.291372635	1.334202943	0.810383733	0.008899819
chr1-55375353-55375852	3.20686382	2.315550358	2.085056822	2.019408072	2.666299794	2.01817447	1.637197605	2.383205393	2.01532731	1.705329257	0.031510194
chr1-55912846-55913345	2.147498249	0.758573151	1.148019258	1.337475384	1.797395364	0.780573748	0.998370992	0.647503676	1.334202943	1.025955095	0.046074639
chr1-56362347-56362846	2.147498249	0.602991197	1.390370003	0	0.993035536	0.442446671	0.428005753	0.75901463	0	0.129889288	0.031042662
chr1-56411615-56412114	3.310271675	1.086920907	1.390370003	1.012967681	0.580323262	1.482608112	0.620348264	1.17554998	0	1.379379969	0.015453805
chr1-58763135-58763634	3.095467762	1.537293854	0	0.818477198	0.993035536	0.780573748	0.790037892	0.588340119	1.334202943	0.646400818	0.013936214
chr1-58814313-58814812	5.113524009	3.644023573	2.55197788	2.268349866	3.337909419	2.999762928	2.405439621	2.434498549	3.719281094	2.005296254	0.02737219
chr1-58824941-58825440	3.095467762	1.810580904	1.390370003	1.475915804	1.369935189	2.253542465	1.619288781	1.13477967	1.334202943	1.091203391	0.018139591
chr1-58855518-58856017	3.66266125	1.4936568	0.490944627	1.012967681	0.375301432	0.923923005	0.620348264	0.462195713	0	0.556844954	0.008880608
chr1-58893540-58894039	4.068731494	2.211646763	1.148019258	1.602226969	1.063092382	1.17387854	1.319973065	0.75901463	1.334202943	0.730720898	0.010234381
chr1-58908804-58909303	3.095467762	2.238332591	0.490944627	0.59362056	0.759801751	1.572398932	0.620348264	0.526646182	1.334202943	0.730720898	0.030093992
chr1-58956879-58957378	2.147498249	0.682878426	1.148019258	1.012967681	0.672851711	0.23811851	0.620348264	0.588340119	1.334202943	0.249044131	0.025481392
chr1-59083915-59084414	3.406760733	2.835898209	1.940186794	1.825844697	1.526920196	1.884325226	0.94185266	1.291372635	1.334202943	1.935946924	0.04016849
chr1-59141199-59141698	3.20686382	1.354219271	2.216697855	1.337475384	1.8379263	1.054307302	0.690636723	0.75901463	0	0.461359779	0.040790388
chr1-59700889-59701388	2.536755051	0.682878426	1.597804693	0.818477198	1.369935189	1.284293682	0.468580506	0.91161705	1.334202943	1.025955095	0.022189392
chr1-59718924-59719423	3.406760733	1.026959256	1.779128813	1.184326367	0.919402344	0.923923005	0.912740906	0.811696124	0	0.957615473	0.012793985
chr1-60365662-60366161	2.355215303	0.119657727	0.490944627	0.327129163	0.260716651	0	0.298949619	0.171051753	0	0.129889288	0.005464898
chr1-61049975-61050474	5.595208762	4.880242567	4.591307883	4.819313243	4.752087769	4.927439961	4.927584478	5.115725177	4.267261408	4.823791201	0.033957049
chr1-61053697-61054196	3.94565176	3.176700559	2.980244871	2.665575782	3.125134306	2.899238497	3.600349667	3.208684675	2.824858616	2.906981249	0.034526612
chr1-61057343-61057842	4.008503757	2.669384754	3.121335483	2.342620802	2.913881644	2.358235866	2.671850923	2.680953483	3.340301423	2.336574279	0.02767325
chr1-61120853-61121352	2.697983083	1.448658582	0.490944627	1.337475384	1.254905922	1.572398932	0.65592051	1.49837604	0	0.461359779	0.042687409
chr1-61183983-61184482	4.431858888	3.046853156	2.738790883	3.415698043	3.619436552	3.703032328	3.3022551	3.096386415	2.47614428	3.530007001	0.045352603
chr1-61358711-61359210	2.842990655	1.699730993	0.856571057	1.475915804	1.129904256	1.17387854	1.180380929	1.465872952	1.334202943	1.21346313	0.009925805
chr1-61895178-61895677	1.904761754	0.964396986	0.856571057	1.184326367	1.193758505	0.442446671	0.724537136	0.647503676	1.334202943	0.556844954	0.034969959
chr1-62084288-62084787	3.20686382	1.199848868	0.490944627	1.337475384	1.129904256	1.17387854	0.65592051	0.75901463	1.334202943	0.556844954	0.009512966
chr1-62437087-62437586	4.830088253	4.454666209	4.296220898	4.450893863	4.399477372	4.361798442	4.383919236	4.660759909	4.574127039	4.344331022	0.032475784
chr1-63990521-63991020	2.147498249	0.682878426	0.490944627	0.327129163	0.672851711	0.442446671	0.343263532	0.323955615	0	0.359104141	0.007277376
chr1-64475798-64476297	3.310271675	2.009597082	0.490944627	1.602226969	1.254905922	1.386855782	1.805027205	1.092823606	0	1.574539606	0.036894543
chr1-64618831-64619330	2.147498249	1.537293854	0	1.012967681	0.672851711	0.621393553	0.5838767	0.588340119	1.334202943	0.730720898	0.04388286
chr1-65001170-65001669	4.721720048	2.364824357	3.804432805	2.480591183	1.313566694	2.455843206	1.789096015	2.34796795	2.824858616	1.663036581	0.035245126
chr1-65059833-65060332	2.697983083	2.070269648	1.390370003	0.818477198	1.622824386	1.482608112	1.506899985	1.398583862	2.01532731	1.21346313	0.039613064
chr1-65525339-65525838	4.385252359	4.01198641	2.55197788	2.268349866	2.126726042	2.633233744	3.084586879	2.750069048	2.824858616	2.583306208	0.04487535
chr1-65615987-65616486	2.536755051	0.758573151	0.490944627	0	0.672851711	0	0.468580506	0.323955615	0	0.556844954	0.008454831
chr1-66301216-66301715	2.974745232	1.810580904	2.337325064	0.818477198	1.369935189	1.17387854	0.94185266	1.215199724	1.334202943	1.091203391	0.030569431
chr1-66353084-66353583	2.974745232	1.402211543	1.597804693	2.190046901	1.953104497	0.780573748	1.34197961	1.561264585	1.334202943	1.480257286	0.027372224
chr1-66543174-66543673	3.20686382	1.448658582	1.148019258	0.818477198	1.526920196	1.884325226	0.298949619	1.814583018	0	0.461359779	0.038410343
chr1-66565904-66566403	1.904761754	0.332772325	0.490944627	0.59362056	0.260716651	0.442446671	0.253231307	0.91161705	1.334202943	0	0.030476594
chr1-66953707-66954206	2.147498249	0.682878426	0.490944627	1.184326367	0.481451251	0.442446671	0.970388575	1.005063467	0	0.646400818	0.020830257
chr1-67552025-67552524	2.536755051	0.758573151	0.490944627	0.818477198	1.193758505	0.442446671	1.052758407	0.647503676	1.334202943	0.957615473	0.01238113
chr1-67674730-67675229	3.738780545	2.315550358	2.55197788	1.602226969	2.855854459	2.358235866	1.65488684	1.591709848	2.01532731	2.813406199	0.04131222
chr1-67686333-67686832	5.275620601	4.179706893	4.035963506	4.111776592	3.844985579	4.459172993	3.808285531	4.38900348	4.973943154	4.233093403	0.045256358
chr1-75797464-75797963	2.355215303	0.898998244	1.597804693	0.818477198	1.254905922	0.442446671	1.20460453	1.215199724	1.334202943	1.025955095	0.025696628
chr1-76096744-76097243	2.697983083	1.845715689	1.390370003	1.012967681	0.759801751	1.482608112	0.724537136	0.75901463	0	0.359104141	0.040972178
chr1-76133348-76133847	2.536755051	0.964396986	2.085056822	0.818477198	1.254905922	0.780573748	0.724537136	0.75901463	1.334202943	0.249044131	0.044160232
chr1-76138137-76138636	4.604545811	0.682878426	1.390370003	0.818477198	1.254905922	0.442446671	0.724537136	0.588340119	0	0.129889288	0.007186072
chr1-76205763-76206262	2.147498249	0.428580099	0	0.327129163	0.759801751	0.23811851	0.883029596	0.323955615	0	0.461359779	0.011118687
chr1-76270282-76270781	3.738780545	1.026959256	0.856571057	1.184326367	1.063092382	0.23811851	1.052758407	0.704336269	2.824858616	0.730720898	0.026228602
chr1-76299084-76299583	1.904761754	0.119657727	0.490944627	0.59362056	0.919402344	0.23811851	0.757659213	0.249528424	0	0.461359779	0.015037988
chr1-76395293-76395792	2.147498249	0.51841967	0	0.327129163	0.580323262	0.621393553	0.157204392	0.394730814	0	0.461359779	0.0080506
chr1-79006547-79007046	4.830088253	1.402211543	1.390370003	0.59362056	2.473967388	0.923923005	1.20460453	1.253788853	2.01532731	0.810383733	0.011042236
chr1-79079727-79080226	3.20686382	0.428580099	2.216697855	0.327129163	0.993035536	0	0.38625676	0.704336269	0	0.359104141	0.024753918
chr1-81414348-81414847	4.068731494	2.60931697	2.085056822	0.818477198	1.915724226	2.198201653	1.805027205	2.05205912	1.334202943	1.21346313	0.021371611
chr1-81432362-81432861	3.497199062	0.758573151	0.490944627	0.327129163	1.369935189	0.23811851	0.852693512	1.092823606	0	0.461359779	0.009487748
chr1-81846800-81847299	1.904761754	0.830493562	0.490944627	0.327129163	0.841807934	0.442446671	0.50804527	0.526646182	0	0.461359779	0.012034493
chr1-83507861-83508360	2.147498249	1.57964968	0.490944627	1.012967681	1.476466325	1.17387854	0.757659213	0.647503676	1.334202943	0.730720898	0.047755765
chr1-85328889-85329388	2.697983083	0.830493562	0	1.012967681	0.580323262	0.23811851	0.5838767	0.75901463	0	0.461359779	0.010420118
chr1-85349566-85350065	1.904761754	0.230146609	1.148019258	0.59362056	0.580323262	0.23811851	0.428005753	0.811696124	0	0.129889288	0.022784508
chr1-85449057-85449556	2.147498249	1.086920907	1.148019258	1.012967681	0.919402344	0.780573748	1.130678305	1.215199724	1.334202943	0.461359779	0.018947961
chr1-86421527-86422026	1.904761754	0.51841967	0.856571057	0	0.993035536	0.23811851	0.620348264	0.704336269	0	0.461359779	0.022302991
chr1-89261881-89262380	3.095467762	1.253162202	1.390370003	1.012967681	1.193758505	1.656927258	0.546459162	1.253788853	0	0.885876974	0.020449695
chr1-89524563-89525062	5.398044486	4.765670115	4.685225368	4.967501905	4.834521282	5.002047673	4.886997525	4.952296087	5.16957683	5.053968322	0.037824839
chr1-89609717-89610216	3.20686382	1.402211543	2.216697855	1.602226969	2.059763349	0.923923005	1.545343982	1.814583018	2.01532731	1.379379969	0.025176694
chr1-89643046-89643545	2.697983083	1.354219271	1.597804693	0.818477198	0.993035536	0.780573748	0.970388575	0.526646182	0	0.730720898	0.02265552
chr1-89728277-89728776	3.738780545	1.086920907	1.779128813	1.925870202	0.759801751	0.621393553	1.34197961	0.704336269	2.01532731	0.810383733	0.017577256
chr1-91059734-91060233	1.904761754	0.602991197	0.856571057	0.327129163	0.580323262	0.442446671	0.821705814	0.323955615	0	0.359104141	0.013105237
chr1-92317889-92318388	2.355215303	0.682878426	0.490944627	0	0.919402344	0.780573748	0.620348264	0.588340119	1.334202943	0.249044131	0.017544789
chr1-93661382-93661881	2.536755051	1.88001512	1.148019258	1.012967681	1.254905922	1.054307302	1.426795106	1.049610748	1.334202943	1.091203391	0.016404671
chr1-93814000-93814499	3.582300957	2.54663915	2.337325064	2.190046901	2.732290969	2.455843206	2.34133722	2.666723961	2.824858616	2.103444096	0.017469196
chr1-93847728-93848227	4.644670653	4.137798385	4.171952958	3.778810528	4.091189444	4.230041114	4.08765484	4.233571727	4.376963965	4.015048471	0.039842082
chr1-94039653-94040152	2.974745232	2.364824357	2.216697855	2.342620802	1.712748726	1.73677594	2.179662381	2.500170295	2.01532731	1.899980737	0.041139124
chr1-94044234-94044733	4.182131405	3.046853156	2.337325064	1.718364096	2.83598156	2.30683863	1.836371336	1.984828429	1.334202943	1.663036581	0.027295457
chr1-94045609-94046108	5.141836662	4.172806138	2.448639962	4.214241516	3.446743843	3.534529181	3.591191378	3.096386415	3.105478148	3.768089411	0.044236406
chr1-94092161-94092660	4.477006783	2.315550358	3.187022646	1.602226969	0.841807934	2.30683863	1.789096015	1.984828429	1.334202943	1.619466554	0.02442539
chr1-94196305-94196804	2.842990655	0.964396986	0.490944627	0.327129163	0.260716651	0.442446671	0.428005753	0.647503676	0	0.461359779	0.006861595
chr1-94214511-94215010	1.904761754	0.682878426	0.490944627	1.184326367	0.260716651	0.621393553	0.468580506	1.215199724	0	0.556844954	0.034676029
chr1-94319236-94319735	3.738780545	1.737635238	0.490944627	1.475915804	1.193758505	1.054307302	1.426795106	0.811696124	0	1.480257286	0.015644132
chr1-94359017-94359516	2.697983083	1.253162202	0.490944627	1.184326367	0.375301432	1.054307302	1.105169768	0.323955615	0	0.556844954	0.018350917
chr1-94374564-94375063	1.904761754	0.428580099	0	0.59362056	0.672851711	0.442446671	0.821705814	0.75901463	0	0.556844954	0.015732713
chr1-94723401-94723900	2.842990655	1.620797374	1.390370003	1.184326367	1.622824386	1.812436057	1.274926579	0.959096717	0	0.730720898	0.043948666
chr1-94854346-94854845	4.604545811	3.916071721	3.367844822	4.024219567	3.631015481	4.100205036	3.7803532	3.934258274	4.019133829	3.80745205	0.03401127
chr1-94893824-94894323	2.974745232	1.354219271	0	1.337475384	0.919402344	1.054307302	1.180380929	1.049610748	1.334202943	1.15362797	0.016827496
chr1-94912303-94912802	3.20686382	1.537293854	1.779128813	1.337475384	1.254905922	1.812436057	2.078431315	1.17554998	2.01532731	1.971038245	0.017866787
chr1-94989849-94990348	3.406760733	1.402211543	1.779128813	0.327129163	0.375301432	0.621393553	1.926513883	1.13477967	1.334202943	1.430700151	0.024223329
chr1-99590795-99591294	3.20686382	0.898998244	1.148019258	0.59362056	0.919402344	2.140653033	0.724537136	0.91161705	1.334202943	0.957615473	0.016287009
chr1-99656527-99657026	2.536755051	0.682878426	0.490944627	0.59362056	0.481451251	0.780573748	1.851791676	0.588340119	0	0.730720898	0.02583761
chr1-99704542-99705041	2.355215303	0.682878426	1.390370003	1.184326367	1.575669057	1.054307302	1.385010552	1.291372635	1.334202943	0.556844954	0.030154539
chr1-100485520-100486019	2.147498249	0.898998244	1.390370003	1.012967681	0.580323262	0.780573748	0.65592051	0.526646182	0	0.957615473	0.028378861
chr1-100606207-100606706	2.842990655	2.156746993	1.779128813	2.190046901	1.254905922	1.656927258	0.821705814	1.17554998	1.334202943	1.21346313	0.048960497
chr1-100708553-100709052	2.536755051	2.070269648	0.856571057	1.012967681	0.672851711	1.284293682	0.468580506	0.75901463	0	0.730720898	0.046945426
chr1-100719446-100719945	3.095467762	2.099675161	1.148019258	1.475915804	1.369935189	1.284293682	0.912740906	1.215199724	1.334202943	0.810383733	0.015241435
chr1-100814907-100815406	2.355215303	0.428580099	1.779128813	0	0.481451251	0.23811851	0.38625676	0.394730814	0	0.359104141	0.028342398
chr1-100847422-100847921	2.697983083	1.57964968	0.856571057	0.327129163	0.919402344	1.17387854	0.38625676	0.171051753	0	0.359104141	0.023053678
chr1-101062842-101063341	2.536755051	0.119657727	0.856571057	1.337475384	1.254905922	0.23811851	0.690636723	0.75901463	0	0.556844954	0.02234689
chr1-101155743-101156242	1.904761754	0.332772325	1.148019258	0.818477198	1.254905922	0.442446671	0.883029596	1.049610748	0	0.646400818	0.049500705
chr1-101163073-101163572	2.974745232	0.682878426	0.856571057	0.818477198	0.993035536	0	0.912740906	1.215199724	0	0.556844954	0.012517488
chr1-101181750-101182249	5.025091341	0.758573151	0.490944627	1.012967681	1.193758505	0.442446671	0.50804527	0.75901463	1.334202943	1.091203391	0.005590671
chr1-101183154-101183653	2.842990655	1.810580904	0	1.012967681	0.481451251	0.621393553	0.468580506	0.526646182	0	0.461359779	0.021477878
chr1-101186826-101187325	2.355215303	1.57964968	0.856571057	0.818477198	1.063092382	0.923923005	0.852693512	0.811696124	1.334202943	0.556844954	0.017897235
chr1-101193486-101193985	2.355215303	1.086920907	1.390370003	1.925870202	1.313566694	0.780573748	0.5838767	0.588340119	1.334202943	1.15362797	0.049662226
chr1-101264056-101264555	2.974745232	0.428580099	1.148019258	0.59362056	0.919402344	1.17387854	0.757659213	0.323955615	2.47614428	0.461359779	0.039751004
chr1-107783038-107783537	3.406760733	1.66080395	1.779128813	1.475915804	1.668487074	1.284293682	1.867048937	1.561264585	1.334202943	1.270915163	0.007204596
chr1-107817184-107817683	1.904761754	0.964396986	1.148019258	0.818477198	1.063092382	0.621393553	1.363655509	1.215199724	1.334202943	0.957615473	0.030016905
chr1-107844104-107844603	2.697983083	0.758573151	2.085056822	1.184326367	0.841807934	0.442446671	1.545343982	0.704336269	1.334202943	1.528168496	0.044715533
chr1-107851284-107851783	2.355215303	0.230146609	0.856571057	0.59362056	0.580323262	0.23811851	0.65592051	0.704336269	1.334202943	0.646400818	0.013633258
chr1-107920969-107921468	2.842990655	1.144489545	0.490944627	0.818477198	1.575669057	0.923923005	1.582790081	0.75901463	1.334202943	1.430700151	0.018322592
chr1-108092369-108092868	2.355215303	0.51841967	1.390370003	0.818477198	1.063092382	0.442446671	0.790037892	0.588340119	0	0.359104141	0.020923496
chr1-108679212-108679711	2.355215303	0.602991197	1.940186794	0.327129163	1.063092382	0.23811851	0.343263532	0.462195713	0	0.556844954	0.042908679
chr1-109079741-109080240	4.287263677	1.810580904	0.490944627	1.012967681	2.643614462	1.386855782	1.22842811	1.432620678	0	0.730720898	0.022277828
chr1-109352735-109353234	3.738780545	1.537293854	0.856571057	1.337475384	1.129904256	1.572398932	1.65488684	0.91161705	0	0.730720898	0.01426486
chr1-109361392-109361891	2.974745232	0.602991197	0.856571057	0.327129163	1.063092382	0.923923005	0.998370992	0.704336269	1.334202943	0.646400818	0.008479092
chr1-109392936-109393435	3.94565176	3.190432277	3.310052819	2.829514385	3.498229428	3.512012112	2.940580813	2.763503526	2.824858616	2.793940174	0.049761211
chr1-109895682-109896181	4.337089789	2.745772276	2.337325064	1.475915804	1.989540655	2.899238497	1.706689276	1.49837604	2.824858616	1.15362797	0.031178252
chr1-109933631-109934130	3.20686382	1.4936568	1.390370003	1.475915804	1.313566694	1.656927258	1.911875847	1.049610748	2.47614428	1.619466554	0.023071674
chr1-110245689-110246188	2.536755051	1.253162202	0.490944627	0.59362056	1.313566694	1.482608112	0.821705814	1.049610748	0	0.556844954	0.029181275
chr1-111515598-111516097	5.084644583	3.519004065	3.88580879	2.880266832	2.875457327	3.6421265	2.129934564	3.30370297	3.340301423	3.273112273	0.028029294
chr1-111516351-111516850	3.811084127	1.774569058	3.249848806	1.925870202	2.09363317	2.753286009	1.22842811	1.938201808	2.01532731	1.663036581	0.046867961
chr1-111562027-111562526	1.904761754	0.682878426	1.148019258	0	0.481451251	0.23811851	0.206016655	0.462195713	1.334202943	0.129889288	0.043077161
chr1-111585940-111586439	2.147498249	0.332772325	0.856571057	0.327129163	0.375301432	0.621393553	0.724537136	0.526646182	0	0.461359779	0.00940665
chr1-112395913-112396412	5.51088747	4.88869018	4.856496166	4.967501905	5.203645119	5.041887707	4.770125512	5.043224594	4.82703172	4.939041506	0.020077787
chr1-112445435-112445934	2.842990655	1.304575404	1.390370003	1.012967681	1.063092382	1.284293682	1.955351783	1.36372459	0	0.461359779	0.040949985
chr1-112446247-112446746	3.406760733	1.402211543	2.337325064	0.59362056	0.993035536	0.923923005	1.180380929	0.75901463	0	0.359104141	0.027298898
chr1-112706934-112707433	5.786682448	5.261459144	5.404194862	5.556647893	5.230533381	5.364487629	5.16057761	5.194707596	5.446194027	5.55669173	0.047467788
chr1-113409738-113410237	2.147498249	0.898998244	0.856571057	1.184326367	0.919402344	0	0.94185266	0.959096717	0	0.249044131	0.03566153
chr1-116533751-116534250	1.904761754	0.602991197	0.856571057	0	0.841807934	0.442446671	1.34197961	0.526646182	0	0.556844954	0.038538904
chr1-117821532-117822031	3.095467762	1.304575404	0.490944627	1.475915804	0.993035536	1.284293682	0.852693512	0.588340119	0	0.556844954	0.015977947
chr1-144997075-144997574	2.147498249	0.898998244	1.390370003	0.59362056	0.672851711	0.780573748	0.38625676	0.526646182	0	0.249044131	0.024664312
chr1-145093468-145093967	3.406760733	2.099675161	2.337325064	2.190046901	2.666299794	1.73677594	1.997555798	1.984828429	2.01532731	1.825241279	0.016244704
chr1-145823811-145824310	5.141836662	4.448965286	4.591307883	4.832260538	4.528897379	4.944356074	4.591056282	4.649950139	4.574127039	4.809321425	0.045552294
chr1-145845408-145845907	4.520784582	4.10191998	4.105559947	3.978364227	4.039993587	4.188047452	3.986503835	3.928306266	4.019133829	3.910468807	0.012534841
chr1-145927332-145927831	5.169604362	4.246957592	4.707779597	4.779759247	4.379022675	4.63617867	4.236052444	4.609606589	4.574127039	4.7244662	0.042147616
chr1-145950767-145951266	2.355215303	1.199848868	1.390370003	1.718364096	0.993035536	1.656927258	1.545343982	1.465872952	1.334202943	1.21346313	0.02106031
chr1-146012935-146013434	2.697983083	2.070269648	1.940186794	1.337475384	2.09363317	1.482608112	1.740218903	1.36372459	1.334202943	1.091203391	0.043907744
chr1-146366550-146367049	1.904761754	0.428580099	0	0.818477198	0.672851711	0.23811851	0.724537136	0.526646182	1.334202943	0.129889288	0.033461849
chr1-147494936-147495435	3.406760733	2.54663915	2.337325064	2.413254693	2.643614462	2.547263202	2.117230096	2.927639762	2.47614428	2.281727587	0.02245593
chr1-147516099-147516598	2.147498249	0.964396986	0.856571057	1.184326367	0.759801751	0	0.852693512	0.647503676	1.334202943	0.646400818	0.029605704
chr1-147758491-147758990	1.904761754	0.758573151	0.490944627	0.327129163	1.668487074	0.23811851	0.428005753	0.704336269	0	0.359104141	0.049958517
chr1-147780959-147781458	2.697983083	0.602991197	0	0.818477198	0.759801751	0.442446671	0.5838767	0.394730814	0	0.461359779	0.007955508
chr1-150213401-150213900	4.794862286	4.165872216	4.516626461	4.272399874	4.211753752	4.459172993	4.041332039	4.11804957	4.478910997	4.403327853	0.048418744
chr1-150578437-150578936	4.683709657	3.176700559	3.121335483	2.722317228	2.620566714	2.999762928	2.756214077	3.331029579	3.340301423	2.960344981	0.009904822
chr1-151089790-151090289	2.147498249	1.086920907	0.490944627	0	0.580323262	1.054307302	1.363655509	0.91161705	0	0.885876974	0.043263172
chr1-151198224-151198723	4.930882012	4.390681664	4.437867082	4.382123004	4.33722214	4.528119772	4.194323757	4.642698364	4.478910997	4.606679858	0.030283192
chr1-151281088-151281587	5.750366892	5.128684736	5.471643654	4.895309417	5.301086295	5.306790721	5.066235461	5.120953397	5.229306218	5.186772226	0.032358473
chr1-151346998-151347497	5.223586086	4.656129053	4.79462766	4.752774305	4.412954476	4.857719397	4.726875945	4.678598129	4.902356652	4.90315335	0.039098909
chr1-151405130-151405629	2.355215303	1.620797374	1.779128813	1.337475384	2.09363317	1.656927258	1.805027205	1.530162957	1.334202943	1.663036581	0.043992005
chr1-151763306-151763805	4.385252359	3.644023573	3.804432805	3.831345734	3.835008206	4.115221908	3.940368729	4.075596864	4.019133829	3.855191532	0.036414866
chr1-151933960-151934459	2.842990655	2.099675161	1.779128813	1.718364096	2.281679566	1.73677594	1.897087766	2.157584384	2.47614428	1.663036581	0.043088046
chr1-153525406-153525905	2.147498249	1.4936568	0.856571057	1.602226969	1.476466325	1.054307302	1.672361809	1.328002126	1.334202943	1.480257286	0.044297372
chr1-153572515-153573014	4.287263677	2.985166245	3.249848806	2.929294373	3.075149832	2.999762928	2.835915358	2.593391766	2.01532731	3.564880379	0.03802489
chr1-153608008-153608507	4.287263677	2.525126461	2.448639962	1.475915804	2.573336312	2.140653033	1.07920208	1.890017782	2.47614428	1.21346313	0.02378164
chr1-153678534-153679033	4.126545357	3.28306006	3.476915501	2.776911217	2.932716726	2.547263202	2.591461532	2.939524791	3.105478148	2.560447394	0.027098815
chr1-153679074-153679573	4.235654981	3.440737772	3.367844822	2.665575782	3.040838056	3.418255754	2.654369728	3.247446137	2.47614428	3.109525721	0.035768207
chr1-153698123-153698622	5.19684769	2.458593997	2.738790883	1.825844697	1.313566694	1.17387854	0.883029596	1.762008779	2.01532731	1.270915163	0.011869845
chr1-153797197-153797696	3.738780545	2.818317819	2.823845413	2.606510997	2.059763349	2.967026919	2.796615032	2.763503526	3.105478148	2.389412015	0.035006979
chr1-154182427-154182926	4.604545811	3.440737772	3.962838767	3.51539646	3.535672602	3.906637718	2.843648568	3.524928017	3.105478148	3.341750072	0.035974421
chr1-154221104-154221603	5.113524009	4.165872216	4.296220898	4.001474076	4.227093781	4.361798442	4.224252611	4.485389825	4.747556281	4.351006635	0.025596606
chr1-154463423-154463922	4.721720048	2.953304632	2.337325064	1.925870202	1.193758505	2.455843206	1.025820975	1.49837604	2.824858616	0.957615473	0.027666123
chr1-154485912-154486411	3.20686382	0.964396986	0.856571057	1.184326367	0.481451251	0.442446671	1.820784392	0.91161705	2.01532731	1.326166652	0.024128332
chr1-154502297-154502796	4.721720048	3.244088317	3.761956198	2.544924454	2.310768757	3.418255754	2.486706046	2.562982352	3.105478148	2.103444096	0.033483774
chr1-154577904-154578403	4.068731494	2.629618722	1.940186794	2.019408072	1.622824386	2.080713099	1.969557411	2.531918135	2.01532731	2.03875961	0.009826914
chr1-154973474-154973973	5.084644583	4.206984495	4.437867082	4.291276409	4.107858814	4.505501655	4.145107415	4.331533537	4.148525456	4.49055846	0.01399456
chr1-155051863-155052362	4.721720048	3.65396886	3.962838767	3.57822916	4.004825016	3.703032328	3.66724416	3.616612726	3.542199852	3.928433719	0.012147038
chr1-155078563-155079062	4.721720048	4.378736964	4.139138346	3.856912935	4.211753752	4.423423277	4.13253644	4.29961302	4.019133829	4.218565699	0.04246556
chr1-155091369-155091868	4.431858888	3.822170772	3.187022646	2.976710409	3.351971262	3.799154688	3.25083884	3.532794924	3.719281094	3.186189399	0.034795778
chr1-155127566-155128065	5.325843508	4.158904808	3.88580879	3.778810528	4.589498968	4.494058216	3.563362433	3.823173873	4.478910997	3.706955428	0.03472852
chr1-155140148-155140647	4.794862286	3.916071721	4.382865953	4.111776592	3.854894425	4.423423277	3.972464905	4.38900348	4.019133829	3.963706042	0.04231792
chr1-155166992-155167491	4.431858888	2.782500991	3.476915501	2.606510997	2.251991757	3.291783331	2.179662381	3.59423199	2.47614428	2.309411555	0.04248109
chr1-155167594-155168093	4.930882012	2.920723442	3.845694479	2.544924454	3.337909419	3.722775981	2.636674111	3.357848192	2.824858616	2.605808476	0.026042709
chr1-155176560-155177059	4.431858888	3.370097808	3.528506777	2.606510997	2.932716726	3.418255754	2.835915358	3.05328175	3.719281094	3.300960465	0.031842254
chr1-155250602-155251101	4.721720048	4.336134083	4.296220898	3.954878157	4.365223297	4.257372825	3.940368729	4.262246094	4.376963965	3.981023999	0.048671246
chr1-155273228-155273727	5.768638934	4.962572044	5.045434932	5.133602362	4.940686124	5.496512034	5.010646953	5.299870569	5.229306218	5.255985686	0.033377449
chr1-155940646-155941145	4.385252359	3.176700559	2.738790883	2.722317228	1.193758505	2.933530821	1.406054099	2.157584384	1.334202943	1.705329257	0.046364682
chr1-156025951-156026450	3.095467762	1.4936568	2.085056822	2.606510997	2.159076813	1.572398932	1.740218903	1.890017782	2.01532731	1.663036581	0.032372403
chr1-156480513-156481012	3.879936353	2.264533757	3.052514262	2.665575782	2.932716726	3.063087409	2.544786068	3.106964315	2.47614428	2.713338175	0.025681639
chr1-156500646-156501145	6.121259238	5.421388334	5.645273256	5.813259155	5.667197682	5.800467925	5.540734211	5.671688318	5.801391799	5.850855836	0.042836854
chr1-156583910-156584409	3.310271675	2.290267552	3.121335483	2.480591183	2.688633931	2.547263202	2.456765011	2.680953483	2.47614428	2.440382779	0.040899181
chr1-156958681-156959180	2.147498249	1.448658582	0.856571057	0.818477198	0.759801751	0.923923005	0.94185266	1.17554998	0	1.379379969	0.047832488
chr1-157155368-157155867	3.66266125	2.60931697	3.187022646	1.602226969	2.573336312	2.01817447	2.262763367	2.217382806	2.01532731	1.74641735	0.046946763
chr1-157969729-157970228	2.697983083	2.099675161	2.085056822	1.718364096	2.310768757	1.73677594	1.582790081	1.561264585	1.334202943	1.528168496	0.048414488
chr1-158087253-158087752	3.66266125	2.340397711	2.337325064	2.268349866	2.421592599	2.590888754	2.456765011	2.841584666	2.01532731	2.03875961	0.014330857
chr1-159609699-159610198	1.904761754	0.332772325	0.856571057	0	0.260716651	0.442446671	0.38625676	0.394730814	1.334202943	0.461359779	0.027412474
chr1-159752069-159752568	4.126545357	1.448658582	2.085056822	3.38087308	0.580323262	1.572398932	0.821705814	0.91161705	1.334202943	1.480257286	0.039220791
chr1-160243267-160243766	1.904761754	1.144489545	0.490944627	0.818477198	0.919402344	0.923923005	1.105169768	1.13477967	0	0.957615473	0.047801236
chr1-160343143-160343642	5.084644583	4.186574797	4.591307883	4.272399874	4.211753752	4.336392069	3.9934724	4.401946859	4.148525456	4.040050366	0.017205355
chr1-160657226-160657725	3.879936353	2.503288124	1.390370003	0.327129163	2.367244564	1.482608112	0.206016655	0.323955615	0	0.461359779	0.043569298
chr1-160658619-160659118	2.842990655	1.699730993	1.597804693	0.818477198	2.09363317	1.054307302	0.546459162	0.647503676	1.334202943	0.359104141	0.046925677
chr1-161019994-161020493	4.235654981	2.264533757	2.823845413	1.718364096	2.310768757	2.140653033	1.637197605	1.465872952	2.01532731	1.574539606	0.013990136
chr1-161045073-161045572	4.431858888	3.839704557	4.171952958	4.15363982	4.04865339	3.871692282	3.873951362	4.015106469	4.148525456	3.864552747	0.039614318
chr1-161119588-161120087	4.068731494	3.031676938	3.187022646	3.308595036	3.157520392	3.291783331	2.274253621	2.637836822	3.340301423	2.942775479	0.045417576
chr1-161141489-161141988	2.974745232	1.774569058	1.148019258	0.818477198	0.841807934	1.17387854	0.821705814	1.253788853	2.01532731	0.249044131	0.030663029
chr1-161209738-161210237	3.879936353	2.364824357	3.310052819	2.544924454	2.875457327	3.153149146	2.80456121	2.722818856	2.824858616	2.489614018	0.028836452
chr1-162271997-162272496	2.697983083	1.144489545	1.597804693	1.337475384	1.129904256	0.780573748	1.34197961	0.91161705	0	1.619466554	0.036822819
chr1-165369159-165369658	3.095467762	2.435716749	2.216697855	2.413254693	2.524507214	2.30683863	2.405439621	2.007588552	2.01532731	2.103444096	0.019466266
chr1-165828648-165829147	3.497199062	3.046853156	2.904163471	2.606510997	3.204775871	2.674371211	2.904065812	2.903571879	2.824858616	2.627965152	0.036110811
chr1-165910794-165911293	3.66266125	1.946260484	1.390370003	1.475915804	1.755692761	0.780573748	1.22842811	1.62152588	2.824858616	0.885876974	0.03110046
chr1-166865849-166866348	2.536755051	2.290267552	1.148019258	1.184326367	1.424183839	0.780573748	1.07920208	1.17554998	1.334202943	0.810383733	0.047253878
chr1-167655244-167655743	3.738780545	1.304575404	1.390370003	0.818477198	1.476466325	1.386855782	1.025820975	1.591709848	1.334202943	0.556844954	0.008217804
chr1-167663046-167663545	2.842990655	1.4936568	2.085056822	1.184326367	1.254905922	2.140653033	0.94185266	1.13477967	1.334202943	0.810383733	0.038332018
chr1-167713755-167714254	4.385252359	3.777380717	3.999864389	3.778810528	3.854894425	3.74225308	3.167027715	3.484936853	3.542199852	3.664711101	0.045566215
chr1-167937144-167937643	3.94565176	3.561892323	3.310052819	3.696236713	3.393352672	3.31798035	3.37876254	3.418551718	3.105478148	3.469943393	0.036014197
chr1-168690007-168690506	2.147498249	1.199848868	0.856571057	0.818477198	1.129904256	0.442446671	1.20460453	0.959096717	1.334202943	0.359104141	0.028640209
chr1-169610111-169610610	4.235654981	2.070269648	1.390370003	1.925870202	1.193758505	0.442446671	0.883029596	1.049610748	2.01532731	0.646400818	0.015160834
chr1-171158780-171159279	1.904761754	0.51841967	0	1.012967681	0.580323262	0.442446671	1.406054099	0.323955615	0	0.810383733	0.046461014
chr1-171184981-171185480	3.095467762	1.402211543	0.856571057	2.107248866	1.313566694	1.572398932	1.637197605	0.647503676	1.334202943	1.971038245	0.029524104
chr1-171188390-171188889	3.20686382	1.537293854	1.779128813	1.475915804	1.575669057	2.253542465	1.20460453	1.591709848	1.334202943	1.935946924	0.014770301
chr1-171427815-171428314	2.536755051	0.898998244	1.148019258	0.327129163	1.989540655	0.621393553	0.468580506	0.526646182	0	0.129889288	0.041405094
chr1-171485838-171486337	4.864474577	4.13069373	4.437867082	4.194322465	4.107858814	4.323519108	3.858767308	4.102275834	4.019133829	3.778031213	0.02719861
chr1-171801501-171802000	2.974745232	1.946260484	1.597804693	2.107248866	2.221680173	2.080713099	2.191831055	2.029995178	1.334202943	1.705329257	0.030017593
chr1-172203412-172203911	1.612754903	0.332772325	0	0.818477198	0.260716651	0.442446671	0.298949619	0.394730814	0	0.249044131	0.013107684
chr1-172893405-172893904	2.536755051	0.898998244	0.856571057	0.327129163	0.759801751	1.884325226	0.620348264	0.394730814	1.334202943	0.957615473	0.031820484
chr1-172933633-172934132	3.20686382	2.04025229	0.856571057	0.818477198	1.193758505	1.884325226	0.5838767	0.588340119	2.01532731	0.730720898	0.035907793
chr1-173852937-173853436	3.497199062	1.354219271	0	0	2.025079218	0.780573748	0.724537136	1.005063467	1.334202943	0.461359779	0.022607866
chr1-173973930-173974429	2.536755051	1.144489545	1.148019258	0.818477198	0.672851711	0.621393553	1.601154851	0.959096717	0	0.730720898	0.025256111
chr1-178175263-178175762	1.904761754	0.758573151	0	0.818477198	1.063092382	0	0.343263532	0.526646182	1.334202943	0.556844954	0.04722551
chr1-178243953-178244452	2.147498249	0.830493562	0	0.59362056	0.481451251	0	0.757659213	0.249528424	0	0.556844954	0.013101179
chr1-178668521-178669020	1.904761754	0.332772325	0.856571057	1.012967681	0.919402344	0	0.50804527	0.526646182	1.334202943	0.359104141	0.041984793
chr1-179135384-179135883	2.147498249	1.086920907	1.390370003	1.602226969	0.993035536	1.386855782	1.07920208	1.679370664	1.334202943	1.21346313	0.029257041
chr1-179205305-179205804	1.904761754	1.402211543	1.148019258	1.475915804	0.993035536	1.386855782	1.180380929	1.62152588	1.334202943	1.21346313	0.039273398
chr1-180230654-180231153	3.20686382	2.04025229	2.216697855	1.825844697	2.159076813	2.791181575	1.997555798	2.500170295	2.01532731	1.899980737	0.032405312
chr1-180524478-180524977	2.842990655	0.898998244	0.856571057	1.337475384	0.841807934	1.284293682	0.790037892	0.704336269	0	1.025955095	0.013975693
chr1-180530613-180531112	3.406760733	1.199848868	1.390370003	0.59362056	1.193758505	0.780573748	1.34197961	0.959096717	1.334202943	1.528168496	0.008368518
chr1-180540673-180541172	2.842990655	0.682878426	1.148019258	0.818477198	0.672851711	1.284293682	0.690636723	0.394730814	0	0.957615473	0.012536495
chr1-181998809-181999308	2.697983083	0.682878426	0.856571057	0.818477198	1.129904256	0.442446671	0.912740906	0.811696124	0	0.359104141	0.011063078
chr1-183167542-183168041	2.355215303	0.332772325	0.856571057	1.012967681	0.375301432	0.23811851	0.428005753	0.394730814	0	0.359104141	0.010324088
chr1-183180700-183181199	3.20686382	1.4936568	0.856571057	1.337475384	1.129904256	1.572398932	0.757659213	1.398583862	1.334202943	1.15362797	0.008633121
chr1-184399220-184399719	2.842990655	1.699730993	1.390370003	1.012967681	1.476466325	1.952801562	1.07920208	1.49837604	2.01532731	2.071464346	0.035861411
chr1-184425340-184425839	2.536755051	1.026959256	0	0.59362056	0.580323262	0.442446671	0.852693512	0.526646182	1.334202943	1.825241279	0.036609526
chr1-184992095-184992594	1.904761754	0.428580099	0.490944627	1.012967681	0.481451251	0.23811851	0.50804527	0.647503676	1.334202943	0.556844954	0.025232938
chr1-185664653-185665152	2.147498249	1.4936568	1.390370003	0.818477198	0.993035536	0.621393553	0.852693512	0.588340119	1.334202943	0.359104141	0.041696649
chr1-186482593-186483092	3.095467762	1.66080395	2.337325064	1.602226969	2.09363317	1.17387854	1.363655509	2.137087799	1.334202943	1.825241279	0.032301414
chr1-186626729-186627228	2.842990655	1.448658582	0.856571057	0.59362056	0.672851711	2.140653033	0.690636723	0.526646182	0	1.091203391	0.037915982
chr1-186916904-186917403	2.974745232	1.448658582	0.856571057	1.602226969	1.8379263	0.442446671	0.998370992	1.049610748	0	0.885876974	0.031654718
chr1-186948369-186948868	3.406760733	1.978276327	0	0	1.063092382	0.621393553	0.343263532	0.171051753	0	0.359104141	0.018139746
chr1-193275746-193276245	2.147498249	0.758573151	1.148019258	1.337475384	0.993035536	0.780573748	1.07920208	0.959096717	1.334202943	0.957615473	0.01312249
chr1-195894314-195894813	2.974745232	1.144489545	1.148019258	1.475915804	1.313566694	0.442446671	0.65592051	0.462195713	2.01532731	0.646400818	0.027095272
chr1-196703870-196704369	2.147498249	1.199848868	0	0.327129163	1.424183839	0.442446671	0.690636723	0.394730814	0	0.646400818	0.036342592
chr1-198156790-198157289	5.398044486	4.854598824	4.991305135	5.002287148	5.172289235	4.755996017	4.896322608	4.998476589	4.973943154	4.943465399	0.024433997
chr1-200028951-200029450	3.497199062	2.340397711	2.648406048	1.925870202	2.620566714	1.572398932	2.155012718	2.09519979	2.47614428	1.574539606	0.035001075
chr1-200076076-200076575	3.095467762	1.253162202	0.856571057	0	1.063092382	0.780573748	0.690636723	0.75901463	0	0.249044131	0.012340371
chr1-200178241-200178740	2.697983083	0.51841967	0.856571057	0.327129163	0.841807934	0.442446671	0.546459162	0.704336269	0	0.249044131	0.007838852
chr1-200274260-200274759	2.355215303	0.602991197	1.148019258	1.012967681	0.759801751	0.23811851	0.5838767	1.092823606	0	0.556844954	0.018688482
chr1-200416087-200416586	2.536755051	1.57964968	0.490944627	0	0.759801751	1.572398932	0.546459162	0.862521478	0	0.461359779	0.037727111
chr1-200851734-200852233	2.147498249	0.898998244	0.490944627	0.327129163	0.580323262	0.621393553	0.852693512	0.647503676	0	0.885876974	0.012993562
chr1-201309374-201309873	4.337089789	3.031676938	1.390370003	1.925870202	2.688633931	2.01817447	2.051973381	2.73650829	2.47614428	0.885876974	0.037029393
chr1-201361582-201362081	3.738780545	2.588725446	1.779128813	2.019408072	3.108664489	2.080713099	2.889197043	2.763503526	2.01532731	2.195338052	0.046498443
chr1-201597437-201597936	4.068731494	1.026959256	2.085056822	1.337475384	1.526920196	1.386855782	2.384387044	1.762008779	1.334202943	1.528168496	0.011059442
chr1-201704097-201704596	4.644670653	3.932506898	3.88580879	3.38087308	3.82496135	4.006665326	3.76821464	3.848608988	3.105478148	3.469943393	0.038731198
chr1-202143158-202143657	4.385252359	3.257196219	4.105559947	3.192898684	3.040838056	3.03177258	3.11685479	2.974603475	3.542199852	3.156011007	0.039012906
chr1-202354006-202354505	2.147498249	1.026959256	0.856571057	1.184326367	0.672851711	0.923923005	0.998370992	0.526646182	0	0.810383733	0.023675462
chr1-203087494-203087993	2.697983083	0.898998244	1.597804693	0.59362056	1.063092382	0.780573748	1.07920208	0.75901463	0	0.885876974	0.019157512
chr1-203829846-203830345	1.612754903	0.51841967	1.390370003	0.59362056	0.481451251	0.442446671	0.50804527	0.394730814	0	0.556844954	0.0453671
chr1-204014803-204015302	1.612754903	0.51841967	0.856571057	0	0.481451251	0.442446671	1.07920208	0.647503676	0	0.359104141	0.038072838
chr1-204074612-204075111	4.758754641	3.813323315	2.904163471	3.345186646	3.642502218	3.600045554	3.197522219	3.312869471	3.340301423	3.758078623	0.017553738
chr1-204102793-204103292	2.697983083	1.57964968	1.148019258	1.337475384	2.059763349	1.17387854	1.44724215	1.215199724	1.334202943	1.786367582	0.021752095
chr1-204411583-204412082	5.955695709	5.31258268	5.548628287	5.572166813	5.36834919	5.519270418	5.185133177	5.653763923	5.589829525	5.593750662	0.04309355
chr1-204451032-204451531	2.974745232	1.354219271	1.779128813	1.602226969	1.476466325	1.482608112	2.215864749	1.465872952	2.47614428	1.270915163	0.038251112
chr1-204461415-204461914	4.477006783	1.57964968	2.216697855	1.012967681	1.424183839	0.923923005	1.526250033	1.591709848	3.542199852	0.810383733	0.032238549
chr1-204516813-204517312	3.811084127	2.54663915	2.648406048	2.606510997	2.190718037	2.674371211	2.363022701	2.434498549	2.824858616	1.899980737	0.015869005
chr1-205700215-205700714	2.355215303	0.964396986	1.390370003	0.818477198	0.919402344	0.923923005	1.155743646	1.049610748	0	1.379379969	0.032266165
chr1-205812848-205813347	5.655365294	4.841603972	5.097607016	5.365037849	4.783554872	5.162450709	5.119761318	5.10257113	5.16957683	5.133560312	0.036030059
chr1-206430302-206430801	3.095467762	1.537293854	0.490944627	0.59362056	0.580323262	1.17387854	0.38625676	0.526646182	0	0	0.014362034
chr1-207240982-207241481	2.842990655	1.699730993	0	0.818477198	1.129904256	0.923923005	0.690636723	0.323955615	0	0.556844954	0.02305463
chr1-207346440-207346939	2.536755051	1.699730993	1.390370003	1.475915804	1.712748726	1.054307302	1.385010552	1.049610748	1.334202943	1.15362797	0.015876755
chr1-207644947-207645446	4.794862286	3.382113952	3.804432805	3.608648249	3.773649994	3.817633861	3.368078188	3.674650922	2.47614428	3.787904973	0.044524364
chr1-207762708-207763207	2.536755051	1.253162202	1.148019258	1.012967681	1.87734961	0.923923005	1.56418852	1.291372635	1.334202943	1.025955095	0.020096451
chr1-207775729-207776228	1.904761754	1.448658582	0.856571057	1.337475384	1.313566694	0.780573748	1.29762563	1.328002126	1.334202943	1.15362797	0.043369289
chr1-207848235-207848734	4.385252359	2.211646763	3.310052819	1.012967681	1.129904256	1.656927258	1.44724215	2.73650829	2.01532731	0.957615473	0.038969509
chr1-207902578-207903077	2.536755051	1.304575404	1.148019258	0.818477198	1.622824386	0.780573748	1.052758407	1.432620678	2.01532731	1.025955095	0.036045215
chr1-207908098-207908597	3.406760733	2.56783576	0.490944627	1.184326367	1.668487074	1.17387854	1.130678305	1.049610748	2.01532731	0.810383733	0.036346871
chr1-207910973-207911472	4.235654981	3.244088317	2.337325064	2.268349866	2.620566714	2.358235866	2.142528132	2.623173414	2.01532731	2.513613644	0.014758048
chr1-208202729-208203228	3.582300957	2.458593997	0.856571057	1.925870202	0.993035536	1.73677594	2.572972159	1.561264585	2.01532731	1.899980737	0.040203644
chr1-208219079-208219578	4.068731494	2.870429061	2.55197788	2.342620802	2.620566714	2.30683863	1.911875847	1.734985295	2.01532731	2.071464346	0.01516633
chr1-208245115-208245614	4.337089789	3.593242008	3.718190935	3.638439177	4.03128149	3.62123945	3.384075189	3.237852967	3.542199852	3.355094293	0.034806813
chr1-209544134-209544633	2.697983083	0.602991197	0	0.59362056	0.580323262	0.621393553	0.620348264	0.394730814	1.334202943	0.730720898	0.010722044
chr1-209630566-209631065	4.008503757	1.66080395	1.148019258	0.818477198	1.424183839	0.923923005	1.155743646	2.34796795	1.334202943	1.430700151	0.011258304
chr1-211316580-211317079	2.536755051	0.964396986	1.148019258	1.718364096	1.313566694	1.284293682	1.105169768	0.959096717	0	1.270915163	0.039823407
chr1-211527757-211528256	3.20686382	1.4936568	2.085056822	1.925870202	2.159076813	0.780573748	1.56418852	1.591709848	1.334202943	1.528168496	0.025057445
chr1-211639304-211639803	2.842990655	1.946260484	1.148019258	1.602226969	0.993035536	0.621393553	1.385010552	0.811696124	0	0.885876974	0.038605965
chr1-212162549-212163048	3.310271675	0.898998244	1.390370003	1.475915804	1.476466325	2.198201653	0.852693512	1.679370664	1.334202943	0.885876974	0.017857043
chr1-212187854-212188353	4.182131405	1.144489545	2.448639962	0.818477198	1.063092382	0.442446671	0.970388575	0.647503676	1.334202943	0.359104141	0.014185519
chr1-212201990-212202489	2.842990655	0.428580099	0	0	0.481451251	0.780573748	0.38625676	0.704336269	1.334202943	0.249044131	0.011847178
chr1-212312893-212313392	1.904761754	0.51841967	0.856571057	0	0.260716651	0.442446671	0.298949619	0.526646182	1.334202943	0.249044131	0.02884367
chr1-215540012-215540511	2.536755051	0.898998244	0	0.818477198	1.369935189	1.73677594	0.883029596	0.647503676	1.334202943	1.025955095	0.038287187
chr1-215556886-215557385	1.904761754	0.830493562	1.148019258	0.59362056	0.993035536	0.780573748	1.363655509	0.862521478	0	0.730720898	0.048731834
chr1-218357277-218357776	2.536755051	1.620797374	1.148019258	2.019408072	0.919402344	0.923923005	1.22842811	1.092823606	1.334202943	0.730720898	0.034246426
chr1-218936492-218936991	1.612754903	0.51841967	0.490944627	0	0.759801751	0	0.620348264	0.526646182	0	0.359104141	0.019679613
chr1-220125205-220125704	1.904761754	0.682878426	0.490944627	0.327129163	0.841807934	0.442446671	0.428005753	0.588340119	0	0.359104141	0.010663453
chr1-220733012-220733511	4.337089789	3.673656093	3.367844822	3.022617518	3.173444823	3.662715462	2.80456121	3.042301303	2.824858616	2.960344981	0.029532964
chr1-220843462-220843961	4.431858888	2.48111413	1.148019258	2.019408072	3.351971262	1.952801562	0.65592051	2.680953483	1.334202943	0.957615473	0.047088009
chr1-222798122-222798621	2.842990655	1.402211543	1.597804693	0.818477198	2.159076813	1.386855782	1.130678305	0.647503676	1.334202943	0.556844954	0.037146666
chr1-223776082-223776581	3.582300957	1.810580904	1.390370003	1.012967681	1.313566694	1.054307302	2.167390194	1.49837604	2.01532731	1.15362797	0.014592935
chr1-225508889-225509388	3.095467762	1.845715689	0.856571057	1.337475384	1.313566694	1.73677594	0.5838767	1.253788853	0	0.810383733	0.031011533
chr1-226002090-226002589	4.930882012	1.4936568	4.325684572	1.337475384	2.059763349	0.780573748	1.22842811	1.865308536	2.01532731	1.619466554	0.042165415
chr1-226690367-226690866	4.794862286	1.737635238	1.940186794	1.825844697	2.394674485	3.237917511	2.104412756	1.561264585	2.01532731	1.786367582	0.012507768
chr1-227437553-227438052	2.974745232	2.54663915	1.390370003	1.602226969	1.313566694	1.952801562	1.406054099	1.70744595	2.01532731	1.025955095	0.048052255
chr1-228178868-228179367	3.94565176	1.448658582	2.337325064	1.475915804	0.841807934	1.386855782	0.94185266	1.215199724	1.334202943	1.21346313	0.010665293
chr1-228254258-228254757	2.147498249	0.602991197	0	0.327129163	0.260716651	0.23811851	0.428005753	0.088059466	0	0.461359779	0.006951376
chr1-228927182-228927681	2.355215303	0.898998244	0.490944627	0.818477198	0.580323262	1.17387854	0.883029596	0.588340119	1.334202943	0.129889288	0.01894092
chr1-228938433-228938932	3.811084127	2.184458004	2.904163471	1.012967681	1.254905922	2.358235866	1.65488684	1.328002126	2.01532731	0.885876974	0.041396093
chr1-229059722-229060221	4.520784582	3.270186098	2.085056822	2.606510997	1.526920196	2.140653033	1.363655509	1.530162957	1.334202943	0.885876974	0.028366545
chr1-231421318-231421817	4.683709657	3.740519734	4.139138346	4.024219567	3.698602827	4.006665326	3.86257833	4.247980149	3.719281094	4.056480782	0.025981314
chr1-232745044-232745543	2.355215303	0.898998244	0	0.59362056	0.919402344	0.780573748	0.468580506	0.588340119	1.334202943	0.646400818	0.017248348
chr1-232805359-232805858	4.683709657	3.663846058	3.88580879	3.38087308	3.864735678	3.853896928	3.486415544	4.233571727	3.876983732	3.530007001	0.02953636
chr1-234499023-234499522	4.758754641	4.186574797	4.204037759	3.696236713	3.804655273	4.188047452	3.671595412	4.266970232	3.542199852	3.845769177	0.044461455
chr1-234610005-234610504	5.595208762	4.806367674	4.591307883	4.931857178	4.426306847	4.830680321	4.790273556	5.06779851	5.04214483	4.991253409	0.028329161
chr1-234631151-234631650	3.20686382	1.199848868	0.490944627	1.602226969	2.281679566	0.923923005	0.970388575	0.647503676	2.01532731	0.810383733	0.03711303
chr1-234683900-234684399	3.095467762	1.737635238	1.148019258	2.342620802	1.193758505	2.30683863	1.22842811	1.561264585	1.334202943	1.15362797	0.036854042
chr1-234831407-234831906	2.536755051	1.304575404	0.490944627	0	0.580323262	0.780573748	0.998370992	0.811696124	1.334202943	1.15362797	0.022857914
chr1-234844301-234844800	3.406760733	1.253162202	1.779128813	1.337475384	1.797395364	0.621393553	0.546459162	0.862521478	1.334202943	0.957615473	0.014896889
chr1-234919044-234919543	4.287263677	3.39403084	1.940186794	1.925870202	2.059763349	2.933530821	1.29762563	1.840168706	2.01532731	2.103444096	0.032306487
chr1-234969829-234970328	4.068731494	3.429202035	2.738790883	3.022617518	3.141418224	3.063087409	2.697681857	3.117465221	3.719281094	2.793940174	0.044452074
chr1-235024626-235025125	3.310271675	2.54663915	1.597804693	1.184326367	1.129904256	2.253542465	1.385010552	1.398583862	1.334202943	0.730720898	0.03749881
chr1-235259161-235259660	2.536755051	0.964396986	1.779128813	1.012967681	1.424183839	0.780573748	1.723551495	1.049610748	1.334202943	1.619466554	0.032164518
chr1-235327128-235327627	4.644670653	4.027370072	4.035963506	4.132860046	3.92241377	4.2161786	3.968933723	4.493474702	4.019133829	4.023430671	0.037683273
chr1-235623035-235623534	2.697983083	1.737635238	1.148019258	1.012967681	0.919402344	1.284293682	0.998370992	0.862521478	0	0.730720898	0.02636925
chr1-235624714-235625213	3.406760733	2.184458004	2.216697855	1.337475384	1.313566694	1.284293682	0.998370992	1.005063467	0	0.646400818	0.038853435
chr1-235658239-235658738	2.147498249	0.830493562	0.490944627	0.327129163	1.063092382	0.442446671	1.689627638	0.647503676	0	0.730720898	0.043117264
chr1-236097466-236097965	2.355215303	1.144489545	1.390370003	1.337475384	1.129904256	0.621393553	0.883029596	0.862521478	0	0.646400818	0.032691744
chr1-236103604-236104103	3.095467762	2.340397711	1.779128813	2.268349866	2.524507214	2.358235866	1.867048937	2.217382806	2.47614428	1.899980737	0.035355991
chr1-236109311-236109810	3.20686382	2.238332591	2.216697855	1.337475384	2.573336312	2.080713099	2.078431315	2.09519979	1.334202943	1.899980737	0.044085601
chr1-236119861-236120360	3.406760733	1.620797374	1.390370003	1.012967681	1.254905922	1.386855782	0.821705814	1.005063467	0	0.646400818	0.015056545
chr1-237435817-237436316	1.904761754	0.51841967	0	0.59362056	1.313566694	0.23811851	0.757659213	0.647503676	0	0.810383733	0.036025376
chr1-239576126-239576625	1.612754903	0.51841967	1.148019258	0.818477198	0.672851711	0.780573748	0.620348264	0.323955615	0	0.129889288	0.045778339
chr1-243482380-243482879	2.974745232	2.290267552	2.337325064	2.107248866	2.221680173	1.656927258	2.065262999	2.197724117	2.47614428	2.134730307	0.029531264
chr1-243684651-243685150	1.904761754	0.51841967	0.856571057	0.327129163	0.580323262	0.23811851	0.343263532	0.75901463	0	0.461359779	0.01233895
chr1-243850479-243850978	5.51088747	4.665991524	4.876543131	5.112529833	4.778357786	4.901687975	4.669293461	5.162110766	5.107267367	4.898603902	0.036640168
chr1-243945784-243946283	2.842990655	0.830493562	0	1.012967681	1.369935189	0.621393553	0.821705814	0.462195713	0	0.129889288	0.016033926
chr1-244111438-244111937	1.904761754	0.682878426	0.856571057	0.59362056	0.841807934	0.23811851	1.22842811	0.75901463	0	0.359104141	0.03077829
chr1-244138454-244138953	4.287263677	0.602991197	0	0.818477198	0.993035536	0.621393553	0.852693512	0.462195713	0	0.249044131	0.006227264
chr1-244163780-244164279	4.604545811	2.985166245	1.779128813	1.718364096	1.313566694	1.952801562	0.690636723	1.13477967	2.01532731	1.480257286	0.017460478
chr1-244272362-244272861	3.497199062	1.978276327	1.779128813	1.825844697	2.059763349	2.080713099	2.29696318	2.531918135	1.334202943	1.971038245	0.017632817
chr1-244272945-244273444	3.582300957	2.688864146	2.648406048	2.544924454	2.524507214	2.674371211	2.466814557	3.266443204	2.01532731	2.281727587	0.043841025
chr1-244801142-244801641	2.355215303	1.199848868	1.148019258	0.818477198	1.193758505	1.054307302	1.467403447	1.328002126	1.334202943	0.810383733	0.012903023
chr1-245091747-245092246	3.738780545	2.48111413	0.490944627	1.718364096	1.254905922	2.407864847	1.025820975	0.959096717	1.334202943	0.646400818	0.033767089
chr1-245259633-245260132	2.355215303	1.144489545	1.390370003	0.59362056	0.841807934	0.621393553	0.821705814	1.005063467	1.334202943	1.025955095	0.015283032
chr1-245605274-245605773	2.974745232	2.156746993	2.085056822	1.602226969	1.668487074	1.386855782	1.025820975	1.591709848	2.01532731	0.957615473	0.038968776
chr1-245646089-245646588	1.612754903	0.428580099	0.490944627	0	0.260716651	0.621393553	0.468580506	0.462195713	0	0.129889288	0.011799143
chr1-246944284-246944783	1.612754903	0.428580099	0	0	0.759801751	0.621393553	0.50804527	1.215199724	0	0.249044131	0.047287051
chr1-247119145-247119644	2.536755051	1.448658582	1.940186794	1.475915804	1.575669057	1.656927258	1.56418852	1.49837604	1.334202943	1.863094943	0.015684581
chr1-247637947-247638446	3.406760733	0.602991197	2.55197788	0.818477198	1.193758505	0.780573748	0.94185266	1.092823606	1.334202943	0.556844954	0.024816474
chr2-974190-974689	2.697983083	1.448658582	1.779128813	1.012967681	1.193758505	0.923923005	1.706689276	1.591709848	1.334202943	0.957615473	0.020228941
chr2-1075154-1075653	1.904761754	0.51841967	0.490944627	0.327129163	0.580323262	0	0.50804527	0.394730814	0	0.249044131	0.0086256
chr2-1162793-1163292	3.20686382	0.682878426	1.390370003	0.59362056	1.313566694	0.780573748	0.5838767	0.862521478	1.334202943	0.461359779	0.009877286
chr2-1244605-1245104	3.497199062	0.898998244	0.490944627	0.327129163	0.580323262	0.442446671	0.38625676	0.526646182	1.334202943	0.129889288	0.007419812
chr2-1249861-1250360	2.697983083	0.602991197	1.940186794	0.59362056	1.622824386	0.923923005	0.790037892	0.462195713	0	0.646400818	0.039723169
chr2-1318346-1318845	3.406760733	2.184458004	0.490944627	0.59362056	0.993035536	1.284293682	0.298949619	0.811696124	1.334202943	0.249044131	0.022057951
chr2-1502603-1503102	2.147498249	1.026959256	1.148019258	1.012967681	1.193758505	0.621393553	1.274926579	0.75901463	0	0.810383733	0.035743396
chr2-1509116-1509615	4.008503757	1.199848868	0.856571057	1.012967681	0.481451251	0.442446671	0.65592051	0.588340119	1.334202943	0.249044131	0.006986226
chr2-1605786-1606285	3.20686382	1.845715689	2.216697855	2.107248866	1.526920196	1.482608112	1.426795106	2.365694252	1.334202943	1.825241279	0.025481213
chr2-2057039-2057538	5.713113543	0.51841967	2.337325064	1.012967681	0.672851711	0.23811851	0.65592051	0.647503676	2.01532731	0.249044131	0.009921257
chr2-2270574-2271073	2.697983083	0.830493562	0.856571057	0.59362056	0.993035536	0	0.468580506	1.36372459	1.334202943	0.359104141	0.019114175
chr2-3311843-3312342	1.904761754	1.144489545	1.148019258	1.012967681	1.193758505	0.923923005	1.385010552	1.005063467	1.334202943	1.091203391	0.014218069
chr2-6186586-6187085	2.974745232	0.51841967	0	0.59362056	0.993035536	0.23811851	0.38625676	0.75901463	0	0.249044131	0.008023919
chr2-6832733-6833232	2.536755051	0.332772325	0.490944627	0.59362056	0.260716651	0.923923005	0.253231307	0.249528424	0	0.129889288	0.007743122
chr2-8119849-8120348	3.20686382	2.070269648	1.390370003	1.337475384	2.688633931	1.17387854	0.821705814	1.328002126	1.334202943	0.957615473	0.042583698
chr2-8494561-8495060	3.582300957	1.4936568	1.779128813	1.012967681	2.710627581	0.923923005	1.29762563	1.291372635	0	1.786367582	0.043547965
chr2-8496680-8497179	3.811084127	1.026959256	1.597804693	1.012967681	1.254905922	0.621393553	1.130678305	0.91161705	1.334202943	0.556844954	0.007364349
chr2-8678623-8679122	5.731860459	4.67089759	4.615366624	4.895309417	4.963762555	5.125845586	4.816052275	5.026606316	4.973943154	5.476540294	0.04202179
chr2-9235215-9235714	3.738780545	2.649638746	1.390370003	2.342620802	2.875457327	2.198201653	1.637197605	2.311848248	1.334202943	2.389412015	0.045450577
chr2-9539675-9540174	2.355215303	0.898998244	1.779128813	0	0.841807934	0	0.298949619	0.647503676	0	0.359104141	0.039852014
chr2-9690270-9690769	3.310271675	2.364824357	1.779128813	0.818477198	1.313566694	1.812436057	1.130678305	1.36372459	2.01532731	0.957615473	0.030457848
chr2-10043793-10044292	6.380835357	5.657207938	5.881839822	5.683524498	5.725067844	5.954526261	5.449926952	5.642901407	5.950805659	5.937679281	0.030287552
chr2-10234439-10234938	3.582300957	1.304575404	1.779128813	1.475915804	1.622824386	1.054307302	1.637197605	1.561264585	2.01532731	1.825241279	0.008888867
chr2-10237287-10237786	3.20686382	1.448658582	1.597804693	1.602226969	1.8379263	1.054307302	1.22842811	1.591709848	2.01532731	1.528168496	0.011484601
chr2-10550736-10551235	3.20686382	0.682878426	0.856571057	1.184326367	1.668487074	0.923923005	1.07920208	0.75901463	0	1.025955095	0.013815184
chr2-10971082-10971581	2.355215303	1.026959256	1.148019258	1.602226969	1.755692761	1.054307302	1.105169768	1.253788853	1.334202943	1.326166652	0.019611598
chr2-11248964-11249463	1.904761754	0.758573151	0.490944627	0.327129163	0.375301432	0.780573748	0.65592051	0.588340119	0	0.129889288	0.01303654
chr2-11403704-11404203	4.287263677	1.354219271	1.597804693	0.59362056	2.448017653	2.455843206	0.821705814	1.049610748	0	1.326166652	0.026632145
chr2-12287278-12287777	3.310271675	0.964396986	0	0.327129163	2.059763349	1.17387854	0.468580506	0.588340119	0	0.249044131	0.022245691
chr2-12465638-12466137	4.068731494	1.737635238	0	0.59362056	0.919402344	1.054307302	0.206016655	0.704336269	1.334202943	0.556844954	0.010670125
chr2-12797649-12798148	2.536755051	0.830493562	0.490944627	1.012967681	0.993035536	0.442446671	0.298949619	0.394730814	0	0.885876974	0.012260422
chr2-12824369-12824868	3.406760733	1.66080395	1.148019258	1.718364096	2.251991757	1.884325226	1.025820975	1.13477967	2.47614428	0.810383733	0.037547132
chr2-12973160-12973659	1.904761754	0.898998244	1.148019258	1.012967681	1.063092382	0.923923005	0.690636723	0.323955615	0	0.730720898	0.041316451
chr2-13817739-13818238	2.147498249	1.026959256	0.856571057	0.818477198	1.254905922	1.054307302	0.65592051	0.588340119	0	0.556844954	0.025234347
chr2-13876564-13877063	3.310271675	0	0.856571057	0.327129163	2.815831087	0.23811851	0.883029596	0.811696124	1.334202943	0.359104141	0.046642512
chr2-13883709-13884208	2.355215303	1.144489545	0	1.337475384	1.254905922	0.621393553	1.07920208	0.704336269	1.334202943	0.646400818	0.035693285
chr2-14082198-14082697	2.355215303	0.758573151	0.490944627	0	1.129904256	0.23811851	1.22842811	0.588340119	0	0.646400818	0.021769123
chr2-14554879-14555378	2.147498249	0.51841967	0	0	0.580323262	0	0.821705814	0.323955615	0	1.21346313	0.022109146
chr2-15704329-15704828	3.582300957	2.290267552	1.148019258	1.337475384	1.254905922	0.923923005	0.883029596	1.049610748	1.334202943	0.249044131	0.017749649
chr2-15708648-15709147	2.355215303	1.448658582	1.148019258	0.818477198	0.993035536	1.054307302	1.506899985	0.862521478	2.01532731	1.025955095	0.043834739
chr2-19298962-19299461	2.974745232	1.4936568	0.490944627	0.327129163	0.672851711	1.054307302	0.620348264	0.588340119	1.334202943	0.359104141	0.013499747
chr2-20106810-20107309	3.738780545	2.708084025	1.779128813	2.413254693	2.025079218	1.884325226	2.747996324	1.398583862	1.334202943	1.786367582	0.033692328
chr2-20525101-20525600	2.974745232	2.503288124	2.216697855	2.190046901	1.755692761	2.30683863	1.955351783	1.938201808	2.01532731	1.619466554	0.034220144
chr2-23870077-23870576	2.147498249	0.898998244	1.597804693	0.818477198	0.919402344	0.442446671	0.883029596	1.049610748	0	0.556844954	0.041410018
chr2-24050030-24050529	4.068731494	3.572418092	3.528506777	3.547154846	3.65389822	3.534529181	3.227385475	3.631342628	3.340301423	3.864552747	0.048053793
chr2-24360286-24360785	5.421330237	4.179706893	5.097607016	4.725274985	4.497614449	4.83974977	4.728965116	4.727402741	4.663446127	4.814160827	0.047993816
chr2-24434233-24434732	2.697983083	1.354219271	2.085056822	1.184326367	0.759801751	1.482608112	1.467403447	1.49837604	1.334202943	1.091203391	0.02646299
chr2-24435807-24436306	3.738780545	2.745772276	2.085056822	2.665575782	2.421592599	2.753286009	2.191831055	2.531918135	2.47614428	1.786367582	0.02167685
chr2-24490791-24491290	5.694119812	4.946477723	5.147958066	4.979190425	4.788733302	5.198149996	4.931218203	5.467260808	5.16957683	5.074281748	0.039573847
chr2-24675155-24675654	2.842990655	1.144489545	1.779128813	0.818477198	0.672851711	1.812436057	0.757659213	1.005063467	0	0.646400818	0.034566223
chr2-24899094-24899593	2.842990655	1.57964968	0.856571057	1.012967681	1.755692761	1.054307302	1.44724215	1.215199724	0	0.730720898	0.032938625
chr2-24971605-24972104	6.077956724	5.647285032	5.548628287	5.676362184	5.681188314	5.743619122	5.515540128	5.6858692	5.801391799	5.593750662	0.016513699
chr2-25252345-25252844	4.683709657	4.372727323	3.804432805	3.72428974	3.676423674	4.006665326	3.808285531	4.219017953	3.719281094	4.135938028	0.045416476
chr2-25589332-25589831	2.355215303	1.086920907	1.597804693	0.327129163	1.193758505	0.923923005	1.22842811	1.17554998	0	0.461359779	0.049300114
chr2-26318673-26319172	2.147498249	0.758573151	1.390370003	0.818477198	0.672851711	0.621393553	1.406054099	1.049610748	0	0.461359779	0.042337351
chr2-26610842-26611341	2.536755051	1.086920907	0.490944627	0.818477198	1.063092382	0.780573748	0.883029596	1.17554998	0	0.810383733	0.015286649
chr2-26676203-26676702	1.904761754	0.898998244	0.856571057	0.818477198	0.759801751	0.923923005	1.22842811	1.398583862	1.334202943	0.461359779	0.0397632
chr2-27050496-27050995	5.275620601	4.801902004	4.896315348	4.79306477	4.917234568	5.049725373	4.851002107	4.952296087	4.574127039	4.612247652	0.047117382
chr2-27085618-27086117	4.644670653	4.123553915	4.139138346	4.272399874	4.242272415	4.2161786	4.048041343	4.304216563	4.478910997	4.218565699	0.032878591
chr2-27322845-27323344	4.864474577	4.137798385	4.266142931	4.548268751	4.164730037	4.411307097	4.241916365	4.521420216	4.267261408	4.526386654	0.036361859
chr2-27409416-27409915	5.574585954	4.958565264	5.228157913	4.967501905	5.082371898	5.088287458	5.069536602	5.408614108	5.16957683	5.160411587	0.036131446
chr2-27428431-27428930	5.768638934	5.188068494	5.289254888	5.338058874	5.180192327	5.437994033	5.344867421	5.562563683	5.543521962	5.345619767	0.043297941
chr2-27521286-27521785	1.612754903	0.428580099	0	0	0.672851711	0.442446671	0.546459162	0.75901463	0	0.359104141	0.01960907
chr2-27645711-27646210	1.904761754	0.964396986	0.490944627	1.012967681	0.481451251	0.442446671	0.50804527	0.704336269	1.334202943	0.461359779	0.026253524
chr2-27703686-27704185	4.182131405	3.257196219	3.187022646	2.976710409	2.932716726	3.534529181	2.627744239	2.750069048	2.47614428	2.224713114	0.038520499
chr2-27730284-27730783	4.068731494	1.304575404	1.390370003	1.602226969	1.424183839	1.482608112	1.426795106	1.291372635	1.334202943	1.21346313	0.004760897
chr2-27779374-27779873	4.287263677	2.009597082	0.856571057	1.825844697	1.424183839	1.884325226	0.5838767	0.704336269	0	0.359104141	0.01862597
chr2-27807381-27807880	3.095467762	1.699730993	0.856571057	1.337475384	1.668487074	1.572398932	1.506899985	1.49837604	0	1.480257286	0.034364224
chr2-27890397-27890896	5.907037681	4.774813749	4.729986647	5.091144943	4.69806761	5.026083468	4.837510931	5.248247081	5.678210741	5.058053953	0.04851361
chr2-27925654-27926153	2.147498249	1.086920907	1.148019258	0.59362056	1.193758505	0.23811851	0.852693512	1.36372459	0	0.461359779	0.046637818
chr2-28295417-28295916	1.904761754	0.602991197	0.856571057	0.818477198	0.481451251	0	0.5838767	0.526646182	0	0.249044131	0.016976873
chr2-28307337-28307836	2.355215303	0.230146609	0.490944627	0.327129163	0.260716651	0.442446671	0.468580506	0.171051753	0	0.129889288	0.0056559
chr2-28661537-28662036	4.287263677	2.985166245	2.337325064	2.976710409	1.575669057	2.899238497	0.970388575	1.530162957	1.334202943	1.379379969	0.048972621
chr2-28776225-28776724	2.842990655	1.4936568	1.390370003	1.718364096	0.759801751	1.386855782	1.130678305	1.432620678	1.334202943	0.556844954	0.0191171
chr2-30178630-30179129	4.337089789	3.061871391	1.597804693	1.012967681	1.424183839	3.03177258	1.052758407	1.561264585	0	1.15362797	0.048543222
chr2-30351256-30351755	3.095467762	1.086920907	0	0.327129163	0.759801751	1.17387854	0.883029596	1.62152588	0	1.091203391	0.020619579
chr2-30619112-30619611	1.612754903	0.119657727	0.490944627	1.012967681	0.375301432	0.442446671	0.5838767	0.704336269	0	0.810383733	0.031117065
chr2-32277760-32278259	4.337089789	3.899447156	3.718190935	3.954878157	4.022516462	4.05419315	3.843421744	4.042916896	4.019133829	3.910468807	0.028686481
chr2-32357313-32357812	4.683709657	4.094635972	3.999864389	4.09038045	4.04865339	4.05419315	4.074570826	4.406235641	3.876983732	3.90140176	0.021340809
chr2-32527152-32527651	2.355215303	0.51841967	0	0.59362056	0.672851711	0.780573748	0.757659213	0.323955615	1.334202943	0.730720898	0.015947785
chr2-33441188-33441687	3.406760733	2.435716749	1.779128813	1.925870202	2.524507214	2.198201653	2.563637848	2.09519979	1.334202943	1.619466554	0.037812761
chr2-33893528-33894027	3.20686382	1.026959256	0	0.59362056	0.375301432	0.442446671	0.253231307	0.704336269	0	0.359104141	0.007255718
chr2-36405822-36406321	2.147498249	0.830493562	1.148019258	0.59362056	0.375301432	0.442446671	0.468580506	0.811696124	0	0.129889288	0.017708082
chr2-36542163-36542662	3.497199062	1.66080395	2.085056822	0.818477198	1.526920196	1.284293682	1.363655509	1.328002126	0	1.430700151	0.025228041
chr2-36680813-36681312	2.147498249	0.830493562	0	0	0	0.23811851	0.206016655	0.394730814	1.334202943	0.129889288	0.022970128
chr2-37185940-37186439	1.904761754	0.898998244	0.490944627	0.818477198	1.129904256	0.780573748	1.274926579	1.092823606	0	0.646400818	0.047818154
chr2-37657087-37657586	3.94565176	1.086920907	1.148019258	1.184326367	2.025079218	1.386855782	1.052758407	1.13477967	1.334202943	1.025955095	0.007128908
chr2-38377036-38377535	5.55366407	4.909595306	5.045434932	4.967501905	4.883748459	5.118411774	4.796263506	5.292938835	5.107267367	5.205310657	0.037066936
chr2-38406383-38406882	2.147498249	1.086920907	0.856571057	1.184326367	0.841807934	0.621393553	1.601154851	1.17554998	1.334202943	1.15362797	0.028050474
chr2-38406905-38407404	3.582300957	1.253162202	1.148019258	1.925870202	1.526920196	0.23811851	2.179662381	2.029995178	0	0.730720898	0.042794666
chr2-38700081-38700580	2.536755051	1.199848868	1.148019258	1.475915804	0.919402344	0.780573748	0.821705814	0.526646182	1.334202943	1.025955095	0.014062638
chr2-41715545-41716044	3.20686382	2.184458004	2.085056822	1.475915804	1.369935189	1.73677594	0.821705814	0.959096717	2.47614428	1.21346313	0.049838051
chr2-42810779-42811278	4.898060353	4.636199516	4.566841118	4.450893863	4.472090341	4.6257298	4.391852562	4.481330333	4.574127039	4.409736577	0.019935648
chr2-42827565-42828064	4.477006783	3.839704557	4.035963506	3.931003415	3.844985579	4.05419315	3.572698521	3.854898313	3.719281094	3.469943393	0.032980858
chr2-43437813-43438312	2.147498249	0.682878426	1.779128813	0.327129163	0.260716651	0.780573748	0.821705814	0.704336269	0	0.249044131	0.045843771
chr2-43732923-43733422	1.904761754	1.026959256	0.856571057	0.59362056	0.841807934	0.442446671	0.852693512	0.249528424	1.334202943	0.461359779	0.030824387
chr2-44450682-44451181	2.355215303	1.026959256	0	1.184326367	1.063092382	0.23811851	0.157204392	0.862521478	0	0.461359779	0.026068651
chr2-44479268-44479767	3.582300957	2.388844305	2.085056822	2.544924454	2.774665623	1.884325226	2.835915358	2.417602652	2.01532731	2.071464346	0.027562614
chr2-44616666-44617165	2.842990655	0.332772325	1.148019258	0.59362056	0.672851711	0.23811851	0.5838767	0.462195713	0	0.359104141	0.008415983
chr2-44645421-44645920	1.904761754	0.758573151	0.490944627	1.012967681	0.481451251	0.442446671	0.690636723	0.588340119	0	0.646400818	0.01532569
chr2-44801774-44802273	4.126545357	1.354219271	2.337325064	2.019408072	1.797395364	1.386855782	1.75669595	2.803072268	1.334202943	1.528168496	0.01676729
chr2-44802556-44803055	4.008503757	1.4936568	1.779128813	2.019408072	1.668487074	1.572398932	2.969141649	2.986109357	1.334202943	2.605808476	0.041724655
chr2-44897533-44898032	2.974745232	0.758573151	0.490944627	1.475915804	0.759801751	0.621393553	1.467403447	0.862521478	0	1.899980737	0.030306996
chr2-44906753-44907252	3.406760733	0.964396986	0.490944627	1.337475384	0.672851711	0.23811851	0.790037892	0.862521478	1.334202943	1.025955095	0.008798856
chr2-44912609-44913108	3.879936353	1.354219271	0.856571057	1.602226969	0.759801751	0.23811851	1.155743646	0.526646182	0	0.730720898	0.010859583
chr2-44929359-44929858	5.873662675	2.364824357	3.249848806	3.954878157	1.668487074	2.590888754	3.91490182	4.252751155	2.824858616	3.758078623	0.040174458
chr2-45743604-45744103	2.974745232	2.412470876	0.856571057	0.818477198	1.313566694	0.780573748	0.546459162	1.005063467	0	0.249044131	0.043181083
chr2-45964187-45964686	4.182131405	1.978276327	1.779128813	2.413254693	1.755692761	2.633233744	1.052758407	2.177793845	1.334202943	1.663036581	0.016716006
chr2-46010760-46011259	2.974745232	1.620797374	1.597804693	1.337475384	1.622824386	1.952801562	2.285653084	2.007588552	1.334202943	1.786367582	0.022869291
chr2-46029417-46029916	4.431858888	1.88001512	1.148019258	0.59362056	1.193758505	1.884325226	1.582790081	1.215199724	0	1.025955095	0.012682075
chr2-46034428-46034927	4.068731494	2.340397711	1.597804693	1.602226969	1.063092382	1.812436057	2.636674111	1.734985295	0	0.885876974	0.036514763
chr2-46038105-46038604	3.738780545	2.800520552	0.856571057	1.475915804	2.025079218	2.198201653	1.601154851	1.17554998	1.334202943	0.730720898	0.036115646
chr2-46067918-46068417	4.287263677	0.758573151	0.490944627	0	0.993035536	0.442446671	0.970388575	0.75901463	0	0.359104141	0.006353048
chr2-46073287-46073786	3.406760733	2.099675161	1.779128813	1.184326367	1.8379263	2.01817447	2.104412756	1.092823606	2.01532731	1.091203391	0.023860715
chr2-46074325-46074824	3.497199062	1.026959256	1.148019258	1.337475384	1.313566694	1.17387854	1.851791676	0.862521478	0	0.885876974	0.015141224
chr2-46097696-46098195	4.235654981	3.497072147	3.052514262	3.308595036	3.189195398	2.999762928	3.148416745	2.27480097	3.105478148	3.55334933	0.043941423
chr2-46117082-46117581	3.310271675	1.253162202	1.390370003	0.818477198	0.375301432	1.284293682	0.690636723	0.588340119	0	0.646400818	0.012333402
chr2-46122333-46122832	2.974745232	0.682878426	1.940186794	1.184326367	0.919402344	1.284293682	0.757659213	0.704336269	0	0.646400818	0.024117559
chr2-46170640-46171139	3.20686382	2.60931697	1.148019258	0.59362056	0.672851711	1.73677594	0.724537136	1.092823606	0	0.556844954	0.048900213
chr2-46171673-46172172	3.406760733	2.264533757	1.390370003	0.59362056	1.575669057	1.17387854	1.29762563	1.561264585	1.334202943	1.025955095	0.017509495
chr2-46182059-46182558	4.604545811	2.009597082	0.490944627	0.59362056	1.313566694	1.482608112	1.363655509	1.049610748	1.334202943	1.480257286	0.008554841
chr2-46200194-46200693	3.738780545	2.099675161	1.390370003	0.818477198	1.254905922	2.080713099	1.20460453	0.704336269	2.01532731	0.885876974	0.019964766
chr2-46230289-46230788	3.20686382	1.978276327	2.085056822	1.184326367	1.712748726	1.17387854	2.078431315	1.36372459	2.01532731	1.574539606	0.022085326
chr2-46277470-46277969	3.66266125	1.57964968	2.337325064	1.925870202	1.8379263	1.284293682	1.487286873	1.36372459	2.01532731	0.957615473	0.015901938
chr2-46297198-46297697	6.256877451	5.248390092	5.289254888	5.047400048	5.405903957	5.364487629	5.480008764	5.497724753	5.446194027	5.342273336	0.009686487
chr2-46306931-46307430	3.497199062	1.402211543	1.779128813	1.184326367	0.919402344	2.01817447	1.897087766	1.961703477	0	1.270915163	0.035336341
chr2-46307765-46308264	3.738780545	2.315550358	1.148019258	1.337475384	1.369935189	1.386855782	2.373744419	1.890017782	0	0.885876974	0.038237212
chr2-46346745-46347244	3.497199062	2.48111413	1.940186794	1.337475384	1.797395364	1.054307302	2.215864749	1.814583018	1.334202943	1.270915163	0.02547346
chr2-46352556-46353055	3.738780545	1.810580904	1.390370003	1.475915804	0.993035536	0.923923005	2.49654988	1.938201808	2.47614428	1.025955095	0.030217993
chr2-46689317-46689816	2.147498249	0.964396986	0.856571057	0.59362056	0.759801751	0.23811851	0.883029596	0.526646182	1.334202943	0.730720898	0.017578614
chr2-46720725-46721224	2.147498249	0.758573151	1.390370003	1.337475384	0.841807934	1.054307302	1.155743646	1.62152588	1.334202943	1.025955095	0.029898839
chr2-46781935-46782434	3.406760733	1.026959256	0.856571057	1.012967681	0.672851711	1.054307302	0.912740906	1.291372635	0	1.15362797	0.009319289
chr2-46817068-46817567	2.974745232	2.099675161	1.940186794	1.602226969	1.424183839	1.884325226	1.619288781	1.679370664	1.334202943	1.74641735	0.013586765
chr2-46866800-46867299	3.94565176	1.946260484	2.55197788	1.475915804	1.424183839	1.482608112	1.672361809	1.36372459	1.334202943	1.480257286	0.011047133
chr2-46888977-46889476	3.310271675	2.525126461	2.216697855	2.342620802	2.059763349	2.753286009	2.274253621	2.866700048	2.01532731	2.489614018	0.039078151
chr2-47088522-47089021	3.66266125	2.56783576	1.940186794	2.480591183	3.02337122	2.547263202	1.319973065	2.400506534	2.01532731	2.03875961	0.04872403
chr2-47360348-47360847	2.147498249	0.682878426	1.148019258	0.327129163	1.063092382	0.23811851	0.852693512	0.588340119	1.334202943	0.730720898	0.025940368
chr2-53933046-53933545	2.697983083	0.964396986	1.390370003	1.012967681	0.919402344	0.621393553	1.363655509	0.75901463	0	0.810383733	0.018494254
chr2-53970794-53971293	5.489013942	4.917873269	5.147958066	5.047400048	5.090781753	5.280387848	4.951041725	5.231426334	5.16957683	5.094313124	0.036907531
chr2-54042820-54043319	2.355215303	0.682878426	1.148019258	1.337475384	1.369935189	0	0.998370992	1.005063467	0	0.461359779	0.043741312
chr2-54208067-54208566	2.974745232	1.57964968	0	1.337475384	1.129904256	1.952801562	1.274926579	0.647503676	0	1.21346313	0.046664839
chr2-54267460-54267959	2.147498249	0.602991197	0.490944627	1.475915804	0.481451251	0.442446671	0.690636723	0.704336269	0	0.461359779	0.0226957
chr2-54416089-54416588	4.520784582	1.199848868	0.490944627	1.184326367	1.575669057	1.17387854	0.998370992	1.049610748	0	1.15362797	0.008017173
chr2-54429848-54430347	3.406760733	2.315550358	1.390370003	1.718364096	1.193758505	1.386855782	0.970388575	0.959096717	1.334202943	1.21346313	0.015441552
chr2-54430570-54431069	3.582300957	2.969323394	1.390370003	1.718364096	1.369935189	2.01817447	1.07920208	1.253788853	2.01532731	1.21346313	0.036886642
chr2-54500486-54500985	2.355215303	2.04025229	0.856571057	1.012967681	1.193758505	1.656927258	1.319973065	1.36372459	1.334202943	1.326166652	0.046213537
chr2-54559539-54560038	4.182131405	3.230860228	3.626464049	2.342620802	3.141418224	3.237917511	2.866602554	2.915656009	3.340301423	2.560447394	0.047939174
chr2-54574273-54574772	4.235654981	1.88001512	2.337325064	2.107248866	2.666299794	1.482608112	2.078431315	1.890017782	3.719281094	2.583306208	0.043760362
chr2-54589166-54589665	3.310271675	1.026959256	0.490944627	0.59362056	1.755692761	1.054307302	0.790037892	1.092823606	1.334202943	0.810383733	0.010858668
chr2-54626686-54627185	3.66266125	2.009597082	1.597804693	2.107248866	1.797395364	1.73677594	1.130678305	1.865308536	1.334202943	1.430700151	0.010347853
chr2-54673438-54673937	4.898060353	2.48111413	3.88580879	2.107248866	3.040838056	1.884325226	2.091480522	1.865308536	1.334202943	2.713338175	0.034029934
chr2-58108429-58108928	1.904761754	0.830493562	0.856571057	0	0.841807934	0	0.546459162	0.462195713	0	0.556844954	0.023433887
chr2-61193617-61194116	3.310271675	1.402211543	0.490944627	1.012967681	0.759801751	0.621393553	1.363655509	0.959096717	0	1.270915163	0.013133714
chr2-62221138-62221637	2.974745232	1.537293854	1.779128813	0.818477198	0.759801751	1.482608112	1.363655509	1.049610748	0	1.091203391	0.029901708
chr2-63698701-63699200	3.20686382	2.525126461	0.856571057	1.925870202	1.526920196	1.884325226	0.620348264	0.91161705	1.334202943	0.957615473	0.047335961
chr2-63888738-63889237	2.536755051	1.57964968	1.779128813	1.718364096	0.993035536	1.656927258	1.75669595	1.938201808	1.334202943	1.619466554	0.033433764
chr2-64029689-64030188	2.147498249	0.51841967	0.856571057	0.59362056	0.136239756	0.442446671	0.50804527	0.462195713	0	0.249044131	0.009248799
chr2-64243745-64244244	2.147498249	1.402211543	1.390370003	0.327129163	0.481451251	0.442446671	0.620348264	0.647503676	0	0.461359779	0.036714721
chr2-64261862-64262361	3.20686382	1.304575404	2.337325064	1.825844697	0.672851711	0.780573748	1.180380929	0.647503676	1.334202943	0.646400818	0.031972121
chr2-64295457-64295956	1.904761754	1.199848868	1.390370003	0.818477198	0.759801751	1.054307302	1.251864669	1.17554998	1.334202943	0.730720898	0.035288845
chr2-64532263-64532762	1.904761754	0.428580099	0.490944627	0.818477198	0.759801751	0.780573748	1.426795106	0.862521478	0	0.957615473	0.043928966
chr2-65075775-65076274	4.385252359	2.782500991	2.904163471	2.929294373	2.394674485	2.864111168	2.764385286	1.914310946	2.01532731	2.560447394	0.016057892
chr2-65274526-65275025	2.536755051	1.737635238	1.148019258	1.475915804	1.193758505	1.17387854	1.467403447	0.91161705	2.01532731	0.556844954	0.049375793
chr2-65310286-65310785	4.068731494	2.904152702	1.940186794	0.59362056	1.193758505	2.01817447	1.20460453	1.328002126	1.334202943	0.730720898	0.027733531
chr2-65334301-65334800	1.904761754	0.830493562	0.856571057	1.012967681	0	0.923923005	0.468580506	0.704336269	0	0.646400818	0.031566767
chr2-65466784-65467283	2.355215303	0.682878426	0	0.818477198	0.759801751	0.621393553	0.757659213	0.862521478	0	0.556844954	0.012735278
chr2-65479490-65479989	3.310271675	0.758573151	1.148019258	0.59362056	0.759801751	1.482608112	0.821705814	0.647503676	0	0.461359779	0.010358307
chr2-65553188-65553687	2.974745232	2.56783576	2.337325064	2.413254693	2.643614462	2.455843206	2.466814557	2.34796795	2.47614428	2.071464346	0.03220432
chr2-68923973-68924472	2.536755051	1.026959256	0.490944627	0.59362056	0.919402344	0.923923005	0.757659213	1.049610748	0	0.730720898	0.012358601
chr2-69046089-69046588	3.310271675	1.913517999	0.856571057	1.475915804	1.254905922	1.884325226	0.620348264	1.253788853	0	0.885876974	0.029072277
chr2-69643490-69643989	5.444246108	4.88869018	4.954056325	5.047400048	4.990975701	5.226086731	4.956401199	5.231426334	5.04214483	4.956656263	0.032437492
chr2-70086355-70086854	4.994366744	4.065126509	4.235424507	3.954878157	3.485529258	4.173773468	3.91490182	4.257506436	4.663446127	3.954968479	0.048559187
chr2-70477447-70477946	2.536755051	0.682878426	0.856571057	0.327129163	0.481451251	0	1.130678305	0.462195713	1.334202943	0.556844954	0.01684604
chr2-71037301-71037800	1.904761754	0.119657727	0.856571057	0.327129163	0.136239756	0.23811851	0.5838767	0.323955615	0	0.129889288	0.010848399
chr2-71474913-71475412	3.20686382	0.602991197	2.337325064	0.59362056	0.759801751	0	0.970388575	0.704336269	1.334202943	0	0.033103629
chr2-71500195-71500694	4.385252359	0.898998244	1.390370003	1.184326367	1.193758505	0.621393553	1.07920208	1.762008779	1.334202943	0.957615473	0.006435177
chr2-71503615-71504114	4.721720048	0.964396986	0.856571057	0.59362056	1.526920196	1.054307302	0.757659213	1.215199724	0	1.091203391	0.00697007
chr2-71530700-71531199	3.497199062	0.964396986	1.940186794	1.184326367	1.313566694	1.284293682	1.274926579	1.679370664	0	1.025955095	0.019467866
chr2-71548581-71549080	3.66266125	2.364824357	2.216697855	1.012967681	1.668487074	2.791181575	2.191831055	2.330021134	2.01532731	1.270915163	0.044832056
chr2-71581201-71581700	2.842990655	1.354219271	1.597804693	1.337475384	1.668487074	0.780573748	1.406054099	1.762008779	0	0.957615473	0.045153156
chr2-71614855-71615354	3.94565176	2.503288124	1.779128813	1.825844697	1.476466325	2.253542465	1.319973065	1.814583018	0	0.730720898	0.03867534
chr2-71630049-71630548	2.355215303	0.428580099	1.148019258	0.327129163	0.375301432	0.621393553	0.428005753	0.394730814	0	0	0.011732756
chr2-71692059-71692558	3.497199062	2.238332591	0.490944627	1.602226969	1.797395364	1.952801562	1.467403447	1.36372459	1.334202943	0.810383733	0.025725714
chr2-72127690-72128189	2.355215303	1.354219271	1.779128813	1.602226969	1.424183839	1.17387854	1.706689276	1.62152588	2.01532731	1.21346313	0.045676221
chr2-72137436-72137935	4.235654981	2.800520552	2.823845413	2.107248866	2.795395176	2.30683863	2.969141649	3.294477854	2.824858616	2.224713114	0.022491057
chr2-72148967-72149466	4.477006783	3.333436956	2.738790883	3.152175298	2.969664861	3.393832713	3.54450703	3.898172219	2.47614428	3.21574943	0.042948737
chr2-72150239-72150738	4.563272996	3.204034527	3.187022646	3.449702148	2.987790035	3.578535661	3.129562549	3.803798862	2.824858616	2.774207901	0.023348308
chr2-72204225-72204724	3.879936353	2.412470876	1.597804693	1.825844697	0.919402344	2.140653033	1.052758407	2.562982352	2.47614428	1.326166652	0.0345667
chr2-72214786-72215285	2.842990655	2.070269648	0.490944627	0.818477198	1.622824386	1.17387854	0.468580506	0.811696124	0	0.359104141	0.042958961
chr2-72236376-72236875	2.536755051	0.964396986	0	1.184326367	0.841807934	0.442446671	0.38625676	2.029995178	0	0.556844954	0.048816948
chr2-72241711-72242210	2.536755051	0.898998244	1.390370003	0.59362056	0.759801751	0.780573748	0.343263532	0.526646182	1.334202943	0.646400818	0.015029822
chr2-72272057-72272556	4.235654981	1.4936568	1.390370003	2.413254693	0.580323262	0.23811851	1.155743646	2.417602652	0	1.663036581	0.031671233
chr2-72475771-72476270	2.147498249	0.758573151	0	0.59362056	0.841807934	0	0.757659213	0.959096717	0	0.885876974	0.023524983
chr2-72527527-72528026	1.904761754	0.428580099	0	0	0.260716651	0.442446671	0.50804527	0.394730814	0	0.249044131	0.007691101
chr2-72547948-72548447	2.842990655	0.602991197	0.490944627	0	0.375301432	0.23811851	0.724537136	1.092823606	0	0.249044131	0.0090626
chr2-72562330-72562829	3.095467762	1.4936568	0.490944627	0.818477198	0.481451251	0.442446671	0.65592051	0.526646182	2.01532731	0.359104141	0.022120021
chr2-72825693-72826192	5.025091341	4.504985446	4.541952251	4.624677032	4.601319692	4.6257298	4.508331802	4.910638792	4.478910997	4.749945855	0.045200789
chr2-73642465-73642964	2.842990655	1.086920907	1.148019258	0.59362056	1.254905922	1.17387854	0.998370992	0.811696124	0	0.461359779	0.015384942
chr2-74345092-74345591	2.536755051	1.199848868	0.856571057	1.012967681	0.672851711	1.054307302	1.706689276	0.91161705	0	1.326166652	0.034168582
chr2-74482745-74483244	5.731860459	5.063024037	4.707779597	5.036253384	5.275492782	5.287034004	4.774177694	5.219290297	5.286660732	4.986973867	0.04309428
chr2-74514864-74515363	3.497199062	2.290267552	2.823845413	2.107248866	2.549128335	2.080713099	2.179662381	2.637836822	1.334202943	2.071464346	0.045933495
chr2-74690770-74691269	2.536755051	1.699730993	1.390370003	1.718364096	1.313566694	1.482608112	1.052758407	1.253788853	1.334202943	1.825241279	0.019313815
chr2-75035343-75035842	3.20686382	0.602991197	1.597804693	1.012967681	0.481451251	0.621393553	0.38625676	0.647503676	1.334202943	1.091203391	0.01187406
chr2-75064717-75065216	3.20686382	1.402211543	1.148019258	1.475915804	1.915724226	1.284293682	1.851791676	1.70744595	0	1.430700151	0.035987431
chr2-75079263-75079762	2.147498249	0.51841967	0.856571057	1.012967681	1.313566694	0.23811851	0.724537136	0.462195713	0	0.556844954	0.025088506
chr2-81735003-81735502	1.612754903	0.428580099	0	0	0.481451251	0	0.106682601	0.249528424	0	0	0.00821464
chr2-83081729-83082228	3.20686382	0.602991197	0.490944627	0.59362056	0.759801751	0.780573748	0.253231307	0.394730814	0	0.249044131	0.006138718
chr2-83180863-83181362	2.355215303	1.144489545	1.148019258	1.184326367	1.526920196	1.054307302	1.180380929	1.049610748	1.334202943	0.957615473	0.008863171
chr2-84925240-84925739	3.582300957	2.800520552	2.216697855	1.718364096	1.989540655	2.140653033	1.926513883	2.434498549	2.824858616	1.480257286	0.04055585
chr2-85285380-85285879	3.66266125	2.93710601	2.823845413	3.022617518	3.189195398	3.153149146	3.362706193	3.256975939	3.105478148	3.028558435	0.031932464
chr2-85300303-85300802	3.20686382	2.458593997	2.648406048	1.718364096	2.126726042	2.140653033	2.203897948	2.177793845	2.01532731	2.071464346	0.023386159
chr2-85538358-85538857	5.444246108	4.797422468	4.896315348	4.548268751	4.641945775	4.985798417	4.737291677	4.995633213	4.478910997	4.784877879	0.026033641
chr2-85585091-85585590	4.563272996	3.582867621	3.423410661	2.929294373	2.913881644	3.210211139	2.142528132	2.400506534	3.542199852	2.336574279	0.044394634
chr2-85707152-85707651	4.068731494	2.688864146	3.249848806	2.342620802	2.815831087	2.547263202	2.129934564	2.695044027	2.824858616	2.103444096	0.02235999
chr2-85710853-85711352	5.350314189	2.764253512	2.738790883	1.337475384	2.251991757	2.547263202	1.467403447	2.516131543	1.334202943	1.430700151	0.013536345
chr2-85713159-85713658	3.66266125	2.264533757	1.940186794	1.337475384	2.421592599	1.572398932	1.025820975	2.680953483	1.334202943	0.730720898	0.045262475
chr2-85936480-85936979	4.604545811	2.503288124	0.856571057	2.190046901	2.281679566	1.482608112	2.582246465	2.790002901	1.334202943	2.224713114	0.023024683
chr2-85937016-85937515	3.66266125	2.211646763	1.148019258	2.019408072	1.063092382	1.482608112	2.011353832	1.561264585	0	1.430700151	0.03396917
chr2-85949284-85949783	3.406760733	1.4936568	3.052514262	0.818477198	1.424183839	1.284293682	1.180380929	1.215199724	1.334202943	1.430700151	0.040443424
chr2-86221090-86221589	3.310271675	2.588725446	2.337325064	2.480591183	1.989540655	2.358235866	2.104412756	2.007588552	2.01532731	2.005296254	0.016131995
chr2-86441015-86441514	5.873662675	5.077875733	4.935064953	5.144024317	5.12393935	5.426000114	5.219715294	5.250634115	5.589829525	5.420520115	0.040370713
chr2-86441741-86442240	4.520784582	3.848392181	3.718190935	3.882034916	3.874510254	4.230041114	3.718612552	4.204315864	3.542199852	3.928433719	0.048737023
chr2-86481910-86482409	2.355215303	1.144489545	0	1.602226969	1.193758505	0.621393553	0.790037892	1.13477967	1.334202943	0.885876974	0.044430389
chr2-87075351-87075850	3.738780545	2.48111413	2.648406048	2.606510997	2.524507214	2.791181575	2.780590158	2.750069048	3.542199852	2.224713114	0.048707193
chr2-88574621-88575120	2.147498249	0.230146609	0.490944627	1.012967681	0.375301432	0.23811851	0.50804527	0.647503676	0	0.730720898	0.012260453
chr2-88828646-88829145	4.235654981	0.964396986	0.490944627	1.602226969	1.526920196	0.923923005	0.852693512	0.959096717	0	0.810383733	0.009032347
chr2-91769730-91770229	2.355215303	1.774569058	0.856571057	1.184326367	1.755692761	0.923923005	1.406054099	0.811696124	1.334202943	1.15362797	0.040326588
chr2-95991539-95992038	3.879936353	3.046853156	3.310052819	3.482923202	3.58413151	2.933530821	3.167027715	3.275848748	3.105478148	3.244715933	0.039713742
chr2-96287352-96287851	2.355215303	0.898998244	1.390370003	0.59362056	1.369935189	0.780573748	1.29762563	1.215199724	1.334202943	1.15362797	0.019298412
chr2-97605125-97605624	2.697983083	0.602991197	0.490944627	1.337475384	1.254905922	0	1.487286873	0.91161705	0	0.359104141	0.029736514
chr2-97637167-97637666	3.497199062	1.620797374	0	0	0.759801751	0.780573748	0.620348264	0.462195713	0	0.359104141	0.011639108
chr2-97663876-97664375	5.987245947	5.337480758	5.536079423	5.676362184	5.462085976	5.590849407	5.467550813	5.699912047	5.72045055	5.709960599	0.043054777
chr2-98752544-98753043	2.147498249	0.332772325	1.148019258	0.59362056	1.063092382	0.442446671	1.545343982	0.588340119	1.334202943	0.646400818	0.0426809
chr2-98798993-98799492	3.811084127	0.964396986	1.390370003	1.012967681	1.063092382	0.621393553	0.94185266	1.049610748	0	0.885876974	0.008074618
chr2-98808640-98809139	2.147498249	0.898998244	1.940186794	1.184326367	1.193758505	0.780573748	1.22842811	0.862521478	1.334202943	1.091203391	0.049585146
chr2-98822598-98823097	5.025091341	3.731155428	4.139138346	3.638439177	4.057261523	3.74225308	3.515753656	3.312869471	4.663446127	3.696509746	0.044209112
chr2-98833437-98833936	4.683709657	1.620797374	1.597804693	1.184326367	1.526920196	0.923923005	0.94185266	1.530162957	0	0.556844954	0.009736312
chr2-98837064-98837563	3.738780545	2.264533757	2.980244871	2.019408072	2.126726042	1.656927258	1.56418852	2.007588552	2.01532731	1.786367582	0.021655533
chr2-99591014-99591513	2.147498249	0.51841967	1.148019258	0.327129163	1.193758505	0.23811851	0.620348264	0.323955615	0	0.249044131	0.02288206
chr2-100130706-100131205	1.612754903	0.682878426	1.148019258	0.818477198	0.759801751	0.442446671	0.883029596	0.588340119	0	0.249044131	0.048800971
chr2-101492130-101492629	1.904761754	0.964396986	0.490944627	0.327129163	0.993035536	0.780573748	1.105169768	0.704336269	1.334202943	0.730720898	0.030718177
chr2-102046215-102046714	3.582300957	2.60931697	2.337325064	1.718364096	1.953104497	2.253542465	1.105169768	0.91161705	1.334202943	1.091203391	0.042515614
chr2-102273738-102274237	4.683709657	2.588725446	2.448639962	0.818477198	1.476466325	1.482608112	0.343263532	0.91161705	2.01532731	0	0.026708014
chr2-102336420-102336919	3.095467762	1.448658582	1.390370003	0.818477198	0.841807934	1.284293682	0.883029596	0.526646182	0	1.379379969	0.018044798
chr2-102379342-102379841	2.536755051	0.758573151	0.490944627	0.59362056	1.476466325	0	0.468580506	0.323955615	1.334202943	0.646400818	0.022734502
chr2-108738023-108738522	2.147498249	0.758573151	1.597804693	0.818477198	0.759801751	1.386855782	1.155743646	1.328002126	1.334202943	0.646400818	0.041276898
chr2-109098600-109099099	2.974745232	0.428580099	0	0.818477198	1.063092382	0	0.428005753	0.588340119	0	0.249044131	0.009172266
chr2-109266903-109267402	4.385252359	1.978276327	2.337325064	2.019408072	0.919402344	1.17387854	0.852693512	1.13477967	0	1.15362797	0.019314789
chr2-109275126-109275625	4.794862286	2.435716749	1.148019258	1.475915804	1.668487074	2.080713099	1.130678305	2.029995178	2.47614428	1.619466554	0.010834138
chr2-109279245-109279744	4.520784582	3.370097808	1.597804693	1.184326367	1.193758505	2.198201653	0.852693512	1.328002126	1.334202943	0.556844954	0.028193243
chr2-109332480-109332979	4.385252359	3.345761042	2.823845413	1.602226969	1.668487074	2.455843206	1.426795106	1.762008779	2.01532731	1.270915163	0.033010909
chr2-109482343-109482842	4.182131405	2.669384754	1.779128813	0.59362056	1.476466325	2.01817447	1.052758407	2.09519979	0	0.730720898	0.034921963
chr2-109613805-109614304	6.75534632	5.981327836	5.861866832	5.492846965	6.0041757	6.093709173	5.73203195	6.08811092	5.543521962	6.038306315	0.024552035
chr2-109670182-109670681	2.355215303	0.964396986	0.856571057	1.012967681	1.313566694	0.621393553	1.385010552	1.092823606	0	0.810383733	0.029415248
chr2-109794372-109794871	3.738780545	2.503288124	2.337325064	2.268349866	2.251991757	2.791181575	2.179662381	2.816024301	1.334202943	1.74641735	0.038471081
chr2-110100562-110101061	4.008503757	2.870429061	1.148019258	1.475915804	1.526920196	2.753286009	1.105169768	1.432620678	1.334202943	1.15362797	0.030691886
chr2-110115542-110116041	4.182131405	2.870429061	1.390370003	2.107248866	2.524507214	2.547263202	2.227733104	2.05205912	2.01532731	1.971038245	0.016352418
chr2-110157025-110157524	2.842990655	1.620797374	0.856571057	1.602226969	1.622824386	1.482608112	1.180380929	1.49837604	0	0.885876974	0.041957321
chr2-111565768-111566267	2.842990655	0.602991197	0.856571057	0.59362056	0.993035536	0.23811851	0.5838767	1.291372635	1.334202943	0.556844954	0.011873335
chr2-112055602-112056101	5.169604362	4.488406612	4.139138346	3.72428974	4.48490884	4.583160696	4.151352062	4.464977163	4.148525456	4.112556946	0.03354113
chr2-112166718-112167217	2.147498249	1.144489545	0.856571057	1.012967681	0.993035536	0.780573748	0.790037892	0.526646182	1.334202943	0.885876974	0.013281762
chr2-112265364-112265863	2.147498249	0.428580099	0.490944627	0.59362056	0.841807934	0.621393553	0.65592051	0.704336269	0	0.359104141	0.00939247
chr2-112627352-112627851	4.235654981	2.93710601	3.121335483	1.012967681	0.759801751	1.386855782	1.105169768	1.938201808	2.01532731	1.025955095	0.045861509
chr2-112674012-112674511	4.068731494	0.898998244	3.673056371	1.337475384	1.063092382	0.780573748	1.07920208	1.679370664	2.01532731	0.957615473	0.049956071
chr2-112683403-112683902	2.842990655	1.086920907	1.390370003	1.012967681	0.993035536	0.780573748	1.274926579	0.91161705	2.01532731	1.025955095	0.017118184
chr2-112811714-112812213	3.738780545	0.758573151	2.738790883	1.012967681	0.993035536	0.923923005	0.883029596	0.862521478	0	1.025955095	0.025335602
chr2-113476638-113477137	2.355215303	0.602991197	1.390370003	0	0.672851711	0.23811851	0.65592051	0.526646182	0	0.730720898	0.019836847
chr2-117445615-117446114	1.904761754	1.026959256	0.490944627	0.818477198	1.313566694	0.923923005	0.757659213	0.526646182	0	0.646400818	0.038177012
chr2-117974488-117974987	1.904761754	0.758573151	0.856571057	1.337475384	1.193758505	0.621393553	1.155743646	1.17554998	1.334202943	0.957615473	0.033233096
chr2-120206313-120206812	3.095467762	1.57964968	1.597804693	1.012967681	1.193758505	1.284293682	1.363655509	1.328002126	0	1.025955095	0.021913617
chr2-120239545-120240044	3.582300957	1.978276327	0.856571057	2.976710409	1.254905922	1.572398932	1.75669595	1.291372635	2.01532731	1.663036581	0.039858973
chr2-120498465-120498964	2.147498249	1.737635238	1.390370003	1.184326367	1.476466325	1.054307302	1.385010552	1.398583862	1.334202943	1.270915163	0.021065412
chr2-120522473-120522972	4.008503757	2.211646763	2.085056822	1.475915804	1.668487074	0.923923005	2.363022701	2.73650829	2.01532731	1.705329257	0.023364232
chr2-120526366-120526865	2.536755051	1.620797374	0.856571057	1.337475384	1.622824386	0.780573748	1.130678305	1.398583862	0	0.730720898	0.049530266
chr2-121142553-121143052	2.147498249	1.026959256	0.490944627	1.012967681	1.254905922	0.780573748	1.385010552	0.394730814	0	0.646400818	0.040275555
chr2-121370381-121370880	2.147498249	0.898998244	1.148019258	1.012967681	0.759801751	1.17387854	0.998370992	1.49837604	0	1.091203391	0.047266996
chr2-121613138-121613637	3.20686382	0.602991197	0.490944627	0.59362056	0.672851711	0.23811851	0.468580506	0.704336269	0	0.461359779	0.00570342
chr2-121922665-121923164	1.612754903	0.51841967	0	0.818477198	0.580323262	0	0.106682601	0.171051753	0	0.129889288	0.017848308
chr2-122045264-122045763	1.904761754	0.682878426	1.390370003	0.59362056	0.759801751	0.442446671	0.50804527	0.462195713	1.334202943	0.249044131	0.043281265
chr2-126527999-126528498	2.697983083	1.402211543	1.779128813	2.019408072	1.254905922	1.572398932	1.506899985	1.215199724	2.01532731	1.270915163	0.027975876
chr2-126595084-126595583	1.904761754	0	0.856571057	0.327129163	0.841807934	0	0.468580506	0.462195713	0	0.129889288	0.017261927
chr2-127625035-127625534	3.738780545	1.4936568	1.940186794	2.019408072	1.526920196	1.482608112	1.506899985	1.890017782	2.01532731	1.480257286	0.007540572
chr2-127649641-127650140	4.235654981	3.295820156	2.55197788	2.268349866	3.510818772	3.291783331	2.983212797	2.915656009	2.824858616	2.415122487	0.038815806
chr2-127659286-127659785	5.141836662	2.953304632	0.856571057	2.413254693	1.87734961	2.407864847	2.104412756	1.650738163	1.334202943	2.103444096	0.014186383
chr2-127674776-127675275	4.563272996	3.759067948	3.476915501	3.110268928	3.665204909	4.05419315	3.160850696	3.256975939	2.824858616	3.685987881	0.047112332
chr2-127681301-127681800	4.126545357	2.953304632	2.337325064	3.022617518	1.915724226	2.253542465	1.911875847	2.608359437	2.01532731	2.813406199	0.02421255
chr2-127695335-127695834	3.738780545	2.904152702	2.448639962	2.268349866	2.549128335	2.791181575	2.796615032	2.05205912	2.47614428	2.851567582	0.022227744
chr2-131425955-131426454	1.904761754	0.758573151	1.148019258	0.818477198	1.369935189	0.621393553	0.821705814	0.811696124	0	0.730720898	0.044110897
chr2-131722021-131722520	1.612754903	0.51841967	0	0.59362056	0.481451251	0.442446671	0.206016655	1.253788853	0	0.646400818	0.043248194
chr2-131723661-131724160	3.20686382	1.620797374	0.490944627	0.59362056	1.8379263	1.386855782	0.724537136	1.530162957	0	1.091203391	0.029434801
chr2-132386769-132387268	1.904761754	0.51841967	0.490944627	0.59362056	1.313566694	0.621393553	0.50804527	0.75901463	0	0.249044131	0.026049345
chr2-132972579-132973078	1.904761754	0.898998244	0	0.59362056	0.481451251	0	0.852693512	0.394730814	0	0.730720898	0.022486277
chr2-133177754-133178253	2.147498249	0.758573151	0	0.818477198	1.193758505	0.780573748	1.251864669	0.862521478	0	1.15362797	0.044664821
chr2-134154222-134154721	2.842990655	1.620797374	2.085056822	1.012967681	1.193758505	0.923923005	0.821705814	1.049610748	1.334202943	0.957615473	0.022424333
chr2-134161122-134161621	2.842990655	1.978276327	1.390370003	0.818477198	1.193758505	0.780573748	1.155743646	1.398583862	2.01532731	0.461359779	0.041789617
chr2-135825622-135826121	3.310271675	1.66080395	1.148019258	0.59362056	1.622824386	0.442446671	1.467403447	1.17554998	1.334202943	1.430700151	0.015099069
chr2-140339820-140340319	1.904761754	0.332772325	0	0	0.136239756	0	0.38625676	0.088059466	0	0.249044131	0.005872166
chr2-147882341-147882840	2.147498249	0.51841967	1.148019258	0	1.063092382	0.923923005	0.65592051	1.005063467	0	0.556844954	0.03100704
chr2-148732066-148732565	2.147498249	0.758573151	0	0.59362056	1.129904256	0.780573748	0.620348264	0.75901463	0	0.556844954	0.019627544
chr2-151289179-151289678	4.431858888	3.964826006	3.626464049	3.57822916	3.698602827	3.683014725	3.572698521	3.375454246	3.719281094	3.43266707	0.01645785
chr2-157819121-157819620	2.974745232	0.898998244	1.390370003	1.475915804	0.919402344	0.780573748	1.22842811	0.704336269	1.334202943	1.025955095	0.009269399
chr2-157875749-157876248	5.421330237	4.854598824	5.114586704	5.069438291	5.215230076	5.162450709	4.905587804	5.091960851	5.04214483	5.090329037	0.03921474
chr2-158042545-158043044	3.497199062	0.602991197	2.216697855	1.184326367	1.129904256	0.621393553	0.883029596	1.291372635	0	1.825241279	0.027966162
chr2-158315840-158316339	1.612754903	0.682878426	0.856571057	0.327129163	0.841807934	0	0.343263532	0.171051753	0	0.129889288	0.027750256
chr2-158456609-158457108	5.731860459	4.986381806	5.114586704	5.123104571	5.402529998	5.065274112	5.097295447	5.260142951	5.394951671	5.30837503	0.029034947
chr2-158599584-158600083	2.355215303	1.66080395	0.490944627	1.337475384	0.672851711	0.780573748	0.790037892	0.862521478	0	0.810383733	0.036039297
chr2-158716148-158716647	4.520784582	1.402211543	2.337325064	3.110268928	2.753633869	1.284293682	2.415851815	1.734985295	1.334202943	3.43266707	0.0476547
chr2-158746055-158746554	3.738780545	1.354219271	1.148019258	1.337475384	1.668487074	0.621393553	0.821705814	1.253788853	2.47614428	1.270915163	0.017183185
chr2-158936884-158937383	3.20686382	0.682878426	0	0	0.759801751	0.442446671	0.157204392	0.394730814	0	0.646400818	0.006800629
chr2-158960225-158960724	1.904761754	0.682878426	0.490944627	0.59362056	1.063092382	0.780573748	1.155743646	0.526646182	0	0.730720898	0.027423977
chr2-159118495-159118994	2.974745232	2.503288124	2.448639962	2.480591183	2.394674485	2.714368119	2.274253621	2.531918135	2.47614428	2.195338052	0.029808105
chr2-159185086-159185585	2.536755051	1.026959256	0	1.475915804	1.254905922	1.054307302	0.912740906	1.432620678	1.334202943	1.480257286	0.041027035
chr2-159356361-159356860	2.536755051	1.199848868	1.779128813	1.337475384	0.993035536	1.054307302	1.34197961	1.328002126	2.01532731	0.810383733	0.036772418
chr2-159522913-159523412	2.355215303	0.964396986	0.490944627	0.59362056	1.063092382	0.621393553	1.65488684	1.13477967	1.334202943	1.091203391	0.028279963
chr2-159558203-159558702	2.147498249	0.758573151	0.856571057	0.818477198	0.841807934	0.923923005	1.105169768	1.398583862	0	1.15362797	0.034620404
chr2-159704698-159705197	2.147498249	1.086920907	1.148019258	0.327129163	0.481451251	0.442446671	1.406054099	1.13477967	1.334202943	1.21346313	0.048226756
chr2-159756777-159757276	1.904761754	0.964396986	0.490944627	0.59362056	0.841807934	0.442446671	0.970388575	1.253788853	0	0.957615473	0.039476249
chr2-160438939-160439438	2.697983083	1.946260484	0.856571057	1.337475384	1.129904256	1.284293682	1.130678305	1.432620678	1.334202943	1.663036581	0.019698062
chr2-160888265-160888764	1.612754903	0.898998244	0.490944627	0.327129163	0.580323262	0.23811851	0.468580506	0.088059466	0	0.249044131	0.01737409
chr2-164777659-164778158	2.974745232	1.086920907	1.148019258	0.327129163	1.063092382	0.442446671	1.251864669	1.17554998	0	1.270915163	0.017995617
chr2-164785344-164785843	3.20686382	2.070269648	0.856571057	1.602226969	1.622824386	2.455843206	0.883029596	1.005063467	2.01532731	0.885876974	0.049993823
chr2-164913645-164914144	2.842990655	1.402211543	1.390370003	1.337475384	2.025079218	1.482608112	1.911875847	1.530162957	1.334202943	1.899980737	0.017348127
chr2-168790522-168791021	3.406760733	0.758573151	0.490944627	0.818477198	0.481451251	0	0.38625676	0.526646182	1.334202943	0.957615473	0.008472888
chr2-169327712-169328211	2.147498249	0.332772325	1.148019258	1.337475384	0.260716651	0.923923005	1.363655509	1.049610748	1.334202943	0.810383733	0.048585043
chr2-169876511-169877010	2.147498249	0.682878426	0.490944627	0.59362056	0.993035536	0.23811851	0.821705814	0.75901463	0	0.646400818	0.013725836
chr2-170013792-170014291	2.355215303	0.51841967	0.490944627	0.818477198	0.759801751	0.442446671	0.38625676	1.650738163	0	0.810383733	0.025844411
chr2-171011199-171011698	2.147498249	0.51841967	0.856571057	0.818477198	0.759801751	0.621393553	1.052758407	1.005063467	1.334202943	0.556844954	0.014616917
chr2-172251955-172252454	3.811084127	1.253162202	0.490944627	0.327129163	1.369935189	1.17387854	1.65488684	1.215199724	0	1.379379969	0.014528352
chr2-172252972-172253471	4.477006783	1.253162202	1.148019258	0.818477198	1.063092382	1.17387854	0.757659213	0.862521478	2.01532731	1.270915163	0.006991858
chr2-172254191-172254690	2.536755051	0.602991197	0.490944627	1.012967681	1.063092382	1.054307302	1.851791676	0.704336269	1.334202943	1.663036581	0.039412474
chr2-172270429-172270928	2.842990655	0.898998244	0.490944627	0.818477198	1.129904256	0.923923005	1.385010552	0.811696124	1.334202943	1.430700151	0.011521943
chr2-172311751-172312250	3.20686382	1.4936568	0.856571057	1.825844697	1.313566694	1.812436057	1.955351783	0.704336269	1.334202943	0.957615473	0.02164394
chr2-172325408-172325907	3.582300957	1.448658582	1.148019258	1.337475384	0.919402344	2.358235866	1.105169768	1.13477967	2.01532731	1.025955095	0.017587554
chr2-172329449-172329948	3.94565176	1.026959256	0.856571057	1.012967681	1.193758505	1.17387854	1.385010552	0.91161705	2.01532731	0.646400818	0.008617195
chr2-172330028-172330527	3.811084127	0.51841967	0.856571057	0.327129163	0.993035536	0.23811851	1.56418852	1.005063467	2.01532731	0.885876974	0.014308766
chr2-172480208-172480707	4.644670653	1.026959256	2.085056822	0.327129163	1.989540655	0.621393553	2.29696318	0.91161705	1.334202943	1.21346313	0.015132564
chr2-172480735-172481234	3.310271675	0.332772325	1.597804693	0.59362056	1.989540655	0.621393553	2.34133722	0.91161705	0	0.646400818	0.046782016
chr2-172483596-172484095	2.536755051	0.758573151	1.390370003	0.818477198	1.063092382	1.054307302	1.723551495	0.647503676	1.334202943	0.646400818	0.022634297
chr2-172591808-172592307	2.842990655	0.230146609	0.490944627	0.327129163	0.672851711	0.442446671	0.38625676	0.811696124	0	0.461359779	0.006286055
chr2-172836293-172836792	4.644670653	1.086920907	1.390370003	0.818477198	1.254905922	1.284293682	1.526250033	0.704336269	2.47614428	0.730720898	0.010278685
chr2-172921433-172921932	2.355215303	0.898998244	0.856571057	0.818477198	1.193758505	0.923923005	1.897087766	1.049610748	0	1.091203391	0.049997602
chr2-172931292-172931791	4.794862286	3.257196219	1.779128813	1.825844697	1.668487074	2.30683863	2.572972159	1.679370664	0	1.786367582	0.034297637
chr2-172931803-172932302	3.879936353	2.782500991	1.390370003	1.602226969	2.126726042	2.140653033	2.486706046	1.961703477	2.01532731	1.480257286	0.021373921
chr2-174840226-174840725	2.147498249	1.144489545	0.490944627	0.818477198	1.254905922	0.442446671	1.487286873	1.005063467	0	0.646400818	0.048037038
chr2-174878495-174878994	2.355215303	1.253162202	1.148019258	1.825844697	1.8379263	1.482608112	1.506899985	1.17554998	1.334202943	1.379379969	0.028341977
chr2-174989598-174990097	2.355215303	1.537293854	0.856571057	1.475915804	1.193758505	1.284293682	1.29762563	1.092823606	2.01532731	1.326166652	0.039140923
chr2-174998290-174998789	4.068731494	2.315550358	1.597804693	2.019408072	1.063092382	1.656927258	0.5838767	0.862521478	2.01532731	1.663036581	0.01865996
chr2-175138547-175139046	1.904761754	0.830493562	0	0.327129163	0.672851711	0	0.724537136	0.588340119	0	0.359104141	0.017266752
chr2-176621868-176622367	1.904761754	0.898998244	0.856571057	0.818477198	0.841807934	0.442446671	0.690636723	0.588340119	0	0.646400818	0.017970673
chr2-177295970-177296469	2.697983083	1.66080395	1.779128813	1.475915804	2.09363317	1.284293682	1.385010552	0.811696124	1.334202943	0.646400818	0.046883275
chr2-177715055-177715554	1.904761754	0.51841967	0.856571057	0.327129163	0.481451251	0.621393553	0.428005753	0.462195713	0	0	0.012627483
chr2-178863745-178864244	3.811084127	1.144489545	1.390370003	1.184326367	1.668487074	2.933530821	0.65592051	1.679370664	1.334202943	0.461359779	0.032109923
chr2-178874809-178875308	2.842990655	0.830493562	0.490944627	0.818477198	1.953104497	0.780573748	0.620348264	1.49837604	2.01532731	0.810383733	0.042253744
chr2-179202514-179203013	1.612754903	0.758573151	0	0	0.759801751	0.23811851	0.106682601	0.588340119	0	0	0.022518367
chr2-179240343-179240842	2.697983083	1.199848868	0.490944627	0.818477198	0.759801751	0.442446671	0.821705814	0.811696124	0	0.556844954	0.010566704
chr2-179884139-179884638	2.842990655	1.199848868	1.390370003	1.184326367	1.369935189	0.442446671	1.025820975	1.432620678	0	0.646400818	0.025488834
chr2-182934155-182934654	1.904761754	0.682878426	0.856571057	0	0.993035536	1.054307302	0.821705814	0.647503676	1.334202943	0.730720898	0.042096528
chr2-182946790-182947289	2.536755051	1.354219271	1.148019258	1.337475384	1.622824386	1.284293682	1.969557411	1.215199724	1.334202943	1.74641735	0.022552898
chr2-187050988-187051487	2.147498249	0.602991197	0.490944627	0.327129163	0.841807934	0.23811851	0.343263532	0	0	0.249044131	0.009455703
chr2-187117537-187118036	2.355215303	1.086920907	1.148019258	0.818477198	1.712748726	0.923923005	0.883029596	0.811696124	1.334202943	0.730720898	0.020693252
chr2-187136660-187137159	3.095467762	0.682878426	0.856571057	0.327129163	0.759801751	0.23811851	0.620348264	0.249528424	0	0.556844954	0.006796881
chr2-187448110-187448609	4.008503757	2.238332591	3.052514262	2.107248866	1.476466325	1.952801562	1.155743646	1.17554998	1.334202943	2.071464346	0.030208517
chr2-189184387-189184886	1.904761754	0.428580099	0.856571057	0.59362056	0.136239756	0.23811851	0.468580506	0.647503676	0	0.249044131	0.012247917
chr2-189465634-189466133	1.904761754	0.602991197	0.490944627	0.59362056	1.063092382	0.780573748	1.29762563	0.588340119	0	0.810383733	0.034455146
chr2-189469491-189469990	1.612754903	0.830493562	0.856571057	0.327129163	0.580323262	0.923923005	0.546459162	0.394730814	0	0.646400818	0.029422658
chr2-190343839-190344338	5.300950587	4.454666209	4.410628609	4.364405577	4.472090341	4.677233433	4.262254404	4.548834685	4.267261408	4.289784056	0.009973852
chr2-190372187-190372686	3.20686382	2.009597082	1.940186794	2.544924454	2.339282993	2.358235866	2.426189401	1.961703477	2.47614428	2.309411555	0.021541114
chr2-190469762-190470261	4.068731494	1.537293854	1.148019258	1.337475384	1.797395364	2.01817447	0.821705814	0.959096717	2.01532731	0.957615473	0.011542665
chr2-190718793-190719292	3.406760733	1.845715689	0.856571057	0.59362056	0.759801751	1.952801562	0.724537136	0.959096717	1.334202943	0.730720898	0.017126973
chr2-190971937-190972436	2.697983083	1.845715689	1.148019258	1.602226969	0.672851711	0.923923005	1.105169768	1.328002126	1.334202943	1.025955095	0.02063125
chr2-191365089-191365588	1.904761754	0.758573151	1.390370003	0.818477198	0.993035536	1.17387854	0.5838767	0.526646182	1.334202943	0.461359779	0.047071281
chr2-191936855-191937354	1.904761754	0.332772325	0.856571057	0.818477198	0.672851711	0.442446671	0.757659213	0.811696124	1.334202943	0.646400818	0.021410903
chr2-191937389-191937888	2.147498249	0.428580099	0	0	0.672851711	0.23811851	0.468580506	0.394730814	0	0.129889288	0.007949993
chr2-192007855-192008354	2.147498249	1.354219271	0.856571057	1.012967681	1.129904256	0.923923005	0.883029596	0.588340119	1.334202943	0.730720898	0.017449039
chr2-192025639-192026138	2.147498249	1.199848868	1.597804693	0.818477198	0.841807934	0.780573748	0.253231307	0.462195713	1.334202943	0.646400818	0.04485985
chr2-192351051-192351550	1.904761754	0.428580099	0.490944627	0.59362056	0.993035536	0	0.620348264	0.588340119	0	0.461359779	0.016604913
chr2-196051382-196051881	2.147498249	0.964396986	0.490944627	1.718364096	0.919402344	0.780573748	0.790037892	0.394730814	1.334202943	0.957615473	0.042957458
chr2-196758051-196758550	2.536755051	1.354219271	0.856571057	1.475915804	1.668487074	1.284293682	0.724537136	1.291372635	1.334202943	0.885876974	0.020159069
chr2-197556670-197557169	2.842990655	1.66080395	1.148019258	0.818477198	1.063092382	1.812436057	1.601154851	1.049610748	1.334202943	0.646400818	0.021764371
chr2-197618746-197619245	2.147498249	1.354219271	0.856571057	1.475915804	1.254905922	0.923923005	0.790037892	0.811696124	0	0.810383733	0.049874856
chr2-197677417-197677916	2.842990655	1.253162202	0	1.337475384	1.369935189	0.780573748	0.620348264	0.647503676	0	0.461359779	0.022012713
chr2-200824127-200824626	2.842990655	0.830493562	1.390370003	1.337475384	0.841807934	0.442446671	0.65592051	0.462195713	1.334202943	0.646400818	0.013685306
chr2-200997438-200997937	2.147498249	0.758573151	1.390370003	1.184326367	0.375301432	0	0.50804527	0.704336269	0	0.461359779	0.035549935
chr2-201130971-201131470	3.497199062	1.88001512	2.738790883	2.019408072	1.424183839	0.780573748	1.997555798	1.215199724	1.334202943	0.556844954	0.048592578
chr2-201136848-201137347	3.406760733	1.537293854	2.337325064	1.602226969	1.622824386	1.386855782	2.764385286	1.291372635	2.47614428	1.705329257	0.045775053
chr2-201166186-201166685	3.310271675	1.88001512	2.337325064	2.019408072	1.476466325	1.656927258	2.262763367	1.36372459	2.01532731	1.480257286	0.020758476
chr2-201232115-201232614	3.811084127	2.56783576	3.052514262	2.544924454	1.712748726	2.198201653	1.997555798	2.007588552	2.47614428	1.663036581	0.031213911
chr2-201433664-201434163	2.536755051	1.699730993	1.148019258	1.475915804	2.025079218	1.054307302	0.852693512	1.328002126	1.334202943	0.810383733	0.039284325
chr2-201821824-201822323	1.904761754	0.428580099	0	0.327129163	0.919402344	1.054307302	0.5838767	0.323955615	0	0.810383733	0.026413166
chr2-202278905-202279404	2.697983083	1.66080395	0.490944627	1.475915804	1.755692761	2.01817447	1.363655509	1.530162957	1.334202943	1.705329257	0.049533411
chr2-202317359-202317858	4.126545357	2.54663915	1.390370003	2.544924454	1.989540655	2.455843206	2.384387044	1.591709848	1.334202943	2.627965152	0.024666358
chr2-202375035-202375534	4.721720048	3.417573314	3.673056371	3.547154846	3.720446168	3.923798055	3.31343629	3.867395301	2.824858616	3.31468554	0.029158176
chr2-202417202-202417701	2.536755051	1.304575404	0.856571057	1.337475384	0.919402344	0.780573748	0.790037892	1.398583862	0	0.957615473	0.025218365
chr2-202439768-202440267	2.697983083	1.354219271	0.490944627	0.59362056	0.375301432	0.621393553	1.052758407	1.432620678	0	0.556844954	0.020157346
chr2-202550147-202550646	2.536755051	1.354219271	1.390370003	0.59362056	0.841807934	0.923923005	0.620348264	0.647503676	0	0.646400818	0.020764524
chr2-202575339-202575838	2.536755051	1.199848868	0.856571057	0.818477198	0.672851711	0.923923005	1.155743646	1.328002126	2.01532731	0.810383733	0.029365973
chr2-203365528-203366027	2.147498249	0.602991197	0	1.184326367	0.841807934	0.780573748	1.251864669	1.005063467	1.334202943	0.556844954	0.039613095
chr2-203372398-203372897	1.904761754	1.304575404	0.490944627	0.818477198	0.919402344	1.284293682	1.07920208	1.049610748	1.334202943	0.730720898	0.039220381
chr2-203714208-203714707	3.582300957	1.199848868	0.856571057	0.818477198	0.375301432	1.17387854	0.620348264	0.323955615	2.47614428	0.249044131	0.023624027
chr2-203834484-203834983	1.904761754	0.602991197	0.490944627	0.327129163	0.375301432	0.23811851	0.428005753	0.704336269	1.334202943	0.461359779	0.02066932
chr2-205885600-205886099	3.497199062	2.969323394	1.779128813	2.190046901	2.310768757	2.407864847	2.215864749	2.434498549	2.01532731	1.326166652	0.048339948
chr2-205903525-205904024	2.355215303	1.304575404	1.597804693	1.337475384	0.481451251	1.284293682	1.20460453	1.62152588	1.334202943	0.730720898	0.041828499
chr2-207164031-207164530	4.477006783	2.969323394	3.528506777	3.152175298	3.02337122	3.123748856	3.123222662	3.256975939	3.719281094	3.737846213	0.022147373
chr2-207334250-207334749	4.337089789	2.870429061	1.597804693	1.184326367	1.622824386	2.674371211	0.852693512	1.762008779	2.01532731	0.957615473	0.026569151
chr2-207334853-207335352	4.520784582	2.688864146	2.085056822	0.818477198	2.421592599	2.899238497	0.998370992	1.591709848	1.334202943	0.730720898	0.032649747
chr2-207474876-207475375	2.355215303	1.537293854	1.597804693	1.475915804	1.526920196	2.01817447	1.526250033	1.914310946	1.334202943	1.15362797	0.044221856
chr2-207616991-207617490	3.406760733	2.264533757	2.085056822	1.012967681	0.672851711	1.73677594	1.506899985	0.647503676	1.334202943	0.730720898	0.03261356
chr2-207681348-207681847	4.068731494	2.315550358	1.779128813	2.019408072	2.643614462	2.080713099	2.600618112	1.49837604	2.47614428	2.583306208	0.01713221
chr2-209495969-209496468	3.879936353	0.682878426	1.148019258	1.925870202	1.313566694	1.656927258	0.428005753	1.17554998	0	0.461359779	0.01675747
chr2-209872676-209873175	3.20686382	0.758573151	0	1.337475384	0.841807934	0.621393553	0.546459162	2.400506534	1.334202943	0.461359779	0.034931826
chr2-216222679-216223178	2.355215303	0.602991197	1.148019258	0.327129163	0.375301432	0.23811851	0.690636723	0.959096717	0	0.810383733	0.015454367
chr2-216315916-216316415	2.355215303	0.428580099	1.148019258	0.327129163	0.580323262	0.442446671	0.690636723	1.432620678	1.334202943	0.461359779	0.026104125
chr2-217064212-217064711	4.431858888	3.321006685	1.779128813	1.337475384	1.313566694	2.590888754	1.251864669	2.722818856	1.334202943	2.583306208	0.041179071
chr2-217142437-217142936	2.147498249	0.51841967	0.490944627	0	0.672851711	0.442446671	0.206016655	0.249528424	0	0.249044131	0.00779388
chr2-217887945-217888444	4.794862286	2.099675161	0.856571057	1.475915804	1.989540655	2.01817447	1.20460453	1.591709848	0	1.705329257	0.014612268
chr2-217928198-217928697	4.683709657	3.295820156	3.528506777	2.829514385	3.092004479	3.817633861	2.330371007	2.116295814	2.01532731	2.537220555	0.047630953
chr2-218168813-218169312	2.697983083	1.448658582	1.940186794	1.718364096	1.476466325	1.656927258	1.385010552	1.17554998	1.334202943	1.15362797	0.015964754
chr2-218292245-218292744	5.51088747	4.946477723	4.856496166	4.66865206	4.762653247	4.875467951	4.383919236	4.410511712	5.107267367	4.416116958	0.042143334
chr2-218642704-218643203	2.355215303	1.253162202	1.390370003	1.475915804	1.369935189	1.284293682	1.506899985	1.70744595	1.334202943	1.091203391	0.01201764
chr2-218981661-218982160	3.879936353	3.016339377	2.738790883	2.829514385	2.710627581	2.547263202	2.697681857	2.974603475	2.47614428	2.389412015	0.012358019
chr2-218984318-218984817	4.337089789	2.458593997	2.448639962	2.019408072	2.549128335	2.358235866	3.441258467	3.008849439	2.01532731	1.430700151	0.034697388
chr2-219058883-219059382	3.879936353	2.525126461	2.216697855	2.268349866	2.025079218	1.952801562	2.251180864	2.09519979	2.01532731	2.389412015	0.006944243
chr2-219060613-219061112	4.864474577	2.904152702	2.648406048	2.342620802	2.4994586	2.407864847	2.179662381	2.637836822	2.01532731	2.03875961	0.007451047
chr2-219118538-219119037	3.582300957	1.086920907	1.148019258	0.59362056	0.841807934	0.923923005	0.50804527	1.17554998	0	0.129889288	0.009477677
chr2-219119344-219119843	2.974745232	1.620797374	2.337325064	1.718364096	1.129904256	1.17387854	1.319973065	1.788535372	2.01532731	1.091203391	0.036607986
chr2-219128206-219128705	4.008503757	0.758573151	0	0.327129163	0.580323262	0.23811851	0.468580506	0.526646182	0	0.129889288	0.005411497
chr2-219218780-219219279	5.398044486	4.828491006	4.972800942	4.979190425	4.814350259	4.961076135	4.532455327	4.895464792	4.973943154	5.160411587	0.047710633
chr2-222934960-222935459	2.355215303	1.086920907	0.856571057	0.818477198	0.841807934	1.284293682	0.852693512	1.328002126	0	0.556844954	0.025655235
chr2-223117848-223118347	2.355215303	1.354219271	0	1.012967681	0.841807934	0.621393553	0.724537136	0.526646182	0	0.957615473	0.026039792
chr2-223918794-223919293	3.095467762	1.620797374	1.597804693	0.818477198	1.87734961	1.572398932	1.526250033	1.049610748	1.334202943	1.15362797	0.013971517
chr2-224357350-224357849	3.095467762	2.04025229	1.779128813	2.019408072	2.126726042	1.284293682	2.319320799	1.914310946	1.334202943	1.480257286	0.030341032
chr2-224406980-224407479	3.095467762	0.830493562	1.390370003	1.012967681	0.375301432	0.621393553	1.406054099	0.394730814	1.334202943	0.249044131	0.015225536
chr2-224624434-224624933	2.355215303	0.332772325	0.856571057	0.59362056	0	0.442446671	0.468580506	0.323955615	0	0.461359779	0.008444194
chr2-225609582-225610081	1.612754903	0.428580099	0.856571057	0.59362056	0.759801751	0.442446671	0.468580506	0.249528424	0	0.359104141	0.017973099
chr2-226725899-226726398	3.582300957	1.66080395	1.940186794	1.825844697	2.025079218	1.17387854	0.998370992	1.049610748	1.334202943	1.326166652	0.012773664
chr2-226995599-226996098	2.697983083	1.402211543	1.390370003	0.818477198	1.063092382	1.884325226	1.130678305	1.253788853	1.334202943	0.730720898	0.019545809
chr2-229616257-229616756	1.904761754	0.758573151	1.148019258	0.327129163	0.759801751	0.923923005	0.821705814	1.005063467	0	0.249044131	0.036896639
chr2-230130920-230131419	3.811084127	2.009597082	2.216697855	1.718364096	1.193758505	2.30683863	2.780590158	1.092823606	2.47614428	2.605808476	0.045496594
chr2-230172091-230172590	2.355215303	1.199848868	1.148019258	1.337475384	1.254905922	1.054307302	1.467403447	0.526646182	0	0.646400818	0.045476989
chr2-230400429-230400928	3.582300957	1.4936568	0.490944627	1.012967681	2.190718037	1.284293682	1.582790081	0.91161705	1.334202943	0.461359779	0.018879521
chr2-230724921-230725420	2.536755051	1.026959256	1.597804693	0.327129163	1.063092382	0.621393553	1.22842811	0.811696124	0	0.359104141	0.030551179
chr2-231573925-231574424	2.697983083	1.737635238	1.597804693	0.59362056	1.755692761	1.884325226	1.56418852	1.291372635	1.334202943	1.480257286	0.037030525
chr2-231900423-231900922	2.697983083	1.913517999	1.940186794	2.268349866	2.025079218	1.884325226	2.203897948	1.70744595	2.01532731	2.005296254	0.02037732
chr2-232174478-232174977	2.147498249	0.758573151	0.490944627	0.818477198	0.481451251	0.442446671	0.852693512	1.13477967	0	0.730720898	0.016448326
chr2-232768152-232768651	2.536755051	0.758573151	1.148019258	1.475915804	1.424183839	0.442446671	1.897087766	0.91161705	1.334202943	0.810383733	0.039014507
chr2-233051587-233052086	4.563272996	2.184458004	2.337325064	0.818477198	1.254905922	0	0.912740906	0.959096717	2.01532731	0.556844954	0.02036001
chr2-233408379-233408878	2.697983083	2.009597082	1.779128813	1.718364096	1.193758505	1.73677594	1.180380929	1.734985295	2.01532731	2.165352423	0.049908164
chr2-234609915-234610414	1.904761754	0.51841967	0.856571057	0.818477198	0.919402344	0	0.5838767	0.526646182	0	0.461359779	0.021305765
chr2-234622690-234623189	1.904761754	0.602991197	1.390370003	0.327129163	0.919402344	0	0.343263532	0.249528424	0	0.646400818	0.039355732
chr2-235709601-235710100	2.974745232	0.428580099	0.856571057	0.327129163	0.580323262	0.780573748	0.468580506	1.49837604	0	0.556844954	0.011749569
chr2-235710387-235710886	3.310271675	1.144489545	0.490944627	1.184326367	0.672851711	0.621393553	0.724537136	2.27480097	2.47614428	0.461359779	0.047643235
chr2-235968425-235968924	1.904761754	0.964396986	0.490944627	0.818477198	0.841807934	0.923923005	0.821705814	1.17554998	1.334202943	0.730720898	0.021395395
chr2-236001150-236001649	2.147498249	0.898998244	0.490944627	0.59362056	1.254905922	0.780573748	0.970388575	1.591709848	0	0.556844954	0.046067987
chr2-236177688-236178187	3.406760733	2.364824357	1.940186794	2.665575782	2.09363317	2.407864847	2.262763367	2.776814055	2.47614428	2.977703088	0.0455977
chr2-236562370-236562869	2.842990655	1.737635238	2.085056822	1.602226969	1.575669057	1.73677594	1.706689276	1.049610748	2.01532731	1.480257286	0.023998254
chr2-236568258-236568757	4.477006783	3.62392493	2.904163471	3.667627363	3.125134306	3.683014725	2.904065812	3.158720811	3.105478148	3.287103562	0.024443847
chr2-236584012-236584511	2.974745232	1.620797374	2.085056822	1.718364096	1.193758505	1.054307302	1.426795106	1.049610748	0	1.091203391	0.045639027
chr2-236764644-236765143	1.904761754	1.026959256	0.490944627	0.818477198	0.759801751	0.780573748	1.274926579	1.049610748	1.334202943	0.646400818	0.029821752
chr2-236852512-236853011	3.582300957	1.144489545	2.085056822	1.718364096	0.759801751	0.780573748	0.724537136	0.959096717	0	0.461359779	0.02065368
chr2-236876048-236876547	3.497199062	2.60931697	1.390370003	1.012967681	1.193758505	1.386855782	0.852693512	1.092823606	1.334202943	0.646400818	0.022821131
chr2-236889289-236889788	3.738780545	1.402211543	1.148019258	0.327129163	0.993035536	1.386855782	0.50804527	0.647503676	1.334202943	0.461359779	0.009566124
chr2-236906158-236906657	2.697983083	1.026959256	0.856571057	1.012967681	1.424183839	0.621393553	1.820784392	0.91161705	0	0.957615473	0.030946876
chr2-236968090-236968589	3.879936353	1.810580904	1.597804693	0.327129163	1.193758505	1.054307302	0.50804527	0.862521478	1.334202943	0.730720898	0.011475435
chr2-237041158-237041657	3.310271675	0.830493562	1.148019258	1.718364096	0.260716651	0.442446671	1.180380929	1.432620678	1.334202943	1.899980737	0.022847188
chr2-237449391-237449890	3.582300957	2.835898209	1.597804693	1.184326367	1.254905922	1.482608112	0.790037892	0.811696124	1.334202943	1.091203391	0.028198316
chr2-237627450-237627949	4.930882012	3.891062479	4.464600802	3.978364227	4.140630639	4.297423384	4.094152617	4.233571727	4.478910997	4.555578457	0.043998963
chr2-237720033-237720532	2.355215303	0.898998244	1.148019258	0.59362056	1.313566694	0.621393553	0.790037892	1.215199724	0	0.359104141	0.026726355
chr2-239284074-239284573	2.697983083	2.184458004	1.390370003	1.337475384	1.87734961	1.952801562	1.706689276	1.650738163	2.01532731	2.005296254	0.039754812
chr2-239375496-239375995	2.842990655	1.774569058	2.448639962	1.718364096	1.915724226	1.386855782	1.867048937	1.914310946	1.334202943	1.935946924	0.038992807
chr2-239379096-239379595	3.738780545	1.737635238	2.216697855	1.012967681	2.126726042	1.482608112	1.22842811	1.961703477	2.47614428	1.705329257	0.021047867
chr2-239830712-239831211	2.697983083	1.304575404	1.148019258	1.184326367	1.193758505	1.386855782	1.052758407	1.49837604	0	0.885876974	0.026854859
chr2-240302965-240303464	1.904761754	0.428580099	1.148019258	1.012967681	0.759801751	0.442446671	0.690636723	0.588340119	1.334202943	0.730720898	0.029111543
chr2-240898417-240898916	4.182131405	2.60931697	0.490944627	1.602226969	1.526920196	1.656927258	1.545343982	1.13477967	1.334202943	1.21346313	0.015257533
chr2-241048043-241048542	2.147498249	1.253162202	1.597804693	1.602226969	1.193758505	0.923923005	1.319973065	1.005063467	1.334202943	1.025955095	0.027110325
chr2-241078309-241078808	2.974745232	1.88001512	2.085056822	2.342620802	1.8379263	2.140653033	2.394951733	2.293443523	2.01532731	2.309411555	0.021853959
chr2-241081348-241081847	3.879936353	2.458593997	2.085056822	1.925870202	2.281679566	2.140653033	1.941004886	2.417602652	1.334202943	1.619466554	0.014270363
chr2-241749755-241750254	2.842990655	1.66080395	1.597804693	1.825844697	1.129904256	1.284293682	1.319973065	1.398583862	0	1.326166652	0.044929349
chr2-241761568-241762067	2.842990655	1.88001512	1.940186794	0.818477198	0.993035536	1.17387854	0.757659213	0.75901463	2.01532731	0.730720898	0.047004105
chr2-241908579-241909078	3.20686382	1.774569058	1.597804693	1.184326367	0.580323262	1.17387854	1.601154851	0.91161705	0	1.430700151	0.027641448
chr3-4736539-4737038	4.563272996	1.448658582	2.085056822	2.722317228	3.619436552	1.17387854	1.836371336	1.840168706	1.334202943	2.224713114	0.034415849
chr3-4766563-4767062	3.20686382	0.830493562	0.856571057	1.012967681	0.580323262	2.455843206	1.820784392	0.75901463	0	1.270915163	0.043965555
chr3-4866988-4867487	3.94565176	2.629618722	2.216697855	2.880266832	3.280250011	2.753286009	3.084586879	2.695044027	2.01532731	2.537220555	0.037011972
chr3-7504992-7505491	3.095467762	2.184458004	1.390370003	0.59362056	0.841807934	1.054307302	0.428005753	0.75901463	1.334202943	0.646400818	0.02504572
chr3-8638855-8639354	4.126545357	1.026959256	0.856571057	0.59362056	0.993035536	0.442446671	0.790037892	0.526646182	0	0.461359779	0.006082957
chr3-9397313-9397812	6.018120954	5.225230446	5.548628287	5.548825381	5.350950226	5.541675359	5.283648033	5.604225298	5.761488743	5.518655701	0.039073432
chr3-9472518-9473017	1.904761754	0.682878426	0	0.818477198	0.841807934	0.442446671	0.790037892	0.704336269	0	0.810383733	0.023626759
chr3-9500425-9500924	3.20686382	2.54663915	2.448639962	2.606510997	2.620566714	2.674371211	2.947774204	2.434498549	2.47614428	2.583306208	0.023391809
chr3-10002772-10003271	2.355215303	1.4936568	1.148019258	1.475915804	1.193758505	1.054307302	1.130678305	1.328002126	0	0.885876974	0.04959295
chr3-10172258-10172757	2.147498249	1.144489545	1.390370003	0.59362056	1.063092382	1.054307302	1.052758407	1.092823606	0	1.15362797	0.046878141
chr3-10449782-10450281	2.147498249	0.682878426	0.856571057	0	0.919402344	0.621393553	1.180380929	1.215199724	1.334202943	0.556844954	0.036730993
chr3-11195855-11196354	2.974745232	2.156746993	1.597804693	2.268349866	1.193758505	1.386855782	1.155743646	1.253788853	1.334202943	0.810383733	0.037785506
chr3-11236927-11237426	3.94565176	1.810580904	1.148019258	0.818477198	0.375301432	0.23811851	0.757659213	0.647503676	0	0.810383733	0.010718257
chr3-11300900-11301399	3.310271675	1.304575404	0	0.818477198	0.375301432	0.23811851	0.38625676	0.526646182	0	0.461359779	0.008840289
chr3-11451093-11451592	2.147498249	0.758573151	1.390370003	0.818477198	1.129904256	1.054307302	0.998370992	1.734985295	1.334202943	1.091203391	0.034452161
chr3-11634008-11634507	3.879936353	2.128493273	1.940186794	1.925870202	1.254905922	0	2.23950462	1.591709848	0	1.270915163	0.045415255
chr3-12194870-12195369	2.355215303	0.830493562	0.856571057	1.718364096	0.841807934	0.442446671	0.620348264	0.91161705	1.334202943	1.025955095	0.026631597
chr3-12919074-12919573	2.697983083	2.04025229	1.390370003	1.925870202	1.989540655	1.572398932	2.051973381	2.029995178	1.334202943	1.935946924	0.041753273
chr3-14070585-14071084	1.904761754	0.428580099	0.856571057	0.59362056	0.481451251	0.23811851	0.428005753	0.462195713	1.334202943	0.359104141	0.022426572
chr3-14440684-14441183	3.879936353	2.099675161	2.648406048	1.825844697	1.8379263	2.080713099	2.262763367	3.05328175	1.334202943	1.574539606	0.032302947
chr3-14488158-14488657	3.310271675	2.238332591	1.779128813	1.337475384	1.8379263	2.590888754	2.29696318	2.217382806	1.334202943	1.326166652	0.044231228
chr3-14534447-14534946	2.842990655	1.810580904	1.940186794	1.337475384	1.8379263	1.812436057	1.105169768	1.938201808	1.334202943	1.480257286	0.023307767
chr3-14777618-14778117	1.904761754	0.830493562	0.490944627	0.59362056	0.759801751	0.621393553	0.38625676	0.462195713	0	0.556844954	0.011536275
chr3-14803385-14803884	4.008503757	1.978276327	2.085056822	0.818477198	1.313566694	1.054307302	0.912740906	1.005063467	2.47614428	0.730720898	0.021086988
chr3-14810317-14810816	5.655365294	4.354546721	2.980244871	2.342620802	1.87734961	3.093736941	1.706689276	2.623173414	1.334202943	2.389412015	0.030466114
chr3-14810927-14811426	4.385252359	3.822170772	2.216697855	1.475915804	1.712748726	2.455843206	1.44724215	1.530162957	1.334202943	1.480257286	0.041891979
chr3-14823867-14824366	3.095467762	2.435716749	0.856571057	1.012967681	0.672851711	1.17387854	0.790037892	0.91161705	0	0.885876974	0.03422737
chr3-14846191-14846690	2.536755051	1.66080395	0.856571057	1.337475384	0.759801751	0.780573748	0.852693512	2.116295814	1.334202943	0.885876974	0.04815711
chr3-14847752-14848251	4.126545357	2.708084025	1.390370003	0.818477198	1.526920196	1.812436057	0.94185266	1.17554998	0	0.885876974	0.024783118
chr3-14852650-14853149	4.287263677	3.204034527	1.940186794	1.012967681	0.481451251	2.01817447	0.94185266	0.862521478	2.01532731	1.21346313	0.035291975
chr3-14947278-14947777	5.635590519	4.788421453	5.228157913	5.154371524	4.752087769	4.893000808	4.943864648	5.231426334	5.04214483	5.160411587	0.034205232
chr3-14990332-14990831	2.697983083	1.737635238	0	1.012967681	0.993035536	1.482608112	1.601154851	1.005063467	1.334202943	1.21346313	0.042621813
chr3-15300696-15301195	3.879936353	1.845715689	3.052514262	1.337475384	1.313566694	1.17387854	1.487286873	1.530162957	2.01532731	1.528168496	0.024875334
chr3-15320560-15321059	3.738780545	2.835898209	2.448639962	1.825844697	2.221680173	2.358235866	1.29762563	2.236777217	2.47614428	1.863094943	0.030953275
chr3-15332310-15332809	5.374376718	4.828491006	4.707779597	4.66865206	4.741444344	4.68731714	4.483798035	4.489437927	4.376963965	4.799593647	0.01634372
chr3-15636185-15636684	3.94565176	1.144489545	2.085056822	2.268349866	2.251991757	1.054307302	1.467403447	1.62152588	2.01532731	1.025955095	0.017964868
chr3-16051181-16051680	3.879936353	1.774569058	2.448639962	1.718364096	0.993035536	1.17387854	1.20460453	1.215199724	1.334202943	1.025955095	0.013499976
chr3-16444488-16444987	2.355215303	1.448658582	0.490944627	1.012967681	0.260716651	1.17387854	0.546459162	0.462195713	1.334202943	0.646400818	0.028838334
chr3-16546442-16546941	4.337089789	1.448658582	2.216697855	0.818477198	1.254905922	2.01817447	0.852693512	0.959096717	2.01532731	0.461359779	0.015657768
chr3-16550725-16551224	3.879936353	3.308468383	2.980244871	2.829514385	2.987790035	2.967026919	2.373744419	3.020086464	2.824858616	2.363235027	0.033409562
chr3-19947472-19947971	4.477006783	3.673656093	3.804432805	3.38087308	3.995897267	3.974087342	3.911226712	3.96365546	3.719281094	4.023430671	0.039946302
chr3-21587982-21588481	1.904761754	0.230146609	0.490944627	0.327129163	0.759801751	0.442446671	0.157204392	0.171051753	0	0.461359779	0.009004201
chr3-21779684-21780183	2.974745232	0.428580099	0	0.327129163	0.580323262	1.17387854	0.343263532	0.526646182	0	0.359104141	0.008386079
chr3-23938181-23938680	2.147498249	0.682878426	0.490944627	0.327129163	1.063092382	0.780573748	0.883029596	0.959096717	0	0.957615473	0.020355245
chr3-24509861-24510360	2.842990655	0.758573151	0.856571057	0.59362056	0.375301432	0.621393553	0.620348264	0.526646182	2.01532731	0.249044131	0.021295157
chr3-24533187-24533686	2.147498249	0.682878426	0.856571057	0.59362056	0.759801751	0.923923005	0.821705814	0.647503676	0	0.810383733	0.012932184
chr3-24957002-24957501	2.842990655	1.978276327	0.490944627	1.184326367	0.759801751	1.386855782	0.690636723	1.561264585	1.334202943	0.461359779	0.0336828
chr3-25120699-25121198	2.536755051	1.354219271	0.490944627	0	0.759801751	0.621393553	0.50804527	0.588340119	0	0.249044131	0.015150844
chr3-25138870-25139369	2.147498249	0.230146609	0.490944627	0.59362056	0.481451251	0.621393553	0.343263532	0.394730814	0	0.556844954	0.007081296
chr3-27731249-27731748	2.355215303	0.830493562	1.148019258	1.337475384	1.575669057	1.482608112	0.998370992	1.215199724	1.334202943	0.810383733	0.01949065
chr3-28117855-28118354	1.904761754	0.898998244	1.148019258	1.184326367	0.993035536	0.442446671	0.620348264	0.323955615	0	0.556844954	0.04200967
chr3-28139216-28139715	3.738780545	2.340397711	1.390370003	1.012967681	1.129904256	2.140653033	0.94185266	0.91161705	0	0.359104141	0.031048751
chr3-28984113-28984612	1.904761754	0.332772325	0.490944627	0.327129163	0.580323262	0	0.546459162	0.171051753	0	0	0.009098201
chr3-29176471-29176970	2.974745232	1.144489545	0.856571057	0	1.129904256	1.054307302	0.468580506	1.591709848	1.334202943	0.461359779	0.020609524
chr3-29178891-29179390	2.697983083	1.448658582	0	0.59362056	0.841807934	2.080713099	0.468580506	0.526646182	0	0.730720898	0.045835743
chr3-29477706-29478205	2.536755051	0.964396986	0.490944627	1.475915804	0.375301432	0.923923005	0.790037892	0.588340119	1.334202943	0.359104141	0.01950467
chr3-29577333-29577832	2.536755051	1.402211543	0.490944627	1.475915804	1.622824386	0.780573748	1.22842811	0.91161705	0	1.091203391	0.044857452
chr3-29867304-29867803	2.147498249	1.144489545	0	1.184326367	0.580323262	0.621393553	0.50804527	0.249528424	0	0.249044131	0.025785858
chr3-30012958-30013457	2.536755051	1.199848868	1.390370003	1.184326367	1.526920196	1.386855782	1.363655509	1.005063467	0	1.025955095	0.039837872
chr3-30241039-30241538	2.147498249	0.682878426	0	0.59362056	0.260716651	0	0.852693512	0.323955615	0	0.359104141	0.011619406
chr3-30289090-30289589	2.536755051	0.830493562	1.390370003	0.59362056	0.672851711	0.23811851	1.274926579	0.323955615	2.01532731	0.556844954	0.048059332
chr3-30681892-30682391	4.068731494	2.156746993	1.940186794	1.337475384	1.622824386	1.656927258	1.723551495	0.588340119	2.01532731	1.21346313	0.013738228
chr3-31134335-31134834	1.612754903	0.428580099	0	0	0.672851711	0.23811851	0.50804527	0.462195713	1.334202943	0.359104141	0.047023138
chr3-31288657-31289156	3.095467762	1.774569058	1.597804693	1.475915804	2.59714478	1.656927258	2.215864749	2.217382806	2.01532731	1.825241279	0.036605838
chr3-31611288-31611787	2.147498249	0.964396986	0.856571057	0.327129163	0.841807934	0.442446671	0.50804527	0.704336269	0	0.646400818	0.013821594
chr3-31665026-31665525	2.536755051	0.898998244	0.856571057	1.184326367	1.063092382	0.780573748	1.180380929	0.588340119	0	0.730720898	0.016008077
chr3-31879555-31880054	2.147498249	1.354219271	0.490944627	1.184326367	0.759801751	1.054307302	0.94185266	1.291372635	0	0.810383733	0.044596344
chr3-31918169-31918668	2.974745232	1.253162202	1.148019258	1.337475384	0.841807934	1.812436057	1.025820975	0.91161705	2.47614428	0.646400818	0.04257713
chr3-32018473-32018972	2.842990655	1.448658582	0.490944627	0.59362056	1.622824386	1.054307302	1.180380929	0.91161705	2.01532731	1.025955095	0.030535998
chr3-32077225-32077724	3.20686382	2.211646763	1.148019258	0.818477198	0.919402344	1.884325226	1.105169768	0.462195713	1.334202943	0.810383733	0.027431094
chr3-32177738-32178237	3.582300957	1.845715689	1.390370003	1.012967681	0.919402344	0.923923005	1.130678305	0.811696124	0	0.810383733	0.013356265
chr3-32201369-32201868	4.008503757	2.009597082	1.148019258	0.818477198	1.193758505	1.482608112	0.620348264	1.049610748	1.334202943	0.885876974	0.008981922
chr3-32226815-32227314	3.310271675	1.66080395	0.490944627	0.327129163	0.919402344	0.442446671	0.298949619	0.588340119	0	0.461359779	0.011494572
chr3-32237895-32238394	4.337089789	3.333436956	3.249848806	2.606510997	2.394674485	2.674371211	3.064873927	2.255914359	3.105478148	3.482157832	0.035352339
chr3-32401541-32402040	4.758754641	4.050142298	4.382865953	4.068662206	4.330136102	3.974087342	4.244839412	4.285713594	3.876983732	4.023430671	0.030082213
chr3-32455310-32455809	2.974745232	1.026959256	1.940186794	1.184326367	1.575669057	1.386855782	1.426795106	1.328002126	1.334202943	1.619466554	0.011217979
chr3-32702880-32703379	2.536755051	1.57964968	1.390370003	1.012967681	1.193758505	1.284293682	0.790037892	0.704336269	1.334202943	0.129889288	0.033619144
chr3-33605514-33606013	1.904761754	1.086920907	0.490944627	1.184326367	0.919402344	0.780573748	1.07920208	1.005063467	0	0.730720898	0.0452942
chr3-36778717-36779216	1.612754903	0.602991197	0.490944627	0	0.375301432	0	0.157204392	0.394730814	0	0.249044131	0.010888494
chr3-37028363-37028862	2.355215303	1.354219271	0.856571057	0.818477198	0.580323262	0.621393553	1.22842811	0.91161705	0	1.15362797	0.026497766
chr3-37060999-37061498	4.182131405	1.144489545	1.597804693	0.327129163	0.841807934	0.923923005	1.22842811	1.092823606	0	0.885876974	0.009035074
chr3-37067363-37067862	2.147498249	0.830493562	0.856571057	0.59362056	0.672851711	0.23811851	0.343263532	0.588340119	0	0.810383733	0.01271479
chr3-37176122-37176621	5.615540924	5.099870487	5.243676434	5.112529833	5.164342611	5.280387848	5.145015393	5.369613433	5.107267367	5.234485398	0.017394895
chr3-37314061-37314560	2.536755051	1.4936568	1.597804693	0.59362056	1.254905922	1.17387854	1.426795106	0.91161705	0	1.326166652	0.04977014
chr3-37498373-37498872	3.095467762	1.354219271	2.085056822	1.337475384	1.526920196	1.054307302	2.078431315	0.91161705	1.334202943	0.957615473	0.023851001
chr3-37530980-37531479	3.879936353	1.199848868	0.856571057	1.012967681	1.254905922	0.621393553	1.997555798	0.959096717	0	0.646400818	0.012776371
chr3-37580198-37580697	2.536755051	1.57964968	0.490944627	0	0.759801751	1.656927258	0.970388575	0.75901463	0	0.646400818	0.042830098
chr3-37890981-37891480	2.355215303	1.810580904	1.390370003	1.825844697	1.254905922	1.17387854	1.20460453	1.561264585	1.334202943	0.957615473	0.034803341
chr3-38164810-38165309	6.163299812	5.400864498	5.645273256	5.800139424	5.468554061	5.563737668	5.389135267	5.592981831	5.950805659	5.702149768	0.044952175
chr3-38521468-38521967	2.355215303	1.537293854	1.779128813	1.602226969	1.87734961	1.482608112	1.426795106	1.561264585	2.01532731	1.270915163	0.038423222
chr3-39153478-39153977	6.20414992	5.331296406	5.471643654	5.459856266	5.176246193	5.569200928	5.177504364	5.253017206	5.634696819	5.530466262	0.016340127
chr3-39166062-39166561	2.974745232	1.913517999	1.940186794	1.475915804	1.193758505	1.884325226	0.998370992	1.215199724	1.334202943	1.21346313	0.020316105
chr3-39428710-39429209	2.974745232	1.304575404	0.856571057	1.337475384	1.797395364	1.054307302	1.467403447	1.291372635	1.334202943	1.663036581	0.011598926
chr3-39465936-39466435	2.147498249	0.51841967	0	0.327129163	0.580323262	0.23811851	0.970388575	0.959096717	0	0.129889288	0.016510752
chr3-39531675-39532174	3.310271675	2.388844305	0.856571057	1.012967681	0.672851711	0.923923005	1.274926579	0.323955615	0	0.556844954	0.028983398
chr3-39961055-39961554	2.974745232	2.211646763	0.490944627	1.925870202	0.481451251	1.17387854	1.619288781	0.75901463	1.334202943	1.21346313	0.049123651
chr3-40619100-40619599	2.147498249	1.086920907	0.856571057	0.59362056	0.759801751	0.442446671	0.5838767	0.249528424	0	0.810383733	0.016447123
chr3-41032617-41033116	2.974745232	1.402211543	0.856571057	0.818477198	1.424183839	1.656927258	0.912740906	0.91161705	2.01532731	0.730720898	0.022867897
chr3-41070413-41070912	1.904761754	1.026959256	1.148019258	0.327129163	1.129904256	0.621393553	0.690636723	0.394730814	0	0	0.046237955
chr3-41199157-41199656	5.786682448	5.160427414	5.347869235	4.806248702	5.111594383	5.273710933	5.037866534	5.477487098	5.341822024	5.252424482	0.045754888
chr3-42045444-42045943	2.697983083	1.946260484	1.390370003	1.012967681	1.797395364	1.884325226	1.706689276	1.650738163	1.334202943	1.025955095	0.034262216
chr3-43185714-43186213	2.842990655	1.086920907	0.490944627	0.327129163	1.129904256	1.284293682	1.180380929	0.704336269	2.01532731	0.461359779	0.02940289
chr3-43233176-43233675	2.842990655	1.354219271	0.490944627	0	1.313566694	0.780573748	1.897087766	0.959096717	0	0.461359779	0.037987645
chr3-43286177-43286676	5.873662675	4.926104006	5.431553931	5.18497519	4.995461735	5.198149996	5.179033357	5.393572206	5.04214483	5.277170259	0.022119273
chr3-43394088-43394587	4.337089789	2.503288124	1.779128813	0.59362056	2.643614462	1.884325226	1.836371336	1.291372635	1.334202943	1.091203391	0.021816465
chr3-43418462-43418961	2.697983083	0.428580099	0.856571057	0.327129163	1.369935189	0	0.790037892	0.704336269	0	0.461359779	0.014916547
chr3-43747759-43748258	3.66266125	1.402211543	0.490944627	0.327129163	1.526920196	0.780573748	1.025820975	1.092823606	2.01532731	0.885876974	0.01482434
chr3-43759243-43759742	2.536755051	1.304575404	1.390370003	1.475915804	1.755692761	1.284293682	0.94185266	1.49837604	2.01532731	1.091203391	0.031447644
chr3-44986131-44986630	2.842990655	1.66080395	1.597804693	1.475915804	1.424183839	1.572398932	1.582790081	1.465872952	2.01532731	1.480257286	0.008758029
chr3-45934645-45935144	2.147498249	0.964396986	0.490944627	0.59362056	0.919402344	0.442446671	0.468580506	0.588340119	0	0.461359779	0.011863269
chr3-46443004-46443503	3.095467762	1.199848868	1.597804693	1.184326367	1.476466325	1.17387854	0.852693512	0.75901463	0	0.359104141	0.021170834
chr3-46464084-46464583	3.095467762	1.537293854	2.085056822	1.184326367	1.8379263	1.17387854	1.385010552	1.049610748	1.334202943	0.957615473	0.017010572
chr3-46469993-46470492	2.697983083	1.699730993	2.216697855	1.475915804	1.313566694	1.054307302	1.155743646	1.62152588	1.334202943	0.646400818	0.045283265
chr3-46642291-46642790	1.904761754	0.602991197	0.490944627	0.818477198	0.841807934	0.780573748	1.052758407	0.588340119	1.334202943	0.249044131	0.028036167
chr3-46923472-46923971	3.582300957	2.184458004	1.779128813	2.665575782	2.339282993	2.080713099	2.104412756	2.255914359	1.334202943	1.863094943	0.022442062
chr3-46949358-46949857	3.738780545	1.810580904	1.390370003	1.825844697	2.251991757	1.284293682	2.038560204	1.70744595	1.334202943	1.480257286	0.010426125
chr3-47084261-47084760	2.147498249	1.199848868	0.490944627	0.818477198	0.841807934	0.442446671	1.29762563	0.959096717	0	1.21346313	0.039375109
chr3-47512822-47513321	4.235654981	3.822170772	3.845694479	3.482923202	3.79439404	3.703032328	3.399896753	3.784160105	3.719281094	3.341750072	0.043480576
chr3-48088761-48089260	6.163299812	5.722459606	5.573403229	5.760048814	5.603974132	5.841681104	5.626162692	5.783064211	5.446194027	5.788289065	0.025895174
chr3-48100656-48101155	2.147498249	1.144489545	0.856571057	1.825844697	1.254905922	1.482608112	1.29762563	1.398583862	1.334202943	1.025955095	0.040834757
chr3-48251794-48252293	2.355215303	1.086920907	1.390370003	0	0.580323262	1.386855782	1.052758407	0.647503676	0	1.091203391	0.046871367
chr3-48465657-48466156	6.217513565	5.586270139	5.376306914	5.459856266	5.260661449	5.846188509	5.29215068	5.107847149	5.04214483	5.62713405	0.038300588
chr3-48504317-48504816	5.141836662	4.408415307	3.845694479	3.856912935	3.351971262	4.361798442	3.873951362	3.571498581	3.542199852	4.203890213	0.033124552
chr3-48738882-48739381	4.962973549	2.128493273	1.779128813	0.818477198	2.251991757	1.572398932	1.926513883	1.890017782	1.334202943	2.103444096	0.008723736
chr3-48768422-48768921	2.536755051	0.964396986	1.390370003	0.59362056	1.668487074	1.17387854	1.105169768	0.91161705	1.334202943	0.810383733	0.018807924
chr3-48918589-48919088	5.750366892	4.921994507	4.935064953	4.943836873	4.921955476	5.389408223	4.901888863	5.110477941	4.747556281	4.982681592	0.019382259
chr3-49057645-49058144	2.974745232	1.4936568	1.148019258	1.602226969	1.575669057	0.621393553	1.56418852	1.17554998	2.01532731	1.091203391	0.022409964
chr3-49094080-49094579	5.890446687	5.394946515	5.259029802	5.282538504	5.293820075	5.714331999	5.309007103	5.550989472	5.286660732	5.426853087	0.035674444
chr3-49120615-49121114	5.694119812	4.626130546	5.063036094	4.779759247	4.824471023	4.952740326	4.553826908	5.059653625	4.747556281	4.974058542	0.016595561
chr3-49165986-49166485	5.055175229	3.86561204	3.962838767	3.72428974	3.65389822	3.853896928	3.866379311	4.009479469	4.663446127	3.407270121	0.032222939
chr3-49345062-49345561	4.563272996	1.737635238	3.999864389	1.184326367	0.841807934	0.923923005	2.285653084	1.36372459	2.01532731	1.430700151	0.047123478
chr3-49405486-49405985	3.20686382	2.238332591	1.597804693	1.825844697	1.254905922	2.080713099	2.051973381	1.291372635	2.01532731	1.326166652	0.024795821
chr3-49603379-49603878	2.147498249	0.964396986	0.490944627	0.818477198	1.129904256	1.054307302	0.821705814	0.959096717	0	0.556844954	0.023336786
chr3-49718714-49719213	3.811084127	3.382113952	3.310052819	2.976710409	2.815831087	3.153149146	3.02462107	3.312869471	3.340301423	3.244715933	0.035381174
chr3-49723765-49724264	5.890446687	5.527978326	5.458403808	5.540960222	5.156351973	5.536106659	5.185133177	5.340775798	5.229306218	5.590933528	0.047291286
chr3-50017031-50017530	2.355215303	0.682878426	1.597804693	1.012967681	0.841807934	0.780573748	0.790037892	0.811696124	0	0.556844954	0.02578477
chr3-50160220-50160719	4.385252359	2.853266944	2.337325064	2.019408072	1.476466325	1.386855782	2.446644971	2.516131543	2.01532731	3.077681992	0.025782653
chr3-50170598-50171097	5.084644583	1.66080395	1.779128813	2.880266832	1.193758505	0.923923005	2.011353832	2.311848248	2.47614428	3.258983967	0.022701651
chr3-50182687-50183186	3.497199062	1.253162202	1.779128813	1.718364096	1.526920196	1.17387854	1.487286873	2.177793845	2.01532731	2.005296254	0.013564053
chr3-50226016-50226515	4.758754641	4.035000822	3.924837826	4.132860046	4.004825016	4.423423277	4.21235547	4.517460989	4.148525456	4.275818865	0.045602015
chr3-50259985-50260484	6.439036393	5.377045502	5.259029802	5.451489352	5.606908843	5.563737668	5.351662606	5.834890245	5.04214483	5.521617418	0.018488425
chr3-50260742-50261241	4.930882012	3.683399872	3.718190935	3.778810528	4.196248859	3.534529181	3.586590339	3.861160339	4.148525456	3.664711101	0.015321953
chr3-50272851-50273350	4.683709657	3.683399872	3.962838767	4.111776592	4.022516462	3.799154688	3.954721922	4.362763054	4.267261408	3.653953871	0.047790454
chr3-50274280-50274779	4.235654981	2.985166245	2.55197788	3.067108782	2.855854459	2.633233744	2.671850923	3.493024261	3.105478148	2.440382779	0.020983264
chr3-50303422-50303921	5.350314189	3.603542326	3.578316651	2.776911217	3.365897367	3.534529181	4.718488877	3.106964315	2.47614428	3.530007001	0.040860944
chr3-50311907-50312406	3.879936353	1.913517999	1.779128813	1.602226969	1.712748726	1.73677594	1.637197605	2.236777217	2.01532731	2.071464346	0.006685269
chr3-51391497-51391996	4.794862286	4.019698746	4.171952958	4.111776592	3.959623327	4.202181591	3.896431942	4.290361631	4.267261408	3.90140176	0.016849229
chr3-51415964-51416463	2.355215303	0.332772325	0.490944627	0.327129163	0.580323262	0.442446671	0.468580506	0.588340119	1.334202943	0.810383733	0.011941288
chr3-51689900-51690399	2.697983083	0.758573151	1.390370003	1.718364096	1.424183839	0.442446671	0.998370992	1.13477967	2.01532731	0.646400818	0.044936493
chr3-52001401-52001900	4.008503757	3.204034527	3.249848806	2.722317228	3.141418224	3.181962241	3.25083884	3.58669392	2.824858616	2.774207901	0.036386428
chr3-52012549-52013048	3.66266125	1.026959256	1.597804693	1.012967681	1.254905922	1.17387854	1.426795106	1.591709848	2.47614428	1.025955095	0.0152646
chr3-52108656-52109155	3.095467762	1.144489545	1.597804693	0	1.254905922	1.386855782	0.970388575	1.49837604	0	0.730720898	0.029112444
chr3-52136657-52137156	3.310271675	1.086920907	1.779128813	1.012967681	2.643614462	1.284293682	1.025820975	1.253788853	2.01532731	0.646400818	0.041387452
chr3-52216973-52217472	4.235654981	1.946260484	1.940186794	2.190046901	1.129904256	1.952801562	1.406054099	1.762008779	2.824858616	1.21346313	0.016959531
chr3-52287695-52288194	5.51088747	4.921994507	4.954056325	5.080332441	4.819419516	5.026083468	4.73936583	5.078587318	5.16957683	4.898603902	0.022729858
chr3-52381606-52382105	2.536755051	1.946260484	1.940186794	1.337475384	2.09363317	1.656927258	1.882146531	1.530162957	2.01532731	1.663036581	0.043726964
chr3-52428526-52429025	4.008503757	3.440737772	2.904163471	2.880266832	2.620566714	2.933530821	3.245011146	2.841584666	2.824858616	2.870276296	0.019088413
chr3-52429649-52430148	4.431858888	1.946260484	1.779128813	1.475915804	1.193758505	1.73677594	1.426795106	1.49837604	2.01532731	0.730720898	0.008489975
chr3-53871222-53871721	1.904761754	0.964396986	0.490944627	0.327129163	0.672851711	1.17387854	1.105169768	0.526646182	1.334202943	0.885876974	0.039963586
chr3-56911192-56911691	2.842990655	1.086920907	1.148019258	1.337475384	0.759801751	0.621393553	1.526250033	0.75901463	1.334202943	1.326166652	0.012397421
chr3-57880242-57880741	1.904761754	1.144489545	0.490944627	0.327129163	0.993035536	1.054307302	0.5838767	0.704336269	1.334202943	0.810383733	0.035716319
chr3-58008708-58009207	4.287263677	3.749823649	3.804432805	3.608648249	3.092004479	3.799154688	3.368078188	3.737269185	3.340301423	3.381418065	0.046364699
chr3-58120089-58120588	3.879936353	2.264533757	2.448639962	1.825844697	0.672851711	1.572398932	1.025820975	1.465872952	1.334202943	1.091203391	0.021780564
chr3-58175337-58175836	4.008503757	3.257196219	2.648406048	3.271051134	3.220189879	2.714368119	2.627744239	2.330021134	2.01532731	2.415122487	0.048064429
chr3-58187640-58188139	4.126545357	2.782500991	2.823845413	2.606510997	2.549128335	2.714368119	2.572972159	2.87909566	2.01532731	2.440382779	0.011206579
chr3-58197630-58198129	2.974745232	1.086920907	1.597804693	1.337475384	1.313566694	0.442446671	1.487286873	0.811696124	0	0.646400818	0.025763825
chr3-58198130-58198629	4.068731494	1.304575404	0.490944627	1.012967681	0.993035536	0.923923005	1.180380929	1.005063467	0	0.129889288	0.008708825
chr3-58202816-58203315	3.095467762	1.304575404	0.856571057	1.718364096	1.476466325	0.442446671	0.998370992	1.005063467	2.01532731	0.556844954	0.026401242
chr3-58586704-58587203	3.811084127	3.244088317	2.448639962	3.110268928	2.448017653	2.753286009	2.618758748	2.790002901	2.47614428	2.560447394	0.025653036
chr3-58899307-58899806	3.497199062	1.88001512	1.148019258	0.818477198	1.063092382	1.284293682	1.130678305	0.959096717	2.47614428	1.619466554	0.022237042
chr3-60057609-60058108	2.536755051	0.51841967	0.856571057	0.818477198	0.580323262	0.442446671	0.50804527	0.323955615	1.334202943	0.359104141	0.010938708
chr3-60403747-60404246	3.095467762	1.4936568	0.490944627	0	0.672851711	0.621393553	0.546459162	0.394730814	0	0	0.012141501
chr3-61771399-61771898	1.904761754	0.964396986	0	0.59362056	0.759801751	0.621393553	0.998370992	0.647503676	1.334202943	1.15362797	0.048333793
chr3-61876160-61876659	3.095467762	2.128493273	1.597804693	1.012967681	0.580323262	1.284293682	0.998370992	0.811696124	1.334202943	0.957615473	0.021149653
chr3-62008647-62009146	2.147498249	0.602991197	1.148019258	0.59362056	0.841807934	0.442446671	1.363655509	0.647503676	0	0.646400818	0.027098093
chr3-62077063-62077562	2.147498249	0.602991197	0.856571057	0.327129163	0.759801751	0.923923005	0.883029596	0.526646182	0	1.379379969	0.026915825
chr3-62237806-62238305	2.355215303	0.758573151	1.597804693	1.012967681	1.129904256	1.386855782	0.970388575	0.91161705	0	0.646400818	0.04020155
chr3-64023306-64023805	5.421330237	4.699988712	4.541952251	4.819313243	4.954576229	5.01010418	4.530061045	4.774610234	4.902356652	4.496591957	0.030284823
chr3-64161504-64162003	3.095467762	1.086920907	0	1.184326367	0.993035536	1.17387854	0.998370992	0.811696124	0	0.730720898	0.014533109
chr3-64187312-64187811	3.811084127	2.340397711	1.779128813	2.480591183	2.159076813	2.253542465	1.582790081	2.311848248	2.01532731	1.971038245	0.011025057
chr3-64209998-64210497	3.879936353	2.745772276	1.779128813	2.413254693	1.129904256	2.899238497	1.319973065	2.007588552	1.334202943	2.440382779	0.049027302
chr3-64355272-64355771	3.582300957	2.525126461	1.779128813	1.825844697	1.476466325	1.812436057	1.426795106	1.36372459	2.01532731	1.899980737	0.014394224
chr3-64748336-64748835	2.536755051	1.537293854	0.490944627	0.59362056	0.993035536	0.923923005	0.757659213	0.75901463	2.01532731	1.025955095	0.038454792
chr3-64900998-64901497	2.536755051	1.66080395	0.856571057	1.184326367	0.841807934	0.780573748	0.821705814	0.394730814	0	0.957615473	0.026994907
chr3-65356751-65357250	3.095467762	1.737635238	1.779128813	1.475915804	1.476466325	1.482608112	0.852693512	1.215199724	2.47614428	0.885876974	0.03606896
chr3-65399092-65399591	2.842990655	0.332772325	0	1.337475384	0.993035536	0.442446671	0.5838767	1.049610748	0	0.885876974	0.016346911
chr3-65474661-65475160	2.355215303	0.51841967	0.856571057	1.184326367	0.993035536	0.923923005	0.206016655	0.588340119	1.334202943	0.556844954	0.018832716
chr3-65938623-65939122	3.406760733	0.602991197	0	0.327129163	0.759801751	0.442446671	0.343263532	0.75901463	0	0.359104141	0.006112552
chr3-66336203-66336702	2.842990655	1.4936568	0.856571057	0.59362056	1.313566694	1.284293682	0.912740906	0.647503676	0	0.730720898	0.019084576
chr3-69352723-69353222	2.842990655	0.898998244	1.597804693	0.327129163	0.580323262	0	0.620348264	1.914310946	0	0.249044131	0.037706061
chr3-69420845-69421344	3.582300957	1.253162202	1.597804693	0.59362056	1.063092382	0.621393553	1.426795106	1.049610748	1.334202943	0.359104141	0.01074163
chr3-71262935-71263434	2.536755051	1.402211543	1.148019258	1.337475384	1.254905922	0.780573748	0.690636723	0.526646182	0	1.15362797	0.030166386
chr3-71277489-71277988	2.147498249	1.253162202	1.148019258	0.59362056	0.759801751	0.923923005	0.821705814	0.588340119	0	0.885876974	0.025930905
chr3-71423234-71423733	3.879936353	2.070269648	1.940186794	0.818477198	0.919402344	0.923923005	0.970388575	1.005063467	2.01532731	1.21346313	0.0153466
chr3-71432231-71432730	4.068731494	1.620797374	1.597804693	1.825844697	1.953104497	1.17387854	1.545343982	1.398583862	1.334202943	1.15362797	0.006706426
chr3-71433446-71433945	2.147498249	1.304575404	0.490944627	1.012967681	0.580323262	0.780573748	0.970388575	0.811696124	1.334202943	1.528168496	0.034580204
chr3-71530996-71531495	2.697983083	0.830493562	1.597804693	2.019408072	1.193758505	0.780573748	0.883029596	1.814583018	1.334202943	0.885876974	0.039770074
chr3-72186303-72186802	3.20686382	2.412470876	1.148019258	0	1.254905922	1.656927258	0.821705814	1.092823606	1.334202943	0.810383733	0.040066949
chr3-72299154-72299653	3.94565176	1.304575404	1.148019258	0.818477198	1.193758505	1.17387854	1.22842811	1.253788853	1.334202943	0.359104141	0.006815618
chr3-72310325-72310824	4.385252359	2.669384754	3.249848806	1.718364096	2.310768757	2.547263202	0.821705814	1.734985295	2.01532731	0.646400818	0.049369559
chr3-79253767-79254266	1.612754903	0.332772325	0.490944627	0.59362056	0.481451251	0.23811851	0.428005753	0.171051753	0	0.249044131	0.009011593
chr3-79829833-79830332	1.904761754	0.758573151	0.490944627	0.327129163	0.919402344	0	0.343263532	0.462195713	0	0.646400818	0.016402746
chr3-81475821-81476320	2.147498249	0.51841967	0.490944627	0	1.313566694	1.17387854	0.468580506	0.75901463	1.334202943	0.359104141	0.041044423
chr3-81655829-81656328	2.355215303	0.332772325	1.148019258	0	0.759801751	0	0.821705814	0.704336269	0	0.461359779	0.017658979
chr3-85959309-85959808	1.904761754	0.602991197	0.856571057	0	0.759801751	0	0.757659213	0.811696124	1.334202943	0.129889288	0.046473769
chr3-98689794-98690293	3.310271675	1.402211543	1.597804693	0.818477198	1.424183839	1.812436057	0.883029596	1.253788853	2.01532731	0.461359779	0.022166445
chr3-98702093-98702592	2.536755051	0.682878426	0.856571057	0.327129163	0.580323262	0.23811851	0.468580506	0.811696124	0	0.249044131	0.008603791
chr3-98817481-98817980	2.842990655	2.238332591	2.337325064	2.268349866	2.221680173	2.358235866	2.330371007	2.330021134	2.47614428	2.165352423	0.011029759
chr3-98884607-98885106	2.147498249	0.830493562	0.856571057	0.818477198	1.424183839	0.621393553	0.757659213	0.862521478	0	0.461359779	0.026373849
chr3-99185966-99186465	2.147498249	1.086920907	0.856571057	0.818477198	1.313566694	0.442446671	0.50804527	0.75901463	0	0.957615473	0.028356982
chr3-99546074-99546573	3.310271675	1.810580904	1.597804693	1.718364096	1.193758505	0.780573748	1.689627638	0.588340119	0	1.430700151	0.032415965
chr3-99631645-99632144	2.147498249	0.51841967	1.390370003	0.818477198	0.993035536	0.621393553	0.912740906	0.526646182	0	0.730720898	0.026482723
chr3-99659892-99660391	3.879936353	1.774569058	1.148019258	0.327129163	2.025079218	1.572398932	2.191831055	0.462195713	1.334202943	0.359104141	0.027342831
chr3-99686716-99687215	3.095467762	1.699730993	1.597804693	1.602226969	2.448017653	1.482608112	1.836371336	1.650738163	1.334202943	1.091203391	0.023771839
chr3-104904032-104904531	2.147498249	0.898998244	0.856571057	0	0.919402344	0.621393553	0.821705814	0.91161705	0	0.556844954	0.021601707
chr3-104945700-104946199	1.904761754	0.682878426	0.490944627	0.59362056	0.759801751	0	0.38625676	0.088059466	1.334202943	0.461359779	0.03030112
chr3-104952462-104952961	3.811084127	1.913517999	0.490944627	0.818477198	2.4994586	1.884325226	0.343263532	0.75901463	0	0.359104141	0.036711943
chr3-105476073-105476572	1.612754903	0.230146609	0.490944627	0.818477198	0.375301432	0.23811851	0.50804527	0.647503676	0	0.249044131	0.015062149
chr3-105715324-105715823	1.904761754	0.51841967	0	0.818477198	0.919402344	0.780573748	0.38625676	0.704336269	0	0.556844954	0.021311082
chr3-105906903-105907402	3.497199062	1.810580904	1.390370003	1.337475384	1.953104497	1.73677594	0.883029596	1.13477967	0	1.528168496	0.02700623
chr3-107969584-107970083	3.20686382	1.448658582	1.390370003	1.012967681	2.573336312	1.054307302	1.20460453	1.465872952	0	0.730720898	0.046815626
chr3-107970105-107970604	3.497199062	1.88001512	2.216697855	1.925870202	3.173444823	1.572398932	1.911875847	1.865308536	1.334202943	1.379379969	0.048333244
chr3-108208319-108208818	2.147498249	0.119657727	0.856571057	1.012967681	0.260716651	0.442446671	0.690636723	0.323955615	1.334202943	0.556844954	0.023841177
chr3-111514407-111514906	2.147498249	0.830493562	1.148019258	1.337475384	0.672851711	0.621393553	1.44724215	0.462195713	1.334202943	0.810383733	0.035020878
chr3-111999087-111999586	3.738780545	2.364824357	2.448639962	2.544924454	3.02337122	2.590888754	2.654369728	3.074995061	3.340301423	2.671283076	0.041998845
chr3-112358036-112358535	2.974745232	0.830493562	1.597804693	0.818477198	0.759801751	0.923923005	0.94185266	0.704336269	0	0.359104141	0.014144343
chr3-112519202-112519701	2.536755051	1.354219271	1.597804693	1.475915804	1.8379263	2.01817447	1.526250033	1.762008779	2.01532731	1.15362797	0.042045059
chr3-113158920-113159419	2.147498249	1.448658582	0	1.184326367	0.841807934	1.054307302	0.620348264	0.647503676	0	0.461359779	0.046663821
chr3-113713888-113714387	1.904761754	1.144489545	0.490944627	0.818477198	1.129904256	0.780573748	0.883029596	0.526646182	0	1.025955095	0.039332979
chr3-114152429-114152928	5.025091341	3.964826006	3.845694479	3.805317249	4.013697857	4.006665326	3.772272185	4.133652707	3.876983732	3.82673782	0.006749908
chr3-114454330-114454829	2.974745232	2.315550358	1.940186794	1.825844697	2.339282993	2.01817447	2.456765011	2.27480097	2.01532731	2.103444096	0.023448672
chr3-114481024-114481523	2.147498249	0.758573151	0.490944627	0.818477198	0.672851711	0	0.883029596	0.811696124	0	0.556844954	0.016241804
chr3-114649061-114649560	2.536755051	0.602991197	0	0.59362056	0.919402344	0.621393553	0.852693512	0.588340119	1.334202943	0.646400818	0.013417622
chr3-114746641-114747140	2.536755051	0.602991197	0.490944627	1.012967681	0.759801751	0.442446671	0.65592051	0.91161705	0	0.359104141	0.009898229
chr3-114812584-114813083	2.355215303	1.144489545	1.779128813	1.718364096	1.369935189	1.482608112	1.130678305	1.49837604	1.334202943	1.15362797	0.023042773
chr3-115004110-115004609	1.904761754	0.428580099	0	0.327129163	0.481451251	0.23811851	0.468580506	0.75901463	0	0.461359779	0.009941108
chr3-115239679-115240178	3.310271675	1.4936568	0.490944627	0.59362056	0.841807934	1.572398932	0.620348264	1.561264585	1.334202943	0.730720898	0.014419798
chr3-119279235-119279734	4.126545357	1.620797374	1.148019258	1.337475384	2.688633931	1.284293682	0.912740906	1.253788853	0	1.430700151	0.021973512
chr3-119294299-119294798	4.898060353	3.98071805	3.761956198	3.906726919	4.04865339	3.512012112	3.044887881	3.623996476	3.340301423	3.675388714	0.024272491
chr3-119345489-119345988	2.536755051	1.946260484	1.597804693	1.012967681	1.622824386	1.386855782	1.105169768	1.049610748	2.01532731	1.15362797	0.048013333
chr3-119413867-119414366	2.536755051	1.086920907	0.856571057	1.012967681	1.668487074	0.923923005	1.052758407	1.291372635	0	1.15362797	0.031642284
chr3-119579445-119579944	5.325843508	4.384721676	4.729986647	4.548268751	4.647657226	4.3990883	4.642944493	4.497500213	4.902356652	4.91220943	0.028665575
chr3-119605186-119605685	2.355215303	1.57964968	0.856571057	1.012967681	1.254905922	0.780573748	1.545343982	0.862521478	0	0.556844954	0.048417983
chr3-119647031-119647530	3.66266125	2.364824357	1.597804693	1.337475384	1.424183839	1.17387854	1.983624524	1.13477967	1.334202943	2.465208387	0.022458284
chr3-119967814-119968313	2.355215303	0.682878426	0.856571057	0	0.375301432	0	0.620348264	0.526646182	0	0.810383733	0.012487445
chr3-120140181-120140680	2.355215303	1.620797374	1.148019258	1.012967681	1.797395364	0.923923005	1.526250033	0.959096717	1.334202943	1.15362797	0.031178307
chr3-122693504-122694003	2.536755051	0.428580099	0	0.59362056	0.375301432	0.442446671	0.620348264	0.462195713	0	0.129889288	0.006759373
chr3-122714297-122714796	2.974745232	0.428580099	1.148019258	0.59362056	0.993035536	0.23811851	0.428005753	0.75901463	0	0.461359779	0.009301671
chr3-122903148-122903647	2.147498249	0.332772325	0.856571057	0.327129163	1.063092382	0.923923005	0.821705814	0.959096717	1.334202943	1.025955095	0.023281608
chr3-122912691-122913190	2.355215303	1.304575404	1.597804693	0.818477198	1.476466325	1.952801562	1.506899985	1.62152588	1.334202943	1.480257286	0.045073448
chr3-123012097-123012596	2.697983083	0.830493562	0.856571057	0.59362056	1.369935189	0.923923005	1.130678305	0.862521478	1.334202943	1.326166652	0.01060667
chr3-123033244-123033743	4.235654981	1.402211543	1.779128813	0.818477198	0.580323262	0.780573748	0.821705814	1.328002126	0	0.885876974	0.009907367
chr3-123180664-123181163	1.612754903	0.602991197	0.490944627	1.012967681	0.580323262	0.23811851	0.65592051	0.588340119	0	1.025955095	0.038169345
chr3-124248403-124248902	4.477006783	2.099675161	0.490944627	1.475915804	0.759801751	2.864111168	0.690636723	0.75901463	0	1.430700151	0.026306288
chr3-124266418-124266917	3.095467762	1.537293854	0.856571057	1.012967681	2.251991757	0.923923005	0.428005753	0.811696124	0	0.730720898	0.033686401
chr3-124277420-124277919	4.563272996	2.953304632	1.597804693	2.722317228	1.476466325	2.828107155	1.897087766	1.253788853	2.01532731	3.541725374	0.045462716
chr3-124297466-124297965	3.738780545	1.57964968	0	1.475915804	1.063092382	1.482608112	0.5838767	0.862521478	0	0.885876974	0.015843114
chr3-124837083-124837582	3.879936353	2.340397711	2.448639962	1.184326367	2.666299794	1.73677594	0.998370992	2.365694252	2.47614428	1.574539606	0.040562455
chr3-124967687-124968186	2.147498249	1.66080395	1.779128813	1.718364096	1.424183839	1.572398932	1.44724215	1.049610748	1.334202943	1.379379969	0.04593996
chr3-124981310-124981809	3.497199062	1.448658582	1.940186794	0.59362056	0.580323262	1.284293682	1.385010552	0.75901463	0	1.270915163	0.020427463
chr3-124986141-124986640	3.582300957	2.525126461	1.940186794	1.718364096	0.993035536	1.73677594	1.526250033	1.465872952	1.334202943	0.885876974	0.021818108
chr3-124993647-124994146	4.126545357	2.60931697	1.779128813	0.818477198	1.254905922	1.17387854	1.319973065	1.291372635	2.01532731	1.21346313	0.015397312
chr3-124995392-124995891	3.738780545	2.764253512	3.528506777	2.480591183	2.339282993	2.455843206	2.426189401	2.695044027	2.47614428	2.363235027	0.042455264
chr3-125025700-125026199	2.355215303	1.66080395	0.490944627	1.012967681	0.580323262	1.284293682	1.025820975	0.959096717	0	0.730720898	0.040056693
chr3-125042350-125042849	3.497199062	2.688864146	2.216697855	2.107248866	1.87734961	2.714368119	2.405439621	1.70744595	2.824858616	2.25350198	0.040747191
chr3-125043780-125044279	3.738780545	3.076734897	1.779128813	2.776911217	1.797395364	2.791181575	2.078431315	1.865308536	2.01532731	2.389412015	0.044741189
chr3-125103095-125103594	1.904761754	0.830493562	0	0.59362056	0.759801751	0.621393553	0.94185266	0.647503676	0	0.461359779	0.021794342
chr3-125141794-125142293	5.325843508	3.988598903	4.235424507	3.931003415	3.607763938	3.906637718	3.604907102	4.015106469	4.267261408	4.072726183	0.011294852
chr3-125161743-125162242	4.126545357	1.4936568	2.448639962	1.475915804	1.575669057	1.572398932	1.56418852	1.591709848	1.334202943	1.619466554	0.007816284
chr3-126101533-126102032	3.811084127	3.440737772	1.390370003	2.107248866	1.476466325	1.952801562	1.467403447	1.49837604	2.01532731	1.705329257	0.043427475
chr3-126757347-126757846	1.904761754	0.964396986	0.856571057	1.184326367	0.672851711	0.442446671	0.94185266	0.588340119	0	0.249044131	0.034566606
chr3-126767916-126768415	1.904761754	0.428580099	0.490944627	0	0.672851711	0	0.620348264	0.647503676	0	0.359104141	0.012756063
chr3-127323824-127324323	2.147498249	0.830493562	0.490944627	0	0.672851711	0.621393553	1.180380929	1.17554998	0	0.359104141	0.028889298
chr3-127465962-127466461	2.147498249	0.964396986	0.856571057	1.184326367	1.797395364	1.054307302	1.105169768	1.215199724	1.334202943	0.730720898	0.035581805
chr3-128075486-128075985	5.444246108	4.801902004	5.009574993	4.43400603	4.522694824	4.857719397	4.68444435	4.889350221	4.376963965	4.779939076	0.032654786
chr3-128170855-128171354	2.697983083	2.340397711	1.940186794	1.475915804	1.87734961	1.952801562	1.836371336	2.073790702	1.334202943	1.705329257	0.049733392
chr3-128367582-128368081	2.842990655	1.737635238	1.390370003	2.413254693	1.063092382	1.482608112	1.29762563	1.530162957	2.01532731	1.15362797	0.044640135
chr3-128426286-128426785	4.721720048	3.956813851	3.673056371	3.482923202	3.250532464	3.853896928	3.600349667	3.861160339	2.824858616	3.518192665	0.034616733
chr3-128432716-128433215	3.738780545	2.953304632	2.738790883	2.829514385	2.310768757	2.502277215	2.563637848	2.531918135	2.01532731	2.649786689	0.020512372
chr3-128467997-128468496	2.697983083	0.964396986	1.148019258	0.327129163	0.841807934	1.054307302	1.07920208	1.398583862	0	1.025955095	0.020387483
chr3-128480873-128481372	4.008503757	2.009597082	1.940186794	1.475915804	1.424183839	1.386855782	1.619288781	1.650738163	2.01532731	1.619466554	0.006670809
chr3-128481459-128481958	3.66266125	2.009597082	1.597804693	1.475915804	1.369935189	1.884325226	1.772986935	1.530162957	1.334202943	1.270915163	0.007569772
chr3-128482096-128482595	2.842990655	1.810580904	0.856571057	1.475915804	0.919402344	1.386855782	1.805027205	1.432620678	2.01532731	1.091203391	0.030694987
chr3-128487836-128488335	5.398044486	4.454666209	3.052514262	3.271051134	3.173444823	4.085030209	3.142159351	3.294477854	2.824858616	2.977703088	0.025794148
chr3-128488429-128488928	4.994366744	3.768253389	2.216697855	2.190046901	2.190718037	3.181962241	2.051973381	2.652352691	2.47614428	2.336574279	0.019366437
chr3-128489116-128489615	5.300950587	4.072560655	2.904163471	3.022617518	2.894797405	4.230041114	2.764385286	3.178914471	2.824858616	2.813406199	0.025643724
chr3-128489768-128490267	4.604545811	3.52984625	2.823845413	2.019408072	3.058095947	3.265101805	2.582246465	2.708998281	1.334202943	2.309411555	0.045266636
chr3-128496972-128497471	4.008503757	3.508079782	2.648406048	2.342620802	1.953104497	3.093736941	2.466814557	2.695044027	2.47614428	2.870276296	0.044736194
chr3-128504513-128505012	2.355215303	1.304575404	1.779128813	1.184326367	0.919402344	1.73677594	1.251864669	1.005063467	1.334202943	1.379379969	0.028957341
chr3-128549411-128549910	4.758754641	2.870429061	1.597804693	1.184326367	1.87734961	1.482608112	1.274926579	1.530162957	1.334202943	0.730720898	0.012524353
chr3-128554633-128555132	3.497199062	1.354219271	1.390370003	1.012967681	1.313566694	0.780573748	1.56418852	1.049610748	1.334202943	1.21346313	0.006586641
chr3-128555232-128555731	5.444246108	2.238332591	2.448639962	2.019408072	1.8379263	2.01817447	2.038560204	2.05205912	0	1.326166652	0.014454168
chr3-128584330-128584829	4.182131405	2.315550358	2.823845413	2.665575782	2.394674485	2.080713099	2.285653084	2.73650829	3.105478148	2.583306208	0.013816995
chr3-128680639-128681138	5.694119812	5.254939417	5.289254888	5.282538504	5.311917465	5.389408223	5.042913523	5.402186773	5.16957683	5.394906513	0.030040924
chr3-128726235-128726734	5.055175229	4.042591425	4.266142931	3.882034916	4.219444155	4.411307097	4.262254404	4.406235641	4.267261408	3.98960564	0.016342047
chr3-128812993-128813492	4.431858888	1.537293854	1.148019258	1.337475384	1.063092382	1.054307302	1.34197961	1.890017782	2.01532731	0.885876974	0.007710226
chr3-128814683-128815182	3.811084127	0.898998244	1.597804693	0.327129163	1.526920196	1.572398932	1.385010552	1.530162957	1.334202943	1.091203391	0.010542592
chr3-128971301-128971800	2.974745232	0.758573151	1.148019258	1.012967681	0.759801751	2.547263202	0.94185266	0.862521478	1.334202943	0.957615473	0.035022509
chr3-129001643-129002142	4.287263677	2.904152702	2.980244871	2.107248866	3.075149832	2.590888754	2.274253621	2.593391766	2.824858616	2.851567582	0.015095314
chr3-129025631-129026130	3.406760733	1.253162202	1.779128813	1.337475384	2.855854459	1.572398932	1.363655509	2.029995178	1.334202943	1.528168496	0.032135544
chr3-129039000-129039499	2.697983083	1.620797374	2.085056822	1.184326367	1.254905922	0.923923005	1.20460453	1.561264585	1.334202943	0.885876974	0.027618357
chr3-129045625-129046124	4.008503757	2.688864146	2.980244871	1.718364096	2.367244564	2.753286009	2.129934564	2.27480097	2.824858616	2.560447394	0.024147252
chr3-129047024-129047523	2.842990655	1.66080395	1.597804693	1.602226969	1.755692761	2.140653033	1.772986935	1.398583862	1.334202943	1.15362797	0.019169642
chr3-129068196-129068695	3.94565176	2.93710601	3.423410661	2.880266832	3.37969033	2.455843206	2.851340547	2.790002901	2.824858616	3.230305379	0.040072253
chr3-129086164-129086663	2.842990655	1.66080395	2.085056822	1.925870202	1.87734961	1.572398932	1.820784392	1.762008779	1.334202943	1.663036581	0.014446438
chr3-129087876-129088375	3.095467762	1.845715689	2.085056822	1.825844697	2.310768757	2.455843206	2.274253621	2.116295814	2.01532731	1.74641735	0.02012602
chr3-129278705-129279204	6.121259238	5.121534947	5.097607016	5.282538504	5.082371898	5.484996781	5.21376025	5.509732467	5.341822024	5.565328673	0.01843788
chr3-129347221-129347720	3.095467762	2.315550358	1.940186794	1.602226969	1.526920196	2.080713099	1.997555798	2.116295814	1.334202943	1.971038245	0.024722998
chr3-129383250-129383749	3.66266125	2.93710601	2.648406048	2.606510997	2.59714478	2.547263202	2.918782901	2.891385676	2.01532731	2.415122487	0.028689917
chr3-129448753-129449252	2.536755051	1.199848868	0.490944627	1.012967681	1.313566694	0.923923005	2.104412756	1.13477967	1.334202943	0.885876974	0.039034621
chr3-129498968-129499467	3.310271675	1.026959256	1.148019258	0.818477198	2.573336312	0.923923005	1.025820975	1.788535372	1.334202943	0.957615473	0.028387212
chr3-129499692-129500191	3.879936353	1.402211543	1.148019258	0.59362056	1.8379263	1.054307302	0.690636723	1.561264585	1.334202943	0.646400818	0.01014333
chr3-129507325-129507824	3.66266125	1.620797374	2.648406048	1.475915804	1.424183839	0.621393553	1.34197961	2.841584666	1.334202943	1.528168496	0.045849793
chr3-129626006-129626505	4.604545811	3.899447156	3.673056371	3.110268928	3.351971262	3.761470728	3.425886453	2.652352691	3.105478148	3.685987881	0.0432947
chr3-129626650-129627149	5.923440046	4.828491006	5.304133239	4.79306477	4.553444324	4.875467951	4.812116177	4.384663086	4.82703172	5.01666745	0.019808766
chr3-129934491-129934990	2.974745232	2.388844305	2.55197788	2.019408072	2.190718037	2.358235866	2.191831055	2.311848248	2.01532731	2.005296254	0.023836205
chr3-133944791-133945290	5.223586086	1.66080395	1.940186794	2.880266832	1.622824386	0.923923005	1.789096015	2.029995178	0	2.25350198	0.019089581
chr3-133968371-133968870	3.66266125	1.620797374	1.390370003	1.718364096	1.193758505	0.780573748	1.506899985	0.647503676	1.334202943	1.091203391	0.009469753
chr3-134039268-134039767	3.310271675	1.537293854	1.940186794	1.184326367	2.126726042	0.923923005	1.955351783	1.328002126	0	1.430700151	0.044682785
chr3-134061010-134061509	3.095467762	1.144489545	1.148019258	1.475915804	1.953104497	0.923923005	1.105169768	0.647503676	2.01532731	0.646400818	0.026204124
chr3-134066183-134066682	3.582300957	1.699730993	1.779128813	1.184326367	1.526920196	1.386855782	1.805027205	1.005063467	2.01532731	1.574539606	0.009970524
chr3-134066975-134067474	4.287263677	2.264533757	1.148019258	0.818477198	2.310768757	1.73677594	1.926513883	1.215199724	0	1.21346313	0.023903138
chr3-134070234-134070733	2.974745232	2.340397711	1.148019258	1.825844697	2.025079218	1.572398932	1.506899985	1.36372459	2.01532731	1.379379969	0.034171029
chr3-134104138-134104637	2.536755051	0.332772325	0.490944627	0.818477198	0.841807934	0.23811851	1.672361809	0.323955615	1.334202943	0.249044131	0.028948335
chr3-134145025-134145524	3.310271675	1.304575404	1.390370003	0.59362056	1.193758505	1.054307302	1.637197605	1.092823606	0	1.270915163	0.016857624
chr3-134147076-134147575	2.147498249	1.199848868	1.779128813	1.012967681	1.254905922	0.780573748	1.363655509	1.215199724	1.334202943	1.528168496	0.041572199
chr3-134150444-134150943	3.406760733	0.898998244	1.148019258	0.818477198	1.526920196	0.442446671	0.998370992	0.704336269	0	0.461359779	0.011068419
chr3-134162614-134163113	2.147498249	0.602991197	0.490944627	0	0.481451251	0.23811851	0.757659213	0.323955615	0	0.359104141	0.008869973
chr3-134211777-134212276	3.582300957	1.620797374	0.490944627	1.337475384	1.193758505	0.442446671	1.29762563	1.530162957	1.334202943	1.619466554	0.01297215
chr3-134527501-134528000	2.147498249	1.086920907	1.148019258	0.327129163	1.129904256	1.054307302	1.619288781	1.13477967	1.334202943	0.646400818	0.046023139
chr3-136218356-136218855	1.612754903	0.230146609	0.856571057	0.327129163	0.841807934	0.621393553	0.50804527	0.462195713	0	0.249044131	0.022056224
chr3-136446861-136447360	2.147498249	0.51841967	0	0.818477198	0.580323262	1.284293682	0.50804527	0.588340119	1.334202943	0.461359779	0.029885779
chr3-136704417-136704916	2.147498249	0.758573151	0.490944627	0	0.375301432	0.442446671	0.5838767	0.526646182	0	0.249044131	0.009027855
chr3-136819173-136819672	4.431858888	3.031676938	3.121335483	3.232504045	2.688633931	3.181962241	3.66724416	3.40146691	2.824858616	3.028558435	0.018050981
chr3-136819925-136820424	4.068731494	3.091446831	2.648406048	2.829514385	3.173444823	2.999762928	3.431028678	2.652352691	2.824858616	2.415122487	0.025583443
chr3-136942595-136943094	2.355215303	1.402211543	1.390370003	0.59362056	1.476466325	1.17387854	1.29762563	1.465872952	1.334202943	0.957615473	0.024006119
chr3-136960135-136960634	2.147498249	1.086920907	1.390370003	0.59362056	0.759801751	0.23811851	0.970388575	0.526646182	0	0.885876974	0.03405792
chr3-138299180-138299679	2.536755051	1.026959256	1.148019258	1.475915804	1.369935189	1.054307302	1.34197961	1.253788853	0	1.025955095	0.033473494
chr3-138875821-138876320	2.536755051	0.428580099	0.856571057	0.59362056	0.580323262	0.23811851	0.298949619	0.526646182	1.334202943	0.249044131	0.011863192
chr3-138936141-138936640	4.644670653	3.582867621	3.626464049	3.271051134	3.676423674	3.578535661	3.747753951	3.484936853	3.876983732	3.011805051	0.019797682
chr3-138938258-138938757	3.879936353	1.699730993	2.738790883	1.718364096	2.524507214	1.952801562	2.274253621	2.09519979	2.47614428	1.825241279	0.017026453
chr3-138945006-138945505	4.008503757	1.810580904	2.980244871	1.475915804	2.774665623	1.952801562	2.227733104	2.531918135	2.01532731	1.430700151	0.031434774
chr3-138945596-138946095	3.94565176	2.388844305	2.980244871	2.606510997	3.108664489	2.633233744	2.486706046	3.127890247	2.824858616	2.415122487	0.020384204
chr3-138946376-138946875	4.182131405	2.009597082	2.980244871	1.925870202	2.367244564	2.455843206	2.227733104	2.34796795	2.47614428	2.25350198	0.010686156
chr3-138947005-138947504	4.721720048	2.364824357	2.738790883	2.413254693	3.092004479	2.455843206	1.836371336	2.255914359	2.01532731	2.103444096	0.010344892
chr3-141278552-141279051	2.974745232	1.737635238	1.390370003	1.825844697	1.193758505	1.386855782	1.07920208	1.788535372	1.334202943	1.15362797	0.012638617
chr3-141370122-141370621	4.235654981	3.417573314	3.310052819	3.110268928	3.665204909	3.063087409	3.273917024	3.106964315	3.876983732	3.230305379	0.035467092
chr3-141419886-141420385	3.095467762	1.537293854	1.779128813	1.337475384	0.919402344	1.17387854	1.672361809	0.959096717	2.47614428	1.480257286	0.032770287
chr3-141574340-141574839	1.904761754	0.428580099	0.490944627	0.327129163	0.672851711	0.621393553	0.428005753	0.462195713	1.334202943	0.249044131	0.020099814
chr3-143138881-143139380	2.842990655	1.199848868	1.148019258	1.337475384	1.424183839	0.621393553	1.582790081	1.591709848	1.334202943	0.810383733	0.015045732
chr3-143139653-143140152	4.385252359	2.264533757	1.597804693	1.602226969	1.254905922	1.572398932	1.34197961	1.291372635	0	0.646400818	0.015483251
chr3-143295988-143296487	1.904761754	0.758573151	0.856571057	0.327129163	1.193758505	0.442446671	0.724537136	0.647503676	0	0.249044131	0.026979868
chr3-146222280-146222779	3.738780545	1.913517999	1.148019258	1.012967681	1.129904256	1.284293682	0.94185266	1.005063467	2.01532731	1.15362797	0.01037699
chr3-149120142-149120641	2.842990655	2.290267552	1.779128813	1.925870202	1.989540655	1.884325226	1.805027205	2.007588552	2.47614428	1.74641735	0.030578371
chr3-149323991-149324490	2.355215303	0.758573151	0.490944627	0	0.672851711	0.780573748	1.506899985	0.249528424	1.334202943	0.359104141	0.0319908
chr3-149386606-149387105	2.974745232	1.448658582	1.390370003	0.59362056	2.281679566	0.923923005	1.29762563	0.75901463	2.01532731	0.730720898	0.047103547
chr3-149615777-149616276	4.008503757	1.774569058	0.856571057	1.475915804	0.993035536	1.284293682	2.078431315	0.75901463	1.334202943	0.646400818	0.01150989
chr3-150081808-150082307	1.904761754	0.964396986	1.148019258	0.59362056	0.260716651	0.923923005	0.5838767	0.323955615	0	0.646400818	0.029900703
chr3-150225927-150226426	3.310271675	1.774569058	0.490944627	1.184326367	0.672851711	1.656927258	0.620348264	0.75901463	0	0.646400818	0.019480589
chr3-150408605-150409104	5.80450308	4.990312175	5.431553931	5.319788463	4.986475674	5.358189633	5.074474194	5.389245556	5.394951671	5.318628414	0.041703787
chr3-150409220-150409719	4.683709657	3.86561204	4.105559947	3.856912935	4.022516462	4.159356846	3.929509339	4.294994741	3.542199852	3.873853612	0.034275645
chr3-151112341-151112840	1.904761754	0.230146609	0.856571057	1.475915804	0.841807934	0	0.50804527	0.394730814	0	0.359104141	0.04625053
chr3-152306980-152307479	2.974745232	0.964396986	1.390370003	0.59362056	0.759801751	1.482608112	0.821705814	1.328002126	0	0.461359779	0.018905541
chr3-152589627-152590126	2.536755051	1.144489545	1.779128813	0.327129163	0.672851711	0.923923005	0.5838767	0.171051753	0	0.461359779	0.032117173
chr3-152738572-152739071	2.842990655	0.830493562	1.148019258	0.818477198	0.919402344	0.621393553	0.343263532	0.811696124	1.334202943	0.461359779	0.009633804
chr3-152940173-152940672	1.904761754	0.830493562	1.148019258	0.818477198	0.672851711	0.23811851	0.852693512	0.588340119	0	0.646400818	0.027240206
chr3-153600873-153601372	1.612754903	0.332772325	0	0	0.580323262	0.621393553	0.546459162	0.323955615	0	0.359104141	0.013846946
chr3-154275939-154276438	2.536755051	0.830493562	0.490944627	1.475915804	0.481451251	0	0.620348264	0.704336269	0	0.461359779	0.018172893
chr3-155888393-155888892	2.697983083	1.026959256	1.390370003	1.184326367	0.136239756	0.442446671	1.22842811	0.959096717	0	0.810383733	0.024653488
chr3-156073051-156073550	2.147498249	1.086920907	0.856571057	0.327129163	1.622824386	0.923923005	1.22842811	0.704336269	1.334202943	0.810383733	0.042046176
chr3-156541015-156541514	3.20686382	2.800520552	1.779128813	1.475915804	2.159076813	2.30683863	1.836371336	1.961703477	1.334202943	1.663036581	0.049091408
chr3-156816212-156816711	4.385252359	3.508079782	3.962838767	3.72428974	3.864735678	3.835879329	3.675933581	4.107552931	3.542199852	3.873853612	0.041380132
chr3-157159345-157159844	4.721720048	4.158904808	4.071181357	4.214241516	4.164730037	4.3990883	3.958288019	4.401946859	4.478910997	4.261717169	0.048116573
chr3-158659882-158660381	3.497199062	1.810580904	0.490944627	1.825844697	1.915724226	1.812436057	0.821705814	1.17554998	2.01532731	1.15362797	0.026200073
chr3-161221162-161221661	5.444246108	4.79292898	4.79462766	4.766329867	5.128030976	4.884261014	4.690889194	4.940516233	4.747556281	4.986973867	0.020103072
chr3-167862326-167862825	2.697983083	1.978276327	0.490944627	1.184326367	1.129904256	1.284293682	0.546459162	0.394730814	0	0.249044131	0.042965694
chr3-167881981-167882480	2.536755051	1.354219271	0.490944627	1.184326367	1.953104497	1.73677594	1.22842811	1.092823606	1.334202943	0.730720898	0.047480532
chr3-168574185-168574684	1.904761754	0.332772325	0.490944627	1.337475384	0.841807934	0.442446671	0.690636723	0.588340119	1.334202943	0.249044131	0.043564761
chr3-168951674-168952173	2.697983083	0.682878426	0	1.184326367	0.993035536	1.17387854	0.65592051	0.647503676	1.334202943	0.129889288	0.020649787
chr3-169311895-169312394	2.355215303	0.830493562	0.490944627	0.818477198	0.841807934	0.621393553	0.821705814	0.647503676	1.334202943	0.249044131	0.012631902
chr3-169415725-169416224	2.147498249	0.51841967	0	0	0.136239756	0	0.298949619	0.171051753	0	0.359104141	0.006218875
chr3-169520032-169520531	2.355215303	0.230146609	0	1.337475384	0.759801751	0.621393553	0.428005753	0.249528424	1.334202943	0.249044131	0.02722449
chr3-170099081-170099580	1.904761754	0.682878426	0.490944627	0.327129163	0.919402344	0.442446671	0.5838767	0.704336269	0	0.461359779	0.012910204
chr3-170357994-170358493	5.249837925	4.425933612	4.79462766	4.450893863	4.472090341	4.604602251	4.373273147	4.767960146	4.574127039	4.703753434	0.018777529
chr3-171783531-171784030	2.147498249	1.448658582	1.148019258	0.818477198	0.993035536	1.054307302	1.487286873	0.249528424	1.334202943	1.091203391	0.048799958
chr3-171804630-171805129	3.582300957	2.588725446	1.390370003	2.107248866	1.797395364	2.407864847	1.363655509	1.005063467	1.334202943	1.528168496	0.031239477
chr3-172477219-172477718	3.095467762	2.156746993	0.856571057	1.337475384	2.221680173	2.080713099	1.385010552	1.465872952	1.334202943	1.899980737	0.040018203
chr3-172496247-172496746	2.355215303	0.964396986	0.856571057	0.818477198	1.476466325	1.054307302	1.406054099	0.91161705	0	0.646400818	0.033437691
chr3-172564263-172564762	2.355215303	1.304575404	0.856571057	1.475915804	0.260716651	0.780573748	1.44724215	0.249528424	0	0.359104141	0.04910482
chr3-172585401-172585900	2.974745232	2.54663915	1.390370003	1.337475384	1.129904256	1.884325226	1.44724215	0.862521478	1.334202943	1.15362797	0.041011937
chr3-172594540-172595039	3.738780545	1.737635238	1.779128813	1.602226969	0.580323262	1.386855782	2.384387044	0.647503676	0	1.863094943	0.038385281
chr3-172857215-172857714	2.697983083	1.402211543	0.490944627	1.925870202	0.136239756	0.621393553	0.546459162	0.647503676	0	0.359104141	0.034764268
chr3-177223701-177224200	2.147498249	1.026959256	0.490944627	0.327129163	1.476466325	0.23811851	0.790037892	0.862521478	0	0.646400818	0.033871995
chr3-177345279-177345778	4.337089789	3.321006685	3.476915501	3.308595036	3.446743843	3.465895417	2.976194378	2.891385676	2.47614428	3.530007001	0.038209285
chr3-177359071-177359570	3.94565176	3.270186098	3.423410661	3.110268928	3.173444823	3.210211139	2.780590158	3.366678076	3.340301423	2.994854829	0.025773442
chr3-177451319-177451818	2.536755051	1.402211543	1.390370003	1.184326367	1.575669057	0.923923005	1.426795106	0.91161705	1.334202943	1.025955095	0.012761459
chr3-177893232-177893731	2.147498249	1.354219271	0.856571057	0	1.063092382	0.923923005	0.690636723	0.704336269	0	0.810383733	0.0377115
chr3-177928144-177928643	2.536755051	0.682878426	2.085056822	0.818477198	0.260716651	0.621393553	0.428005753	0.588340119	0	0.359104141	0.037604025
chr3-179671702-179672201	3.66266125	0.682878426	1.390370003	0.327129163	0.580323262	0.621393553	0.65592051	0.75901463	0	0.249044131	0.00775829
chr3-179687291-179687790	2.355215303	0.428580099	0.856571057	0.818477198	1.063092382	0.780573748	0.724537136	0.704336269	0	0.129889288	0.014819671
chr3-180923719-180924218	2.147498249	0.830493562	0	0.327129163	1.193758505	0.621393553	0.94185266	0.91161705	0	0.810383733	0.028929597
chr3-182846444-182846943	2.147498249	0.964396986	1.148019258	0.59362056	0.759801751	0.442446671	0.253231307	0.647503676	0	0.359104141	0.018382793
chr3-183087965-183088464	2.147498249	1.026959256	0.856571057	0.59362056	0.993035536	0.442446671	1.506899985	0.91161705	1.334202943	0.730720898	0.028211632
chr3-183211322-183211821	4.721720048	0.898998244	3.249848806	0.818477198	0.993035536	1.054307302	0.912740906	0.959096717	2.01532731	0.730720898	0.020763845
chr3-183496908-183497407	2.536755051	0.898998244	0.856571057	0.327129163	1.254905922	1.054307302	0.94185266	0.394730814	0	0.556844954	0.017195523
chr3-183555471-183555970	4.520784582	0.898998244	3.187022646	1.012967681	1.063092382	0.442446671	0.790037892	1.215199724	3.105478148	0.461359779	0.042820912
chr3-183562981-183563480	3.738780545	0.898998244	1.390370003	0.818477198	1.712748726	0.621393553	1.155743646	0.323955615	0	0.461359779	0.012679963
chr3-184683275-184683774	2.147498249	1.026959256	0.856571057	1.012967681	1.254905922	0.780573748	1.740218903	0.959096717	1.334202943	0.885876974	0.03047959
chr3-185045315-185045814	2.842990655	1.086920907	1.597804693	0.327129163	0.993035536	1.386855782	0.790037892	0.91161705	0	0.461359779	0.023341398
chr3-185815697-185816196	3.095467762	0.964396986	0	1.184326367	2.025079218	1.17387854	1.105169768	1.291372635	0	0.730720898	0.032879772
chr3-185978851-185979350	1.904761754	0.830493562	0.856571057	1.184326367	0.759801751	0.23811851	0.94185266	0.588340119	0	0.810383733	0.033998693
chr3-187000055-187000554	2.974745232	0.898998244	1.779128813	1.337475384	2.549128335	1.054307302	1.29762563	0.588340119	1.334202943	0.885876974	0.047902225
chr3-187084704-187085203	2.697983083	1.448658582	0.856571057	1.012967681	0.993035536	0.621393553	1.637197605	0.394730814	0	1.091203391	0.029037218
chr3-187085348-187085847	3.310271675	1.699730993	1.390370003	0.59362056	0.580323262	0.923923005	1.22842811	0.323955615	0	0.730720898	0.016825782
chr3-187102134-187102633	2.974745232	1.774569058	1.148019258	1.825844697	1.87734961	1.73677594	1.820784392	1.005063467	1.334202943	1.74641735	0.020273358
chr3-188900262-188900761	3.66266125	2.525126461	2.216697855	1.337475384	0.672851711	1.482608112	1.105169768	0.647503676	0	0.730720898	0.040746725
chr3-189199412-189199911	2.147498249	0.428580099	0.856571057	0	0.375301432	0.23811851	0.38625676	0.323955615	0	0.461359779	0.008851816
chr3-191762384-191762883	1.904761754	1.026959256	0.856571057	1.337475384	0.841807934	0.442446671	0.428005753	0.91161705	0	0.249044131	0.047129756
chr3-192063551-192064050	3.94565176	0.51841967	0.856571057	1.012967681	1.369935189	0.442446671	0.757659213	0.75901463	0	0.646400818	0.007262434
chr3-193788043-193788542	4.337089789	3.148838691	2.823845413	2.976710409	2.421592599	2.714368119	3.405132284	3.020086464	2.47614428	2.832613065	0.016271812
chr3-193983956-193984455	3.738780545	1.66080395	1.390370003	2.929294373	0.580323262	0.780573748	0.998370992	0.704336269	1.334202943	0.461359779	0.034101736
chr3-194040525-194041024	4.431858888	0.682878426	1.597804693	0.818477198	0.672851711	0.23811851	1.155743646	0.323955615	1.334202943	0.556844954	0.007760678
chr3-194087818-194088317	2.974745232	2.238332591	1.940186794	1.718364096	1.622824386	1.656927258	2.446644971	2.197724117	2.01532731	2.03875961	0.03026683
chr3-194175427-194175926	2.147498249	1.304575404	1.597804693	1.184326367	1.063092382	1.386855782	1.34197961	0.91161705	1.334202943	0.810383733	0.025867422
chr3-194322221-194322720	2.974745232	1.845715689	1.597804693	1.602226969	1.424183839	1.73677594	1.836371336	1.530162957	2.01532731	1.74641735	0.008909759
chr3-194633355-194633854	5.731860459	4.200213294	3.924837826	4.214241516	4.565562932	4.3990883	3.9969441	4.419026018	4.019133829	4.852302516	0.015683085
chr3-194639616-194640115	3.66266125	1.66080395	0.490944627	0.59362056	1.797395364	1.656927258	0.821705814	1.005063467	2.01532731	1.270915163	0.019078002
chr3-194640162-194640661	5.275620601	1.737635238	1.779128813	1.475915804	1.526920196	1.656927258	0.757659213	1.328002126	1.334202943	1.270915163	0.005665965
chr3-194641697-194642196	2.536755051	1.57964968	0	1.184326367	1.129904256	1.054307302	0.724537136	0.811696124	0	1.326166652	0.042982511
chr3-194785361-194785860	4.182131405	2.315550358	1.390370003	1.825844697	1.313566694	2.358235866	1.911875847	1.13477967	0	1.091203391	0.026772738
chr3-194824383-194824882	3.406760733	1.199848868	1.390370003	1.184326367	1.313566694	2.198201653	1.363655509	0.91161705	2.01532731	0.730720898	0.019222062
chr3-194884699-194885198	4.126545357	0.758573151	1.148019258	0.818477198	0.580323262	0.923923005	0.790037892	0.811696124	0	0.646400818	0.006072256
chr3-194923035-194923534	1.904761754	0.964396986	1.148019258	0.818477198	0.759801751	0.621393553	0.724537136	0.526646182	0	0.730720898	0.025527451
chr3-194930602-194931101	4.235654981	3.148838691	1.779128813	2.413254693	3.075149832	2.253542465	1.274926579	2.029995178	2.47614428	1.971038245	0.035004234
chr3-194951178-194951677	4.126545357	2.070269648	1.148019258	1.012967681	0.672851711	2.899238497	0.620348264	0.75901463	0	0.461359779	0.031606725
chr3-194952806-194953305	2.974745232	2.009597082	1.148019258	1.337475384	0.759801751	1.386855782	0.852693512	0.959096717	0	0.810383733	0.029462203
chr3-194967874-194968373	2.355215303	0.758573151	0.856571057	1.012967681	0.481451251	1.054307302	0.724537136	0.811696124	0	1.091203391	0.01625868
chr3-194986001-194986500	2.842990655	1.620797374	0.856571057	0.59362056	1.193758505	0.780573748	1.406054099	1.092823606	1.334202943	0.957615473	0.013041807
chr3-195020948-195021447	3.310271675	1.199848868	0.856571057	1.825844697	0.672851711	1.054307302	1.941004886	0.91161705	0	1.528168496	0.027605503
chr3-195030688-195031187	3.738780545	1.402211543	1.597804693	2.190046901	2.126726042	0.923923005	2.065262999	1.13477967	0	0.957615473	0.034568827
chr3-195058908-195059407	4.182131405	1.448658582	1.597804693	1.184326367	1.063092382	1.284293682	1.789096015	1.049610748	0	1.270915163	0.011074648
chr3-195106313-195106812	4.287263677	3.759067948	3.249848806	3.271051134	3.547940778	3.62123945	3.693156971	3.563840469	3.105478148	3.55334933	0.028355371
chr3-195150217-195150716	5.055175229	3.463536164	3.187022646	3.831345734	3.720446168	3.62123945	2.55424275	2.417602652	3.542199852	4.064626349	0.044036705
chr3-195173723-195174222	3.497199062	1.199848868	1.597804693	2.019408072	1.063092382	2.140653033	0.970388575	1.005063467	0	0.957615473	0.029503066
chr3-195179790-195180289	3.20686382	2.04025229	1.597804693	2.190046901	2.421592599	2.140653033	1.025820975	1.530162957	1.334202943	1.663036581	0.038530466
chr3-195180352-195180851	3.497199062	1.4936568	0.856571057	1.602226969	1.575669057	1.572398932	1.155743646	1.291372635	0	1.379379969	0.018233439
chr3-195185294-195185793	2.147498249	1.026959256	1.148019258	1.602226969	1.712748726	1.054307302	0.821705814	0.91161705	1.334202943	0.885876974	0.040841564
chr3-195227049-195227548	2.974745232	1.57964968	0.856571057	1.337475384	1.575669057	1.17387854	1.34197961	1.092823606	1.334202943	1.21346313	0.008261105
chr3-195633994-195634493	2.355215303	1.4936568	1.940186794	1.337475384	1.575669057	1.572398932	1.052758407	1.865308536	1.334202943	1.574539606	0.041963748
chr3-195645149-195645648	2.355215303	0.758573151	1.148019258	0.327129163	1.063092382	0.442446671	0.790037892	0.91161705	0	1.091203391	0.020775693
chr3-195885988-195886487	3.738780545	2.458593997	1.390370003	1.718364096	1.622824386	2.358235866	1.105169768	1.530162957	2.47614428	0.885876974	0.031723441
chr3-195932940-195933439	1.904761754	0.602991197	1.148019258	0.818477198	0.841807934	0.780573748	1.105169768	1.005063467	0	0.957615473	0.038250356
chr3-196126699-196127198	3.406760733	0.964396986	1.779128813	0.818477198	0.580323262	0.442446671	0.65592051	0.647503676	2.47614428	0.556844954	0.02967912
chr3-196286998-196287497	3.879936353	3.217509726	3.626464049	3.110268928	2.894797405	3.153149146	2.911443123	3.168852972	2.824858616	2.832613065	0.03941613
chr3-196287653-196288152	5.300950587	4.626130546	4.79462766	4.870419524	4.559516352	4.83974977	4.625107309	4.95815014	4.82703172	4.875638949	0.024778835
chr3-196671229-196671728	2.842990655	0.119657727	0.490944627	0.327129163	0.481451251	0	0.50804527	0.394730814	1.334202943	0.249044131	0.01001335
chr3-196817923-196818422	1.612754903	0.332772325	0.490944627	0.327129163	0.672851711	0.621393553	0.468580506	0.462195713	0	0.359104141	0.010591228
chr3-197214149-197214648	2.842990655	0.898998244	1.390370003	1.337475384	0.580323262	1.386855782	0.428005753	0.588340119	1.334202943	0.556844954	0.017128802
chr3-197221180-197221679	2.147498249	0.964396986	0.490944627	1.184326367	0.993035536	1.054307302	0.65592051	1.049610748	0	0.957615473	0.029102848
chr3-197256645-197257144	2.147498249	0.830493562	1.148019258	0.818477198	0.759801751	0.442446671	0.757659213	1.253788853	0	0.461359779	0.025764255
chr3-197298439-197298938	4.794862286	4.123553915	3.999864389	4.09038045	4.099548204	4.144794706	3.925871302	4.317939704	4.574127039	4.275818865	0.036777128
chr3-197343684-197344183	2.147498249	1.354219271	0.856571057	0.818477198	1.313566694	0.442446671	1.29762563	0.91161705	1.334202943	0.810383733	0.029985246
chr3-197494671-197495170	4.644670653	1.66080395	1.148019258	1.184326367	0.580323262	1.884325226	2.215864749	1.049610748	1.334202943	2.03875961	0.010801698
chr3-197522401-197522900	3.406760733	2.128493273	1.597804693	2.107248866	2.190718037	0.621393553	1.706689276	1.840168706	1.334202943	1.825241279	0.031071474
chr3-197609815-197610314	2.147498249	0.428580099	0.490944627	0.59362056	0.375301432	0.621393553	0.428005753	1.049610748	0	0.730720898	0.011680952
chr4-153721-154220	1.904761754	0	0.490944627	0.327129163	0.260716651	0	0.253231307	0.323955615	0	0	0.006785498
chr4-217792-218291	3.406760733	0.758573151	0.490944627	0	0.841807934	0.442446671	0.970388575	0.811696124	1.334202943	0.461359779	0.008618674
chr4-336385-336884	4.758754641	4.378736964	4.071181357	4.15363982	3.968777674	4.3990883	4.126209636	4.317939704	4.019133829	4.377404418	0.034535643
chr4-613115-613614	1.904761754	0.830493562	0.856571057	1.337475384	0.919402344	0.780573748	0.852693512	1.215199724	1.334202943	0.646400818	0.027362683
chr4-713312-713811	3.095467762	1.402211543	1.390370003	0.818477198	1.313566694	1.17387854	0.998370992	1.679370664	1.334202943	0.957615473	0.008899363
chr4-786797-787296	5.374376718	3.551289194	3.578316651	3.345186646	2.573336312	2.899238497	2.285653084	3.312869471	3.105478148	3.675388714	0.016535107
chr4-865438-865937	2.697983083	1.66080395	2.337325064	1.337475384	1.575669057	1.572398932	1.672361809	1.734985295	2.01532731	1.528168496	0.034125162
chr4-920199-920698	2.536755051	1.620797374	1.597804693	1.184326367	1.193758505	0.780573748	0.757659213	1.049610748	0	0.646400818	0.04098009
chr4-1233051-1233550	4.337089789	3.204034527	1.940186794	2.606510997	2.394674485	2.633233744	2.772510474	2.293443523	2.01532731	2.281727587	0.015754785
chr4-1512966-1513465	5.084644583	3.759067948	3.845694479	2.929294373	2.969664861	3.442272217	3.851114929	3.331029579	3.542199852	3.355094293	0.015864358
chr4-1537443-1537942	3.406760733	1.253162202	2.216697855	2.107248866	0.841807934	1.17387854	1.637197605	1.328002126	1.334202943	1.326166652	0.01880285
chr4-1541458-1541957	5.113524009	1.253162202	1.597804693	1.012967681	1.129904256	1.952801562	1.180380929	1.049610748	1.334202943	0.885876974	0.005821972
chr4-1542989-1543488	3.095467762	1.88001512	1.148019258	1.475915804	1.313566694	0.780573748	1.487286873	1.291372635	2.47614428	1.025955095	0.033991096
chr4-1548351-1548850	4.563272996	3.382113952	1.779128813	1.602226969	1.424183839	1.884325226	1.672361809	2.029995178	2.01532731	1.528168496	0.017602793
chr4-1622296-1622795	1.904761754	1.354219271	1.148019258	1.475915804	1.369935189	1.17387854	1.637197605	1.36372459	1.334202943	1.21346313	0.027221385
chr4-1712196-1712695	6.077956724	5.470049124	5.789699984	5.492846965	5.442505888	5.590849407	5.309007103	5.675246628	5.678210741	5.638092363	0.031185423
chr4-1980223-1980722	3.310271675	1.448658582	0.856571057	1.718364096	1.063092382	1.054307302	1.105169768	1.591709848	1.334202943	0.730720898	0.010096171
chr4-2256724-2257223	5.113524009	2.782500991	2.823845413	3.805317249	3.65389822	2.967026919	2.739731494	2.593391766	2.824858616	2.942775479	0.0146086
chr4-2262167-2262666	6.380835357	5.811788791	5.901540072	5.950211045	5.778104595	5.814336878	5.8001846	5.764810161	6.020083891	6.1362398	0.023896979
chr4-2339868-2340367	2.147498249	1.086920907	1.390370003	1.184326367	1.063092382	0.780573748	1.506899985	1.253788853	1.334202943	1.21346313	0.017942532
chr4-2413135-2413634	5.223586086	3.731155428	4.071181357	4.548268751	4.164730037	4.159356846	4.324368964	4.336036499	4.574127039	4.409736577	0.026869069
chr4-2416479-2416978	5.113524009	3.000837006	3.249848806	2.480591183	2.666299794	2.455843206	2.714649066	2.790002901	2.824858616	2.309411555	0.007444207
chr4-2417010-2417509	5.113524009	3.519004065	4.071181357	3.51539646	3.687555871	3.291783331	4.02101486	4.020711607	4.478910997	3.576319994	0.029737861
chr4-2468944-2469443	5.421330237	4.67578703	4.566841118	4.882918146	4.589498968	4.884261014	4.677970585	4.901553557	4.663446127	4.842861212	0.014243547
chr4-2570952-2571451	3.310271675	1.253162202	1.597804693	1.602226969	0.759801751	0.923923005	1.955351783	1.291372635	0	0.957615473	0.025786505
chr4-2852515-2853014	3.582300957	2.184458004	0.856571057	0.818477198	1.063092382	1.054307302	1.740218903	1.914310946	2.01532731	1.528168496	0.022243958
chr4-2860843-2861342	3.879936353	2.211646763	0.856571057	1.825844697	1.953104497	1.656927258	1.180380929	1.865308536	2.824858616	1.430700151	0.026977634
chr4-2868215-2868714	4.182131405	3.061871391	1.779128813	2.342620802	2.190718037	3.343710145	2.167390194	2.974603475	2.47614428	2.195338052	0.035230274
chr4-2903205-2903704	2.355215303	1.199848868	1.148019258	0.818477198	0.993035536	0.780573748	1.34197961	1.432620678	0	1.091203391	0.0364308
chr4-2934087-2934586	4.898060353	4.200213294	3.924837826	4.132860046	3.642502218	4.188047452	3.515753656	4.075596864	4.376963965	4.247476274	0.043194877
chr4-3151129-3151628	2.147498249	1.026959256	0.856571057	1.718364096	0.841807934	1.054307302	0.883029596	0.647503676	0	0.885876974	0.049283456
chr4-3331384-3331883	4.182131405	1.448658582	1.779128813	1.718364096	1.668487074	1.17387854	0.883029596	1.561264585	0	0.810383733	0.014084271
chr4-3430341-3430840	3.20686382	1.4936568	1.779128813	1.475915804	2.221680173	0.923923005	1.44724215	1.092823606	2.47614428	1.786367582	0.038234981
chr4-4668925-4669424	2.536755051	1.737635238	1.597804693	1.475915804	1.575669057	1.386855782	1.180380929	1.005063467	2.01532731	0.885876974	0.040608142
chr4-4695537-4696036	2.147498249	1.57964968	1.148019258	1.012967681	1.254905922	0.780573748	0.883029596	0.959096717	1.334202943	0.730720898	0.02439763
chr4-5515660-5516159	1.904761754	0.332772325	0.490944627	0	0.841807934	0	0.50804527	0.588340119	0	0.461359779	0.013801567
chr4-6324990-6325489	4.644670653	1.737635238	1.148019258	2.665575782	0.993035536	1.284293682	2.572972159	2.293443523	1.334202943	2.671283076	0.022464214
chr4-6327209-6327708	4.287263677	3.644023573	2.980244871	3.067108782	3.294882339	3.418255754	2.940580813	3.797282268	3.105478148	2.851567582	0.037123823
chr4-6445735-6446234	2.536755051	0.428580099	0.490944627	0.818477198	0.580323262	0.923923005	0.546459162	1.253788853	0	0.461359779	0.01257438
chr4-6783348-6783847	5.694119812	5.296800315	5.390318273	5.347108039	5.326233681	5.443953806	5.253487828	5.461090058	5.286660732	5.30837503	0.015291485
chr4-6858929-6859428	1.612754903	0.964396986	0.856571057	0.59362056	1.129904256	0.780573748	0.94185266	0.811696124	1.334202943	0.730720898	0.037541815
chr4-7939601-7940100	5.890446687	5.421388334	4.815546681	5.195033828	5.264383601	5.507936102	5.262169559	5.238659253	5.286660732	5.439436238	0.040449344
chr4-7969940-7970439	4.385252359	2.985166245	2.448639962	3.308595036	3.005690317	2.590888754	1.526250033	2.652352691	2.824858616	2.03875961	0.034918243
chr4-8000387-8000886	2.974745232	1.304575404	1.148019258	1.475915804	0.993035536	1.386855782	1.07920208	1.432620678	1.334202943	0.810383733	0.007824045
chr4-8021584-8022083	2.536755051	1.199848868	1.597804693	1.475915804	1.526920196	1.482608112	1.545343982	1.432620678	2.01532731	1.15362797	0.020216388
chr4-8024325-8024824	2.355215303	1.4936568	1.148019258	1.475915804	1.424183839	1.284293682	1.601154851	1.253788853	1.334202943	1.15362797	0.009940713
chr4-8097126-8097625	2.697983083	1.66080395	1.148019258	1.337475384	1.476466325	1.884325226	1.44724215	1.36372459	1.334202943	0.810383733	0.018899508
chr4-8182604-8183103	3.66266125	2.629618722	1.779128813	1.337475384	1.476466325	2.714368119	1.426795106	1.814583018	1.334202943	1.825241279	0.029797045
chr4-8183261-8183760	5.55366407	3.749823649	1.390370003	1.718364096	1.313566694	4.2161786	1.363655509	1.432620678	2.47614428	2.309411555	0.041568189
chr4-8247185-8247684	4.235654981	3.508079782	1.940186794	1.475915804	1.797395364	2.590888754	1.44724215	1.650738163	2.47614428	1.270915163	0.040587048
chr4-8254162-8254661	3.095467762	1.402211543	1.597804693	0.327129163	0.759801751	0.442446671	0.620348264	0.704336269	1.334202943	0.359104141	0.016375915
chr4-8272941-8273440	3.94565176	2.870429061	3.367844822	2.107248866	2.221680173	2.407864847	1.926513883	1.840168706	2.01532731	1.971038245	0.036331338
chr4-8297650-8298149	2.355215303	1.946260484	1.148019258	1.337475384	1.129904256	1.812436057	1.251864669	1.005063467	1.334202943	1.480257286	0.040711122
chr4-8369382-8369881	2.697983083	1.946260484	0.490944627	1.602226969	1.668487074	1.386855782	1.619288781	1.561264585	1.334202943	1.270915163	0.039817534
chr4-8388386-8388885	2.974745232	1.845715689	1.390370003	1.718364096	1.526920196	1.386855782	1.487286873	1.890017782	1.334202943	1.663036581	0.009187711
chr4-8450744-8451243	2.842990655	2.009597082	0	0.59362056	0.841807934	1.572398932	0.883029596	0.91161705	0	0.556844954	0.04091816
chr4-9122632-9123131	2.355215303	0.964396986	0.856571057	1.184326367	0.993035536	1.054307302	1.07920208	1.938201808	1.334202943	0.730720898	0.030261869
chr4-10018755-10019254	5.971557073	5.377045502	5.41793925	4.819313243	5.402529998	5.648760279	5.204781339	5.325005731	5.107267367	5.31521871	0.04574967
chr4-10054318-10054817	3.095467762	0.898998244	0.490944627	0	1.668487074	1.17387854	1.130678305	1.092823606	1.334202943	0.730720898	0.018690179
chr4-10077745-10078244	3.94565176	2.070269648	3.052514262	2.190046901	2.281679566	2.674371211	2.363022701	2.217382806	2.824858616	1.270915163	0.038699405
chr4-10116101-10116600	5.113524009	4.574703811	4.662312932	4.548268751	4.57758059	4.784457614	4.420573793	4.931617789	4.82703172	4.567091774	0.049867642
chr4-10456701-10457200	4.431858888	3.86561204	4.105559947	3.57822916	3.968777674	3.957518261	3.671595412	4.123269388	3.876983732	3.664711101	0.047457264
chr4-10529992-10530491	2.842990655	1.086920907	0	0	0.841807934	0.621393553	0.428005753	0.647503676	1.334202943	0.249044131	0.015025236
chr4-11072833-11073332	1.904761754	1.144489545	0.856571057	0.818477198	0.481451251	0.780573748	1.052758407	0.526646182	0	0.249044131	0.033886326
chr4-11609925-11610424	2.147498249	0.602991197	0.856571057	1.012967681	0.993035536	0.23811851	1.052758407	0.462195713	1.334202943	0.359104141	0.026063061
chr4-11624944-11625443	2.974745232	0.758573151	1.779128813	0.818477198	1.193758505	0.780573748	1.025820975	0.526646182	0	0.810383733	0.018446815
chr4-11650897-11651396	2.974745232	0.230146609	0.856571057	0.818477198	0.919402344	0.442446671	1.56418852	1.561264585	1.334202943	1.379379969	0.021560549
chr4-11805845-11806344	2.536755051	0.898998244	0.490944627	0.818477198	1.8379263	1.054307302	0.94185266	1.17554998	0	1.025955095	0.035740669
chr4-11903957-11904456	4.068731494	2.238332591	0.490944627	0.327129163	1.755692761	1.386855782	1.251864669	1.005063467	2.01532731	2.942775479	0.041420757
chr4-12036793-12037292	2.355215303	0.428580099	0.856571057	0.327129163	1.063092382	0.23811851	0.428005753	0.171051753	0	0.359104141	0.011424229
chr4-15250517-15251016	2.355215303	1.144489545	0.490944627	0.818477198	1.193758505	1.054307302	0.883029596	0.647503676	0	0.730720898	0.019721815
chr4-15260451-15260950	1.904761754	0.758573151	0	0.327129163	0.919402344	0.780573748	1.251864669	0.588340119	0	0.461359779	0.036868189
chr4-15384471-15384970	2.147498249	1.620797374	0.490944627	0.59362056	0.759801751	1.054307302	0.821705814	0.704336269	1.334202943	0.461359779	0.036260998
chr4-15649076-15649575	1.904761754	1.537293854	1.148019258	1.337475384	1.254905922	1.17387854	1.56418852	1.092823606	1.334202943	1.480257286	0.033472166
chr4-15753646-15754145	4.008503757	1.144489545	1.390370003	1.012967681	1.193758505	0.442446671	1.025820975	1.049610748	2.01532731	1.025955095	0.008947785
chr4-15754217-15754716	3.66266125	1.199848868	0.490944627	0	0.993035536	0.442446671	0.757659213	0.959096717	2.47614428	0.249044131	0.023742142
chr4-15818297-15818796	2.536755051	0.602991197	1.148019258	0.327129163	0.672851711	0.621393553	0.620348264	0.704336269	0	0.646400818	0.010030099
chr4-15825372-15825871	2.536755051	0.830493562	1.148019258	1.184326367	0.993035536	0.442446671	0.5838767	0.526646182	0	0.556844954	0.015402839
chr4-16537854-16538353	2.697983083	1.402211543	0.856571057	1.475915804	1.476466325	1.054307302	1.723551495	0.91161705	2.01532731	1.025955095	0.030619292
chr4-16598163-16598662	3.20686382	1.913517999	0.856571057	1.184326367	0.375301432	1.812436057	1.20460453	1.13477967	2.47614428	1.025955095	0.044585377
chr4-16782928-16783427	3.095467762	1.199848868	1.597804693	0.818477198	2.549128335	1.054307302	0.690636723	0.862521478	1.334202943	0.359104141	0.042131029
chr4-16815350-16815849	3.497199062	1.144489545	0.490944627	0.818477198	0.672851711	0.923923005	0.546459162	0.862521478	0	0.359104141	0.007370383
chr4-16827570-16828069	2.842990655	1.699730993	0.490944627	1.012967681	1.129904256	1.572398932	1.20460453	0.323955615	0	0.461359779	0.033397663
chr4-16858393-16858892	4.126545357	1.086920907	0.856571057	0.818477198	0.759801751	1.17387854	0.5838767	0.462195713	0	0.359104141	0.00669695
chr4-16863022-16863521	2.697983083	1.304575404	1.597804693	0.818477198	0.759801751	0.23811851	0.546459162	0.862521478	0	0.646400818	0.02285521
chr4-17327937-17328436	2.147498249	1.026959256	0	0.818477198	0.841807934	1.17387854	0.970388575	0	1.334202943	0.461359779	0.046363709
chr4-17404994-17405493	2.147498249	0.230146609	0.490944627	0.327129163	0.993035536	0.442446671	0.620348264	0.394730814	1.334202943	0.249044131	0.01956116
chr4-18076086-18076585	2.355215303	0.230146609	0.856571057	0.818477198	0.919402344	0.780573748	1.426795106	0.811696124	0	0.359104141	0.023755211
chr4-20685666-20686165	1.904761754	1.253162202	0.856571057	0.59362056	1.129904256	0.621393553	0.757659213	0.526646182	0	0.461359779	0.035684101
chr4-21528811-21529310	2.355215303	1.253162202	0.490944627	0	1.476466325	0.23811851	0.65592051	0.323955615	0	0.556844954	0.030340394
chr4-21536349-21536848	3.406760733	1.620797374	0.490944627	0.818477198	0.993035536	1.284293682	0.50804527	1.005063467	0	0.461359779	0.013034942
chr4-21656529-21657028	4.068731494	1.810580904	0	0.818477198	1.063092382	1.17387854	0.343263532	0.862521478	0	1.091203391	0.012259321
chr4-24990995-24991494	4.385252359	0.51841967	1.148019258	0.59362056	0.580323262	0.780573748	0.38625676	0.647503676	0	0.461359779	0.005654673
chr4-25325211-25325710	2.147498249	0.964396986	0.490944627	0.818477198	0.919402344	0.23811851	0.546459162	0.704336269	0	0.461359779	0.014771231
chr4-25456922-25457421	3.310271675	2.503288124	0.490944627	0.59362056	1.063092382	1.054307302	0.821705814	0.75901463	0	1.21346313	0.031640285
chr4-25467287-25467786	3.095467762	1.737635238	1.390370003	0	0.672851711	0.23811851	0.790037892	0.394730814	0	0.730720898	0.021483347
chr4-25543502-25544001	1.904761754	0.758573151	1.390370003	0.59362056	0.759801751	0.780573748	0.65592051	0.588340119	1.334202943	0.810383733	0.030169558
chr4-25733595-25734094	3.497199062	0.964396986	2.337325064	0.59362056	0.759801751	0.621393553	0.5838767	0.588340119	1.334202943	0.461359779	0.019032283
chr4-26226282-26226781	1.904761754	0.602991197	1.390370003	0.59362056	0.375301432	0.442446671	0.620348264	0.526646182	0	0.461359779	0.026879518
chr4-26437899-26438398	2.147498249	0.964396986	0.490944627	1.012967681	0.841807934	0.780573748	1.319973065	0.526646182	1.334202943	1.091203391	0.02226579
chr4-27031788-27032287	2.536755051	0.332772325	0.490944627	0	0.919402344	1.386855782	1.406054099	0.526646182	1.334202943	0.957615473	0.03265449
chr4-37662626-37663125	4.337089789	1.620797374	2.448639962	1.475915804	2.549128335	1.572398932	2.572972159	2.007588552	2.824858616	1.480257286	0.020302968
chr4-37669179-37669678	2.697983083	1.026959256	1.390370003	1.475915804	1.575669057	0.780573748	2.104412756	1.840168706	1.334202943	1.270915163	0.037118077
chr4-37907391-37907890	2.147498249	1.026959256	1.148019258	0	0.672851711	1.284293682	0.690636723	0.249528424	0	0.359104141	0.037376672
chr4-37977166-37977665	5.655365294	4.930201831	5.027616377	5.112529833	4.936026211	5.364487629	5.177504364	4.794378531	5.341822024	5.167992475	0.046137797
chr4-38050646-38051145	3.095467762	1.537293854	1.390370003	1.337475384	0.841807934	0.923923005	1.882146531	0.588340119	1.334202943	1.025955095	0.01588182
chr4-38056089-38056588	3.811084127	1.946260484	1.940186794	1.925870202	1.193758505	1.884325226	1.969557411	1.17554998	0	1.379379969	0.02917374
chr4-38062706-38063205	3.20686382	2.60931697	1.597804693	1.925870202	2.025079218	1.656927258	1.867048937	1.432620678	2.01532731	1.21346313	0.031569548
chr4-38107078-38107577	2.147498249	1.448658582	1.390370003	1.825844697	1.575669057	1.284293682	1.56418852	1.465872952	1.334202943	1.480257286	0.02089329
chr4-38374315-38374814	2.697983083	1.144489545	0.490944627	0	0.759801751	0.923923005	0.50804527	0.588340119	0	0.129889288	0.012624552
chr4-38620101-38620600	3.20686382	1.253162202	0.490944627	0.59362056	0.759801751	1.054307302	0.428005753	0.462195713	1.334202943	0.249044131	0.010007176
chr4-39004632-39005131	1.612754903	0.51841967	0	0.327129163	0.672851711	0	0.206016655	0.249528424	0	0.129889288	0.01148205
chr4-40057137-40057636	5.694119812	4.579929765	4.382865953	4.624677032	4.528897379	4.516855038	4.31048501	4.397645289	4.747556281	4.383929077	0.007222226
chr4-40898251-40898750	2.536755051	0.964396986	0.490944627	0.818477198	0.919402344	0.780573748	0.821705814	1.215199724	0	0.885876974	0.013800679
chr4-40908613-40909112	3.879936353	2.211646763	3.052514262	3.022617518	2.190718037	2.455843206	2.609716943	2.500170295	2.01532731	2.309411555	0.024200146
chr4-40941657-40942156	2.974745232	1.199848868	1.390370003	1.012967681	0.841807934	0.923923005	1.251864669	0.75901463	0	0.646400818	0.014285644
chr4-41028973-41029472	3.406760733	2.099675161	0.490944627	1.184326367	0.375301432	1.054307302	0.970388575	0.394730814	0	0.359104141	0.020589768
chr4-41035104-41035603	2.355215303	0.898998244	0.490944627	0.59362056	0.841807934	0.23811851	0.468580506	1.914310946	0	0.556844954	0.039920875
chr4-41057516-41058015	3.095467762	0.898998244	0	0.59362056	0.841807934	0.442446671	1.363655509	0.462195713	0	0.249044131	0.011536005
chr4-41183909-41184408	2.974745232	1.026959256	0.856571057	0.327129163	0.580323262	0.442446671	1.025820975	0.75901463	0	0.129889288	0.009888938
chr4-41381850-41382349	2.536755051	1.304575404	0.490944627	0.59362056	0.580323262	1.054307302	1.56418852	1.005063467	1.334202943	1.430700151	0.026407244
chr4-41444856-41445355	2.147498249	1.448658582	0.856571057	1.012967681	0.919402344	0.621393553	1.105169768	1.049610748	0	0.556844954	0.038030124
chr4-41560752-41561251	1.904761754	0.830493562	0.856571057	0.327129163	0.841807934	0.780573748	1.385010552	0.91161705	1.334202943	1.025955095	0.039244755
chr4-41583054-41583553	1.904761754	0.964396986	1.148019258	1.184326367	0.672851711	0.621393553	0.883029596	0.704336269	0	0.249044131	0.042574809
chr4-42439612-42440111	2.355215303	0.602991197	1.148019258	1.012967681	1.313566694	0.23811851	0.998370992	0.959096717	1.334202943	0.249044131	0.029198614
chr4-43975117-43975616	1.904761754	0.332772325	0.856571057	0.59362056	0.919402344	0.23811851	0.5838767	0.249528424	1.334202943	0.249044131	0.03137591
chr4-47490426-47490925	3.310271675	1.699730993	1.940186794	1.184326367	1.668487074	1.572398932	1.025820975	1.49837604	2.01532731	1.528168496	0.012507962
chr4-47505481-47505980	2.355215303	1.144489545	0.856571057	1.337475384	1.129904256	0.23811851	0.821705814	0.462195713	0	0.461359779	0.028101188
chr4-48204561-48205060	2.147498249	0.758573151	1.597804693	0.59362056	1.313566694	0.442446671	0.94185266	0.704336269	0	0.957615473	0.049534143
chr4-48674956-48675455	3.406760733	1.402211543	1.148019258	0.818477198	1.063092382	1.656927258	1.385010552	1.814583018	2.824858616	1.15362797	0.035459266
chr4-53121200-53121699	3.310271675	2.211646763	1.390370003	0.59362056	1.915724226	1.572398932	1.105169768	1.679370664	1.334202943	0.885876974	0.02565699
chr4-53529339-53529838	2.147498249	0.898998244	0	0	0.919402344	0.780573748	1.052758407	0.811696124	0	0.461359779	0.027716111
chr4-53588390-53588889	2.147498249	0.898998244	0.856571057	1.475915804	0.759801751	0.442446671	0.821705814	0.959096717	0	0.730720898	0.031018709
chr4-53631987-53632486	2.697983083	1.026959256	1.148019258	0	1.063092382	0.621393553	0.790037892	0.588340119	0	0.556844954	0.015358675
chr4-54063939-54064438	4.563272996	4.072560655	3.999864389	3.831345734	4.065818597	4.202181591	3.79239048	4.138816476	4.148525456	3.90140176	0.026015518
chr4-54368650-54369149	3.20686382	1.199848868	1.390370003	0.327129163	1.063092382	1.386855782	0.428005753	0.323955615	1.334202943	0.129889288	0.01782531
chr4-54407643-54408142	2.697983083	0.682878426	0.856571057	0.327129163	0.481451251	0.23811851	0.468580506	0.394730814	0	0.129889288	0.007122152
chr4-54568173-54568672	2.355215303	1.845715689	0.856571057	1.184326367	1.424183839	0.442446671	0.912740906	0.462195713	1.334202943	0.730720898	0.048735177
chr4-54930217-54930716	3.406760733	1.199848868	1.148019258	0.327129163	0.580323262	0.442446671	0.50804527	0.526646182	1.334202943	0.249044131	0.009490122
chr4-55069079-55069578	4.520784582	1.537293854	0.856571057	0.818477198	1.476466325	0.923923005	0.912740906	0.91161705	0	0.249044131	0.008290511
chr4-55079026-55079525	3.738780545	2.099675161	1.390370003	0.818477198	1.063092382	1.572398932	0.912740906	1.890017782	0	0.249044131	0.026266122
chr4-55079688-55080187	3.66266125	1.978276327	0	0.818477198	1.668487074	0.923923005	0.821705814	1.561264585	0	0.359104141	0.02448309
chr4-55172462-55172961	3.66266125	0.602991197	1.148019258	0.327129163	0.759801751	0.23811851	0.620348264	0.323955615	0	0.646400818	0.006713156
chr4-55178174-55178673	3.66266125	1.144489545	1.148019258	0.327129163	0.580323262	0	0.546459162	0.394730814	0	0.461359779	0.008091722
chr4-55214016-55214515	2.842990655	1.354219271	0.856571057	1.012967681	0.919402344	0.442446671	1.882146531	0.91161705	0	0.556844954	0.027653704
chr4-55241419-55241918	2.697983083	1.537293854	1.597804693	1.337475384	1.575669057	0.780573748	1.44724215	0.959096717	2.01532731	1.326166652	0.028783274
chr4-55407849-55408348	2.974745232	0.830493562	1.148019258	0.327129163	0.672851711	0.780573748	0.724537136	0.588340119	0	0.885876974	0.008924868
chr4-55905266-55905765	1.904761754	0.830493562	0.856571057	0.818477198	1.129904256	0.621393553	0.970388575	0.862521478	1.334202943	0.556844954	0.019629679
chr4-55911230-55911729	2.147498249	0.682878426	1.148019258	1.012967681	0.759801751	1.17387854	0.970388575	0.91161705	1.334202943	0.810383733	0.012376237
chr4-56387291-56387790	4.930882012	4.266536339	4.464600802	4.532489199	4.351290651	4.707275546	4.293645947	4.628084536	4.376963965	4.447602341	0.03705497
chr4-56990794-56991293	2.355215303	0.332772325	0	0	0.580323262	0	0.546459162	0.323955615	0	0.646400818	0.00813623
chr4-68360738-68361237	2.147498249	0.758573151	1.148019258	0.59362056	0.841807934	1.17387854	0.546459162	0.323955615	1.334202943	0.556844954	0.023724022
chr4-69760496-69760995	3.406760733	1.913517999	2.337325064	1.718364096	1.369935189	0.621393553	1.820784392	1.17554998	2.01532731	0.957615473	0.033382982
chr4-71241532-71242031	2.974745232	0.898998244	1.148019258	0.818477198	1.476466325	1.572398932	1.44724215	0.91161705	0	1.270915163	0.022966368
chr4-73098786-73099285	2.842990655	1.199848868	1.390370003	2.107248866	1.622824386	1.17387854	1.740218903	1.679370664	1.334202943	1.270915163	0.018944868
chr4-73776330-73776829	3.497199062	2.835898209	0.856571057	1.825844697	1.369935189	1.952801562	0.970388575	0.75901463	1.334202943	0.810383733	0.042559745
chr4-77800888-77801387	2.355215303	1.253162202	1.597804693	1.184326367	1.063092382	1.482608112	1.426795106	1.215199724	2.01532731	1.430700151	0.033588359
chr4-78551746-78552245	4.385252359	3.572418092	2.738790883	3.449702148	3.393352672	2.358235866	2.64554905	2.623173414	2.824858616	2.733914762	0.032701173
chr4-78560525-78561024	3.20686382	2.412470876	0.856571057	0.59362056	0.919402344	0.923923005	0.5838767	0.526646182	0	0.646400818	0.028044032
chr4-78727393-78727892	3.406760733	0.51841967	1.148019258	0.59362056	0.841807934	0.442446671	0.724537136	0.526646182	2.01532731	0.359104141	0.014178797
chr4-81595650-81596149	3.406760733	1.57964968	1.148019258	0.59362056	0.672851711	1.952801562	0.428005753	0.526646182	1.334202943	0.249044131	0.020161083
chr4-81792205-81792704	1.612754903	0.428580099	0.856571057	0	0.481451251	0.621393553	0.343263532	0.394730814	0	0.129889288	0.018504441
chr4-81844722-81845221	3.095467762	2.099675161	2.337325064	2.190046901	2.190718037	2.080713099	2.065262999	1.984828429	2.47614428	1.480257286	0.028491052
chr4-82373022-82373521	4.068731494	3.7026922	3.476915501	3.778810528	3.687555871	3.662715462	3.800359896	3.835947483	3.719281094	3.727622601	0.031241903
chr4-82626333-82626832	3.811084127	1.026959256	1.148019258	1.012967681	1.668487074	0.923923005	1.052758407	1.049610748	0	1.025955095	0.009572918
chr4-84649286-84649785	2.147498249	0.830493562	0.490944627	0.818477198	1.193758505	0.442446671	0.852693512	1.049610748	1.334202943	0.129889288	0.029740245
chr4-84681481-84681980	2.842990655	1.144489545	1.597804693	1.012967681	1.8379263	0.442446671	1.07920208	0.959096717	1.334202943	0.957615473	0.020435301
chr4-84687263-84687762	2.697983083	2.156746993	1.148019258	1.012967681	0.672851711	1.656927258	1.052758407	0.91161705	1.334202943	1.15362797	0.034155157
chr4-85807530-85808029	2.697983083	1.699730993	1.597804693	1.602226969	1.313566694	0.923923005	0.50804527	0.862521478	1.334202943	0.556844954	0.032792526
chr4-85944630-85945129	2.147498249	0.332772325	1.148019258	0.818477198	0.672851711	0.621393553	0.298949619	0.647503676	0	0.359104141	0.015879284
chr4-87371406-87371905	1.904761754	0.51841967	1.148019258	0	0.375301432	0	0.428005753	0.323955615	0	0.249044131	0.019103814
chr4-87512177-87512676	2.147498249	1.199848868	0.490944627	1.337475384	0.993035536	1.17387854	1.22842811	0.704336269	0	0.885876974	0.04662962
chr4-88107751-88108250	3.095467762	1.699730993	2.448639962	0.327129163	0.481451251	0.923923005	0.620348264	0.75901463	0	0.646400818	0.045211822
chr4-88158753-88159252	4.126545357	2.953304632	2.980244871	2.413254693	3.560105508	2.140653033	2.363022701	2.608359437	2.824858616	2.389412015	0.034716448
chr4-88218875-88219374	2.536755051	1.946260484	1.940186794	1.718364096	2.025079218	2.01817447	1.672361809	1.561264585	1.334202943	1.574539606	0.036423944
chr4-89490105-89490604	2.842990655	1.354219271	2.448639962	1.337475384	1.369935189	1.17387854	1.052758407	1.17554998	2.01532731	0.885876974	0.048709912
chr4-89658547-89659046	1.904761754	0.602991197	0.490944627	0.59362056	1.063092382	0	0.821705814	0.323955615	0	0.359104141	0.021539541
chr4-91931773-91932272	1.904761754	0.51841967	0	0.327129163	0.919402344	0.442446671	0.253231307	0.462195713	0	0.249044131	0.012369354
chr4-94438471-94438970	1.612754903	1.026959256	0	0.59362056	0.481451251	0.23811851	0.852693512	0.394730814	0	0.957615473	0.048810433
chr4-100396326-100396825	2.147498249	0.428580099	0	0	0.375301432	0.442446671	0.428005753	0.171051753	0	0.129889288	0.006519574
chr4-100420579-100421078	2.536755051	1.537293854	0.490944627	0.59362056	1.063092382	1.482608112	0.620348264	0.647503676	1.334202943	0.556844954	0.025864708
chr4-100555750-100556249	2.355215303	0.230146609	0.490944627	0.327129163	0.375301432	0	0.468580506	0.323955615	0	0.461359779	0.006032483
chr4-101238661-101239160	2.697983083	1.026959256	1.779128813	0.59362056	0.993035536	1.572398932	0.620348264	0.588340119	1.334202943	0.359104141	0.030612957
chr4-102142655-102143154	1.612754903	0.332772325	0.490944627	0.327129163	0.759801751	0.621393553	0.5838767	0.462195713	0	0.129889288	0.014633706
chr4-102318941-102319440	2.147498249	1.4936568	0.856571057	1.184326367	1.254905922	0.923923005	0.620348264	0.526646182	1.334202943	0.646400818	0.033637246
chr4-104559413-104559912	1.904761754	0.428580099	0.490944627	0.327129163	1.668487074	0.780573748	0.343263532	0.323955615	0	0.556844954	0.04765702
chr4-104903934-104904433	2.536755051	0.51841967	0.856571057	1.012967681	1.476466325	0.442446671	0.724537136	0.526646182	1.334202943	1.15362797	0.018624583
chr4-105362262-105362761	1.612754903	0.428580099	0.490944627	0.59362056	0.993035536	0.442446671	0.912740906	0.704336269	0	0.885876974	0.036118672
chr4-105950907-105951406	2.355215303	1.304575404	0.856571057	0	1.063092382	1.656927258	0.468580506	0.526646182	0	0.359104141	0.046954007
chr4-105990312-105990811	2.697983083	0.119657727	1.148019258	0.327129163	1.424183839	0.23811851	0.428005753	1.092823606	0	0.957615473	0.022953182
chr4-105990895-105991394	3.738780545	1.199848868	1.390370003	1.825844697	0.993035536	1.952801562	1.105169768	2.434498549	1.334202943	1.480257286	0.015782893
chr4-106365557-106366056	3.20686382	1.737635238	0.856571057	0.818477198	1.193758505	1.656927258	0.468580506	1.005063467	0	0.730720898	0.020856526
chr4-107931146-107931645	5.489013942	4.756468159	4.836166707	4.845092671	5.195869806	4.775032665	4.662751197	4.877042779	5.04214483	4.943465399	0.02545519
chr4-108166691-108167190	3.582300957	3.016339377	2.448639962	2.413254693	2.753633869	2.999762928	2.104412756	2.197724117	2.824858616	2.793940174	0.048564974
chr4-108560561-108561060	4.008503757	1.026959256	1.779128813	0.818477198	1.668487074	1.054307302	0.546459162	1.328002126	0	0.359104141	0.013689914
chr4-108572495-108572994	3.497199062	1.913517999	1.390370003	1.825844697	2.473967388	1.386855782	1.251864669	1.938201808	2.01532731	1.430700151	0.018334591
chr4-109004918-109005417	1.904761754	0.428580099	0.490944627	0.327129163	0.136239756	0.923923005	0.468580506	0.462195713	0	0.461359779	0.011351925
chr4-109548563-109549062	2.697983083	0.758573151	2.216697855	0.818477198	1.063092382	0.780573748	0.821705814	1.13477967	1.334202943	0.646400818	0.032889009
chr4-113459482-113459981	1.904761754	1.537293854	0.490944627	0.818477198	0.919402344	0.442446671	0.65592051	0.704336269	0	0.730720898	0.046609293
chr4-119212932-119213431	5.025091341	4.372727323	4.235424507	4.346467859	4.132507209	4.866620967	4.247756548	4.281050533	4.478910997	4.289784056	0.039625203
chr4-119280576-119281075	2.147498249	1.57964968	0.856571057	0	0.672851711	0.442446671	0.343263532	0.462195713	0	0.461359779	0.033281182
chr4-120795188-120795687	1.904761754	0.230146609	0	0.59362056	0.580323262	0.23811851	0.343263532	0.75901463	0	0.249044131	0.010952044
chr4-120815074-120815573	2.147498249	1.57964968	0.490944627	0.327129163	0.375301432	0.621393553	0.50804527	0.249528424	1.334202943	0.556844954	0.037862818
chr4-121380217-121380716	4.008503757	1.402211543	1.597804693	2.107248866	2.620566714	2.407864847	1.406054099	1.788535372	2.01532731	1.326166652	0.016745114
chr4-121418426-121418925	1.904761754	0.51841967	0.856571057	0.327129163	1.424183839	0.23811851	0.970388575	0.526646182	0	0.810383733	0.045398204
chr4-121462609-121463108	2.697983083	1.354219271	1.779128813	1.475915804	1.668487074	1.572398932	1.052758407	1.005063467	1.334202943	1.379379969	0.014447316
chr4-121594787-121595286	2.842990655	1.537293854	0.490944627	0.59362056	1.129904256	1.17387854	0.50804527	0.394730814	0	0.646400818	0.017698267
chr4-122256368-122256867	1.612754903	0.332772325	0	0	0.481451251	0.442446671	0.65592051	0.526646182	0	0	0.014702144
chr4-122803677-122804176	2.536755051	0.51841967	0.856571057	0.327129163	0.759801751	0.23811851	0.821705814	0.647503676	1.334202943	0.730720898	0.011633091
chr4-123338824-123339323	2.536755051	0.51841967	1.148019258	0.818477198	0.481451251	1.482608112	1.467403447	0.811696124	0	0.957615473	0.030326133
chr4-123368070-123368569	2.147498249	0.428580099	0.856571057	1.337475384	0.580323262	0.23811851	1.07920208	0.526646182	0	0.461359779	0.026805345
chr4-124631637-124632136	2.842990655	0.758573151	1.779128813	0.818477198	2.159076813	0.23811851	0.428005753	0.647503676	1.334202943	0.885876974	0.04696461
chr4-125368722-125369221	2.536755051	1.199848868	0.856571057	1.337475384	1.575669057	1.386855782	0.757659213	0.323955615	0	0.556844954	0.040093898
chr4-125485278-125485777	1.904761754	0.758573151	0.490944627	0.818477198	0.375301432	0	0.298949619	0.323955615	1.334202943	0.249044131	0.030359816
chr4-128155666-128156165	2.147498249	0.964396986	1.148019258	1.475915804	1.193758505	1.054307302	1.29762563	1.253788853	1.334202943	0.885876974	0.01366964
chr4-128163370-128163869	2.147498249	1.026959256	0.490944627	1.337475384	0.375301432	1.284293682	0.38625676	0.323955615	0	0.129889288	0.039118026
chr4-129545922-129546421	4.235654981	2.264533757	0.856571057	1.602226969	0.841807934	1.054307302	2.363022701	1.865308536	2.01532731	1.025955095	0.01844942
chr4-133624439-133624938	1.904761754	0.830493562	0.490944627	0.59362056	1.063092382	0.23811851	0.546459162	0.394730814	0	0.359104141	0.017870921
chr4-137301393-137301892	1.612754903	0.758573151	0	0.327129163	0.481451251	0.621393553	1.130678305	0.323955615	0	0.359104141	0.035952438
chr4-138235533-138236032	2.842990655	1.57964968	1.597804693	1.012967681	1.254905922	0.780573748	1.319973065	0.811696124	0	0.885876974	0.027054699
chr4-138561638-138562137	2.536755051	1.253162202	1.148019258	0.327129163	1.87734961	0.442446671	0.912740906	0.811696124	0	0.885876974	0.042473631
chr4-139083366-139083865	4.431858888	3.956813851	3.804432805	3.751807667	3.763165036	4.038523872	3.839559713	4.009479469	3.340301423	3.717326023	0.043003418
chr4-139148980-139149479	1.612754903	0.428580099	0	0	0.580323262	0.23811851	0.428005753	0.588340119	0	0.556844954	0.01432902
chr4-139465853-139466352	2.147498249	0.682878426	1.390370003	0.818477198	0.481451251	0.621393553	0.912740906	1.13477967	0	0.556844954	0.029565843
chr4-139555462-139555961	5.223586086	4.797422468	4.464600802	4.516535147	4.446106515	4.784457614	4.346309064	4.671489287	4.747556281	4.383929077	0.027436499
chr4-139556320-139556819	4.794862286	4.553608608	4.566841118	4.194322465	4.188433475	4.386765131	4.441108575	4.349461666	4.148525456	4.225847837	0.048991825
chr4-139718497-139718996	2.147498249	1.620797374	1.597804693	1.012967681	1.476466325	1.054307302	1.319973065	1.36372459	1.334202943	0.885876974	0.035481334
chr4-139764156-139764655	2.974745232	1.026959256	1.390370003	1.012967681	2.025079218	1.656927258	1.130678305	1.253788853	1.334202943	0.810383733	0.017246478
chr4-139825947-139826446	2.536755051	0.682878426	1.390370003	0.818477198	1.129904256	1.054307302	0.852693512	1.253788853	1.334202943	0.359104141	0.016991405
chr4-139970286-139970785	2.355215303	1.253162202	0.856571057	1.184326367	1.369935189	0.923923005	0.757659213	1.49837604	1.334202943	0.556844954	0.022656983
chr4-139989055-139989554	2.536755051	1.537293854	0.856571057	0.818477198	1.476466325	1.656927258	0.724537136	1.914310946	1.334202943	0.730720898	0.047213002
chr4-140019191-140019690	1.904761754	1.026959256	1.390370003	0.59362056	0.580323262	1.054307302	0.757659213	0.704336269	0	0.730720898	0.044934245
chr4-140020688-140021187	2.147498249	1.57964968	1.148019258	1.012967681	0.672851711	0.442446671	0.757659213	0.704336269	1.334202943	0.810383733	0.033455362
chr4-140083493-140083992	3.310271675	1.620797374	1.597804693	1.337475384	1.575669057	1.73677594	0.5838767	1.005063467	0	0.646400818	0.027727209
chr4-143215872-143216371	2.355215303	1.699730993	0.856571057	1.012967681	0.759801751	0.923923005	1.025820975	0.462195713	0	0.730720898	0.033948044
chr4-143307323-143307822	2.355215303	0.898998244	0.490944627	0	0.759801751	0.621393553	1.526250033	0.647503676	1.334202943	0.646400818	0.03001517
chr4-143317974-143318473	2.147498249	0.830493562	1.148019258	0.59362056	1.063092382	0.621393553	1.601154851	0.91161705	0	0.556844954	0.044737838
chr4-143434427-143434926	2.147498249	0.964396986	1.390370003	1.012967681	0.672851711	0.780573748	1.363655509	0.394730814	0	0.810383733	0.043240617
chr4-143513240-143513739	5.731860459	5.31571854	5.41793925	5.400242509	5.347445111	5.401708931	5.28648782	5.431939012	5.634696819	5.426853087	0.035721127
chr4-145152625-145153124	2.355215303	0.830493562	0.856571057	1.337475384	0.759801751	0.780573748	0.912740906	0.704336269	1.334202943	0.646400818	0.011784247
chr4-146284822-146285321	1.904761754	1.026959256	0.856571057	0	1.063092382	0.23811851	0.620348264	0.647503676	1.334202943	0.556844954	0.048398314
chr4-148082279-148082778	2.536755051	1.144489545	0.856571057	1.337475384	1.254905922	1.572398932	1.467403447	1.005063467	1.334202943	1.379379969	0.011828038
chr4-148238111-148238610	2.842990655	0.682878426	0.490944627	0.327129163	0.580323262	0.923923005	0.757659213	0.249528424	0	0.249044131	0.007569493
chr4-148341862-148342361	3.095467762	0.602991197	0.490944627	1.184326367	1.254905922	0.23811851	1.601154851	1.561264585	1.334202943	1.480257286	0.022827527
chr4-148355600-148356099	3.310271675	0.964396986	0.856571057	1.602226969	1.193758505	1.054307302	1.274926579	1.049610748	1.334202943	1.528168496	0.007369807
chr4-149912090-149912589	2.355215303	0.51841967	0.490944627	0.818477198	0.136239756	0.923923005	0.343263532	0.088059466	1.334202943	0.359104141	0.017898132
chr4-149915572-149916071	2.536755051	0.830493562	0	0.818477198	0.919402344	1.284293682	0.5838767	0.526646182	0	0.359104141	0.017193141
chr4-149954246-149954745	2.697983083	0.682878426	0.856571057	1.012967681	1.8379263	0.442446671	0.790037892	0.526646182	0	0.249044131	0.025490534
chr4-150173685-150174184	3.738780545	1.354219271	1.148019258	1.475915804	1.424183839	0.923923005	1.706689276	1.938201808	0	1.025955095	0.017624527
chr4-150209357-150209856	2.974745232	1.448658582	1.779128813	2.019408072	2.59714478	1.73677594	1.820784392	1.814583018	1.334202943	1.825241279	0.036624388
chr4-150377810-150378309	1.612754903	0.602991197	0.856571057	0.59362056	0.672851711	0.23811851	0.65592051	0.249528424	0	1.025955095	0.034803402
chr4-152479332-152479831	2.697983083	2.128493273	0.490944627	0.327129163	0.580323262	0.780573748	0.620348264	0.462195713	0	0.359104141	0.031664277
chr4-152956587-152957086	3.738780545	1.66080395	1.390370003	2.480591183	1.424183839	1.17387854	1.251864669	1.49837604	0	2.224713114	0.035803898
chr4-153005701-153006200	3.406760733	1.448658582	0.490944627	1.718364096	1.424183839	1.054307302	0.970388575	1.049610748	2.01532731	1.825241279	0.019511508
chr4-153517859-153518358	3.582300957	1.253162202	1.148019258	1.475915804	1.668487074	1.054307302	0.253231307	0.647503676	1.334202943	0.461359779	0.013032335
chr4-154618145-154618644	1.904761754	0.602991197	0	0	1.193758505	0.923923005	0.620348264	0.704336269	0	0.461359779	0.035583367
chr4-156803072-156803571	1.612754903	0.602991197	1.148019258	0	0.260716651	0.442446671	0.65592051	0.249528424	0	0.556844954	0.035699117
chr4-158101453-158101952	1.904761754	0.428580099	0.490944627	1.184326367	0.759801751	0.442446671	0.546459162	0.323955615	0	0	0.023146958
chr4-158253475-158253974	2.842990655	2.156746993	2.085056822	1.475915804	2.09363317	1.17387854	1.820784392	1.70744595	1.334202943	1.379379969	0.039649504
chr4-158523859-158524358	2.697983083	0.758573151	1.390370003	0.327129163	1.129904256	0.23811851	0.724537136	0.323955615	0	0.129889288	0.01751043
chr4-158723057-158723556	4.830088253	4.298588465	4.139138346	4.23388929	3.874510254	4.323519108	4.166846441	4.252751155	4.376963965	4.254614293	0.020283606
chr4-158929880-158930379	2.536755051	0.230146609	1.148019258	0	1.063092382	0	0.38625676	0.462195713	1.334202943	0.556844954	0.023108397
chr4-159315774-159316273	2.536755051	0.964396986	1.148019258	1.337475384	1.369935189	0.780573748	1.105169768	1.62152588	1.334202943	0.730720898	0.01617161
chr4-159398263-159398762	3.406760733	1.354219271	0	0.327129163	1.063092382	1.952801562	0.724537136	0.171051753	1.334202943	0.556844954	0.022420827
chr4-164747863-164748362	1.612754903	0.230146609	0.490944627	1.184326367	0.672851711	0.23811851	0.468580506	0.394730814	0	0.249044131	0.031233052
chr4-164902684-164903183	2.355215303	1.026959256	0	0.327129163	1.476466325	0.621393553	1.025820975	1.13477967	0	0.885876974	0.038945733
chr4-165301935-165302434	2.536755051	1.402211543	1.779128813	1.184326367	1.063092382	0.923923005	1.180380929	0.862521478	0	1.480257286	0.048320255
chr4-165838498-165838997	3.497199062	0.602991197	0	0.59362056	0.919402344	0.23811851	0.38625676	0.088059466	0	0.556844954	0.006473145
chr4-166038223-166038722	2.842990655	0.230146609	0	0.818477198	0.136239756	0	0.5838767	0.249528424	0	0.129889288	0.006812175
chr4-168432245-168432744	2.147498249	0.964396986	0.490944627	0.818477198	0.375301432	0.780573748	0.468580506	0.394730814	0	0.359104141	0.012172891
chr4-169026508-169027007	2.147498249	1.199848868	0.490944627	0.59362056	1.313566694	0.923923005	0.546459162	1.049610748	1.334202943	0.646400818	0.027120565
chr4-169720843-169721342	1.904761754	0.51841967	0	0.818477198	0.260716651	0.23811851	0.468580506	0.249528424	0	0.730720898	0.013203231
chr4-169774037-169774536	2.355215303	0.830493562	1.390370003	0.59362056	0.759801751	0.780573748	0.912740906	0.704336269	1.334202943	0.461359779	0.01575393
chr4-176426610-176427109	1.904761754	0.332772325	0.490944627	0.59362056	0.919402344	0	0.343263532	0.394730814	0	0.129889288	0.013374567
chr4-176635805-176636304	3.66266125	0.758573151	0.490944627	0.818477198	1.424183839	0.923923005	0.790037892	0.588340119	0	0.730720898	0.007873786
chr4-176792168-176792667	4.431858888	2.904152702	3.249848806	3.067108782	3.65389822	3.703032328	3.179302972	3.524928017	3.340301423	3.696509746	0.027690942
chr4-176838958-176839457	2.536755051	0.51841967	0.490944627	1.012967681	0.993035536	0.23811851	0.38625676	0.171051753	1.334202943	0.359104141	0.01576952
chr4-177016878-177017377	1.904761754	0.51841967	0	0	0.481451251	0	0.38625676	0.323955615	0	0.359104141	0.008273636
chr4-180044060-180044559	1.612754903	0.119657727	0	0.327129163	0.260716651	0	0.106682601	0.249528424	0	0	0.005894046
chr4-183098043-183098542	5.055175229	4.537582283	4.490848133	4.174124539	4.510209137	4.336392069	4.21235547	4.481330333	3.876983732	4.435090523	0.034881138
chr4-183143368-183143867	1.612754903	0.758573151	0.490944627	1.012967681	0.919402344	0.442446671	0.970388575	0.647503676	0	0.461359779	0.042959442
chr4-183183290-183183789	3.20686382	2.458593997	1.597804693	1.718364096	0.993035536	1.73677594	1.025820975	1.253788853	2.47614428	1.21346313	0.0489251
chr4-183413380-183413879	3.94565176	1.620797374	1.390370003	1.602226969	1.424183839	0.780573748	1.955351783	1.49837604	2.01532731	1.091203391	0.009982709
chr4-183424228-183424727	3.310271675	1.304575404	0.856571057	1.184326367	0.993035536	1.17387854	1.467403447	0.647503676	2.47614428	0.556844954	0.02610485
chr4-183566201-183566700	2.147498249	1.086920907	1.148019258	1.012967681	1.476466325	1.17387854	1.274926579	0.588340119	1.334202943	1.379379969	0.025656381
chr4-183831202-183831701	2.974745232	0.51841967	1.148019258	1.184326367	0.759801751	0.442446671	1.22842811	0.91161705	0	0.461359779	0.012904959
chr4-184188689-184189188	2.355215303	1.57964968	0	0.818477198	0.672851711	0.442446671	1.07920208	0.323955615	1.334202943	0.646400818	0.037835985
chr4-184283434-184283933	2.842990655	1.620797374	2.085056822	1.925870202	1.575669057	0.780573748	2.179662381	1.398583862	1.334202943	1.430700151	0.047265775
chr4-184284013-184284512	4.431858888	1.304575404	2.085056822	1.012967681	0.993035536	1.284293682	1.637197605	1.328002126	1.334202943	1.091203391	0.006880913
chr4-184548836-184549335	3.497199062	1.57964968	1.597804693	0.59362056	2.159076813	0.621393553	1.025820975	0.526646182	0	0.461359779	0.027100635
chr4-185385478-185385977	3.582300957	1.737635238	1.779128813	1.475915804	1.575669057	1.386855782	1.941004886	1.62152588	2.47614428	2.071464346	0.013012331
chr4-185513294-185513793	4.008503757	1.144489545	2.738790883	0	0.672851711	1.952801562	0.790037892	1.398583862	1.334202943	1.863094943	0.033816813
chr4-185717095-185717594	3.497199062	1.737635238	1.597804693	2.019408072	2.126726042	1.884325226	1.274926579	2.330021134	2.47614428	1.21346313	0.025889991
chr4-185761739-185762238	2.536755051	1.620797374	0.856571057	1.184326367	0.759801751	2.198201653	1.180380929	1.215199724	1.334202943	0.810383733	0.04870039
chr4-186069010-186069509	2.974745232	1.978276327	2.337325064	1.825844697	2.126726042	1.952801562	2.129934564	1.961703477	2.01532731	1.863094943	0.010584456
chr4-186378167-186378666	2.147498249	0.332772325	0.490944627	0.327129163	0.919402344	0	0.50804527	0.462195713	0	0.249044131	0.010047154
chr4-187376127-187376626	1.612754903	0.51841967	0.856571057	0.59362056	0	0	0.343263532	0.323955615	0	0	0.020715753
chr4-188140250-188140749	3.66266125	0.51841967	0.856571057	0.327129163	0.672851711	0.621393553	0.94185266	0.588340119	1.334202943	0.556844954	0.006381959
chr5-140071-140570	2.147498249	1.537293854	0.856571057	1.602226969	1.526920196	1.17387854	0.852693512	1.13477967	1.334202943	0.885876974	0.04104443
chr5-144950-145449	2.147498249	0.898998244	0.490944627	0.818477198	1.193758505	0.621393553	1.319973065	0.959096717	0	0.810383733	0.030985051
chr5-587430-587929	2.147498249	1.026959256	1.148019258	0.59362056	1.424183839	0.442446671	1.130678305	1.17554998	0	0.556844954	0.048214017
chr5-623933-624432	2.536755051	0.898998244	1.779128813	1.012967681	1.129904256	1.054307302	1.20460453	1.005063467	1.334202943	1.025955095	0.013530418
chr5-624520-625019	2.697983083	0.830493562	1.148019258	1.602226969	1.476466325	0.923923005	0.998370992	0.647503676	0	0.646400818	0.026488397
chr5-764177-764676	2.536755051	1.57964968	1.779128813	1.184326367	1.622824386	1.482608112	1.251864669	1.291372635	1.334202943	1.21346313	0.012864778
chr5-1009072-1009571	3.94565176	3.370097808	2.55197788	2.342620802	2.774665623	3.36898909	2.911443123	3.074995061	2.824858616	2.851567582	0.040830232
chr5-1039697-1040196	2.355215303	0.964396986	1.148019258	0.818477198	0.672851711	0.780573748	0.620348264	0.75901463	1.334202943	0.810383733	0.009929531
chr5-1077289-1077788	2.974745232	2.009597082	1.779128813	1.475915804	1.8379263	2.253542465	2.011353832	1.650738163	2.01532731	2.071464346	0.017539374
chr5-1091279-1091778	3.879936353	3.463536164	2.085056822	2.413254693	2.524507214	2.753286009	2.731419044	1.984828429	2.47614428	2.605808476	0.04091787
chr5-1155687-1156186	4.182131405	3.357980741	2.738790883	2.776911217	3.595996113	3.181962241	2.689122831	2.927639762	3.105478148	3.696509746	0.048800553
chr5-1203067-1203566	2.536755051	1.4936568	1.148019258	1.337475384	2.025079218	1.284293682	1.619288781	1.465872952	2.01532731	1.574539606	0.035971452
chr5-1423770-1424269	2.355215303	1.253162202	1.390370003	0.59362056	1.129904256	1.284293682	1.052758407	1.215199724	0	0.556844954	0.041140339
chr5-2135003-2135502	2.536755051	1.620797374	1.390370003	1.475915804	1.712748726	1.482608112	1.025820975	0.647503676	1.334202943	0.556844954	0.04017348
chr5-3220702-3221201	2.536755051	1.086920907	0.490944627	0.818477198	0.919402344	1.054307302	0.998370992	1.36372459	0	0.646400818	0.019325779
chr5-6732973-6733472	3.811084127	1.620797374	2.216697855	2.019408072	1.526920196	1.884325226	1.997555798	2.57826718	2.47614428	3.125187831	0.035154465
chr5-8094237-8094736	1.612754903	0.51841967	0	0.327129163	1.254905922	0.23811851	0.50804527	0.394730814	0	0.810383733	0.045809097
chr5-8828712-8829211	2.355215303	0.898998244	1.390370003	1.184326367	1.313566694	1.73677594	0.620348264	0.75901463	1.334202943	0.646400818	0.035727908
chr5-10486690-10487189	3.582300957	2.904152702	1.597804693	1.012967681	1.668487074	2.253542465	1.22842811	1.984828429	1.334202943	1.270915163	0.038563126
chr5-10577432-10577931	4.477006783	2.435716749	2.216697855	1.184326367	1.622824386	3.093736941	1.506899985	1.650738163	2.01532731	0.885876974	0.023698806
chr5-11234518-11235017	3.582300957	0.682878426	1.940186794	0.818477198	1.063092382	0.923923005	0.690636723	1.253788853	1.334202943	0.556844954	0.011024874
chr5-14108445-14108944	3.66266125	2.364824357	2.337325064	1.718364096	2.795395176	2.253542465	1.836371336	2.255914359	2.01532731	1.705329257	0.019735526
chr5-14113324-14113823	4.126545357	0.758573151	0.490944627	2.480591183	0.375301432	0.780573748	0.883029596	0.526646182	0	0.646400818	0.015368686
chr5-14161679-14162178	2.536755051	1.144489545	0.856571057	0.818477198	1.369935189	1.812436057	1.319973065	0.959096717	2.01532731	1.326166652	0.042381501
chr5-14165452-14165951	3.66266125	1.253162202	0.856571057	1.184326367	1.369935189	1.952801562	1.052758407	0.811696124	2.01532731	0.885876974	0.012966808
chr5-14917665-14918164	3.095467762	2.364824357	1.390370003	0.818477198	1.369935189	1.054307302	1.025820975	0.704336269	0	0.730720898	0.038120269
chr5-15003419-15003918	3.310271675	2.764253512	2.448639962	1.825844697	2.4994586	2.753286009	2.636674111	2.293443523	2.47614428	2.224713114	0.044445426
chr5-17157923-17158422	3.497199062	1.086920907	1.390370003	0.59362056	0.841807934	0.923923005	1.34197961	0.704336269	0	0.359104141	0.010892255
chr5-32042529-32043028	3.310271675	1.253162202	1.940186794	2.190046901	1.915724226	1.054307302	1.22842811	1.591709848	1.334202943	0.957615473	0.02048942
chr5-32098207-32098706	4.520784582	2.04025229	0.490944627	1.184326367	1.193758505	1.73677594	1.180380929	1.530162957	1.334202943	1.480257286	0.008379614
chr5-32142090-32142589	2.536755051	1.774569058	1.940186794	1.337475384	1.129904256	1.284293682	1.689627638	1.788535372	1.334202943	1.663036581	0.029920823
chr5-32174762-32175261	4.235654981	3.28306006	3.249848806	2.776911217	3.294882339	3.534529181	3.010949944	3.168852972	3.719281094	2.627965152	0.0414003
chr5-32192958-32193457	3.811084127	1.537293854	1.390370003	1.825844697	1.063092382	1.572398932	0.94185266	0.526646182	2.01532731	0.810383733	0.014052271
chr5-32378013-32378512	1.612754903	0.964396986	0.490944627	0.59362056	0.580323262	0.23811851	0.757659213	0.811696124	1.334202943	0.461359779	0.048724843
chr5-34467264-34467763	1.904761754	0.602991197	0.856571057	0.59362056	0.841807934	0.23811851	0.65592051	0.704336269	0	0	0.020348539
chr5-34479743-34480242	3.66266125	1.144489545	0.856571057	0.59362056	1.063092382	0.923923005	1.637197605	1.049610748	0	1.326166652	0.011217048
chr5-34564632-34565131	3.811084127	1.699730993	1.597804693	1.825844697	2.126726042	1.656927258	1.820784392	1.005063467	2.01532731	1.528168496	0.009614819
chr5-34695703-34696202	2.842990655	2.211646763	1.390370003	1.602226969	1.575669057	1.656927258	1.052758407	1.591709848	1.334202943	1.379379969	0.020882993
chr5-34762240-34762739	3.095467762	1.946260484	0	1.184326367	1.313566694	1.284293682	1.22842811	1.005063467	0	1.21346313	0.035178046
chr5-37234325-37234824	1.612754903	0.428580099	0.490944627	0.327129163	0.260716651	0	0.206016655	0.462195713	0	0.129889288	0.008517259
chr5-37390433-37390932	2.147498249	1.199848868	1.390370003	0.327129163	0.841807934	0.621393553	0.690636723	0.526646182	0	0.556844954	0.031043324
chr5-37714273-37714772	1.904761754	0.682878426	0.856571057	0.818477198	0.672851711	0.442446671	0.38625676	0.647503676	0	0.461359779	0.013884466
chr5-38795766-38796265	3.582300957	1.66080395	0.856571057	1.602226969	0.759801751	2.198201653	0.106682601	0.647503676	1.334202943	0.129889288	0.029048151
chr5-38892261-38892760	2.697983083	1.304575404	0.490944627	0.327129163	1.063092382	1.656927258	0.620348264	0.704336269	1.334202943	1.091203391	0.023353741
chr5-38922120-38922619	2.355215303	1.810580904	1.390370003	1.718364096	2.126726042	1.656927258	1.582790081	1.62152588	1.334202943	1.574539606	0.042237292
chr5-38977126-38977625	2.536755051	1.026959256	0.490944627	0.59362056	0.841807934	0.23811851	0.790037892	0.588340119	1.334202943	0.730720898	0.011776792
chr5-39520131-39520630	3.497199062	1.845715689	2.337325064	1.337475384	1.575669057	0.923923005	0.428005753	0.588340119	0	0.359104141	0.038661153
chr5-42826795-42827294	3.406760733	1.253162202	0.856571057	0.327129163	0.481451251	0.780573748	0.468580506	0.394730814	0	0.249044131	0.007969956
chr5-43000445-43000944	3.94565176	1.845715689	2.55197788	1.718364096	1.953104497	1.482608112	1.601154851	1.49837604	1.334202943	1.574539606	0.010521209
chr5-43033906-43034405	3.66266125	1.88001512	0.856571057	1.718364096	1.575669057	1.572398932	1.545343982	1.49837604	1.334202943	1.091203391	0.008806078
chr5-43089258-43089757	2.355215303	0.758573151	1.148019258	0.818477198	0.993035536	0.442446671	0.65592051	0.647503676	1.334202943	0.359104141	0.015059942
chr5-50922335-50922834	3.095467762	0.830493562	1.779128813	1.337475384	1.8379263	1.17387854	1.22842811	1.215199724	1.334202943	1.528168496	0.012256692
chr5-52581056-52581555	2.355215303	0.230146609	0	1.184326367	0.841807934	0	0.468580506	0.462195713	0	0.129889288	0.015847862
chr5-52800531-52801030	4.477006783	3.572418092	3.88580879	3.449702148	3.75260332	3.489138026	3.324531489	3.40146691	3.876983732	3.093691713	0.029049061
chr5-52836969-52837468	3.497199062	2.099675161	0.490944627	1.184326367	1.668487074	2.140653033	0.5838767	0.959096717	0	0	0.042974509
chr5-52943894-52944393	2.974745232	2.099675161	1.148019258	0.59362056	1.526920196	2.140653033	1.426795106	1.840168706	1.334202943	1.025955095	0.044390172
chr5-54229112-54229611	3.095467762	2.435716749	1.779128813	1.825844697	2.159076813	2.358235866	1.706689276	1.650738163	2.01532731	1.825241279	0.02344416
chr5-54865007-54865506	2.147498249	1.537293854	1.940186794	1.337475384	1.369935189	1.482608112	1.385010552	1.253788853	1.334202943	1.379379969	0.031170813
chr5-55324495-55324994	2.355215303	1.774569058	0.856571057	1.475915804	1.424183839	1.482608112	1.20460453	1.17554998	1.334202943	1.15362797	0.022919962
chr5-55344415-55344914	2.697983083	1.620797374	1.148019258	1.337475384	1.063092382	1.284293682	1.155743646	0.91161705	0	0.646400818	0.028736148
chr5-55497611-55498110	2.147498249	1.086920907	1.390370003	1.012967681	1.915724226	1.054307302	0.970388575	0.75901463	1.334202943	0.957615473	0.047903813
chr5-55502055-55502554	2.355215303	1.144489545	0.856571057	1.184326367	1.063092382	1.17387854	0.790037892	0.862521478	0	1.663036581	0.040516436
chr5-55548893-55549392	2.536755051	1.026959256	0.856571057	1.184326367	0.672851711	0.621393553	0.620348264	0.526646182	1.334202943	0.957615473	0.010910543
chr5-55585404-55585903	2.974745232	0.758573151	1.597804693	0.59362056	1.369935189	0.780573748	0.757659213	0.526646182	1.334202943	0.646400818	0.01357637
chr5-55599713-55600212	4.385252359	1.913517999	1.148019258	1.718364096	1.313566694	2.140653033	1.155743646	0.959096717	1.334202943	1.619466554	0.008300032
chr5-55988701-55989200	2.842990655	1.699730993	1.148019258	1.337475384	1.915724226	1.572398932	1.052758407	0.959096717	2.01532731	0.885876974	0.031505547
chr5-55994845-55995344	6.177045436	5.519843781	5.548628287	5.669164136	5.425983672	5.679394882	5.663779408	5.671688318	5.72045055	5.836656307	0.018049207
chr5-56035324-56035823	2.697983083	1.448658582	1.597804693	1.184326367	1.476466325	1.17387854	1.274926579	1.13477967	1.334202943	0.461359779	0.017921627
chr5-56043347-56043846	3.497199062	1.737635238	1.390370003	0.327129163	0.759801751	1.054307302	0.690636723	0.394730814	0	0.461359779	0.014667482
chr5-56107948-56108447	3.310271675	2.364824357	0	1.184326367	0.993035536	0.923923005	0.852693512	0.647503676	0	0.556844954	0.030305386
chr5-56123767-56124266	3.406760733	2.56783576	0.490944627	1.184326367	1.313566694	2.140653033	1.426795106	1.49837604	1.334202943	0.646400818	0.04058268
chr5-56183540-56184039	3.20686382	1.086920907	1.597804693	0.818477198	0.919402344	0.621393553	0.620348264	1.328002126	0	0.249044131	0.015736725
chr5-56200978-56201477	3.497199062	2.211646763	2.648406048	2.413254693	2.643614462	2.502277215	2.572972159	2.623173414	2.47614428	1.74641735	0.026842784
chr5-56838386-56838885	2.974745232	2.009597082	2.085056822	2.190046901	2.473967388	1.884325226	1.820784392	2.293443523	2.47614428	1.863094943	0.032974918
chr5-58019589-58020088	3.66266125	1.354219271	0.490944627	1.184326367	0.481451251	1.284293682	0.690636723	0.75901463	2.01532731	0.885876974	0.012949401
chr5-58071476-58071975	3.811084127	0.830493562	0.490944627	0.327129163	0.580323262	2.253542465	0.821705814	1.465872952	0	0.810383733	0.017998983
chr5-58127177-58127676	2.697983083	1.253162202	0	0.327129163	0.841807934	1.572398932	0.821705814	1.005063467	0	0.730720898	0.027213746
chr5-58165804-58166303	2.147498249	0.682878426	0.490944627	0	0.375301432	0.23811851	0.157204392	0.647503676	0	0.461359779	0.008755771
chr5-58241344-58241843	4.520784582	0.602991197	0.490944627	0.327129163	0.136239756	0.23811851	0.620348264	0.323955615	0	0.461359779	0.004883946
chr5-58316737-58317236	2.974745232	0.428580099	0.490944627	0.59362056	0.481451251	0	0.298949619	0.088059466	0	0.461359779	0.005844906
chr5-58459380-58459879	4.287263677	3.777380717	3.924837826	3.638439177	3.763165036	3.442272217	3.197522219	3.540619167	3.542199852	3.368316217	0.038880999
chr5-58459900-58460399	5.55366407	5.16391165	5.259029802	4.943836873	5.128030976	5.140599274	4.743505211	4.952296087	5.229306218	5.049871088	0.044814681
chr5-58809816-58810315	2.147498249	0.428580099	0.490944627	0.818477198	0.672851711	0.780573748	1.025820975	0.704336269	0	1.74641735	0.045187477
chr5-59174398-59174897	3.20686382	2.156746993	1.940186794	2.019408072	1.87734961	2.140653033	1.319973065	2.007588552	1.334202943	2.165352423	0.022561736
chr5-59222269-59222768	2.147498249	1.57964968	0.856571057	1.184326367	1.129904256	0.923923005	0.65592051	0.811696124	0	1.091203391	0.049760283
chr5-59275149-59275648	3.20686382	2.290267552	2.085056822	1.925870202	2.367244564	2.080713099	2.051973381	1.788535372	1.334202943	2.363235027	0.028370705
chr5-59276795-59277294	3.310271675	1.620797374	1.148019258	0.818477198	1.668487074	1.572398932	0.998370992	1.465872952	2.01532731	1.379379969	0.013846043
chr5-59287225-59287724	2.697983083	0.830493562	0	0.818477198	1.193758505	1.054307302	0.821705814	1.005063467	0	1.270915163	0.021406875
chr5-59308899-59309398	2.355215303	0.682878426	1.148019258	1.184326367	0.759801751	0.621393553	0.94185266	1.092823606	0	1.480257286	0.031383471
chr5-59380324-59380823	2.842990655	1.448658582	0.856571057	1.337475384	2.09363317	1.572398932	1.319973065	1.70744595	2.01532731	1.528168496	0.030945522
chr5-59395113-59395612	2.536755051	0.332772325	0.490944627	0	1.424183839	0.923923005	0.50804527	0.647503676	0	0.461359779	0.017537444
chr5-59661769-59662268	2.536755051	0.758573151	0.856571057	1.012967681	1.193758505	0.23811851	0.912740906	1.13477967	1.334202943	1.619466554	0.023477351
chr5-59800123-59800622	2.974745232	1.810580904	2.216697855	1.475915804	2.666299794	1.884325226	1.526250033	1.984828429	2.01532731	1.705329257	0.047901229
chr5-61174092-61174591	2.355215303	0.602991197	0.490944627	0.327129163	0.993035536	0	0.620348264	0.959096717	0	0.359104141	0.013437206
chr5-61229182-61229681	3.095467762	1.199848868	1.779128813	2.190046901	1.575669057	1.054307302	1.487286873	1.62152588	2.01532731	1.270915163	0.021980661
chr5-61332843-61333342	5.275620601	4.246957592	4.464600802	3.906726919	4.132507209	4.604602251	3.968933723	4.440094506	4.663446127	4.03176445	0.029013748
chr5-61367531-61368030	2.536755051	1.026959256	0.490944627	1.184326367	0.672851711	1.054307302	0.690636723	1.561264585	1.334202943	0.461359779	0.020891669
chr5-61582816-61583315	3.66266125	1.774569058	1.779128813	1.337475384	1.8379263	1.284293682	0.50804527	0.811696124	0	0.885876974	0.022764728
chr5-61666246-61666745	3.879936353	0.830493562	2.337325064	0.59362056	1.193758505	1.482608112	1.385010552	0.75901463	2.01532731	0.556844954	0.020356114
chr5-61783911-61784410	1.904761754	0.230146609	0.490944627	0.818477198	0.672851711	0.442446671	0.428005753	0.647503676	1.334202943	0.359104141	0.022711408
chr5-62656020-62656519	1.904761754	0.332772325	0.856571057	0.59362056	0.993035536	0.23811851	0.912740906	0.588340119	1.334202943	0.461359779	0.031778249
chr5-64513503-64514002	1.612754903	0.682878426	0	0.818477198	0.919402344	0.442446671	0.65592051	0.647503676	0	0.249044131	0.034585211
chr5-66051576-66052075	2.147498249	1.253162202	0.490944627	1.012967681	0.919402344	1.284293682	0.620348264	1.36372459	0	0.730720898	0.046155779
chr5-67004882-67005381	3.095467762	2.099675161	2.216697855	1.925870202	2.4994586	2.140653033	1.805027205	1.814583018	2.47614428	1.825241279	0.026578756
chr5-67725715-67726214	3.095467762	1.66080395	0	0.327129163	0.919402344	1.572398932	0.912740906	0.75901463	1.334202943	0.249044131	0.02531749
chr5-67998790-67999289	4.604545811	2.853266944	3.249848806	1.012967681	1.476466325	2.30683863	1.406054099	1.13477967	0	1.091203391	0.045342846
chr5-68215286-68215785	6.243875129	5.552110333	5.735848533	5.718812217	5.509904222	5.733922658	5.559638665	5.831705094	6.053514143	5.785827609	0.039857019
chr5-68241394-68241893	2.147498249	1.026959256	1.390370003	0.818477198	1.369935189	0.780573748	1.836371336	0.91161705	1.334202943	1.025955095	0.048847179
chr5-68444518-68445017	2.536755051	0.758573151	1.148019258	0.327129163	1.313566694	0.780573748	2.104412756	0.588340119	1.334202943	0.810383733	0.047730954
chr5-70785083-70785582	2.974745232	0.898998244	1.148019258	0.818477198	0.993035536	0.621393553	1.155743646	1.049610748	0	0.957615473	0.011033486
chr5-71757773-71758272	3.310271675	2.870429061	2.216697855	2.019408072	2.421592599	2.547263202	2.215864749	2.708998281	2.01532731	2.071464346	0.04018165
chr5-72347414-72347913	1.904761754	0.964396986	1.148019258	0.59362056	0.759801751	0.780573748	0.65592051	1.17554998	0	0.359104141	0.038064296
chr5-72394594-72395093	2.536755051	1.402211543	0.490944627	1.475915804	1.193758505	0.923923005	1.851791676	1.005063467	1.334202943	1.025955095	0.030869874
chr5-72420322-72420821	2.147498249	1.199848868	1.390370003	1.012967681	0.375301432	0.923923005	0.790037892	0.588340119	0	0.249044131	0.040374161
chr5-72955204-72955703	4.830088253	3.857027802	4.071181357	4.068662206	3.968777674	3.906637718	3.530201975	3.810286153	3.719281094	3.778031213	0.011924056
chr5-73014623-73015122	2.536755051	0.830493562	1.390370003	0.327129163	0.759801751	0.621393553	0.468580506	0.462195713	0	0.646400818	0.014394904
chr5-73069464-73069963	1.904761754	0.602991197	0.856571057	0.818477198	0.580323262	0.23811851	0.724537136	0.704336269	1.334202943	0.359104141	0.024393139
chr5-73544393-73544892	4.604545811	0.964396986	0.856571057	0.818477198	2.281679566	0.442446671	1.07920208	0.588340119	0	0.461359779	0.010960078
chr5-73565420-73565919	5.421330237	4.867477672	4.856496166	4.943836873	4.778357786	4.944356074	4.622862074	4.934590039	5.16957683	4.884868843	0.027770506
chr5-73575548-73576047	2.147498249	0.964396986	1.390370003	1.337475384	1.063092382	0.442446671	0.724537136	0.704336269	0	0.646400818	0.041719157
chr5-73605288-73605787	3.582300957	2.290267552	1.148019258	1.012967681	0.759801751	0.621393553	0.620348264	0.75901463	0	0.730720898	0.018629767
chr5-73705972-73706471	2.697983083	0.602991197	1.148019258	1.012967681	1.193758505	0.442446671	0.65592051	1.49837604	0	0.359104141	0.021977787
chr5-73727373-73727872	1.904761754	1.026959256	0.490944627	0.818477198	1.063092382	0.442446671	0.50804527	1.328002126	0	0.249044131	0.047004027
chr5-73740393-73740892	3.497199062	0.758573151	1.148019258	1.184326367	1.254905922	0.621393553	0.757659213	0.959096717	0	0.129889288	0.010534202
chr5-73748704-73749203	2.974745232	2.458593997	0.856571057	1.184326367	1.313566694	1.284293682	0.912740906	1.17554998	1.334202943	0.957615473	0.029259669
chr5-73796158-73796657	2.842990655	1.026959256	2.085056822	0.327129163	1.193758505	0.621393553	1.130678305	1.092823606	2.01532731	1.091203391	0.046233541
chr5-73902617-73903116	2.536755051	1.66080395	1.597804693	1.718364096	2.059763349	1.386855782	1.897087766	1.961703477	1.334202943	1.091203391	0.049989903
chr5-74655192-74655691	2.697983083	0.898998244	1.390370003	0	0.580323262	1.386855782	0.690636723	0.526646182	0	0.461359779	0.02222652
chr5-75558898-75559397	2.536755051	0.682878426	2.337325064	0.59362056	0.481451251	0.442446671	0.38625676	0.394730814	0	0.249044131	0.049363898
chr5-75566598-75567097	2.697983083	1.448658582	1.597804693	0.818477198	1.424183839	1.73677594	0.821705814	0.91161705	0	0.885876974	0.042848883
chr5-75581205-75581704	2.147498249	0.758573151	0.490944627	0.327129163	0.672851711	0	0.253231307	0.394730814	1.334202943	0.249044131	0.019847893
chr5-76111388-76111887	2.355215303	0.332772325	0.856571057	0.59362056	0.841807934	0.442446671	0.298949619	0.171051753	1.334202943	0.461359779	0.01527681
chr5-77240148-77240647	1.904761754	0.682878426	0.490944627	0.327129163	0.672851711	0.780573748	0.546459162	0.171051753	0	0.249044131	0.012127373
chr5-79280077-79280576	1.904761754	0.332772325	1.390370003	0.59362056	0.375301432	0.923923005	0.883029596	0.647503676	0	0.359104141	0.038826274
chr5-81065085-81065584	2.697983083	2.156746993	0.490944627	1.184326367	1.313566694	1.284293682	1.20460453	1.215199724	1.334202943	1.619466554	0.037869145
chr5-81068051-81068550	3.66266125	1.448658582	0	0.59362056	0.841807934	0.442446671	0.620348264	0.526646182	0	1.15362797	0.009987499
chr5-81548298-81548797	1.612754903	0.682878426	0.490944627	1.012967681	0.672851711	0.442446671	0.790037892	0.588340119	0	0.461359779	0.026386843
chr5-81774895-81775394	2.974745232	1.253162202	1.597804693	1.184326367	1.129904256	1.386855782	0.970388575	1.049610748	1.334202943	0.730720898	0.00870455
chr5-82069008-82069507	1.904761754	1.026959256	0.490944627	0.818477198	1.063092382	0.780573748	0.253231307	0.088059466	1.334202943	0.249044131	0.049101505
chr5-82312308-82312807	3.20686382	2.629618722	0.856571057	1.337475384	1.129904256	1.952801562	1.44724215	1.788535372	1.334202943	1.270915163	0.037599412
chr5-82313054-82313553	2.355215303	1.354219271	0.856571057	0.327129163	0.993035536	0.621393553	0.821705814	0.394730814	0	0.461359779	0.020170651
chr5-82351996-82352495	3.497199062	2.525126461	1.390370003	1.475915804	2.394674485	1.884325226	1.689627638	1.961703477	1.334202943	1.619466554	0.022842596
chr5-82406041-82406540	2.842990655	2.238332591	0	0.327129163	0.672851711	0.621393553	0.546459162	0.75901463	1.334202943	0.810383733	0.038809452
chr5-87390095-87390594	2.355215303	1.026959256	1.940186794	0.59362056	0.993035536	1.284293682	1.385010552	1.36372459	1.334202943	0.810383733	0.044555321
chr5-89457396-89457895	2.147498249	0.428580099	1.148019258	0	1.193758505	0.621393553	0.468580506	0.394730814	0	0.461359779	0.024565778
chr5-93359406-93359905	3.20686382	2.099675161	0.490944627	1.825844697	1.129904256	1.73677594	0.5838767	0.959096717	1.334202943	0.885876974	0.030072084
chr5-93711690-93712189	1.904761754	0.602991197	0.490944627	0.327129163	0.841807934	0.442446671	0.912740906	1.005063467	0	0.556844954	0.019953231
chr5-94373109-94373608	1.904761754	0.332772325	0.490944627	0.59362056	1.254905922	0.442446671	0.546459162	0.394730814	0	0.359104141	0.019959444
chr5-96821452-96821951	2.147498249	0.898998244	1.148019258	0.818477198	1.622824386	0.780573748	1.052758407	0.811696124	1.334202943	1.21346313	0.025524461
chr5-100847391-100847890	1.904761754	0	0.856571057	0	0.375301432	0	0.343263532	0.088059466	0	0.129889288	0.010973932
chr5-102491595-102492094	1.904761754	1.026959256	0.856571057	0.59362056	1.193758505	1.054307302	1.274926579	0.704336269	1.334202943	0.730720898	0.030449386
chr5-102609327-102609826	1.904761754	0.230146609	0	0	1.575669057	0.23811851	0.690636723	0.394730814	0	0.249044131	0.042017422
chr5-102755024-102755523	5.249837925	4.774813749	4.464600802	4.346467859	4.799034733	4.615204701	4.520443985	4.189462407	4.747556281	4.572814159	0.032921895
chr5-102755614-102756113	4.864474577	3.663846058	3.804432805	3.51539646	3.709565837	3.600045554	3.179302972	2.927639762	4.148525456	3.287103562	0.027506884
chr5-103208465-103208964	2.147498249	0.682878426	0	0.327129163	0.919402344	0	0.50804527	0.704336269	0	0.129889288	0.014279142
chr5-103358231-103358730	2.974745232	0.332772325	0	0.327129163	0.672851711	0.442446671	0.298949619	1.092823606	1.334202943	0.461359779	0.01142797
chr5-105898950-105899449	1.904761754	0.830493562	0.490944627	0.818477198	1.254905922	0.23811851	0.690636723	0.323955615	0	0.249044131	0.030352226
chr5-109690699-109691198	4.431858888	3.804421266	3.761956198	3.906726919	4.23470306	4.022682537	3.796380691	3.667522555	3.876983732	3.643115829	0.039395
chr5-111182141-111182640	2.355215303	0.682878426	0.490944627	1.012967681	1.129904256	0	0.690636723	0.323955615	0	0.129889288	0.018066155
chr5-111531487-111531986	1.904761754	0.964396986	1.148019258	0.818477198	0.841807934	0.621393553	1.07920208	1.17554998	1.334202943	0.646400818	0.024441559
chr5-111550522-111551021	4.008503757	2.764253512	2.823845413	2.480591183	3.433580145	2.590888754	2.55424275	2.763503526	3.340301423	2.513613644	0.031821918
chr5-112313468-112313967	2.536755051	1.304575404	0.856571057	1.184326367	1.063092382	0.621393553	1.274926579	0.526646182	0	0.957615473	0.023127444
chr5-112322419-112322918	2.355215303	0.964396986	0	0.818477198	0.993035536	0.23811851	1.56418852	0.862521478	0	1.025955095	0.04044245
chr5-112338125-112338624	2.536755051	1.354219271	1.390370003	1.825844697	1.313566694	0.621393553	1.672361809	1.561264585	1.334202943	1.15362797	0.031830317
chr5-112338657-112339156	4.182131405	2.340397711	1.597804693	2.544924454	1.129904256	1.054307302	1.941004886	1.465872952	1.334202943	0.730720898	0.019096868
chr5-112366882-112367381	3.582300957	1.144489545	0.490944627	1.184326367	1.424183839	0.923923005	1.820784392	1.092823606	0	1.270915163	0.015595229
chr5-112436011-112436510	2.147498249	0.332772325	0.856571057	0.59362056	1.424183839	0.23811851	0.852693512	0.647503676	0	1.025955095	0.032235381
chr5-115516526-115517025	1.904761754	0.602991197	1.148019258	0.818477198	0.759801751	0.621393553	0.724537136	0.647503676	0	0.810383733	0.022113868
chr5-115543983-115544482	5.084644583	4.158904808	3.718190935	4.346467859	4.379022675	4.13008408	4.138835619	4.262246094	4.478910997	4.088790688	0.021770859
chr5-115766594-115767093	2.355215303	2.099675161	0	0	0.580323262	0.621393553	0.546459162	0.249528424	0	0.359104141	0.049351711
chr5-116313451-116313950	2.355215303	0.332772325	0.856571057	0	0.481451251	0.23811851	0.468580506	0.704336269	1.334202943	0.359104141	0.016482213
chr5-116388621-116389120	3.582300957	0.332772325	0.856571057	2.342620802	1.063092382	0.442446671	0.94185266	0.811696124	1.334202943	1.74641735	0.023418489
chr5-116532512-116533011	2.536755051	0.51841967	1.390370003	0.59362056	0.919402344	0.442446671	0.852693512	0.704336269	0	0.249044131	0.016147706
chr5-116541348-116541847	1.904761754	0.428580099	0.490944627	0.59362056	0.919402344	0.442446671	0.546459162	0.704336269	0	0.461359779	0.011832129
chr5-117594028-117594527	2.697983083	1.978276327	1.148019258	0.59362056	0.919402344	1.386855782	0.468580506	0.647503676	1.334202943	0.359104141	0.035883826
chr5-117740427-117740926	2.536755051	0.758573151	0	0.818477198	0.841807934	0.442446671	0.253231307	0.171051753	0	0.359104141	0.009947418
chr5-117890669-117891168	1.612754903	1.086920907	0.490944627	0.59362056	0.580323262	0	0.757659213	0.171051753	0	0.249044131	0.036518281
chr5-122933760-122934259	3.095467762	0.964396986	1.390370003	1.337475384	0.993035536	2.358235866	1.07920208	1.092823606	1.334202943	1.270915163	0.020126269
chr5-124536121-124536620	3.879936353	1.354219271	1.597804693	1.184326367	3.280250011	0.780573748	1.251864669	0.959096717	1.334202943	1.379379969	0.033652461
chr5-124747455-124747954	4.337089789	2.48111413	2.216697855	3.38087308	2.795395176	3.489138026	3.031408357	3.294477854	3.340301423	3.093691713	0.042275076
chr5-126919516-126920015	3.497199062	1.199848868	1.390370003	1.012967681	1.915724226	0.780573748	1.105169768	1.561264585	0	0.885876974	0.018101772
chr5-127031081-127031580	4.385252359	3.28306006	3.423410661	3.345186646	3.189195398	3.31798035	2.64554905	3.476803853	3.542199852	2.513613644	0.035465661
chr5-127040859-127041358	3.738780545	1.913517999	0.490944627	0.818477198	0.841807934	2.358235866	0.94185266	0.811696124	1.334202943	0.461359779	0.021608215
chr5-127070152-127070651	2.842990655	0.119657727	0	0.818477198	0.481451251	0	0.253231307	0.526646182	0	0.129889288	0.006949547
chr5-127686313-127686812	2.355215303	1.304575404	0.856571057	1.012967681	0.672851711	0.923923005	0.38625676	0.249528424	0	0.249044131	0.022438276
chr5-127844441-127844940	3.497199062	1.4936568	1.597804693	2.019408072	1.193758505	1.952801562	1.506899985	1.734985295	0	1.935946924	0.036392001
chr5-131526258-131526757	2.355215303	0.964396986	1.597804693	0.327129163	0.993035536	0.621393553	0.65592051	0.394730814	0	0	0.032903809
chr5-132086204-132086703	3.406760733	0.758573151	1.390370003	0.327129163	1.622824386	1.73677594	1.07920208	1.092823606	2.47614428	1.270915163	0.031928305
chr5-132294624-132295123	4.604545811	4.123553915	3.673056371	3.931003415	3.75260332	3.853896928	3.693156971	3.829574815	3.719281094	3.768089411	0.012118279
chr5-132839840-132840339	4.337089789	2.985166245	2.337325064	2.413254693	1.369935189	2.01817447	2.55424275	1.890017782	2.47614428	0.730720898	0.034927059
[truncated: 65,301 more rows]
