# Supplementary material for: Single-cell analysis of the epigenome and 3D chromatin architecture in the human retina
Source: Sci Adv. 2026 Jul 23;12(30):eadv9162. doi: 10.1126/sciadv.adv9162 (PMC13394472; doi:10.1126/sciadv.adv9162)
Supplement: Supplementary file 2 — Tables S1 to S15 [file sciadv.adv9162_tables_s1_to_s15.zip › Tables_revision1/table S6.tsv]

This table shows the value of Fig.3a, which includes the cell types specific cCREs with significantly accessibility patterns of all the cell types from retina and macula tissues. Based on the known identified cCREs chromatin accessibility level matrix (rows as cCREs, columns as cell types), we further find the significant cell type specific cCREs. First, we calculated the z score of each row with…
peak	All_amacrine	Astrocyte	Cones	GABA_amacrine	Gly_amacrine	Horizontal	Muller_glia	OFF_cone_bipolar	ON_cone_bipolar	RGC	Rod_bipolar	Rods	p_value
chr1-1222924-1223423	2.371023837	0	1.272379565	0.870508886	1.065626732	0.911509243	0.83041246	1.05868462	0.945276463	0	0.773298856	1.175033797	0.018399461
chr1-1524854-1525353	1.870107084	1.278090325	1.062757577	1.16508324	1.297155372	1.120805115	1.021892437	1.253307692	1.55761667	1.535772417	1.045275383	1.239695305	0.020885322
chr1-1532772-1533271	2.742128106	1.649737861	1.716654271	1.911126141	1.586874285	2.472980703	1.330169888	1.518646334	1.687660415	1.944541532	1.531633151	1.47275072	0.024434637
chr1-1548594-1549093	2.371023837	1.278090325	1.591920116	1.409589374	1.297155372	2.22369573	1.281071349	1.324355749	1.310859253	1.944541532	1.531633151	1.53353069	0.041161139
chr1-1946495-1946994	2.473125072	1.649737861	1.426440149	1.073415986	1.065626732	1.465726115	2.420530393	1.578000429	1.414679011	0.963265564	1.201728838	1.234822944	0.046980603
chr1-2081274-2081773	2.371023837	0.776178741	1.272379565	0.757242118	1.065626732	2.177614552	0.847376357	1.099766393	0.799457282	1.535772417	1.125621901	1.351951857	0.037563154
chr1-2284246-2284745	2.897106279	1.278090325	1.6925553	2.108768905	2.034587975	2.080786662	1.867922124	2.127445477	1.881319173	2.523208294	1.471413151	1.599454405	0.03622241
chr1-2604882-2605381	2.261142689	0.776178741	1.136068334	0.97552672	1.671817768	2.029821373	0.83041246	1.099766393	1.310859253	0.963265564	0.869768054	1.19021498	0.037613356
chr1-2606081-2606580	3.63007115	1.278090325	0.772137608	1.251272398	0.934251623	3.060353315	0.945172804	1.01639864	1.463915311	0.963265564	0.869768054	1.101996235	0.017117883
chr1-2677448-2677947	1.33198265	0.776178741	0.945294869	0.351744287	0.629043659	0.666612541	0.463183726	0.679589667	0.799457282	0.963265564	0.558544227	0.967485259	0.031514707
chr1-3019048-3019547	1.712034928	0.776178741	0.903914721	0.186565569	0.789703632	1.120805115	0.795874269	0.833650649	0.454410852	0	0.773298856	0.844940731	0.029262388
chr1-3229468-3229967	2.568475607	0	0.677085365	1.073415986	1.18603064	1.303549166	0.463183726	1.099766393	0.720620373	0.963265564	0.869768054	0.838531534	0.009392531
chr1-3732701-3733200	3.164591832	1.649737861	1.917144232	2.473966699	1.90021855	1.976989521	1.746576454	2.241974886	2.115035988	2.262695481	2.360882663	1.89336654	0.012068707
chr1-4254728-4255227	1.712034928	0.776178741	0.284258378	1.073415986	1.18603064	0.666612541	0.629322851	0.784102708	0.548711744	0.963265564	0.161172552	0.336561061	0.02794326
chr1-5623336-5623835	2.371023837	0	0.521621865	0.634319226	0.934251623	0.911509243	0.441003679	1.548628597	0.945276463	0	0.869768054	0.491655477	0.016562515
chr1-5834462-5834961	2.012557284	0.776178741	0.677085365	0.97552672	0.629043659	0.911509243	0.609572044	0.881553266	0.548711744	0.963265564	1.125621901	0.863999233	0.004506185
chr1-5888685-5889184	2.821697214	1.944991445	0.861312548	1.801126811	1.18603064	1.679212364	0.813246718	1.05868462	0.637225081	1.535772417	0.669913812	0.961599055	0.021457085
chr1-5950249-5950748	1.712034928	1.278090325	0.861312548	0.634319226	0.934251623	0.526575794	0.66803134	0.732792384	0.454410852	0.963265564	0.669913812	1.074988599	0.018062138
chr1-6014318-6014817	3.63007115	0	1.02465617	2.198284595	2.425544115	1.386915281	0.589547086	1.216426991	1.310859253	0.963265564	1.69853681	1.085852399	0.021522039
chr1-6367194-6367693	3.037039404	0	1.617744634	1.409589374	2.565318183	1.386915281	0.724213774	1.216426991	0.548711744	1.535772417	0.43785279	0.863999233	0.043130495
chr1-6542353-6542852	1.712034928	0	0.861312548	1.16508324	0.241449505	1.019949249	0.609572044	0.881553266	0.637225081	0.963265564	0.558544227	1.03069637	0.041815497
chr1-6817801-6818300	1.534487518	0.776178741	0.98552115	1.073415986	0.241449505	1.019949249	0.250100975	0.507088171	0.548711744	0.963265564	0.306135253	0.718012747	0.044273627
chr1-7198224-7198723	2.371023837	0	0.861312548	1.618600096	0.934251623	1.805788281	0.742465351	1.01639864	0.637225081	0.963265564	0.960188935	0.772823087	0.032382893
chr1-7246431-7246930	2.261142689	1.278090325	0.725394162	1.33260145	0.934251623	1.611500666	0.548643518	0.881553266	1.256006278	1.535772417	0.773298856	0.646435108	0.025105028
chr1-7628523-7629022	3.910418733	0	1.171372457	1.742813287	2.097353534	2.177614552	1.365927423	1.01639864	1.310859253	2.743796875	0.669913812	0.889025142	0.025394766
chr1-8165586-8166085	2.473125072	0.776178741	1.335991207	1.073415986	1.297155372	1.019949249	0.742465351	1.13971065	1.36370282	0.963265564	0.869768054	1.164823526	0.004665196
chr1-8170413-8170912	3.102224814	1.944991445	1.668046929	2.108768905	1.968967056	1.465726115	1.884453134	1.842874992	2.17540318	0.963265564	1.69853681	0.772823087	0.02840115
chr1-8252188-8252687	2.261142689	0	0.284258378	0.499939079	1.90021855	0.197658311	0.300246604	0.311123681	0.353512273	0	1.408569579	0.345629054	0.034648848
chr1-11053761-11054260	2.657913029	0.776178741	1.538841494	1.857174594	0.934251623	2.434310964	1.204140842	1.742682389	1.310859253	1.535772417	1.201728838	1.460281297	0.047998236
chr1-11252447-11252946	3.224374105	0	1.02465617	2.013329401	2.473655916	1.679212364	0.441003679	0.833650649	0.874208408	0.963265564	0.558544227	0.99079282	0.032998523
chr1-11301820-11302319	2.657913029	0	0.725394162	2.108768905	1.18603064	1.386915281	0.56924026	0.624349606	0.874208408	0	0.669913812	0.895214373	0.030945743
chr1-11321857-11322356	2.371023837	0.776178741	0.677085365	1.251272398	1.297155372	1.465726115	1.230242814	1.289269037	1.986150628	0.963265564	0.669913812	0.889025142	0.028787601
chr1-11422635-11423134	3.164591832	0	0.627102733	0.351744287	1.18603064	1.303549166	0.372341088	0.624349606	0.454410852	0	0.558544227	0.731911784	0.004908184
chr1-11617083-11617582	2.261142689	0	0.521621865	1.16508324	1.18603064	1.019949249	0.629322851	0.784102708	0.548711744	0.963265564	1.342863383	0.937811098	0.017353454
chr1-12400043-12400542	2.012557284	0.776178741	0.817413971	1.16508324	0.934251623	1.611500666	0.847376357	0.679589667	0.945276463	0.963265564	0.669913812	0.624250513	0.015076927
chr1-12420572-12421071	1.870107084	1.278090325	0.575326097	0.870508886	0.448223995	0.197658311	0.609572044	0.239404447	0.353512273	0	0.558544227	0.441787209	0.014998758
chr1-12525796-12526295	2.012557284	0.776178741	1.483735203	0.186565569	0.934251623	0.666612541	1.164080469	0.784102708	1.013007408	1.535772417	0.558544227	0.931802314	0.039756712
chr1-12567107-12567606	2.261142689	0.776178741	1.643115006	0.757242118	1.18603064	0.371470485	1.190910599	0.679589667	0.720620373	0	0.869768054	0.925768399	0.024575035
chr1-12580020-12580519	3.336983772	2.189964845	1.978226866	1.618600096	1.90021855	2.268350471	0.945172804	1.768390386	2.516102163	1.944541532	2.517986999	0.799466657	0.048601453
chr1-13356720-13357219	1.870107084	1.278090325	1.062757577	0.870508886	1.065626732	1.019949249	1.318051014	0.927916327	1.013007408	0	0.869768054	0.799466657	0.04437263
chr1-13642579-13643078	2.371023837	0	0.149118925	0.499939079	1.496614845	1.540453799	0.395593613	0.163932542	0.245022884	0.963265564	0	0.142092936	0.025319014
chr1-14008223-14008722	2.142197479	0.776178741	0.347359649	0.870508886	0.934251623	0.371470485	0.300246604	0.084293463	0	1.535772417	0	0.142092936	0.022541893
chr1-14820230-14820729	3.102224814	0.776178741	0.284258378	0.757242118	1.496614845	0.371470485	0.687002959	0.784102708	0.637225081	0	0.43785279	0.21317703	0.00489725
chr1-14937411-14937910	1.712034928	0.776178741	0.903914721	0.757242118	0.789703632	0.666612541	1.190910599	0.732792384	0.454410852	1.535772417	0.669913812	0.309010001	0.042410652
chr1-15178884-15179383	2.821697214	1.278090325	0.347359649	0.757242118	1.90021855	1.019949249	0.548643518	0.507088171	0.353512273	1.535772417	1.045275383	0.193222149	0.019359632
chr1-15203930-15204429	3.63007115	0	0.575326097	0.870508886	0.629043659	0.666612541	0.629322851	0.732792384	0.245022884	0	0.43785279	0.398871727	0.002360251
chr1-15459874-15460373	2.657913029	0	0.677085365	1.33260145	0.789703632	0.911509243	1.662808394	0.084293463	0.127706944	1.535772417	0.773298856	0.381341591	0.025003439
chr1-15463308-15463807	1.870107084	0.776178741	1.02465617	1.618600096	0.789703632	1.215068698	0.724213774	0.833650649	0.799457282	0.963265564	0.558544227	1.244551267	0.031868616
chr1-15469993-15470492	3.441436531	0.776178741	1.099878567	1.251272398	1.496614845	0.911509243	0.705728333	2.10744107	1.256006278	1.535772417	2.547454501	0.689806393	0.019149669
chr1-15644762-15645261	1.712034928	1.278090325	1.335991207	0.97552672	1.065626732	1.019949249	0.687002959	0.833650649	0.874208408	0.963265564	0.43785279	1.169937694	0.037134201
chr1-15673513-15674012	1.534487518	0.776178741	0.725394162	0.634319226	0.448223995	0.526575794	0.275391651	0.784102708	0.720620373	0	0.558544227	0.738811409	0.014521928
chr1-15723678-15724177	2.897106279	1.278090325	1.538841494	1.073415986	1.18603064	1.922149168	0.8641431	1.488027729	1.36370282	0.963265564	2.107512574	1.036307836	0.014975216
chr1-15904824-15905323	2.142197479	1.278090325	1.511551443	1.482676215	1.586874285	1.540453799	1.122875862	1.578000429	1.463915311	1.535772417	1.201728838	1.68767561	0.015282603
chr1-15905435-15905934	2.012557284	0.776178741	1.335991207	1.33260145	0.934251623	1.611500666	0.778290075	1.42476926	1.077700633	1.535772417	0.773298856	1.356444866	0.047951848
chr1-16028166-16028665	3.910418733	1.278090325	1.171372457	1.16508324	0.629043659	3.398391329	1.177557904	0.784102708	0.799457282	0.963265564	1.201728838	1.175033797	0.019631514
chr1-16044797-16045296	2.473125072	0.776178741	0.945294869	1.801126811	1.752036799	1.865141546	1.389282715	1.01639864	1.077700633	0.963265564	0.960188935	1.320102792	0.029635106
chr1-16055986-16056485	4.450578231	3.456312328	3.679737623	3.62295437	3.781631206	4.136880189	3.811471235	3.236274924	3.133347483	3.930337287	3.194637932	3.446866989	0.045022735
chr1-16127960-16128459	2.568475607	1.649737861	0.98552115	1.682043093	1.065626732	1.386915281	1.37765233	0.972835719	1.198985016	1.535772417	0.558544227	1.138977165	0.014647591
chr1-16198981-16199480	2.371023837	0.776178741	0.903914721	1.251272398	1.065626732	1.215068698	0.778290075	0.927916327	0.799457282	1.944541532	0.773298856	1.041897561	0.016007049
chr1-16244302-16244801	3.75694253	3.359472474	3.303737204	2.956895405	3.337567139	3.00864787	3.096022587	3.33420076	3.409499775	3.516884961	3.098371947	3.367845742	0.041420104
chr1-16305198-16305697	1.712034928	1.278090325	1.062757577	1.073415986	0.789703632	0.911509243	0.56924026	0.972835719	0.720620373	1.535772417	0.773298856	0.973347546	0.042338024
chr1-16323469-16323968	2.142197479	0.776178741	1.511551443	1.073415986	0.934251623	1.611500666	0.813246718	1.099766393	1.768269199	0.963265564	1.408569579	1.200247739	0.038701937
chr1-16352265-16352764	5.39135771	4.950875544	4.964285109	4.845405126	5.197992964	4.785404225	5.142603378	4.972005555	4.991910726	4.882229436	4.966156771	4.974089563	0.019936222
chr1-16398947-16399446	2.261142689	1.278090325	1.062757577	1.801126811	0	0.666612541	0.742465351	0.833650649	0.945276463	0	0.669913812	1.074988599	0.041762709
chr1-16604540-16605039	2.142197479	0.776178741	0.903914721	0.97552672	1.065626732	1.019949249	0.648806914	0.784102708	0.454410852	0	0.43785279	0.832093737	0.010475195
chr1-16727603-16728102	2.012557284	1.944991445	1.239490067	1.33260145	1.400329395	1.215068698	1.255880917	1.42476926	1.414679011	1.535772417	1.471413151	1.485113292	0.036135519
chr1-17184842-17185341	1.870107084	0	0.677085365	0.757242118	1.065626732	0.911509243	0.687002959	0.566909928	1.463915311	0	0.558544227	0.819131315	0.039885689
chr1-17313935-17314434	1.534487518	0	0.407816238	0.757242118	0.789703632	0.526575794	0.324680594	0.444678179	0.637225081	0.963265564	1.125621901	0.547736812	0.032287069
chr1-17315117-17315616	2.261142689	0	0.521621865	0.499939079	0.629043659	0.666612541	0.548643518	0.507088171	0.874208408	0.963265564	0.306135253	0.475223507	0.004467154
chr1-17336025-17336524	2.371023837	1.649737861	1.643115006	1.33260145	1.18603064	1.215068698	1.573875001	1.456745182	1.728527723	0.963265564	1.531633151	2.11372656	0.039206531
chr1-17624581-17625080	2.568475607	1.278090325	0.903914721	1.618600096	1.671817768	0.526575794	1.584031576	0.972835719	0.945276463	1.944541532	0.773298856	0.844940731	0.031667716
chr1-17634628-17635127	2.261142689	0.776178741	1.335991207	1.682043093	1.496614845	1.019949249	1.036758663	0.972835719	1.310859253	1.944541532	0.869768054	1.03069637	0.038246988
chr1-17933950-17934449	2.142197479	0.776178741	0.521621865	0.499939079	0.629043659	0.371470485	0.506546319	0.679589667	0.945276463	0	0.43785279	0.458602222	0.004444837
chr1-17943899-17944398	2.821697214	0	0.218270413	1.482676215	0.629043659	1.019949249	0.250100975	0.732792384	0.245022884	0.963265564	0.306135253	0.398871727	0.007795691
chr1-19341903-19342402	2.821697214	1.944991445	1.78662609	2.282569062	2.157501897	2.718031506	1.817161257	2.278216299	1.952046237	1.944541532	1.69853681	1.99771801	0.047145655
chr1-19505282-19505781	2.371023837	0.776178741	0.575326097	1.33260145	0.934251623	0.371470485	1.268531112	1.05868462	0.548711744	1.944541532	0.669913812	0.772823087	0.027128999
chr1-19814391-19814890	2.821697214	0	0.903914721	1.073415986	1.400329395	1.465726115	0.348707645	0.624349606	0.720620373	1.535772417	0.773298856	0.555573391	0.013700862
chr1-20820506-20821005	3.037039404	0.776178741	1.483735203	1.16508324	1.18603064	1.679212364	0.8641431	1.216426991	1.077700633	0	1.045275383	1.464449758	0.011464608
chr1-21035832-21036331	2.142197479	1.278090325	1.80921567	1.33260145	0.789703632	1.540453799	0.88071722	1.518646334	1.310859253	1.535772417	1.045275383	1.229934072	0.041168587
chr1-21051460-21051959	1.712034928	0.776178741	0.772137608	0.757242118	0.789703632	0.79425105	0.324680594	1.13971065	1.077700633	0.963265564	1.045275383	0.895214373	0.015451103
chr1-21100317-21100816	1.870107084	0.776178741	1.239490067	1.073415986	0.934251623	1.465726115	0.372341088	1.253307692	1.013007408	0.963265564	0.773298856	1.0023069	0.031588635
chr1-21127992-21128491	2.012557284	0.776178741	1.643115006	1.409589374	1.065626732	1.465726115	1.021892437	1.324355749	1.414679011	1.535772417	0.960188935	0.99079282	0.042597716
chr1-21194127-21194626	1.870107084	0	0.575326097	0.870508886	0.448223995	1.019949249	0.300246604	0.37944582	0.799457282	0	0.773298856	0.703978502	0.015196499
chr1-21428049-21428548	2.568475607	1.278090325	1.136068334	1.682043093	1.065626732	1.120805115	1.511386562	1.216426991	0.874208408	2.262695481	1.589439886	0.961599055	0.030430087
chr1-21490850-21491349	3.873553042	1.944991445	1.896194804	1.682043093	2.097353534	1.611500666	1.468171405	1.842874992	1.256006278	0.963265564	1.342863383	1.862110957	0.004626962
chr1-21491822-21492321	1.870107084	0.776178741	0.407816238	0.634319226	0.241449505	1.303549166	1.389282715	0.566909928	0.454410852	0.963265564	0.869768054	0.624250513	0.029500404
chr1-21539872-21540371	4.615946094	3.996783123	2.055844445	3.00730592	2.771833702	3.357640478	2.146739471	2.10744107	2.261466777	2.523208294	1.98363742	2.99541808	0.03072456
chr1-21541275-21541774	2.657913029	1.944991445	1.062757577	1.857174594	1.82802934	1.465726115	1.066039293	1.392068528	1.077700633	1.535772417	1.645019344	1.874694564	0.024126185
chr1-21742332-21742831	1.712034928	0	1.062757577	1.073415986	0.448223995	0.371470485	0.395593613	0.624349606	1.256006278	0.963265564	0.558544227	0.876566452	0.046137321
chr1-21911231-21911730	3.490957384	1.278090325	1.455372084	1.33260145	0.789703632	3.158516421	1.330169888	0.881553266	1.013007408	0.963265564	1.408569579	0.863999233	0.024532298
chr1-22315582-22316081	3.390155258	1.278090325	0.627102733	1.409589374	1.297155372	1.019949249	0.56924026	0.784102708	0.548711744	1.535772417	0.869768054	0.507902396	0.00469401
chr1-22600978-22601477	2.261142689	1.278090325	1.304535955	1.618600096	1.297155372	1.679212364	0.778290075	1.42476926	1.511526581	1.535772417	1.274021269	1.489210719	0.019313611
chr1-22815985-22816484	2.371023837	1.278090325	0.772137608	1.251272398	1.18603064	0.911509243	1.136741903	1.289269037	1.198985016	0	1.342863383	0.799466657	0.021550144
chr1-22853589-22854088	2.012557284	1.278090325	0.945294869	0.634319226	1.297155372	1.540453799	1.446068495	1.05868462	1.310859253	0.963265564	1.125621901	0.949754105	0.024659112
chr1-22910152-22910651	2.261142689	0.776178741	0.772137608	1.552238327	0.789703632	1.215068698	1.051473261	0.784102708	0.637225081	0.963265564	0.773298856	0.870296526	0.007718998
chr1-22925207-22925706	2.657913029	0.776178741	0.677085365	1.482676215	0.629043659	1.120805115	0.441003679	0.927916327	1.36370282	0.963265564	2.257692169	0.547736812	0.029340071
chr1-23317093-23317592	1.870107084	1.278090325	0.861312548	0.499939079	0.629043659	1.386915281	0.629322851	0.972835719	1.077700633	0.963265564	1.045275383	1.133751859	0.024872646
chr1-23704834-23705333	1.870107084	0	1.136068334	0.97552672	1.065626732	0.911509243	0.742465351	0.624349606	0.874208408	0.963265564	0.869768054	1.205238076	0.029507483
chr1-24288845-24289344	2.568475607	0.776178741	0.407816238	1.073415986	1.297155372	1.120805115	0.441003679	0.444678179	0.127706944	0	0.306135253	0.372495992	0.009526276
chr1-24377500-24377999	1.534487518	0	0.861312548	0.757242118	0.789703632	0.79425105	0.485027933	0.311123681	0.637225081	0	0.669913812	0.979186108	0.03718741
chr1-24455256-24455755	1.712034928	0	0.903914721	0.870508886	1.400329395	0.666612541	0.324680594	0.624349606	0.720620373	0.963265564	0.43785279	0.724979004	0.040752965
chr1-25105915-25106414	2.473125072	0	0.149118925	0.97552672	1.297155372	0.197658311	0.372341088	0.37944582	0.245022884	0	0.161172552	0.318252271	0.007396187
chr1-25520521-25521020	2.821697214	2.399316699	2.074613473	2.154220918	1.671817768	2.618059626	1.908899823	2.22350696	1.952046237	1.944541532	1.98363742	2.142628825	0.039103377
chr1-25534347-25534846	2.261142689	0.776178741	1.02465617	0.97552672	1.496614845	1.805788281	0.83041246	1.099766393	1.139616965	1.535772417	1.201728838	1.210211211	0.022297136
chr1-25581612-25582111	2.473125072	1.278090325	1.366775245	0.97552672	1.400329395	2.394576114	0.847376357	1.456745182	1.687660415	1.535772417	1.408569579	1.282821536	0.048116466
chr1-25819699-25820198	5.181162384	4.950875544	4.782157634	4.919667668	4.990428066	5.025454342	4.81950359	4.770490625	4.841680303	4.882229436	4.761350384	4.883210137	0.02254081
chr1-26189659-26190158	1.712034928	0.776178741	1.396916117	0.870508886	1.065626732	1.386915281	1.164080469	0.507088171	1.077700633	0.963265564	0.669913812	1.053012455	0.049866421
chr1-26626920-26627419	1.870107084	1.278090325	0.772137608	0.634319226	1.18603064	1.019949249	1.468171405	0.37944582	0.454410852	0.963265564	0.669913812	0.668283727	0.036522931
chr1-26698014-26698513	4.049126411	3.359472474	3.722018876	3.654928998	3.576617611	3.768485244	3.791888198	3.61488571	3.586661279	3.738371782	3.770504266	3.61566819	0.028612726
chr1-27064207-27064706	1.870107084	0.776178741	0.861312548	0.97552672	1.18603064	0.79425105	0.795874269	1.289269037	0.874208408	0	1.201728838	1.306234974	0.049084885
chr1-27321909-27322408	5.642091021	5.379120406	5.279470807	5.237320533	5.534895062	5.291942291	5.39203838	5.403802848	5.457656144	5.28498507	5.380566027	5.458200337	0.034490183
chr1-27521269-27521768	3.75694253	2.744313944	1.272379565	2.705325784	2.651502932	2.029821373	2.476122601	2.69495275	1.986150628	1.535772417	2.221587305	0.99079282	0.047305635
chr1-27907566-27908065	1.33198265	0.776178741	0.627102733	0.499939079	0	0.911509243	0.300246604	0.624349606	0.720620373	0	0.161172552	0.759314482	0.049226395
chr1-28531853-28532352	1.534487518	0	0.677085365	0.499939079	0.448223995	0.79425105	0.548643518	0.881553266	0.874208408	0.963265564	0.960188935	0.973347546	0.039815151
chr1-28537557-28538056	2.568475607	0.776178741	0.861312548	1.073415986	0	0.666612541	0.506546319	0.679589667	0.548711744	0	0.558544227	0.80605137	0.005504205
chr1-28861518-28862017	2.012557284	0.776178741	1.062757577	1.33260145	0.789703632	1.120805115	0.52774846	0.881553266	1.256006278	0.963265564	0.558544227	0.901377164	0.012519625
chr1-29380101-29380600	1.534487518	0.776178741	0.677085365	1.073415986	0.629043659	0.371470485	0.441003679	0.624349606	0.454410852	0	0.43785279	1.112659297	0.034725646
chr1-29579803-29580302	2.657913029	0	0.677085365	1.073415986	1.065626732	0.79425105	0.742465351	0.311123681	0.548711744	0	0.669913812	0.450219213	0.005992887
chr1-30095929-30096428	2.742128106	0.776178741	0.677085365	0.351744287	1.065626732	1.019949249	0.629322851	0.972835719	1.077700633	0.963265564	0.869768054	0.71101269	0.003060235
chr1-30109885-30110384	3.336983772	0.776178741	0.725394162	1.618600096	2.27076105	1.386915281	0.324680594	0.37944582	0.454410852	0.963265564	0.558544227	0.32743571	0.015319847
chr1-30446352-30446851	2.371023837	0	0.521621865	0.757242118	0.629043659	0.911509243	0.372341088	0.833650649	0.720620373	0.963265564	1.274021269	0.507902396	0.007974896
chr1-30474399-30474898	2.568475607	0	0.521621865	1.16508324	0.629043659	2.177614552	0.348707645	0.239404447	0.454410852	0	0.869768054	0.32743571	0.028818303
chr1-30597699-30598198	2.371023837	0	0.677085365	0.634319226	0.241449505	0.526575794	0.372341088	1.42476926	1.414679011	0.963265564	1.274021269	0.458602222	0.022572015
chr1-30635380-30635879	4.263771259	0.776178741	0.627102733	1.963132616	1.18603064	2.718031506	0.687002959	0.784102708	1.256006278	1.944541532	1.589439886	0.318252271	0.01309489
chr1-30664990-30665489	3.538834681	0	0.677085365	1.16508324	1.400329395	1.215068698	0.648806914	1.324355749	1.198985016	0	1.125621901	0.675493684	0.006865802
chr1-30868777-30869276	2.142197479	1.278090325	1.455372084	1.073415986	1.065626732	0.666612541	0.960846588	1.01639864	0.874208408	0.963265564	1.274021269	1.622020598	0.016923712
chr1-31033596-31034095	2.261142689	0.776178741	1.917144232	1.251272398	0.934251623	1.540453799	0.83041246	1.253307692	1.463915311	0.963265564	1.201728838	1.701868564	0.04363517
chr1-31348183-31348682	2.657913029	0.776178741	0.677085365	1.073415986	0.629043659	0.666612541	0.52774846	0.444678179	0.548711744	2.262695481	0.558544227	0.973347546	0.019747891
chr1-31387362-31387861	1.712034928	0.776178741	1.136068334	0.870508886	1.18603064	0.79425105	0.705728333	1.216426991	0.799457282	0.963265564	0.558544227	0.863999233	0.015301956
chr1-31434295-31434794	1.870107084	1.649737861	1.02465617	0.757242118	0.629043659	0.666612541	1.365927423	0.833650649	1.256006278	0.963265564	0.558544227	0.863999233	0.045650908
chr1-31477195-31477694	2.012557284	0	0.903914721	1.251272398	0.448223995	0.911509243	0.463183726	0.624349606	0.874208408	0	0.306135253	0.547736812	0.018265204
chr1-31985076-31985575	2.012557284	0	0.627102733	0.499939079	0.629043659	0.666612541	1.584031576	0.239404447	0.637225081	0.963265564	1.045275383	0.819131315	0.028608008
chr1-31994790-31995289	1.534487518	0	0.284258378	0.499939079	0.934251623	1.120805115	0.548643518	0.239404447	0.353512273	0	0.43785279	0.724979004	0.032401864
chr1-32130972-32131471	1.534487518	0	1.02465617	0.870508886	0.629043659	0.911509243	0.724213774	0.624349606	0.637225081	0.963265564	0.960188935	0.772823087	0.040158865
chr1-32247339-32247838	1.870107084	0.776178741	1.062757577	0.870508886	1.18603064	1.303549166	1.021892437	1.13971065	0.945276463	0.963265564	1.589439886	1.138977165	0.021056345
chr1-32413856-32414355	3.037039404	1.944991445	1.136068334	0.499939079	1.671817768	0.911509243	0.929326864	1.13971065	0.720620373	1.535772417	1.045275383	0.94379496	0.010691797
chr1-32681484-32681983	1.870107084	0.776178741	1.668046929	0.97552672	0.629043659	0.79425105	1.268531112	0.972835719	0.945276463	0.963265564	0.869768054	1.38311298	0.039761203
chr1-32895353-32895852	3.336983772	1.944991445	1.455372084	2.013329401	1.297155372	1.386915281	1.066039293	2.296001222	2.083877947	1.535772417	1.531633151	1.225028577	0.011834634
chr1-33016367-33016866	1.712034928	0.776178741	1.136068334	0.499939079	0.241449505	0.79425105	0.324680594	1.01639864	0.874208408	0	0.669913812	0.825627084	0.03106149
chr1-33147515-33148014	2.012557284	1.278090325	0.861312548	1.16508324	1.065626732	1.679212364	0.897103092	0.679589667	0.874208408	0.963265564	0.558544227	0.889025142	0.023676749
chr1-33165371-33165870	2.012557284	0	0.945294869	1.251272398	1.297155372	0.911509243	0.742465351	1.13971065	0.720620373	0.963265564	0.773298856	0.955688736	0.026464509
chr1-33497291-33497790	3.224374105	0	0.465840941	0.870508886	0.934251623	3.182047963	0.275391651	0.507088171	0.353512273	1.535772417	0.669913812	0.624250513	0.043389031
chr1-33515828-33516327	3.873553042	0	0.98552115	1.409589374	1.496614845	2.31166444	0.300246604	2.524390876	1.310859253	2.262695481	1.342863383	0.441787209	0.030895614
chr1-33626838-33627337	2.473125072	0.776178741	0.347359649	1.16508324	1.18603064	0.79425105	0.348707645	0.833650649	0.548711744	1.535772417	0.558544227	0.32743571	0.011682644
chr1-34561778-34562277	2.371023837	1.278090325	0.218270413	0.186565569	1.065626732	0	0.224359028	0.507088171	0.454410852	0.963265564	0.43785279	0.20323409	0.010590154
chr1-34696112-34696611	3.63007115	0	0.407816238	1.857174594	1.297155372	2.029821373	0.250100975	0.566909928	0.454410852	0	0.869768054	0.336561061	0.013286057
chr1-34712252-34712751	2.012557284	1.278090325	0.521621865	1.16508324	0.629043659	1.019949249	1.204140842	0.784102708	0.548711744	0	0.161172552	0.441787209	0.030781771
chr1-34786410-34786909	4.0156796	2.189964845	2.478574792	2.982320831	2.565318183	3.357640478	2.10502933	2.365026334	2.233345531	2.262695481	2.517986999	2.276676001	0.013726888
chr1-34787884-34788383	2.968768765	0.776178741	0.575326097	1.552238327	1.18603064	1.120805115	1.281071349	0.566909928	1.013007408	0.963265564	0.558544227	0.69690985	0.005152472
chr1-34852573-34853072	4.0156796	3.456312328	3.170496446	3.573623107	3.413530549	3.586482913	3.272813266	3.342782125	2.69171087	3.516884961	3.078323209	3.268834363	0.043577768
chr1-35004239-35004738	2.012557284	0	1.099878567	1.16508324	0.241449505	0.526575794	0.485027933	0.732792384	0.127706944	0.963265564	0.869768054	0.955688736	0.023092226
chr1-35084689-35085188	1.870107084	0	0.725394162	0.499939079	0.241449505	0.79425105	0.372341088	0.444678179	0.720620373	0	0.669913812	0.624250513	0.008175887
chr1-35370199-35370698	2.473125072	1.278090325	0.98552115	0.757242118	1.065626732	0.79425105	1.633768828	1.324355749	1.36370282	0	1.201728838	0.759314482	0.02417739
chr1-35424001-35424500	1.534487518	0.776178741	0.772137608	1.251272398	0.448223995	1.215068698	0.648806914	0.833650649	0.720620373	0.963265564	0.558544227	0.925768399	0.038893718
chr1-35610909-35611408	1.870107084	0.776178741	0.677085365	1.682043093	0.629043659	0.79425105	0.506546319	0.972835719	0.454410852	0.963265564	0.161172552	0.961599055	0.039983258
chr1-36093853-36094352	3.538834681	2.189964845	1.02465617	0.97552672	2.565318183	1.386915281	0.960846588	0.833650649	0.874208408	0.963265564	0.43785279	0.882809246	0.017627509
chr1-36099525-36100024	3.673613131	2.890115626	2.759428272	3.171042553	2.771833702	2.927439849	2.942656954	2.940860944	2.628335923	2.262695481	2.860836879	3.110274907	0.023040563
chr1-36262814-36263313	1.870107084	1.278090325	1.426440149	0.870508886	0.629043659	1.215068698	1.021892437	0.881553266	1.139616965	1.535772417	1.201728838	1.320102792	0.042656637
chr1-36605741-36606240	3.037039404	0	0.677085365	1.801126811	1.586874285	0.911509243	0.348707645	0.679589667	0.637225081	1.944541532	0.869768054	0.483462886	0.021860102
chr1-36614959-36615458	2.142197479	0	0.772137608	1.073415986	1.18603064	0.79425105	0.372341088	0.732792384	0.353512273	0	0.161172552	0.441787209	0.014868173
chr1-36994569-36995068	2.142197479	1.278090325	0.521621865	0.634319226	0.629043659	0.79425105	0.348707645	0.444678179	0.245022884	1.535772417	0.669913812	0.507902396	0.017491729
chr1-37338568-37339067	2.897106279	0	0.861312548	0.870508886	1.400329395	0.911509243	0.52774846	1.392068528	0.874208408	0	1.894720161	0.563367632	0.019930788
chr1-37391375-37391874	2.968768765	1.278090325	1.062757577	1.409589374	1.496614845	2.353715812	0.8641431	0.507088171	0.799457282	0	0.869768054	0.979186108	0.027589203
chr1-37393608-37394107	2.568475607	1.278090325	1.205833251	0.870508886	1.065626732	1.922149168	0.589547086	1.01639864	0.945276463	1.535772417	0.869768054	1.259021846	0.014983603
chr1-37410832-37411331	3.538834681	0.776178741	0.725394162	0.870508886	1.671817768	2.394576114	1.051473261	0.732792384	1.36370282	1.944541532	1.848118264	0.792851752	0.016394196
chr1-37634545-37635044	3.037039404	1.649737861	2.23337568	2.577693752	2.425544115	2.510640944	2.362709866	1.768390386	2.342684025	2.262695481	2.221587305	2.1836611	0.039488395
chr1-37676039-37676538	2.012557284	0	0.627102733	0.634319226	1.297155372	1.611500666	0.976351917	0.507088171	0.127706944	0.963265564	0.43785279	0.398871727	0.043221878
chr1-37940346-37940845	2.657913029	0.776178741	1.02465617	0.870508886	0.448223995	1.120805115	0.705728333	0.927916327	0.637225081	1.535772417	1.125621901	0.772823087	0.005462189
chr1-38071772-38072271	2.012557284	1.278090325	1.668046929	0.757242118	1.065626732	0.79425105	0.88071722	1.488027729	0.874208408	0.963265564	1.045275383	1.591853214	0.044316907
chr1-38084928-38085427	2.371023837	0.776178741	0.945294869	1.618600096	1.90021855	0.79425105	0.83041246	0.881553266	0.454410852	0.963265564	0.558544227	0.772823087	0.025007074
chr1-38176183-38176682	3.390155258	0.776178741	0.465840941	2.154220918	1.496614845	1.540453799	0.609572044	0.784102708	0.799457282	1.944541532	0.43785279	0.28092254	0.018351877
chr1-38208108-38208607	2.142197479	1.278090325	0.772137608	1.073415986	0.629043659	0.911509243	1.066039293	0.833650649	1.139616965	0	0.669913812	0.609268967	0.016668214
chr1-38509823-38510322	2.012557284	0.776178741	0	0.870508886	0.241449505	1.120805115	0.372341088	0	0.127706944	0.963265564	0.306135253	0.183140241	0.015975736
chr1-39089467-39089966	2.821697214	1.649737861	1.643115006	2.241042245	1.496614845	2.177614552	1.623957609	2.166640899	2.204665225	1.535772417	2.026121984	1.391893919	0.032502885
chr1-39475492-39475991	1.870107084	1.278090325	1.396916117	1.409589374	0.934251623	0.79425105	0.8641431	1.01639864	1.139616965	1.535772417	1.201728838	1.282821536	0.035946001
chr1-39531078-39531577	2.568475607	0	1.239490067	0.499939079	0.448223995	1.120805115	0.463183726	0.566909928	0.799457282	1.535772417	0.960188935	0.870296526	0.013064966
chr1-39622928-39623427	2.473125072	0.776178741	1.239490067	1.251272398	1.586874285	0.526575794	1.604132705	1.05868462	1.077700633	1.535772417	0.43785279	1.080430725	0.022395761
chr1-39683623-39684122	2.012557284	0.776178741	1.304535955	1.482676215	1.297155372	1.303549166	1.036758663	1.13971065	1.139616965	1.535772417	1.274021269	1.085852399	0.017271076
chr1-40396143-40396642	1.534487518	0.776178741	1.396916117	0.634319226	0.448223995	0.666612541	0.372341088	0.566909928	0.799457282	0.963265564	0.669913812	0.85132158	0.037623769
chr1-40421708-40422207	2.657913029	0	0.903914721	1.16508324	0.629043659	1.743888032	1.036758663	0.566909928	0.945276463	0.963265564	0.669913812	0.547736812	0.012955643
chr1-41161757-41162256	3.390155258	1.278090325	1.643115006	1.073415986	2.473655916	0.79425105	0.66803134	1.606786192	1.256006278	0.963265564	1.274021269	0.949754105	0.012424063
chr1-41260173-41260672	2.657913029	0	1.76367717	1.16508324	1.297155372	0.911509243	0.648806914	1.488027729	1.728527723	1.535772417	1.125621901	1.629464899	0.043089437
chr1-41813426-41813925	2.371023837	1.278090325	0.98552115	1.409589374	0.448223995	1.019949249	0.324680594	0.624349606	1.256006278	1.535772417	0.669913812	0.646435108	0.020452893
chr1-41828621-41829120	1.870107084	0	0.465840941	0.351744287	0.629043659	0.911509243	0.300246604	0.311123681	0.353512273	0	0.960188935	0.491655477	0.009841543
chr1-41853979-41854478	2.012557284	1.278090325	0.677085365	1.251272398	0.934251623	1.386915281	0.485027933	0.507088171	1.310859253	0.963265564	0.306135253	0.531934784	0.036103598
chr1-41907797-41908296	2.142197479	0	0.218270413	0.757242118	1.065626732	0.197658311	0.463183726	0.163932542	0.720620373	1.535772417	0.43785279	0.223051912	0.020678097
chr1-42000886-42001385	2.261142689	0	0.407816238	0.870508886	1.18603064	1.019949249	0.324680594	0.507088171	1.36370282	1.535772417	0.306135253	0.271437208	0.031334059
chr1-42706566-42707065	1.712034928	0.776178741	0.861312548	0.351744287	0.448223995	0.371470485	0.463183726	0.37944582	0.637225081	0.963265564	0.773298856	0.838531534	0.008977138
chr1-43241329-43241828	2.012557284	0.776178741	0.521621865	0.870508886	0.241449505	1.465726115	1.457162278	0.927916327	0.454410852	0	0.306135253	0.624250513	0.039652317
chr1-43267262-43267761	2.968768765	0	0.407816238	1.16508324	2.215242618	2.353715812	0.629322851	0.507088171	0.548711744	0.963265564	0.43785279	0.745678193	0.04147214
chr1-43313418-43313917	1.33198265	0.776178741	0.725394162	0.870508886	0.789703632	1.120805115	0.589547086	0.732792384	0.454410852	0.963265564	0.773298856	0.979186108	0.036534221
chr1-43337487-43337986	1.712034928	0.776178741	0.677085365	1.251272398	1.065626732	0.526575794	1.108875258	0.784102708	0.637225081	0	0.161172552	0.895214373	0.04960958
chr1-43514933-43515432	1.534487518	0	0.465840941	0.870508886	0.789703632	0.79425105	1.051473261	0.311123681	0.245022884	0	0.669913812	0.483462886	0.036488297
chr1-43529123-43529622	3.83572055	3.547058751	3.179194385	3.214603072	3.554418136	3.457437417	3.067350237	3.245457077	3.291721351	2.935087591	3.480888112	3.34428823	0.045450589
chr1-43639888-43640387	1.534487518	0.776178741	0.903914721	0.757242118	0.629043659	1.120805115	0.991692374	0.784102708	0.548711744	0	0.558544227	0.616779187	0.038354409
chr1-43853384-43853883	2.261142689	0.776178741	1.272379565	1.251272398	1.400329395	0.666612541	0.506546319	1.099766393	0.720620373	1.535772417	0.773298856	1.169937694	0.018334569
chr1-44021095-44021594	4.570600216	2.582103409	2.391435018	3.337908662	4.150603861	2.31166444	2.332906723	3.03917519	3.221880268	1.944541532	1.69853681	2.352856052	0.044702398
chr1-44103337-44103836	1.870107084	1.278090325	1.171372457	1.251272398	0.934251623	1.120805115	0.8641431	0.679589667	0.548711744	0	0.669913812	1.0023069	0.046266189
chr1-44835781-44836280	3.224374105	2.744313944	2.881700801	2.543939974	2.732828059	3.00864787	2.640859906	2.785865327	2.516102163	2.743796875	2.686387763	2.837255862	0.022874035
chr1-44847776-44848275	3.102224814	1.278090325	0.903914721	0.870508886	1.18603064	0.79425105	1.318051014	0.972835719	1.36370282	0.963265564	0.558544227	0.99079282	0.003097495
chr1-44864078-44864577	1.534487518	0	1.062757577	0.186565569	0.629043659	0.911509243	0.395593613	0.507088171	0.454410852	0.963265564	0.558544227	1.025062992	0.047296848
chr1-44881176-44881675	2.371023837	1.278090325	0.903914721	1.073415986	1.18603064	1.215068698	0.589547086	0.833650649	0.353512273	1.535772417	0.306135253	0.555573391	0.01839208
chr1-46075396-46075895	1.534487518	0.776178741	0.861312548	0.499939079	0.789703632	0.197658311	0.648806914	1.099766393	0.874208408	0.963265564	1.045275383	0.967485259	0.039102718
chr1-46232918-46233417	1.712034928	0.776178741	1.02465617	0.634319226	0.934251623	0.911509243	0.506546319	0.732792384	0.874208408	0	0.869768054	0.973347546	0.024781395
chr1-46254525-46255024	1.534487518	0	0.725394162	0	0.629043659	0.911509243	0.441003679	0.679589667	0.454410852	0.963265564	0.43785279	0.876566452	0.034426474
chr1-46513183-46513682	1.712034928	0.776178741	0.861312548	0.757242118	0.934251623	0.666612541	0.485027933	0.624349606	0.637225081	1.535772417	0.773298856	0.424773899	0.027421224
chr1-46812315-46812814	1.712034928	0	1.062757577	1.33260145	0.448223995	0.666612541	0.52774846	0.239404447	0.454410852	0.963265564	0.43785279	0.531934784	0.036247843
chr1-47224607-47225106	1.870107084	1.649737861	1.366775245	1.33260145	0.934251623	0.666612541	1.021892437	1.099766393	1.36370282	0.963265564	1.201728838	1.074988599	0.04547317
chr1-47664163-47664662	1.870107084	0	0.407816238	0.634319226	0.789703632	0.666612541	1.217250858	0.311123681	0.720620373	0	0.43785279	0.242601188	0.016443071
chr1-48653586-48654085	2.261142689	0	1.565624895	0.97552672	0.789703632	1.019949249	0.742465351	0.881553266	0.454410852	0.963265564	0.558544227	0.703978502	0.016885216
chr1-49664951-49665450	1.096338138	0	0.284258378	0.186565569	0	0.197658311	0.976351917	0.163932542	0.127706944	0	0	0.232859663	0.02653852
chr1-50451231-50451730	2.821697214	0.776178741	2.093141454	2.013329401	1.586874285	1.465726115	0.724213774	1.392068528	1.36370282	1.944541532	1.408569579	1.855777754	0.037958554
chr1-50696504-50697003	1.870107084	0	0.861312548	0.351744287	0.448223995	0.666612541	0.275391651	0.311123681	0.353512273	0	0.869768054	0.601719446	0.008727878
chr1-50952281-50952780	1.712034928	0.776178741	1.396916117	0.634319226	0.789703632	0.526575794	0.760488909	1.253307692	0.945276463	0.963265564	1.045275383	1.278092904	0.041872439
chr1-53075967-53076466	2.371023837	1.278090325	1.272379565	1.33260145	1.18603064	1.540453799	0.976351917	1.842874992	1.36370282	0.963265564	1.531633151	1.169937694	0.013241542
chr1-53409861-53410360	3.164591832	1.278090325	0.725394162	2.705325784	1.82802934	2.22369573	0.88071722	1.01639864	0.945276463	0.963265564	1.045275383	0.539857433	0.040998992
chr1-53428239-53428738	1.870107084	0	0.465840941	0	0	0.666612541	0.116536493	0.311123681	0.353512273	0	0.161172552	0.261889098	0.003695898
chr1-53738521-53739020	3.336983772	2.399316699	2.547374844	2.931013841	2.882896137	1.922149168	2.454142103	2.204799556	2.516102163	2.262695481	2.788639607	1.994838941	0.046889332
chr1-53754694-53755193	1.712034928	0.776178741	1.02465617	0.97552672	1.18603064	0.666612541	1.230242814	1.289269037	0.874208408	1.535772417	0.960188935	0.792851752	0.047569419
chr1-54609362-54609861	3.102224814	1.944991445	0.861312548	1.857174594	1.671817768	1.386915281	1.446068495	1.289269037	2.083877947	2.262695481	1.201728838	0.759314482	0.026242966
chr1-55443461-55443960	4.425327368	0	1.02465617	1.618600096	2.609054033	0.371470485	0.348707645	3.160634754	2.444316595	0	2.457182457	0.252277376	0.048477901
chr1-55452640-55453139	1.870107084	0	0.218270413	0.186565569	0.448223995	0	0.059444609	0.239404447	0.127706944	0	0.306135253	0.152464769	0.002198818
chr1-55540034-55540533	1.870107084	0	0.149118925	0.186565569	0.934251623	0.197658311	0.441003679	0.163932542	0.353512273	0	0.43785279	0.152464769	0.005372751
chr1-55655522-55656021	2.142197479	0	0.149118925	0.499939079	0.448223995	0.371470485	0.171454816	0.084293463	0.127706944	0	0	0.21317703	0.002373932
chr1-55718707-55719206	2.473125072	0	0.149118925	0.870508886	1.297155372	0	0.250100975	0.679589667	1.139616965	0	0.669913812	0.290345917	0.012422225
chr1-56200517-56201016	3.037039404	0.776178741	0.725394162	1.742813287	1.065626732	1.865141546	0.250100975	0.972835719	0.874208408	0	0.161172552	0.193222149	0.01883891
chr1-56287737-56288236	1.33198265	0	0.284258378	0	0.241449505	0.526575794	1.281071349	0.084293463	0.454410852	0	0.558544227	0.183140241	0.046695066
chr1-56318055-56318554	2.657913029	0	0.284258378	0.499939079	0.241449505	0.197658311	0.224359028	0.624349606	0	0	0.306135253	0.131645998	0.002195359
chr1-56506188-56506687	1.870107084	0	0.575326097	0.870508886	0.789703632	0.197658311	0.56924026	0.927916327	1.198985016	0	1.342863383	0.261889098	0.043077569
chr1-56573484-56573983	2.142197479	0.776178741	0.465840941	0.870508886	0.448223995	0.666612541	1.255880917	0.311123681	1.077700633	0.963265564	0.161172552	0.21317703	0.013639788
chr1-56709214-56709713	2.012557284	1.278090325	1.483735203	1.482676215	1.18603064	1.215068698	1.08045973	1.358609364	1.55761667	1.535772417	1.342863383	1.576529622	0.016396877
chr1-57102796-57103295	2.657913029	0.776178741	0.817413971	0.97552672	1.496614845	0.666612541	0.300246604	0.784102708	2.233345531	0.963265564	1.894720161	0.290345917	0.046407608
chr1-57105903-57106402	1.712034928	0	0.677085365	0.870508886	0.934251623	0.526575794	0.945172804	0.624349606	1.256006278	0	0.960188935	0.299708141	0.048660176
chr1-57128326-57128825	1.870107084	0.776178741	0.218270413	0.186565569	1.065626732	0.197658311	0.300246604	0.624349606	0.353512273	0	1.408569579	0.318252271	0.027238229
chr1-57241067-57241566	2.261142689	0	0.347359649	0.499939079	1.065626732	0.371470485	0.324680594	1.05868462	1.198985016	1.535772417	0.869768054	0.271437208	0.025514316
chr1-57337043-57337542	2.568475607	0	0.627102733	0.870508886	0.934251623	0.79425105	0.348707645	1.358609364	1.36370282	0.963265564	2.327299292	0.318252271	0.047663938
chr1-57384955-57385454	2.821697214	0	0.218270413	0.499939079	1.065626732	0.79425105	0.144256957	1.01639864	1.511526581	0.963265564	1.408569579	0.21317703	0.014327696
chr1-57411353-57411852	2.742128106	0	0.218270413	0.870508886	2.27076105	0.911509243	0.418477304	0.624349606	1.013007408	0	1.531633151	0.252277376	0.036533853
chr1-57850186-57850685	1.870107084	0	0.284258378	1.16508324	1.400329395	1.019949249	0.485027933	0.311123681	0.454410852	0	0.773298856	0.232859663	0.040528098
chr1-58911723-58912222	1.712034928	0	0.575326097	0.634319226	0.629043659	0.371470485	0.395593613	0.732792384	0.548711744	0	0.306135253	0.441787209	0.00709799
chr1-60675660-60676159	1.870107084	0	0.347359649	0.870508886	0.448223995	0.526575794	0.116536493	0.732792384	0.353512273	0	0	0.183140241	0.007535551
chr1-60746108-60746607	2.568475607	0.776178741	0.465840941	0.97552672	1.065626732	0.197658311	1.330169888	0.833650649	0.548711744	0.963265564	0.43785279	0.223051912	0.007676619
chr1-60861118-60861617	2.897106279	2.189964845	0.521621865	0.97552672	0.241449505	0.79425105	1.916957522	1.42476926	1.077700633	0	0.773298856	0.336561061	0.037767552
chr1-60872667-60873166	2.371023837	0	0.284258378	1.16508324	0.629043659	0.371470485	0.976351917	1.13971065	1.139616965	0	0	0.252277376	0.016969364
chr1-60886995-60887494	2.012557284	0.776178741	0.407816238	0.97552672	0.629043659	1.019949249	0.724213774	1.548628597	1.013007408	0	0.161172552	0.299708141	0.03471232
chr1-60893803-60894302	1.712034928	0	0.076485247	0.757242118	0.448223995	0	0.629322851	0.927916327	1.36370282	0	0.161172552	0.142092936	0.038269147
chr1-60923568-60924067	2.568475607	0.776178741	0.284258378	1.801126811	1.065626732	1.465726115	0.463183726	1.768390386	1.139616965	0.963265564	0.43785279	0.372495992	0.034991883
chr1-60935210-60935709	2.742128106	0	0.218270413	0.757242118	0.789703632	1.019949249	0.629322851	1.635008818	1.198985016	1.535772417	0.669913812	0.271437208	0.017632382
chr1-60950620-60951119	2.012557284	0.776178741	0.521621865	0.634319226	1.065626732	0.526575794	1.08045973	1.216426991	0.874208408	0	0.43785279	0.290345917	0.01902012
chr1-61198310-61198809	1.870107084	1.278090325	0.677085365	1.16508324	1.18603064	1.019949249	1.021892437	1.099766393	0.548711744	0.963265564	0.306135253	0.271437208	0.039754033
chr1-61464605-61465104	2.473125072	0	0.772137608	0.634319226	0.241449505	0.911509243	0.52774846	0.679589667	0.799457282	1.535772417	0.306135253	0.271437208	0.010611083
chr1-61708524-61709023	2.657913029	0.776178741	0.521621865	0.97552672	1.297155372	1.019949249	2.443024982	0.679589667	0.245022884	1.535772417	0.669913812	0.499801807	0.041998764
chr1-61921150-61921649	1.712034928	1.278090325	0.521621865	0.634319226	1.18603064	0.79425105	0.485027933	0.732792384	0.799457282	0	0.669913812	1.058537954	0.043550617
chr1-62036263-62036762	2.473125072	0	0.465840941	0.757242118	1.065626732	0.371470485	0.300246604	1.662689916	1.077700633	1.535772417	0.558544227	0.491655477	0.025256623
chr1-62135727-62136226	1.870107084	1.649737861	1.02465617	1.073415986	0.934251623	1.303549166	1.400820091	1.178578691	1.36370282	1.535772417	0.960188935	1.013729813	0.046790409
chr1-62412232-62412731	3.037039404	0	0.725394162	0.97552672	1.586874285	1.540453799	0.548643518	0.833650649	0.945276463	2.262695481	0.43785279	0.631683347	0.024650795
chr1-62746337-62746836	2.371023837	0.776178741	0.945294869	1.33260145	1.18603064	1.386915281	1.255880917	1.099766393	1.36370282	1.944541532	1.201728838	0.85132158	0.018672278
chr1-63615694-63616193	3.28177738	2.744313944	2.805098982	2.735544393	2.473655916	2.547343058	2.391909777	2.478402235	2.71223194	2.743796875	2.813109012	2.840466854	0.015348753
chr1-64763556-64764055	1.534487518	0.776178741	1.099878567	0.634319226	0.629043659	0.371470485	0.629322851	0.881553266	0.548711744	0	0.960188935	0.466936801	0.033526243
chr1-64848557-64849056	2.261142689	0	0.861312548	0.870508886	1.496614845	0.911509243	0.506546319	0.507088171	0.548711744	0	0.306135253	0.483462886	0.015920671
chr1-65067725-65068224	4.842681431	3.71303683	4.026741006	4.520431918	4.277996821	4.285495229	4.055453391	4.455400085	4.313345998	4.09973351	4.382449937	4.36973716	0.04775215
chr1-65170349-65170848	1.870107084	0.776178741	0.627102733	0.757242118	0.934251623	1.540453799	0.418477304	1.253307692	0.874208408	0	0.669913812	0.309010001	0.047018541
chr1-65325425-65325924	2.742128106	0.776178741	1.483735203	1.552238327	0.629043659	1.465726115	0.395593613	1.01639864	0.548711744	0	0.773298856	0.925768399	0.016116408
chr1-66264418-66264917	2.261142689	0.776178741	0.465840941	0.499939079	0.629043659	1.465726115	0.463183726	0.37944582	0.720620373	0	0.960188935	0.309010001	0.011626381
chr1-66335942-66336441	3.490957384	1.649737861	0.407816238	1.251272398	0.629043659	2.130012792	1.177557904	0.37944582	0.245022884	0.963265564	0.869768054	0.32743571	0.011901131
chr1-66446090-66446589	3.390155258	2.399316699	1.917144232	2.437664802	2.565318183	2.22369573	1.979848501	2.045707691	2.316116406	3.10395832	2.487905041	2.06239872	0.028466361
chr1-66623652-66624151	2.742128106	1.649737861	1.304535955	1.618600096	1.400329395	1.679212364	1.604132705	0.927916327	0.874208408	1.535772417	0.669913812	1.497370826	0.014942265
chr1-66654668-66655167	2.142197479	0	1.304535955	1.33260145	0.934251623	0.911509243	0.348707645	0.833650649	0.548711744	1.535772417	0.773298856	1.342923643	0.04695948
chr1-66896655-66897154	1.712034928	0.776178741	0.677085365	0.351744287	0.241449505	0.371470485	0.463183726	0.507088171	0.245022884	0	0	0.752512449	0.008631757
chr1-67123682-67124181	1.712034928	0	0.677085365	0.757242118	0.629043659	0.79425105	0.52774846	0.444678179	0.454410852	0	0.43785279	0.985001136	0.0155186
chr1-67367656-67368155	2.261142689	1.278090325	0.347359649	0.757242118	0.629043659	1.215068698	1.268531112	0.239404447	0.637225081	0.963265564	0.43785279	0.363595823	0.015152396
chr1-67786585-67787084	1.33198265	0.776178741	0.627102733	0.757242118	0.629043659	0.526575794	0.275391651	0.37944582	0.637225081	0	0.669913812	0.882809246	0.031572946
chr1-70766310-70766809	3.336983772	0	0.218270413	1.742813287	2.473655916	0.371470485	0.275391651	0.37944582	0.637225081	1.535772417	0.161172552	0.152464769	0.02688766
chr1-71192902-71193401	2.142197479	0	0.627102733	0.97552672	1.065626732	0.911509243	0.463183726	0.732792384	0.454410852	0	0.306135253	0.85132158	0.012513083
chr1-71650038-71650537	3.037039404	0.776178741	0.627102733	1.16508324	1.297155372	0.371470485	0.198149411	1.01639864	1.60227978	1.944541532	0.161172552	0.766084595	0.017256523
chr1-72538121-72538620	1.712034928	0	0.817413971	0.97552672	0.448223995	0.666612541	0.372341088	0.679589667	0.548711744	0	0.306135253	0.973347546	0.02129716
chr1-75079947-75080446	2.473125072	0	0.284258378	0.97552672	1.400329395	0.526575794	0.171454816	0.311123681	0.637225081	0	0.306135253	0.078245517	0.009412814
chr1-76499110-76499609	1.712034928	0	0.076485247	0.351744287	0	0.526575794	0.116536493	0.566909928	1.013007408	0	0.161172552	0.162762568	0.010333265
chr1-76568056-76568555	2.012557284	0	0.218270413	1.251272398	1.297155372	0.666612541	0.275391651	0.311123681	0.799457282	0.963265564	0.161172552	0.261889098	0.02761862
chr1-76577630-76578129	2.473125072	0.776178741	0.149118925	1.409589374	1.586874285	0.526575794	0.144256957	0.784102708	0.245022884	0	0.161172552	0.110522399	0.020131816
chr1-76624731-76625230	1.712034928	0	0.407816238	1.073415986	1.400329395	0.911509243	0.250100975	0.444678179	0.454410852	0.963265564	0.306135253	0.21317703	0.04986912
chr1-76720204-76720703	1.712034928	0	0.076485247	1.552238327	0	0.526575794	0.224359028	0.311123681	0.353512273	0	0.161172552	0.078245517	0.028471703
chr1-76932336-76932835	1.712034928	0	0.218270413	0.757242118	0.241449505	0.371470485	0.088272945	0.679589667	0.720620373	0	1.531633151	0.183140241	0.040601096
chr1-76949308-76949807	4.234994641	0.776178741	0.465840941	1.16508324	1.671817768	1.465726115	0.275391651	0.507088171	0.548711744	1.535772417	1.589439886	0.223051912	0.0056774
chr1-76957830-76958329	2.657913029	0	0.076485247	1.682043093	1.297155372	0	0.224359028	0.239404447	0.127706944	0	2.146548328	0.067324066	0.043802387
chr1-76975548-76976047	1.33198265	0	0.149118925	0.351744287	0.448223995	0.197658311	0.144256957	0.163932542	0.720620373	0	1.201728838	0.152464769	0.039312826
chr1-76981490-76981989	1.870107084	0	0.347359649	0.634319226	0.241449505	0	0.224359028	0.444678179	0.454410852	0	0.960188935	0.21317703	0.007241728
chr1-76992555-76993054	1.712034928	0	0.575326097	0.634319226	0.448223995	0.371470485	0.224359028	0.507088171	0.454410852	0	1.342863383	0.110522399	0.022427692
chr1-77004851-77005350	1.534487518	0	0.407816238	0.351744287	0.241449505	0	0.116536493	0.37944582	0.548711744	0	1.471413151	0.193222149	0.037825987
chr1-77044278-77044777	3.441436531	0.776178741	0.284258378	1.073415986	1.496614845	0.197658311	0.395593613	0.239404447	0.945276463	0.963265564	1.201728838	0.271437208	0.005419435
chr1-77064227-77064726	2.371023837	0	0.284258378	0.870508886	0.629043659	0.197658311	0.198149411	1.01639864	1.414679011	0	2.067391166	0.183140241	0.047326558
chr1-77303468-77303967	2.473125072	0	0.218270413	1.16508324	0.629043659	1.386915281	0.250100975	0.163932542	0	0	0.161172552	0.045229959	0.011599822
chr1-77388573-77389072	1.534487518	0.776178741	0.218270413	0.634319226	1.065626732	1.120805115	0.324680594	0.311123681	0.245022884	0.963265564	0.558544227	0.631683347	0.041121087
chr1-77438313-77438812	2.142197479	1.278090325	0.347359649	0.870508886	1.496614845	0.526575794	1.177557904	0.163932542	0.127706944	0.963265564	0.306135253	0.099843473	0.035919609
chr1-77562964-77563463	2.261142689	0	0.725394162	1.251272398	1.671817768	0.79425105	0.116536493	0.624349606	0.548711744	0.963265564	0.558544227	0.309010001	0.026147308
chr1-78676384-78676883	2.142197479	0	0.627102733	0.499939079	1.297155372	0.666612541	1.066039293	0.833650649	0.720620373	0	1.045275383	0.889025142	0.020573573
chr1-82178450-82178949	1.870107084	1.278090325	0.627102733	0.634319226	1.18603064	1.120805115	0.300246604	0.566909928	0.454410852	0	0.960188935	1.013729813	0.040206139
chr1-82178993-82179492	2.473125072	1.278090325	0.407816238	0.870508886	1.90021855	1.540453799	0.418477304	0.927916327	1.139616965	0.963265564	0.869768054	1.310872407	0.027763183
chr1-82202522-82203021	1.712034928	0.776178741	0.725394162	0.634319226	0.448223995	0.526575794	0.441003679	0.732792384	0.637225081	1.535772417	0.773298856	1.220106345	0.038179368
chr1-82400608-82401107	1.712034928	0	0.149118925	0.757242118	0.789703632	1.303549166	0.742465351	0.311123681	0.637225081	0	0.306135253	0.271437208	0.030732388
chr1-84936182-84936681	2.897106279	1.944991445	2.129498499	1.857174594	1.968967056	2.22369573	2.296310736	2.024528587	2.261466777	1.535772417	2.107512574	1.729842334	0.016506287
chr1-85952209-85952708	2.897106279	0	0	1.16508324	0.789703632	0.79425105	0.088272945	0.239404447	0	0	0	0.142092936	0.00504416
chr1-86788210-86788709	1.870107084	0.776178741	0.407816238	0.499939079	1.297155372	1.120805115	0.991692374	0.311123681	0.127706944	0	0.43785279	0.172987383	0.031107232
chr1-86965162-86965661	2.821697214	1.649737861	1.87493668	1.552238327	1.496614845	1.743888032	1.511386562	1.216426991	1.256006278	2.743796875	0.960188935	1.561041521	0.045901927
chr1-87189217-87189716	1.534487518	0	0.218270413	0.499939079	0.241449505	0.371470485	0.224359028	0.566909928	1.463915311	0	0.43785279	0.242601188	0.037544923
chr1-87252374-87252873	3.224374105	0	0.076485247	1.16508324	1.297155372	0.666612541	0.224359028	0.311123681	0.637225081	0	0.306135253	0.271437208	0.005013308
chr1-87394299-87394798	2.821697214	0	0.772137608	1.409589374	1.752036799	0.79425105	0.441003679	1.936558964	1.806945214	0.963265564	1.274021269	0.32743571	0.042096954
chr1-87449186-87449685	2.473125072	1.278090325	0.521621865	1.16508324	1.065626732	0.666612541	0.275391651	0.239404447	0.720620373	1.944541532	0.669913812	0.193222149	0.028100532
chr1-87878760-87879259	2.012557284	0	0.465840941	0.97552672	0.448223995	0.371470485	0.144256957	0.37944582	0.454410852	0	0.669913812	0.309010001	0.005918663
chr1-88880156-88880655	2.371023837	0.776178741	0.772137608	0.757242118	1.752036799	1.120805115	0.52774846	0.927916327	0.720620373	1.944541532	0.773298856	0.996561346	0.030953096
chr1-88922257-88922756	1.870107084	1.278090325	1.591920116	1.16508324	1.065626732	1.019949249	0.760488909	1.13971065	0.945276463	1.535772417	0.773298856	1.169937694	0.041785257
chr1-89533386-89533885	2.568475607	1.649737861	1.366775245	1.16508324	1.065626732	0.79425105	0.250100975	0.881553266	1.198985016	0.963265564	0.43785279	0.85132158	0.013950665
chr1-89872081-89872580	3.441436531	0	0.407816238	1.16508324	0.934251623	0.911509243	0.760488909	0.624349606	0.353512273	2.523208294	0.558544227	0.483462886	0.014040045
chr1-89987016-89987515	3.037039404	2.399316699	2.700228503	2.400425827	2.425544115	2.472980703	2.119067125	2.166640899	2.444316595	1.944541532	2.327299292	2.571518048	0.028093208
chr1-91791797-91792296	2.261142689	1.278090325	1.02465617	0.97552672	0.934251623	0.911509243	1.036758663	0.732792384	1.013007408	1.944541532	1.125621901	0.724979004	0.019197539
chr1-93434207-93434706	1.534487518	0.776178741	0.521621865	0.634319226	0.629043659	1.120805115	0.506546319	0.679589667	1.013007408	0	0.306135253	0.772823087	0.035815144
chr1-94006482-94006981	3.441436531	1.944991445	1.455372084	2.198284595	1.752036799	2.472980703	0.88071722	1.324355749	0.945276463	2.743796875	0.773298856	1.529557394	0.041977737
chr1-94013152-94013651	2.897106279	0	1.591920116	1.409589374	1.752036799	1.540453799	0.724213774	1.099766393	0.720620373	1.944541532	0.669913812	1.591853214	0.036603879
chr1-94409686-94410185	2.821697214	0	0.407816238	0.757242118	1.671817768	0.79425105	0.463183726	0.163932542	0.245022884	0.963265564	0.306135253	0.466936801	0.008706885
chr1-94526556-94527055	1.870107084	0.776178741	0.284258378	0	0.789703632	0.526575794	1.782300488	0.566909928	0.548711744	0.963265564	0.161172552	0.601719446	0.049272719
chr1-94779658-94780157	2.012557284	0	0	0.186565569	0.934251623	0.197658311	0.348707645	0.163932542	0.548711744	0	0	0.242601188	0.005136062
chr1-94793173-94793672	2.568475607	1.649737861	0.284258378	1.073415986	0.789703632	0.197658311	1.623957609	0.163932542	0.799457282	1.944541532	0.669913812	0.162762568	0.047102877
chr1-95057350-95057849	2.012557284	0.776178741	0.575326097	1.16508324	1.586874285	0.666612541	0.198149411	0.507088171	1.256006278	0	0	0.345629054	0.047510646
chr1-95348744-95349243	1.33198265	0	0.218270413	0.186565569	0.241449505	0.197658311	1.08045973	0.239404447	0.548711744	0.963265564	0.161172552	0.067324066	0.042941108
chr1-96803029-96803528	1.870107084	0	0.284258378	0.634319226	0	0	0.275391651	0.566909928	0.353512273	0	0.43785279	0.20323409	0.004162689
chr1-96987187-96987686	1.870107084	0	0.076485247	0.351744287	0.789703632	0.526575794	0.224359028	0.084293463	0.127706944	0	0.161172552	0.078245517	0.004380084
chr1-97170414-97170913	2.012557284	0	0.347359649	0.757242118	1.18603064	0.371470485	0.171454816	0.163932542	0.127706944	0.963265564	0.306135253	0.21317703	0.012657103
chr1-99279387-99279886	2.657913029	0	0.945294869	1.482676215	1.671817768	1.976989521	0.589547086	1.178578691	1.198985016	0	1.045275383	0.870296526	0.046374029
chr1-99600946-99601445	1.712034928	0	0.076485247	0.351744287	0.241449505	0.197658311	0.348707645	0.084293463	0.127706944	0	0	0.162762568	0.002191423
chr1-99672448-99672947	2.261142689	1.649737861	0.725394162	1.682043093	1.586874285	0.79425105	1.412265932	0.833650649	1.013007408	0.963265564	1.125621901	0.825627084	0.032011492
chr1-99675880-99676379	3.28177738	0.776178741	0.284258378	1.742813287	1.82802934	0.666612541	1.08045973	0.311123681	0.799457282	1.535772417	1.125621901	0.172987383	0.014029804
chr1-101006410-101006909	2.012557284	0	0.149118925	0.351744287	1.400329395	0.526575794	0.275391651	0.311123681	0.245022884	0.963265564	0.161172552	0.183140241	0.015777761
chr1-101683601-101684100	3.28177738	0	0.284258378	1.801126811	2.034587975	0.911509243	0.171454816	0	1.198985016	0.963265564	0.306135253	0.172987383	0.019995353
chr1-103514765-103515264	2.142197479	1.278090325	1.483735203	1.618600096	1.752036799	1.120805115	0.976351917	1.099766393	1.256006278	0.963265564	1.531633151	1.391893919	0.028608101
chr1-105138563-105139062	3.63007115	0.776178741	0.347359649	1.33260145	2.565318183	0.526575794	0.224359028	0.679589667	0.720620373	0	0.960188935	0.441787209	0.013358625
chr1-105914208-105914707	2.742128106	0	0.284258378	0.757242118	1.496614845	1.215068698	0.56924026	0.37944582	0.245022884	0	1.531633151	0.252277376	0.016895107
chr1-106055586-106056085	2.261142689	0.776178741	0.218270413	0.351744287	1.82802934	0.371470485	0.463183726	0.163932542	0	1.535772417	0.43785279	0.172987383	0.037129257
chr1-107683030-107683529	2.821697214	0.776178741	0.465840941	1.552238327	0.934251623	0.371470485	0.52774846	0.37944582	0.353512273	1.944541532	0.869768054	0.309010001	0.016270069
chr1-107690493-107690992	2.012557284	0	0.407816238	0.634319226	0.789703632	1.743888032	0.648806914	0.507088171	1.256006278	0.963265564	0.43785279	0.354640408	0.042687029
chr1-107706111-107706610	2.897106279	0.776178741	0.149118925	0.97552672	2.034587975	1.215068698	0.348707645	0.37944582	1.013007408	1.535772417	1.201728838	0.309010001	0.022414666
chr1-107805756-107806255	1.870107084	0	0.521621865	0.351744287	0.448223995	0.911509243	0.324680594	0.444678179	0.548711744	0.963265564	0.773298856	0.819131315	0.010225941
chr1-107817372-107817871	2.261142689	0.776178741	0.465840941	0.870508886	0.934251623	1.465726115	0.395593613	0.311123681	0.548711744	1.944541532	1.471413151	0.901377164	0.049297649
chr1-107835119-107835618	2.142197479	0.776178741	0.98552115	0.870508886	0.629043659	0.526575794	0.548643518	0.881553266	0.720620373	0	1.589439886	1.28753472	0.026359289
chr1-107858434-107858933	2.897106279	0	0.218270413	1.482676215	0.789703632	0.79425105	0.372341088	0.37944582	0.637225081	0.963265564	1.201728838	0.718012747	0.007726283
chr1-107867459-107867958	2.657913029	1.944991445	0.575326097	1.409589374	1.752036799	1.120805115	1.136741903	0.732792384	0.353512273	0.963265564	1.531633151	0.99079282	0.029769746
chr1-107907898-107908397	2.657913029	0	0.284258378	1.16508324	1.297155372	0.197658311	0.56924026	0.507088171	0.799457282	1.535772417	1.125621901	1.080430725	0.017146462
chr1-107921035-107921534	2.012557284	0	0.575326097	0.634319226	0.934251623	0.526575794	0.52774846	0.624349606	0.799457282	0.963265564	1.408569579	1.476883359	0.03404133
chr1-107926967-107927466	2.261142689	1.278090325	0.575326097	0.757242118	1.065626732	1.120805115	0.395593613	0.679589667	0.548711744	0.963265564	1.125621901	0.985001136	0.008518939
chr1-107927575-107928074	2.473125072	0	0.465840941	0.757242118	1.065626732	1.215068698	0.463183726	0.566909928	0.720620373	0	0.960188935	1.144183613	0.011840728
chr1-107935291-107935790	2.142197479	1.649737861	0.347359649	1.482676215	0.934251623	0.79425105	0.372341088	0.507088171	0.353512273	0	0.558544227	0.668283727	0.036057733
chr1-107954052-107954551	2.261142689	1.278090325	0.575326097	0.97552672	1.671817768	0.79425105	0.324680594	0.37944582	0.945276463	0.963265564	1.894720161	0.766084595	0.04767693
chr1-108000597-108001096	3.102224814	0	0.677085365	1.33260145	2.097353534	1.019949249	0.83041246	0.507088171	0.454410852	0.963265564	1.531633151	0.450219213	0.017167329
chr1-108038849-108039348	2.473125072	1.278090325	0.521621865	1.33260145	0.789703632	1.019949249	1.746576454	0.311123681	0.245022884	1.944541532	0.869768054	0.309010001	0.048465926
chr1-108852415-108852914	2.371023837	0.776178741	0.627102733	1.16508324	1.82802934	0.666612541	0.275391651	0.927916327	0.637225081	0	0.558544227	0.309010001	0.02278466
chr1-108982511-108983010	1.870107084	0.776178741	1.171372457	0.757242118	0	0.666612541	1.243118816	0.444678179	0.720620373	0	0.43785279	0.555573391	0.028380092
chr1-109516666-109517165	2.371023837	1.278090325	1.02465617	1.482676215	0.789703632	1.743888032	0.52774846	0.566909928	1.077700633	1.535772417	0.558544227	0.907513742	0.028904869
chr1-110756397-110756896	2.261142689	0.776178741	0.218270413	0.757242118	1.297155372	0.197658311	0.088272945	0.881553266	1.256006278	0.963265564	0.43785279	0.078245517	0.019185642
chr1-111194571-111195070	2.657913029	0	0.284258378	1.552238327	1.752036799	1.215068698	0.589547086	1.289269037	1.687660415	0.963265564	1.471413151	0.499801807	0.044001092
chr1-111203118-111203617	1.33198265	0.776178741	0.817413971	0.97552672	0.934251623	1.120805115	0.976351917	1.13971065	1.013007408	0.963265564	0.960188935	0.80605137	0.026895096
chr1-111204253-111204752	3.538834681	3.255661584	2.129498499	2.061838218	2.473655916	2.472980703	2.930768046	2.348077187	2.368771227	2.523208294	2.517986999	1.855777754	0.040019866
chr1-111270695-111271194	2.142197479	0	0.677085365	1.073415986	0.629043659	0.197658311	1.354106445	0.37944582	0.548711744	0	1.045275383	0.759314482	0.02137598
chr1-111961696-111962195	3.164591832	1.649737861	0.627102733	1.409589374	2.034587975	1.743888032	1.389282715	2.045707691	1.511526581	1.944541532	1.408569579	0.336561061	0.029522696
chr1-113051526-113052025	2.012557284	1.278090325	1.062757577	0.97552672	0.789703632	0.911509243	0.778290075	0.679589667	0.874208408	0	0.869768054	0.907513742	0.017500021
chr1-113191616-113192115	1.33198265	0.776178741	0.521621865	0.351744287	0.789703632	0.666612541	0.589547086	0.444678179	0.353512273	0.963265564	0.960188935	0.193222149	0.037484055
chr1-113735816-113736315	1.870107084	0.776178741	0.945294869	0.870508886	0.934251623	1.120805115	0.52774846	0.784102708	1.414679011	1.535772417	0.773298856	1.347444812	0.041845064
chr1-114105371-114105870	2.897106279	1.944991445	0.575326097	2.32293393	1.18603064	1.019949249	1.122875862	0.444678179	0.720620373	1.535772417	0.773298856	0.609268967	0.033789734
chr1-115316937-115317436	2.968768765	0	0.284258378	0.499939079	1.586874285	0.371470485	0.250100975	1.289269037	1.310859253	0	1.939863709	0.162762568	0.025634392
chr1-115371796-115372295	1.870107084	0	0	0.499939079	0.448223995	0	0.116536493	0.163932542	0.353512273	0	0.161172552	0.110522399	0.002801814
chr1-115781159-115781658	2.012557284	0	0.284258378	0	1.065626732	0.197658311	0.116536493	0.163932542	0.799457282	0	0	0.121122859	0.008216021
chr1-116329509-116330008	1.712034928	0	0.465840941	0.97552672	1.065626732	0.371470485	1.330169888	0.444678179	0.245022884	0	0.669913812	0.555573391	0.043992556
chr1-116358993-116359492	2.012557284	1.278090325	1.455372084	1.552238327	0.789703632	0.911509243	1.021892437	1.099766393	0.454410852	1.535772417	1.125621901	1.074988599	0.04488768
chr1-116359721-116360220	2.657913029	1.649737861	2.093141454	1.251272398	1.297155372	1.386915281	1.094737452	1.05868462	1.013007408	1.944541532	0.960188935	1.468606209	0.023258854
chr1-116426391-116426890	3.79686918	1.278090325	1.591920116	1.742813287	2.27076105	1.215068698	0.945172804	2.493895241	2.419571756	2.523208294	1.045275383	1.080430725	0.023832384
chr1-117162797-117163296	2.371023837	0.776178741	0.521621865	0.757242118	0.629043659	1.120805115	0.324680594	1.099766393	0.799457282	0	0.558544227	0.571119991	0.006889902
chr1-117173627-117174126	2.012557284	0	0.076485247	0.186565569	0.448223995	0.666612541	0.348707645	0.311123681	0.454410852	0	0.558544227	0.223051912	0.003531041
chr1-117512519-117513018	2.142197479	0	0.903914721	0.97552672	1.18603064	1.386915281	0.991692374	0.679589667	0.945276463	0.963265564	0.43785279	0.646435108	0.021165093
chr1-117793417-117793916	2.821697214	0	0.284258378	1.251272398	2.609054033	0.197658311	0.088272945	0.163932542	0.127706944	0	0.161172552	0.162762568	0.03335842
chr1-117826367-117826866	2.371023837	0.776178741	0.725394162	0.351744287	1.18603064	0.911509243	0.224359028	0.239404447	0.245022884	0.963265564	0.558544227	0.271437208	0.0074113
chr1-117842985-117843484	2.261142689	0.776178741	0.627102733	0.97552672	0.789703632	0.526575794	0.275391651	0.566909928	0.548711744	0	0.306135253	0.441787209	0.004835817
chr1-118099652-118100151	2.473125072	0	0.218270413	0.97552672	1.18603064	0.371470485	0.144256957	0	0.127706944	0	0.161172552	0.110522399	0.00680707
chr1-118333858-118334357	2.968768765	0	0.347359649	0.499939079	2.732828059	1.679212364	0.372341088	0.084293463	0	0	0.43785279	0.142092936	0.040731197
chr1-118927822-118928321	2.742128106	1.278090325	1.740357294	1.857174594	1.400329395	1.865141546	1.08045973	1.606786192	1.687660415	1.535772417	1.69853681	2.279044578	0.022212243
chr1-119475808-119476307	2.568475607	1.944991445	1.02465617	1.16508324	1.496614845	1.465726115	1.423621681	1.099766393	1.687660415	1.944541532	1.750139825	0.85132158	0.031746242
chr1-119613716-119614215	2.968768765	1.649737861	1.998026246	1.251272398	1.82802934	1.976989521	2.513800608	1.289269037	1.768269199	2.262695481	2.146548328	1.324695932	0.041289511
chr1-119663798-119664297	1.712034928	0.776178741	0.149118925	0.351744287	0.448223995	0.197658311	0.275391651	0.163932542	0.454410852	0	0.558544227	0.271437208	0.004861624
chr1-119808886-119809385	2.568475607	1.944991445	1.78662609	1.682043093	2.157501897	1.976989521	1.782300488	2.024528587	1.36370282	1.535772417	2.026121984	1.846225514	0.028311513
chr1-119829657-119830156	2.568475607	0	0.284258378	0.870508886	1.586874285	0.197658311	0.198149411	0.239404447	0.548711744	0	1.201728838	0.162762568	0.014316159
chr1-125179948-125180447	3.490957384	2.189964845	2.747781062	2.400425827	2.157501897	1.805788281	2.01780716	1.866872462	2.289050344	2.262695481	1.894720161	1.97744282	0.008620664
chr1-143729462-143729961	3.336983772	2.582103409	2.53387481	2.543939974	2.27076105	2.22369573	2.621267486	2.929511807	2.419571756	2.523208294	2.788639607	2.744317677	0.01824405
chr1-145949168-145949667	1.870107084	1.278090325	1.538841494	1.552238327	1.065626732	1.120805115	0.847376357	1.178578691	1.139616965	0.963265564	1.045275383	1.493296542	0.039479892
chr1-147202227-147202726	1.712034928	0	0.465840941	0	0.241449505	0.197658311	0.275391651	0.37944582	0.353512273	0.963265564	0.306135253	0.345629054	0.00680395
chr1-147452788-147453287	2.371023837	0	0.465840941	0.351744287	0.789703632	0.197658311	0.171454816	0.566909928	0.874208408	0	1.69853681	0.089084912	0.017053844
chr1-148254777-148255276	2.142197479	0.776178741	1.511551443	0.757242118	1.400329395	0.911509243	1.190910599	1.216426991	1.310859253	0.963265564	1.531633151	1.180111962	0.019700327
chr1-150104546-150105045	1.712034928	0.776178741	0.817413971	0.499939079	1.400329395	1.215068698	0.224359028	0.239404447	0.353512273	0	0.43785279	0.41619141	0.048003585
chr1-150168807-150169306	3.037039404	2.399316699	2.23337568	2.437664802	2.473655916	2.749873097	2.497773229	2.330926548	1.917116079	1.944541532	2.29291549	2.188709041	0.033556866
chr1-150639785-150640284	1.712034928	1.278090325	0.98552115	0.870508886	0.789703632	1.120805115	0.52774846	0.732792384	0.799457282	0	0.773298856	1.013729813	0.045312701
chr1-150817553-150818052	1.712034928	1.278090325	1.272379565	0.870508886	0.789703632	1.215068698	0.485027933	0.732792384	0.720620373	0.963265564	0.773298856	1.036307836	0.030412308
chr1-151015236-151015735	2.012557284	1.278090325	1.483735203	0.634319226	1.18603064	1.540453799	1.108875258	0.927916327	0.799457282	1.535772417	1.274021269	1.369840542	0.044041717
chr1-151405196-151405695	3.164591832	1.278090325	1.426440149	2.013329401	1.18603064	2.718031506	0.897103092	1.324355749	1.139616965	1.535772417	0.960188935	1.263813297	0.024308118
chr1-151612386-151612885	4.425327368	3.789374243	4.110977982	4.190331211	4.090161095	3.829360839	3.870749911	4.056911876	4.164923702	4.017520211	4.032579241	3.944402372	0.029866859
chr1-151807238-151807737	2.568475607	1.278090325	0.627102733	1.073415986	0.789703632	1.540453799	0.648806914	0.732792384	1.013007408	0.963265564	0.558544227	0.863999233	0.006412299
chr1-152374320-152374819	2.261142689	0	0.284258378	0.757242118	0.629043659	0.666612541	0.059444609	0.239404447	0.245022884	0	0	0.183140241	0.00405198
chr1-152411151-152411650	1.870107084	0	0.575326097	0.870508886	1.496614845	0.79425105	0.8641431	0.239404447	0.945276463	0	0.869768054	0.381341591	0.043875559
chr1-152460182-152460681	1.712034928	0.776178741	0.772137608	1.073415986	0.629043659	1.215068698	1.006871427	0.507088171	1.198985016	0.963265564	0.869768054	0.668283727	0.019795439
chr1-152744901-152745400	1.870107084	0.776178741	0.347359649	1.409589374	1.297155372	0.371470485	0.52774846	0.444678179	0.548711744	0.963265564	0.43785279	0.193222149	0.03229942
chr1-153248256-153248755	2.261142689	0.776178741	0.465840941	0.97552672	1.065626732	1.120805115	0.171454816	0.37944582	0.637225081	0	0.306135253	0.20323409	0.010992247
chr1-153466127-153466626	2.371023837	1.944991445	0.903914721	1.409589374	0.934251623	1.303549166	1.584031576	0.833650649	0.874208408	0.963265564	0.869768054	0.931802314	0.023926085
chr1-153647363-153647862	2.371023837	1.278090325	1.76367717	1.409589374	1.496614845	1.540453799	1.542969081	1.392068528	1.310859253	1.535772417	1.69853681	1.591853214	0.005898526
chr1-153867873-153868372	1.870107084	0	1.205833251	0.634319226	0.934251623	0.911509243	0.589547086	0.784102708	0.874208408	0	0.773298856	0.985001136	0.031292109
chr1-154204563-154205062	2.012557284	0	0.772137608	0.634319226	1.065626732	1.386915281	0.629322851	0.732792384	0.799457282	0	0.960188935	1.0023069	0.03077763
chr1-154205361-154205860	1.712034928	0	0.945294869	1.16508324	0.629043659	1.019949249	0.56924026	0.37944582	0.799457282	0.963265564	0.43785279	0.919709141	0.036094525
chr1-154911243-154911742	1.712034928	0	0.218270413	0.499939079	0.448223995	0.666612541	0.52774846	0.444678179	0.874208408	0.963265564	0.773298856	0.539857433	0.012533774
chr1-155226742-155227241	3.79686918	3.63243339	3.531385041	3.573623107	3.531871721	3.604010633	3.44429108	3.697497434	3.619624963	3.391930074	3.450014122	3.56512906	0.044324899
chr1-155241046-155241545	4.081815342	2.890115626	3.135170615	3.318075768	3.143023144	3.438022667	2.81911455	3.236274924	3.291721351	3.10395832	3.249457784	3.44264734	0.010582739
chr1-155466874-155467373	2.142197479	0.776178741	0.521621865	1.33260145	1.297155372	1.465726115	0.395593613	0.624349606	0.799457282	1.535772417	0.773298856	0.601719446	0.033042292
chr1-155688137-155688636	4.49979156	4.339129961	4.207672197	4.315640538	4.043106937	4.112593935	4.243403949	4.251758786	4.272474546	4.251313441	4.254285964	4.375282585	0.044812413
chr1-155755074-155755573	2.142197479	0	0.98552115	0.634319226	0.448223995	1.019949249	0.687002959	0.732792384	0.874208408	0	0.773298856	0.931802314	0.012773708
chr1-155843702-155844201	1.534487518	0	0.772137608	0.757242118	0.448223995	0.526575794	0.300246604	0.444678179	0.548711744	0.963265564	0	0.731911784	0.023839818
chr1-156205015-156205514	1.712034928	0	0.772137608	0.870508886	0.934251623	0.666612541	0.56924026	0.732792384	1.198985016	0.963265564	1.125621901	0.913624328	0.038512049
chr1-156225355-156225854	3.585174023	2.744313944	3.00423838	3.235899835	3.172473484	2.927439849	2.958357947	2.721517574	2.938100664	2.743796875	2.73841939	2.983848668	0.017186928
chr1-156632676-156633175	2.142197479	0.776178741	0.347359649	0.757242118	0.448223995	1.805788281	0.348707645	0.311123681	0.799457282	0	0	0.507902396	0.027585051
chr1-156839057-156839556	2.968768765	2.890115626	1.917144232	1.801126811	2.27076105	2.31166444	2.010294906	1.890477286	2.17540318	1.944541532	1.939863709	1.890271278	0.039894892
chr1-157279033-157279532	1.712034928	1.278090325	0.677085365	0.634319226	0.789703632	0.666612541	0.705728333	1.13971065	0.874208408	0	0.960188935	1.025062992	0.043500143
chr1-157618373-157618872	2.142197479	0.776178741	1.335991207	0.634319226	0.789703632	0.526575794	0.250100975	0.444678179	0.127706944	0	0.869768054	1.19021498	0.019197202
chr1-157968687-157969186	3.336983772	0	0.521621865	1.33260145	1.82802934	0.371470485	0.171454816	0.833650649	0.454410852	0.963265564	0.306135253	0.499801807	0.00821684
chr1-157969695-157970194	2.371023837	1.649737861	1.02465617	0.97552672	1.297155372	1.019949249	1.594117149	1.099766393	0.874208408	1.944541532	0.669913812	1.185172314	0.030816268
chr1-158036542-158037041	2.473125072	0.776178741	1.304535955	1.911126141	1.586874285	1.120805115	1.305829477	1.606786192	1.139616965	0.963265564	1.274021269	1.965727767	0.033545906
chr1-158039155-158039654	2.821697214	0.776178741	1.099878567	2.362200109	1.18603064	1.386915281	1.859585041	1.768390386	1.077700633	1.535772417	1.045275383	1.296915146	0.028786177
chr1-158055640-158056139	3.538834681	2.189964845	1.937793803	2.794146564	2.034587975	1.611500666	1.457162278	2.583513872	1.687660415	1.944541532	1.408569579	2.65595437	0.028935561
chr1-158073906-158074405	3.164591832	2.399316699	2.345808463	2.437664802	1.82802934	1.679212364	1.389282715	1.842874992	1.687660415	2.262695481	1.750139825	2.695502535	0.042130675
chr1-158094491-158094990	2.821697214	0.776178741	0.677085365	2.013329401	0.934251623	0.79425105	1.006871427	1.13971065	0.548711744	1.535772417	0.960188935	0.985001136	0.011779671
chr1-159556990-159557489	2.371023837	0	0.521621865	0.97552672	0.629043659	1.805788281	1.036758663	0.163932542	0.548711744	0	0.558544227	0.162762568	0.024269447
chr1-159809631-159810130	2.897106279	0	0.627102733	0.757242118	2.157501897	0.79425105	0.52774846	0.624349606	0.637225081	0	0.558544227	0.682667787	0.014794645
chr1-160353131-160353630	2.968768765	1.944991445	1.958151977	1.16508324	2.215242618	1.019949249	0.88071722	0.927916327	1.511526581	1.944541532	0.773298856	1.497370826	0.033904066
chr1-160418022-160418521	2.012557284	1.944991445	0.521621865	0.634319226	1.065626732	0.79425105	0.418477304	0.444678179	0.245022884	0	0.161172552	0.223051912	0.048093346
chr1-160428738-160429237	2.657913029	1.649737861	0.772137608	1.742813287	1.671817768	1.465726115	1.573875001	0.624349606	0.720620373	1.535772417	0.960188935	0.424773899	0.034099194
chr1-160549301-160549800	2.568475607	0	0.677085365	0.757242118	2.520214903	0.371470485	0.275391651	0.624349606	0	0.963265564	0.306135253	0.232859663	0.0407898
chr1-161706857-161707356	2.568475607	0	0.407816238	2.061838218	0.934251623	0.526575794	0.348707645	0.084293463	0.353512273	0.963265564	0.306135253	0.152464769	0.022220074
chr1-161994281-161994780	2.821697214	2.744313944	0.284258378	0.634319226	0.934251623	0.79425105	0.418477304	0.163932542	0.245022884	0	0.43785279	0.261889098	0.035902156
chr1-162011381-162011880	3.037039404	0	0.725394162	0.499939079	0.934251623	0.197658311	0.629322851	1.635008818	1.36370282	1.535772417	2.360882663	0.424773899	0.034454401
chr1-162152206-162152705	3.585174023	0.776178741	1.335991207	1.409589374	0.934251623	3.250423756	0.795874269	0.927916327	0.637225081	0.963265564	0.306135253	0.345629054	0.028610654
chr1-162977869-162978368	2.261142689	0.776178741	0.149118925	0.870508886	1.297155372	0.197658311	1.479097157	0.239404447	0.637225081	0	0.43785279	0.183140241	0.021886128
chr1-165174466-165174965	3.164591832	0.776178741	1.716654271	0.757242118	0.789703632	0.79425105	0.52774846	1.689849879	1.310859253	0	2.547454501	0.458602222	0.034036545
chr1-165857447-165857946	2.657913029	1.278090325	1.998026246	1.618600096	1.400329395	1.120805115	0.629322851	1.456745182	0.874208408	1.944541532	0.960188935	1.205238076	0.028675636
chr1-166029493-166029992	1.712034928	0.776178741	0.903914721	0.186565569	0.789703632	0.79425105	0.52774846	0.927916327	1.256006278	0.963265564	0.558544227	0.571119991	0.02261393
chr1-166391348-166391847	1.870107084	0	0.218270413	0.499939079	0.448223995	0.911509243	0.224359028	1.01639864	0.945276463	0	0.773298856	0.232859663	0.01820536
chr1-166830625-166831124	1.534487518	0	0.407816238	0	0.448223995	0.666612541	0.418477304	0.507088171	0.874208408	0.963265564	0.558544227	0.85132158	0.027693875
chr1-166981384-166981883	1.33198265	0	0.861312548	0.351744287	0.629043659	0.371470485	0.929326864	0.624349606	0.720620373	0	0.43785279	0.653754807	0.04638033
chr1-167171495-167171994	3.28177738	0	0.627102733	2.735544393	2.034587975	0.526575794	1.867922124	0.927916327	0.799457282	1.535772417	0.558544227	0.441787209	0.048213676
chr1-168145734-168146233	3.037039404	2.189964845	1.978226866	2.241042245	1.968967056	2.618059626	2.581265894	1.936558964	2.083877947	2.523208294	2.184555637	1.833390008	0.030206933
chr1-168304332-168304831	1.712034928	0	0.465840941	0.97552672	0.934251623	0	0.506546319	0.37944582	0.353512273	0	0.558544227	0.299708141	0.015950364
chr1-168738111-168738610	2.897106279	0	0.284258378	1.857174594	1.400329395	0.911509243	0.724213774	0.37944582	0.454410852	0.963265564	0.43785279	0.441787209	0.013846286
chr1-169246723-169247222	1.712034928	0	1.171372457	0.870508886	0.241449505	0.526575794	0.324680594	0.881553266	0.454410852	0.963265564	0.558544227	1.210211211	0.044856709
chr1-169460379-169460878	2.473125072	1.278090325	1.565624895	1.857174594	0.789703632	1.019949249	0.83041246	0.784102708	0.945276463	1.944541532	0.773298856	0.889025142	0.033186707
chr1-171222882-171223381	2.657913029	1.278090325	0.465840941	0.97552672	0	0.371470485	0.372341088	0.679589667	1.077700633	0.963265564	0.306135253	0.354640408	0.007676436
chr1-171645872-171646371	3.336983772	1.649737861	0.945294869	1.16508324	2.771833702	1.120805115	0.687002959	2.066580375	1.952046237	0.963265564	1.408569579	0.919709141	0.031430202
chr1-171920133-171920632	2.371023837	0	0.98552115	0.186565569	1.065626732	0	0.144256957	0.624349606	0.353512273	1.535772417	0	0.531934784	0.018491573
chr1-172224445-172224944	2.142197479	0.776178741	0.347359649	1.911126141	0.629043659	0.911509243	0.300246604	0.566909928	0	0	0.43785279	0.345629054	0.033464776
chr1-173927718-173928217	1.712034928	0.776178741	0.98552115	1.073415986	0.241449505	0.911509243	0.66803134	0.732792384	0.874208408	1.535772417	0.773298856	0.996561346	0.045491381
chr1-173950946-173951445	1.534487518	0	1.239490067	0.499939079	0.934251623	0.526575794	0.56924026	0.784102708	0.637225081	0.963265564	0.669913812	0.71101269	0.045240036
chr1-174097104-174097603	2.473125072	0	0.218270413	0.870508886	2.215242618	0.371470485	0.250100975	0.444678179	0.245022884	0	0.43785279	0.433305633	0.027211734
chr1-174743878-174744377	2.261142689	1.278090325	1.335991207	1.682043093	1.297155372	0.526575794	1.532518207	1.099766393	1.310859253	1.535772417	1.408569579	0.832093737	0.032309611
chr1-174837235-174837734	2.261142689	0	0.861312548	0.870508886	1.400329395	0	0.198149411	0.784102708	1.36370282	0	0.306135253	0.41619141	0.026189741
chr1-174958309-174958808	2.012557284	0	0.98552115	1.073415986	0.448223995	0.666612541	1.255880917	0.927916327	1.013007408	0.963265564	0.306135253	0.441787209	0.025116691
chr1-174974625-174975124	2.897106279	1.278090325	1.239490067	0.634319226	1.752036799	0.79425105	0.913304944	2.045707691	1.687660415	1.535772417	2.107512574	0.703978502	0.034594916
chr1-175186588-175187087	2.261142689	0	0.575326097	1.073415986	1.752036799	1.019949249	1.094737452	0.239404447	0.245022884	0.963265564	0.306135253	0.407557559	0.033179742
chr1-176754455-176754954	2.012557284	0	0.627102733	0.757242118	1.297155372	0.79425105	0.324680594	1.216426991	0.945276463	0.963265564	0	0.142092936	0.034617114
chr1-177050802-177051301	1.534487518	0.776178741	0.347359649	0.870508886	0.629043659	0.79425105	0.171454816	0.444678179	0.245022884	0.963265564	0.161172552	0.390133285	0.021672517
chr1-178212418-178212917	1.870107084	0.776178741	1.396916117	1.16508324	1.065626732	0.911509243	0.418477304	0.624349606	0.353512273	0.963265564	0.960188935	1.074988599	0.029219354
chr1-178352526-178353025	2.012557284	0.776178741	1.80921567	1.073415986	0.934251623	1.120805115	0.795874269	0.927916327	0.799457282	0.963265564	0.773298856	1.572673157	0.039413885
chr1-178397424-178397923	2.142197479	0	1.304535955	1.073415986	0.789703632	0.911509243	0.348707645	0.624349606	0.637225081	1.535772417	0.558544227	1.28753472	0.03640197
chr1-178607394-178607893	2.142197479	0	1.062757577	0.97552672	0.448223995	0.911509243	0.485027933	1.324355749	0.799457282	0	1.201728838	0.825627084	0.028208499
chr1-178613583-178614082	2.568475607	0.776178741	1.591920116	1.482676215	1.297155372	1.019949249	0.724213774	1.890477286	1.511526581	1.535772417	1.589439886	1.971597185	0.037879411
chr1-178908017-178908516	1.712034928	0	1.272379565	0.634319226	0.448223995	0.79425105	0.324680594	0.444678179	1.013007408	0	0.669913812	0.949754105	0.041557379
chr1-179107667-179108166	3.224374105	1.649737861	1.853360627	1.482676215	1.18603064	1.019949249	0.56924026	1.01639864	1.256006278	1.535772417	1.125621901	1.545385341	0.006978624
chr1-183003222-183003721	2.012557284	0	0.076485247	0.351744287	1.90021855	0	0.088272945	0.084293463	0	0.963265564	0.161172552	0.162762568	0.038115364
chr1-183287130-183287629	2.012557284	0.776178741	0.725394162	1.409589374	1.400329395	0.526575794	1.08045973	0.833650649	0.454410852	0	0.960188935	0.390133285	0.036970393
chr1-183652618-183653117	2.897106279	0.776178741	0.521621865	1.073415986	1.586874285	1.805788281	0.66803134	0.679589667	0.454410852	0.963265564	0.558544227	0.407557559	0.011053789
chr1-183732804-183733303	2.371023837	0	0.284258378	0.499939079	0.241449505	1.215068698	0.324680594	0.732792384	1.511526581	1.535772417	1.471413151	0.172987383	0.041594089
chr1-183769932-183770431	1.870107084	0	0.347359649	0.186565569	0	0.197658311	0.300246604	0.163932542	0.353512273	0	0	0.232859663	0.002199464
chr1-183777844-183778343	2.657913029	0.776178741	0.347359649	1.073415986	0.789703632	1.611500666	0.418477304	0.311123681	0.720620373	0	0.161172552	0.271437208	0.010823813
chr1-183791294-183791793	1.712034928	0.776178741	0.284258378	0.499939079	0	0.371470485	1.412265932	0.444678179	0.127706944	0	0	0.089084912	0.028367979
chr1-183952771-183953270	2.142197479	0	0.465840941	0.97552672	0.629043659	0.526575794	1.243118816	0.239404447	0.127706944	0	0.161172552	0.131645998	0.012166583
chr1-184247650-184248149	1.870107084	1.649737861	0.725394162	0.757242118	0.629043659	1.120805115	0.687002959	0.833650649	1.139616965	0.963265564	1.125621901	1.396264427	0.044173188
chr1-185488839-185489338	3.037039404	0	0.521621865	1.482676215	0.448223995	2.583134588	0.976351917	0.784102708	0	0.963265564	0.558544227	0.354640408	0.031256982
chr1-186305220-186305719	2.012557284	0.776178741	0.407816238	0.634319226	0.629043659	1.465726115	0.418477304	0.507088171	0.548711744	0.963265564	0.306135253	0.71101269	0.012867605
chr1-187121425-187121924	2.012557284	0	0.218270413	0.634319226	1.297155372	0	0.275391651	0.163932542	0.127706944	0	0.43785279	0.131645998	0.010736974
chr1-187321787-187322286	2.012557284	0	0.218270413	0	0.629043659	0.371470485	0.88071722	0	0.245022884	0	0	0.056319307	0.005417324
chr1-188155196-188155695	1.870107084	0	0.218270413	0.870508886	1.18603064	0.197658311	1.268531112	0.311123681	0.637225081	0	0	0.078245517	0.032959941
chr1-191085127-191085626	2.142197479	0	0	0.186565569	1.90021855	0.197658311	0.144256957	0	0.245022884	0	0	0.099843473	0.022597396
chr1-191906592-191907091	1.870107084	0	0.347359649	0.499939079	1.18603064	0.197658311	0.116536493	0.084293463	0.127706944	0	0	0.142092936	0.009526336
chr1-197663360-197663859	2.142197479	1.278090325	0.98552115	1.33260145	0.789703632	1.743888032	0.976351917	0.566909928	0.874208408	0	0.669913812	0.531934784	0.04480733
chr1-197737306-197737805	1.712034928	0.776178741	0.465840941	0.757242118	0.934251623	1.019949249	0.742465351	0.566909928	0.945276463	0.963265564	0.773298856	0.354640408	0.010750574
chr1-198295064-198295563	2.371023837	0.776178741	0.575326097	1.801126811	1.297155372	0.911509243	0.395593613	1.13971065	1.198985016	1.944541532	1.125621901	0.967485259	0.043866805
chr1-198462697-198463196	2.371023837	0	0.218270413	1.682043093	0.789703632	0.526575794	1.066039293	0.163932542	0.353512273	0	0.306135253	0.28092254	0.017990814
chr1-198598733-198599232	3.390155258	0	0.218270413	0.499939079	0.448223995	0.371470485	0.250100975	0.311123681	0.353512273	0	0.306135253	0.172987383	0.001749639
chr1-198951656-198952155	2.657913029	0	0.627102733	1.801126811	1.496614845	0	1.150475942	0.084293463	0.127706944	0.963265564	0.161172552	0.089084912	0.028783775
chr1-199162389-199162888	2.142197479	0.776178741	0.347359649	1.552238327	1.297155372	0.526575794	0.324680594	0.624349606	0.454410852	1.535772417	0	0.183140241	0.044986549
chr1-201055938-201056437	2.657913029	1.278090325	1.062757577	1.552238327	2.27076105	0.526575794	0.8641431	1.13971065	0.945276463	0.963265564	0.869768054	0.907513742	0.024197947
chr1-201253168-201253667	2.568475607	0.776178741	0.945294869	1.251272398	1.671817768	1.215068698	0.88071722	1.05868462	1.139616965	0	0.960188935	1.013729813	0.015624328
chr1-201292684-201293183	3.224374105	1.278090325	1.171372457	1.073415986	0.934251623	1.019949249	0.795874269	1.866872462	1.917116079	0.963265564	0.773298856	2.000591344	0.011759934
chr1-201307839-201308338	2.568475607	0.776178741	1.335991207	1.552238327	1.496614845	1.215068698	1.423621681	1.936558964	1.60227978	1.535772417	1.408569579	1.884060759	0.021015256
chr1-201347978-201348477	2.261142689	0.776178741	1.239490067	1.618600096	1.752036799	1.611500666	1.268531112	1.818471591	1.414679011	0.963265564	1.201728838	1.537493073	0.045009816
chr1-201429448-201429947	2.012557284	0	0.347359649	1.073415986	1.400329395	0.371470485	1.006871427	0.972835719	0.874208408	1.535772417	0.773298856	0.724979004	0.049446326
chr1-201489497-201489996	2.012557284	0.776178741	0.627102733	1.251272398	0.448223995	0.666612541	1.268531112	0.566909928	0.637225081	0	0.43785279	0.336561061	0.017701064
chr1-201559543-201560042	3.79686918	3.143797644	3.144083495	3.256886788	3.050883524	3.272514026	3.441500815	3.359793228	3.264189296	2.935087591	2.929592696	2.920021765	0.020073433
chr1-201640558-201641057	2.371023837	0.776178741	0.521621865	1.073415986	0.629043659	0.911509243	0.506546319	1.42476926	1.768269199	0	0.869768054	0.424773899	0.027340316
chr1-201709398-201709897	3.585174023	3.143797644	2.421070285	2.794146564	2.609054033	3.182047963	2.894501927	2.721517574	2.083877947	2.743796875	2.457182457	2.145227817	0.049824795
chr1-202023262-202023761	1.870107084	1.278090325	0.284258378	0.870508886	0.934251623	0.666612541	0.485027933	1.099766393	1.013007408	0.963265564	0.558544227	0.531934784	0.020048988
chr1-202528009-202528508	2.142197479	0.776178741	0.465840941	1.251272398	0.448223995	1.865141546	0.224359028	0.37944582	0.454410852	0	0.43785279	0.381341591	0.035060951
chr1-202691741-202692240	3.873553042	0.776178741	1.239490067	1.33260145	1.496614845	1.215068698	0.629322851	0.927916327	0.874208408	2.935087591	1.848118264	0.682667787	0.015280921
chr1-202999207-202999706	2.142197479	1.278090325	1.455372084	1.33260145	1.496614845	1.303549166	1.468171405	1.324355749	1.310859253	0.963265564	1.589439886	1.676938507	0.014214477
chr1-203055534-203056033	1.534487518	0.776178741	0.772137608	0.634319226	0.448223995	1.303549166	0.742465351	0.784102708	1.013007408	0.963265564	1.201728838	0.919709141	0.044198076
chr1-203182234-203182733	1.870107084	0.776178741	0.521621865	1.16508324	1.400329395	0.526575794	1.521991075	0.679589667	0.874208408	0.963265564	0.869768054	0.547736812	0.038652788
chr1-204238015-204238514	2.371023837	0	0.903914721	1.073415986	1.82802934	1.120805115	0.324680594	0.624349606	0.720620373	1.535772417	0.558544227	0.507902396	0.036497097
chr1-204608828-204609327	2.371023837	0.776178741	0.817413971	0.870508886	0.934251623	2.080786662	0.589547086	1.099766393	0.799457282	1.535772417	1.342863383	0.661037557	0.033671345
chr1-205791537-205792036	3.490957384	3.022525365	3.108096752	2.76514301	2.771833702	3.378159782	2.823407701	2.81082175	2.848244861	3.10395832	2.907036224	3.177836573	0.049749102
chr1-206427200-206427699	3.102224814	0.776178741	0.575326097	0.634319226	1.065626732	0.526575794	0.324680594	1.358609364	1.881319173	0.963265564	0.43785279	0.354640408	0.008915755
chr1-206649670-206650169	2.012557284	1.278090325	1.335991207	0.757242118	0.629043659	0.666612541	1.446068495	0.972835719	0.548711744	0.963265564	1.125621901	0.913624328	0.021650406
chr1-206831839-206832338	2.142197479	0	0.861312548	1.33260145	0	0.371470485	0.372341088	0.679589667	1.511526581	0	0.161172552	0.424773899	0.030381672
chr1-206871959-206872458	2.261142689	0.776178741	0.076485247	2.013329401	0.241449505	1.465726115	0.171454816	0.444678179	0.353512273	0	0.306135253	0.252277376	0.044445229
chr1-208643771-208644270	1.870107084	0	0.076485247	1.482676215	1.400329395	0.371470485	0.348707645	0.311123681	0.353512273	0	0.161172552	0.223051912	0.040995876
chr1-208796872-208797371	1.33198265	0	0.218270413	0.186565569	0.448223995	0.666612541	0.144256957	1.324355749	0.127706944	0	0.306135253	0.299708141	0.048675683
chr1-209618489-209618988	2.371023837	0	0.677085365	1.552238327	0	0.911509243	0.705728333	0.566909928	0.548711744	0.963265564	0.558544227	0.639078082	0.014326535
chr1-209861057-209861556	2.897106279	0.776178741	0.861312548	1.073415986	1.586874285	1.019949249	0.56924026	0.881553266	0.874208408	0	0.960188935	0.752512449	0.006832035
chr1-210074934-210075433	1.712034928	0.776178741	0.575326097	1.073415986	1.065626732	1.465726115	0.463183726	0.566909928	0.353512273	0.963265564	0.869768054	0.703978502	0.04015218
chr1-210300945-210301444	1.712034928	0.776178741	0.677085365	0.634319226	1.18603064	0.666612541	0.83041246	0.239404447	0.245022884	0.963265564	0.306135253	0.381341591	0.020703281
chr1-210406324-210406823	2.142197479	0.776178741	1.02465617	0.634319226	0.241449505	0.666612541	0.485027933	1.488027729	0.874208408	0	1.342863383	0.555573391	0.02717692
chr1-210407160-210407659	2.657913029	1.944991445	1.87493668	1.857174594	2.097353534	1.465726115	1.859585041	1.866872462	1.881319173	1.535772417	1.98363742	1.633172695	0.011430197
chr1-210416321-210416820	2.012557284	0	0.465840941	1.073415986	1.065626732	0.197658311	0.171454816	0.444678179	0.720620373	0	0.960188935	0.223051912	0.017539902
chr1-210633493-210633992	2.371023837	0.776178741	0.903914721	1.33260145	1.297155372	1.976989521	0.742465351	0.784102708	0.454410852	0.963265564	0.306135253	0.483462886	0.031103021
chr1-210670369-210670868	1.534487518	0	0.521621865	0.870508886	0.934251623	0.79425105	0.441003679	0.444678179	0.548711744	0	0.558544227	0.639078082	0.024778328
chr1-210724542-210725041	2.897106279	0	0.817413971	1.409589374	0.629043659	1.922149168	0.348707645	0.37944582	0.548711744	1.535772417	0.43785279	0.32743571	0.02005518
chr1-210727658-210728157	2.142197479	1.278090325	1.511551443	0.870508886	1.297155372	1.019949249	0.589547086	1.178578691	0.945276463	0.963265564	1.125621901	1.347444812	0.014183737
chr1-211259708-211260207	4.784293073	4.287421105	4.478220857	4.402960003	4.491674793	4.184259569	3.941579097	4.283307166	4.398118106	4.017520211	4.162046327	4.398887972	0.04099049
chr1-211260632-211261131	4.570600216	4.287421105	4.03155213	4.016642598	4.105510842	4.380090481	3.824380459	4.10310341	4.142416805	3.738371782	4.133183874	4.113199628	0.044425802
chr1-211309770-211310269	1.534487518	0	1.062757577	0.634319226	0.789703632	0.911509243	0.52774846	0.927916327	0.548711744	0.963265564	0.773298856	0.661037557	0.039340871
chr1-211460766-211461265	1.870107084	1.278090325	1.099878567	0.499939079	0.789703632	0.526575794	0.548643518	0.881553266	0.874208408	0	0.669913812	1.320102792	0.037736167
chr1-212062865-212063364	2.473125072	0.776178741	1.099878567	1.482676215	1.400329395	1.303549166	1.457162278	1.456745182	1.463915311	1.535772417	1.69853681	0.925768399	0.013387451
chr1-212070689-212071188	2.568475607	1.944991445	1.6925553	1.857174594	1.90021855	1.743888032	1.709945311	1.518646334	2.019467396	0.963265564	1.69853681	1.64055982	0.030967197
chr1-212162588-212163087	2.012557284	0.776178741	0.627102733	1.251272398	0.934251623	0.197658311	1.457162278	0.679589667	0.548711744	0.963265564	0.960188935	0.515957755	0.022894478
chr1-212386024-212386523	1.712034928	1.278090325	0.903914721	0.634319226	0.629043659	0.79425105	0.778290075	0.784102708	0.945276463	1.535772417	0.669913812	0.961599055	0.036691026
chr1-212485749-212486248	2.897106279	1.278090325	1.239490067	1.33260145	1.400329395	1.215068698	0.629322851	1.518646334	1.310859253	1.535772417	2.788639607	0.631683347	0.043220205
chr1-213519519-213520018	2.897106279	0	0.149118925	0.634319226	0.789703632	2.268350471	0.116536493	0.163932542	0.245022884	0.963265564	0.306135253	0.152464769	0.019008803
chr1-213538995-213539494	2.371023837	0	0.347359649	0.351744287	0.448223995	1.019949249	0.198149411	0.239404447	0.454410852	0	0.306135253	0.20323409	0.003739117
chr1-213663799-213664298	3.164591832	0.776178741	0.465840941	1.073415986	0.241449505	2.547343058	0.395593613	0.566909928	1.511526581	0	0.669913812	0.363595823	0.024197455
chr1-213828779-213829278	1.712034928	0	0.347359649	0	0.241449505	1.215068698	1.122875862	0.239404447	0.799457282	0	0.669913812	0.142092936	0.037943351
chr1-213855563-213856062	3.164591832	0.776178741	0.677085365	1.073415986	1.065626732	1.386915281	0.250100975	0.624349606	1.139616965	0.963265564	1.125621901	0.32743571	0.004689022
chr1-213959990-213960489	1.33198265	0	0.407816238	0.634319226	0.241449505	0.526575794	1.036758663	0.163932542	0.637225081	0	0.558544227	0.099843473	0.035975744
chr1-214049617-214050116	1.870107084	0.776178741	0.465840941	0.186565569	0.448223995	0.79425105	0.144256957	0.163932542	0.245022884	0.963265564	0.306135253	0.242601188	0.0081296
chr1-214066939-214067438	2.371023837	0.776178741	0.284258378	0.186565569	0.934251623	0.666612541	0.300246604	0.784102708	1.013007408	0.963265564	0.558544227	0.20323409	0.006301876
chr1-214328771-214329270	4.373459802	3.789374243	3.432997392	3.590254992	3.437988119	3.930077931	3.11715898	3.409655174	3.608720541	2.743796875	3.770504266	3.545587965	0.045872393
chr1-215284966-215285465	1.870107084	0	0.076485247	0.351744287	1.400329395	0.371470485	0.088272945	0.566909928	0.127706944	0	0.773298856	0.099843473	0.020049641
chr1-215292840-215293339	2.568475607	0	0.076485247	0.757242118	0.934251623	0.666612541	0.224359028	0.163932542	0.127706944	0	0.306135253	0.110522399	0.004148394
chr1-215635916-215636415	1.534487518	0	0.98552115	0.97552672	0.789703632	0.526575794	0.648806914	0.624349606	0.720620373	0	0.558544227	0.844940731	0.041731707
chr1-215715438-215715937	2.371023837	0	0.407816238	0.634319226	0.934251623	0.666612541	0.088272945	0.084293463	0.127706944	0	0	0.523968386	0.005066662
chr1-215887576-215888075	2.568475607	0	0.817413971	0.757242118	1.496614845	0.666612541	1.594117149	0.37944582	0	1.535772417	0.161172552	0.475223507	0.029807701
chr1-215894688-215895187	2.657913029	0	1.062757577	1.073415986	0.629043659	0.371470485	0.395593613	0.566909928	0.353512273	0.963265564	0.669913812	0.786206377	0.005273059
chr1-215921120-215921619	2.261142689	0	0.407816238	0.634319226	0.448223995	0.371470485	0.088272945	0.37944582	0.127706944	1.535772417	0.306135253	0.523968386	0.010861924
chr1-216093205-216093704	1.33198265	0.776178741	0.945294869	0.499939079	0.934251623	0.79425105	0.724213774	0.732792384	0.548711744	0.963265564	0.558544227	1.008029662	0.029163871
chr1-216456672-216457171	2.657913029	0.776178741	0.284258378	1.742813287	0.789703632	1.120805115	0.418477304	0.444678179	0.637225081	0	0	0.354640408	0.013813535
chr1-217940080-217940579	1.712034928	0	0.218270413	0.634319226	0.629043659	0	0.395593613	0.163932542	0.353512273	0.963265564	0.43785279	0.078245517	0.010502884
chr1-218080712-218081211	2.473125072	0	0.407816238	0.499939079	1.671817768	0.666612541	0.250100975	0.624349606	1.511526581	0	1.125621901	0.318252271	0.026403653
chr1-219459707-219460206	3.224374105	1.649737861	0.347359649	1.801126811	1.90021855	0.79425105	0.629322851	0.37944582	0.548711744	0	1.125621901	0.223051912	0.020071362
chr1-220161246-220161745	2.968768765	0	0.817413971	1.482676215	0.629043659	1.215068698	0.52774846	0.566909928	0.945276463	0	0.869768054	0.631683347	0.007858527
chr1-221483928-221484427	1.33198265	0	0.149118925	0.757242118	0.241449505	0.371470485	0.348707645	0.37944582	0.245022884	0	0.558544227	0.299708141	0.009894389
chr1-221559997-221560496	1.33198265	0.776178741	0.284258378	0.757242118	0.448223995	0.666612541	0.088272945	0.507088171	0.548711744	0.963265564	0.306135253	0.895214373	0.040357425
chr1-221623382-221623881	1.712034928	0	0.284258378	0.186565569	0.934251623	0.371470485	0.441003679	0.311123681	0.353512273	0.963265564	0.306135253	1.144183613	0.02309673
chr1-221778919-221779418	1.712034928	0.776178741	0.347359649	0.634319226	0.241449505	0.197658311	0.441003679	0.507088171	0.874208408	0	1.471413151	0.844940731	0.040823052
chr1-221902073-221902572	1.534487518	0	0.627102733	0.499939079	0.629043659	0.526575794	0.441003679	0.881553266	0.454410852	0	0	0.913624328	0.024966708
chr1-221916072-221916571	3.164591832	0	0.627102733	1.409589374	2.27076105	0.197658311	0.300246604	0.679589667	1.198985016	1.944541532	1.894720161	1.0023069	0.041555914
chr1-222115540-222116039	1.534487518	0	0.218270413	0.634319226	0.241449505	0.911509243	0.171454816	0.37944582	0.548711744	0	0.43785279	0.271437208	0.011656685
chr1-222337572-222338071	2.261142689	0	0.149118925	0.634319226	2.157501897	0.197658311	0.224359028	0.311123681	0.720620373	0	0.43785279	0.162762568	0.034172234
chr1-222918699-222919198	3.037039404	0.776178741	0.725394162	1.33260145	1.18603064	1.465726115	0.66803134	0.37944582	0.353512273	0	0.43785279	0.450219213	0.007631562
chr1-223030756-223031255	2.897106279	0	0.284258378	1.16508324	0.934251623	0.371470485	0.300246604	0.566909928	0.245022884	0	0.960188935	0.28092254	0.005100453
chr1-223102744-223103243	2.821697214	0.776178741	0.465840941	0.757242118	0.448223995	1.743888032	0.609572044	0.507088171	0.245022884	2.523208294	0.558544227	0.363595823	0.036158381
chr1-223627652-223628151	2.261142689	0	1.02465617	0.97552672	1.065626732	0.666612541	0.418477304	0.37944582	0.720620373	1.535772417	0.43785279	0.507902396	0.018115013
chr1-224013547-224014046	1.870107084	0	1.02465617	0.97552672	0.789703632	0.79425105	0.418477304	0.784102708	0.799457282	0.963265564	0.773298856	0.937811098	0.017079759
chr1-224513648-224514147	3.037039404	2.189964845	2.421070285	2.610675835	2.473655916	2.510640944	2.332906723	2.381778668	2.39439508	2.743796875	2.257692169	1.905681605	0.034520691
chr1-224564689-224565188	2.261142689	0.776178741	0.347359649	1.251272398	1.400329395	0.526575794	0.395593613	0.444678179	0.548711744	0.963265564	0.306135253	0.318252271	0.013016469
chr1-224639674-224640173	1.534487518	0.776178741	0.903914721	0.634319226	0.629043659	0.371470485	0.648806914	0.37944582	0.454410852	0.963265564	0.43785279	0.979186108	0.015812678
chr1-224668885-224669384	3.164591832	1.649737861	0.725394162	1.409589374	1.18603064	1.303549166	1.956584476	0.311123681	0.353512273	1.535772417	0.306135253	0.271437208	0.02152849
chr1-225861511-225862010	1.712034928	0.776178741	1.304535955	1.251272398	0.934251623	1.120805115	0.897103092	0.927916327	0.548711744	0.963265564	0.869768054	1.117961418	0.022576726
chr1-225862018-225862517	1.870107084	0	0.98552115	0.870508886	0.629043659	0.666612541	0.897103092	0.833650649	0.874208408	1.535772417	0.306135253	1.019407531	0.042619274
chr1-226454012-226454511	2.261142689	0	1.136068334	1.16508324	0.789703632	1.386915281	1.851199498	0.732792384	1.013007408	0.963265564	0.669913812	0.515957755	0.041672141
chr1-226542509-226543008	1.712034928	0	0.575326097	0.499939079	0.934251623	0.79425105	1.354106445	0.311123681	0.353512273	0.963265564	0.43785279	0.28092254	0.036116977
chr1-226626264-226626763	2.568475607	1.649737861	2.055844445	1.911126141	1.82802934	1.805788281	2.380300636	1.959059337	1.806945214	1.944541532	1.939863709	2.000591344	0.022455282
chr1-226662811-226663310	2.657913029	1.649737861	0.861312548	2.241042245	1.586874285	1.120805115	1.136741903	0.507088171	0.874208408	0	1.045275383	0.499801807	0.049684739
chr1-226697837-226698336	2.657913029	1.278090325	0.627102733	1.16508324	1.297155372	1.303549166	1.542969081	0.833650649	1.013007408	0.963265564	0.669913812	0.624250513	0.007418958
chr1-227753921-227754420	2.968768765	2.399316699	0.725394162	1.16508324	1.297155372	1.019949249	1.782300488	0.972835719	0.720620373	0.963265564	0.43785279	0.69690985	0.024141189
chr1-227762395-227762894	3.873553042	2.399316699	2.954439594	3.414621276	3.229629752	3.272514026	2.823407701	2.883200822	2.752418626	3.516884961	3.098371947	2.958951222	0.048156246
chr1-227869582-227870081	2.657913029	0	0.347359649	0.499939079	0.629043659	0	0.224359028	0.444678179	0	0	0.43785279	0.354640408	0.002514706
chr1-227896719-227897218	1.870107084	0	0.98552115	0.870508886	1.065626732	0.197658311	1.230242814	0.784102708	0.353512273	0.963265564	0.869768054	0.724979004	0.034164341
chr1-227904025-227904524	2.657913029	0.776178741	0.817413971	1.251272398	0.629043659	1.465726115	0.66803134	0.881553266	1.198985016	1.535772417	0.869768054	0.812606166	0.007158376
chr1-228031904-228032403	2.012557284	0	0.465840941	0.97552672	0.789703632	0.79425105	0.372341088	0.444678179	0.127706944	0	0.306135253	0.424773899	0.008406099
chr1-228089915-228090414	3.224374105	1.278090325	1.643115006	2.32293393	1.82802934	2.472980703	1.318051014	1.936558964	1.881319173	1.535772417	1.471413151	1.603240034	0.016189638
chr1-228306511-228307010	2.473125072	0	1.335991207	1.409589374	1.671817768	0.911509243	1.08045973	0.881553266	0.637225081	1.944541532	0.869768054	0.931802314	0.045162313
chr1-228352676-228353175	1.712034928	0.776178741	0.861312548	1.251272398	1.18603064	0.79425105	0.945172804	0.732792384	1.077700633	1.535772417	1.201728838	0.985001136	0.041635995
chr1-228978938-228979437	2.657913029	0	0.575326097	0.757242118	0.789703632	1.465726115	1.457162278	0.444678179	1.198985016	0	0.43785279	0.381341591	0.01607745
chr1-229514574-229515073	3.037039404	2.189964845	2.435662718	2.437664802	2.27076105	2.434310964	1.995152019	2.539400321	2.584484496	2.743796875	2.184555637	2.213687159	0.029841944
chr1-229729795-229730294	3.037039404	0	0.677085365	2.154220918	1.752036799	0.526575794	0.441003679	0.163932542	0.245022884	0	0.161172552	0.398871727	0.02198373
chr1-229868798-229869297	1.712034928	0.776178741	0.465840941	0.499939079	1.18603064	0.79425105	0.275391651	0.507088171	0.245022884	0.963265564	0.773298856	0.41619141	0.018093392
chr1-230388779-230389278	1.712034928	1.278090325	0.677085365	1.16508324	0.789703632	1.120805115	0.372341088	0.972835719	0.637225081	0.963265564	1.045275383	0.99079282	0.032392818
chr1-230507876-230508375	2.568475607	2.189964845	0.347359649	1.16508324	1.586874285	0.526575794	0.548643518	0.881553266	0.720620373	0.963265564	0.960188935	0.515957755	0.032987426
chr1-230827261-230827760	3.910418733	1.649737861	1.062757577	2.982320831	2.846817033	2.652159138	1.633768828	1.606786192	1.806945214	1.535772417	1.98363742	0.94379496	0.033207632
chr1-230948921-230949420	2.473125072	1.278090325	0.725394162	0.634319226	0.789703632	0.911509243	0.275391651	0.927916327	0.720620373	0.963265564	0.869768054	1.0023069	0.004609394
chr1-231248458-231248957	1.534487518	0	0.575326097	0.634319226	0.241449505	1.019949249	0.250100975	0.624349606	0.353512273	0.963265564	0.558544227	0.985001136	0.036101692
chr1-231264570-231265069	3.102224814	0.776178741	0.465840941	2.282569062	0.241449505	2.749873097	0.171454816	0.239404447	0.353512273	0	0.43785279	0.450219213	0.049119871
chr1-231857733-231858232	1.870107084	1.649737861	0.677085365	0.634319226	0.789703632	0.526575794	0.485027933	0.927916327	0.548711744	0.963265564	0.558544227	1.369840542	0.041647067
chr1-232052648-232053147	1.33198265	0	0.284258378	0.634319226	0.934251623	0.197658311	0.224359028	0.566909928	0.454410852	0	0.43785279	0.786206377	0.031903442
chr1-232212031-232212530	1.534487518	1.278090325	0.407816238	0.757242118	0.448223995	0.666612541	0.913304944	0.507088171	0.245022884	0	0.43785279	0.345629054	0.037942434
chr1-232219082-232219581	3.336983772	2.890115626	0.575326097	0.870508886	2.27076105	0.666612541	0.897103092	1.178578691	1.36370282	0	1.471413151	0.752512449	0.046533781
chr1-232306715-232307214	1.534487518	0	0.772137608	0.634319226	0.241449505	0.526575794	0.441003679	0.566909928	0.637225081	0	0.43785279	0.949754105	0.019803507
chr1-232339052-232339551	2.968768765	0.776178741	0.861312548	1.073415986	1.671817768	0.79425105	0.485027933	0.566909928	0.799457282	0	0.558544227	1.315494981	0.00853288
chr1-232346704-232347203	2.473125072	0.776178741	1.171372457	0.870508886	1.400329395	0.526575794	0.372341088	1.42476926	0.799457282	0.963265564	0.773298856	1.205238076	0.01018189
chr1-232384566-232385065	1.870107084	0	0.575326097	0.870508886	0.934251623	0.526575794	1.204140842	0.927916327	0.799457282	1.535772417	0.669913812	0.661037557	0.042406755
chr1-232385204-232385703	2.657913029	0.776178741	0.945294869	0.757242118	0.789703632	0.79425105	0.813246718	1.178578691	0.945276463	0	0.669913812	0.919709141	0.004751118
chr1-232386472-232386971	2.371023837	0.776178741	0.903914721	0.97552672	0.789703632	1.019949249	0.485027933	0.927916327	1.198985016	0	0.669913812	1.019407531	0.008847071
chr1-232387073-232387572	2.371023837	0.776178741	0.772137608	0.634319226	1.18603064	0.79425105	0.506546319	0.732792384	0.720620373	0.963265564	0.960188935	0.99079282	0.003232676
chr1-232395829-232396328	1.712034928	0	0.945294869	0.97552672	0.448223995	0.371470485	0.506546319	0.624349606	0.799457282	0	0.773298856	0.825627084	0.0241465
chr1-232406311-232406810	2.261142689	0.776178741	0.903914721	0.757242118	0.629043659	0.197658311	0.52774846	1.216426991	0.548711744	0.963265564	0.558544227	1.036307836	0.006923464
chr1-232568205-232568704	1.712034928	0.776178741	1.205833251	1.251272398	1.18603064	0.79425105	1.066039293	1.392068528	1.013007408	0.963265564	0.960188935	1.351951857	0.032773249
chr1-232581078-232581577	2.012557284	0	0.772137608	0.97552672	1.065626732	0.666612541	0.56924026	1.178578691	0.720620373	0	0.960188935	0.99079282	0.026050125
chr1-232663031-232663530	2.142197479	0	0.575326097	0.870508886	1.752036799	0.911509243	0.395593613	0.311123681	0.127706944	1.535772417	0.306135253	0.441787209	0.047257959
chr1-232696654-232697153	2.968768765	1.278090325	0.725394162	0.97552672	1.18603064	1.865141546	0.629322851	0.881553266	0.637225081	2.743796875	0.773298856	1.278092904	0.039342448
chr1-232990373-232990872	2.371023837	0	1.335991207	1.482676215	0.934251623	1.215068698	0.847376357	1.578000429	1.36370282	1.535772417	1.125621901	1.159691165	0.042034011
chr1-233394803-233395302	2.473125072	1.944991445	1.538841494	1.251272398	1.82802934	1.540453799	1.623957609	1.578000429	1.768269199	1.535772417	1.471413151	1.064042371	0.018154276
chr1-233442044-233442543	2.261142689	0	0.149118925	1.16508324	0.629043659	0.197658311	0.506546319	0.732792384	0.245022884	1.535772417	0.558544227	0.152464769	0.018400807
chr1-233448290-233448789	1.870107084	0	0.076485247	0.97552672	0.789703632	0.371470485	1.255880917	0.239404447	0.548711744	0.963265564	0.306135253	0.172987383	0.026431705
chr1-233490434-233490933	2.657913029	0	0.347359649	2.154220918	1.752036799	0.526575794	0.144256957	0.566909928	0.245022884	0.963265564	0.306135253	0.223051912	0.036953094
chr1-233503388-233503887	2.897106279	0	0.076485247	0.757242118	1.496614845	2.130012792	0.198149411	0.311123681	0.353512273	0	0.43785279	0.183140241	0.021562339
chr1-233791614-233792113	3.75694253	0	0.407816238	2.013329401	1.752036799	1.865141546	0.395593613	0.507088171	0.127706944	0.963265564	0.43785279	0.299708141	0.014131193
chr1-233904698-233905197	3.63007115	0.776178741	1.937793803	2.877814708	2.375772338	2.353715812	1.987520552	1.606786192	1.139616965	2.262695481	1.98363742	1.561041521	0.036232233
chr1-233905384-233905883	2.968768765	1.278090325	0.945294869	2.705325784	1.82802934	1.922149168	1.122875862	0.881553266	0.799457282	1.535772417	0.960188935	0.857674332	0.043833178
chr1-233975842-233976341	1.870107084	0	0.149118925	0.870508886	0.629043659	0.197658311	0.171454816	0.37944582	0.454410852	0	0.161172552	0.183140241	0.005662248
chr1-233990836-233991335	2.142197479	0	0.149118925	0.186565569	0.789703632	0.371470485	0.198149411	0.444678179	0.353512273	0	0.960188935	0.390133285	0.005521497
chr1-234000385-234000884	2.473125072	0.776178741	0.347359649	1.073415986	0.241449505	1.019949249	0.198149411	0.566909928	0.548711744	0	0.43785279	0.661037557	0.005859605
chr1-234206888-234207387	3.336983772	0	0.575326097	1.742813287	1.065626732	2.353715812	0.441003679	0.239404447	0.245022884	2.262695481	0.669913812	0.336561061	0.036347731
chr1-234230406-234230905	2.261142689	0	0.465840941	1.482676215	1.586874285	1.303549166	0.250100975	0.239404447	0.127706944	0.963265564	0.161172552	0.172987383	0.042487651
chr1-234435250-234435749	2.142197479	0	0.772137608	1.073415986	1.065626732	0.79425105	0.372341088	0.444678179	0.637225081	0.963265564	0.43785279	0.424773899	0.010462613
chr1-234710163-234710662	2.261142689	1.278090325	0.677085365	1.073415986	1.752036799	1.743888032	1.164080469	1.42476926	1.198985016	1.535772417	1.408569579	0.931802314	0.034556038
chr1-234897346-234897845	2.371023837	0.776178741	0.677085365	1.482676215	2.157501897	1.215068698	1.305829477	0.624349606	0.945276463	0.963265564	0.669913812	0.609268967	0.039871287
chr1-235202514-235203013	1.33198265	0.776178741	0.627102733	0.870508886	0.448223995	0.911509243	0.66803134	0.679589667	0.548711744	0.963265564	1.125621901	0.895214373	0.040598713
chr1-235544972-235545471	2.012557284	0	0.521621865	0.186565569	0.241449505	0	0.348707645	0.679589667	0.353512273	0.963265564	0.161172552	0.41619141	0.005923462
chr1-235615640-235616139	1.534487518	0.776178741	0.725394162	0.634319226	1.065626732	0.526575794	0.348707645	0.37944582	0.945276463	0.963265564	1.125621901	0.475223507	0.034463504
chr1-235632884-235633383	2.012557284	0.776178741	0.149118925	0.97552672	1.065626732	0.197658311	0.742465351	1.099766393	0.454410852	1.535772417	0.558544227	0.336561061	0.032164637
chr1-235658265-235658764	2.261142689	0	1.426440149	1.073415986	0.934251623	0.371470485	0.395593613	1.01639864	1.013007408	0.963265564	0.669913812	1.210211211	0.022474391
chr1-235684540-235685039	2.142197479	0.776178741	1.062757577	0.499939079	0.241449505	1.120805115	0.324680594	0.881553266	0.454410852	0	0	0.925768399	0.015739254
chr1-235685224-235685723	1.33198265	0.776178741	0.903914721	0.757242118	0.934251623	0.911509243	0.418477304	1.01639864	0.637225081	0.963265564	0.558544227	0.863999233	0.037382745
chr1-235796621-235797120	2.142197479	0.776178741	1.335991207	0.757242118	0.934251623	1.303549166	0.348707645	0.679589667	1.013007408	1.535772417	0.558544227	1.435014392	0.032207073
chr1-235823521-235824020	1.870107084	0.776178741	1.062757577	0.499939079	0.629043659	1.303549166	0.485027933	0.732792384	0.720620373	1.535772417	0.869768054	1.185172314	0.036903422
chr1-235883149-235883648	2.968768765	1.944991445	0.817413971	1.552238327	1.90021855	1.540453799	1.412265932	1.289269037	1.139616965	1.535772417	0.558544227	0.631683347	0.020300479
chr1-235946478-235946977	2.568475607	0.776178741	0.861312548	1.409589374	1.18603064	1.019949249	0.795874269	1.13971065	1.60227978	0.963265564	1.274021269	0.832093737	0.006475648
chr1-235962267-235962766	1.712034928	1.278090325	0.98552115	0.634319226	0.241449505	0.371470485	0.372341088	0.833650649	0.353512273	0.963265564	0.43785279	0.799466657	0.028463259
chr1-236101209-236101708	2.142197479	0	0.772137608	0.499939079	0.629043659	0.79425105	0.506546319	0.566909928	0.548711744	0	0.306135253	0.718012747	0.005439365
chr1-236716238-236716737	2.012557284	0.776178741	0.347359649	0.499939079	0.241449505	0.79425105	0.300246604	1.216426991	1.256006278	0	1.201728838	0.20323409	0.030469993
chr1-236765549-236766048	2.568475607	0	0.284258378	0.634319226	1.496614845	1.386915281	0.088272945	0.311123681	1.077700633	0.963265564	0.869768054	0.28092254	0.0186201
chr1-236881026-236881525	1.712034928	0.776178741	0.407816238	0.757242118	0.241449505	0.371470485	0.171454816	0.566909928	0.127706944	0	0.43785279	0.232859663	0.006924713
chr1-238141271-238141770	1.870107084	0	0.149118925	0.351744287	0.241449505	0	0.116536493	0.444678179	0.127706944	0.963265564	0.306135253	0.099843473	0.005597382
chr1-238629680-238630179	2.012557284	0	0	0.757242118	0.629043659	0	0.088272945	0.37944582	0.127706944	0	0	0.183140241	0.004451134
chr1-239891488-239891987	2.821697214	0	0.521621865	0.499939079	1.297155372	0.197658311	0.300246604	1.289269037	1.768269199	0.963265564	0.43785279	0.20323409	0.016710784
chr1-240973641-240974140	2.261142689	0	0.218270413	0.870508886	1.671817768	1.120805115	1.354106445	0.163932542	0.548711744	0.963265564	1.125621901	0.152464769	0.044133843
chr1-241034700-241035199	2.261142689	0	0.076485247	1.073415986	0.789703632	1.303549166	0.224359028	0.311123681	0	0	0.960188935	0.099843473	0.017932217
chr1-241251670-241252169	1.870107084	0	0.149118925	0.351744287	0	0.911509243	0.224359028	0.37944582	0.245022884	1.535772417	0.669913812	0.067324066	0.029033351
chr1-242189394-242189893	2.742128106	0	0.284258378	1.073415986	1.671817768	0.911509243	0.705728333	0.507088171	0.454410852	0	0.306135253	0.271437208	0.011428157
chr1-243440242-243440741	2.371023837	1.278090325	0.861312548	2.013329401	0.789703632	1.540453799	0.52774846	0.239404447	0.353512273	0.963265564	0.306135253	0.424773899	0.045179337
chr1-243771462-243771961	1.534487518	0	0.627102733	0.351744287	0	0.911509243	0.250100975	0.084293463	0.454410852	0	0.306135253	0.515957755	0.013188707
chr1-244603439-244603938	2.012557284	0.776178741	1.483735203	1.552238327	1.065626732	1.215068698	1.136741903	1.01639864	1.310859253	1.535772417	1.045275383	1.080430725	0.024785655
chr1-244742742-244743241	1.534487518	0	0.521621865	0.634319226	1.400329395	0.526575794	0.144256957	0.239404447	0	0	0.161172552	0.242601188	0.037776602
chr1-245009391-245009890	2.142197479	0	0.772137608	0.186565569	0.629043659	0.197658311	0.589547086	0.507088171	0.353512273	0	0.869768054	0.653754807	0.006152626
chr1-245153058-245153557	3.390155258	1.944991445	2.282637801	2.400425827	2.609054033	1.976989521	1.884453134	2.166640899	2.492568297	2.523208294	2.425791365	1.874694564	0.012704197
chr1-245225068-245225567	1.712034928	0.776178741	0.284258378	0.186565569	0.629043659	0.666612541	0.418477304	0.37944582	0.353512273	0	0.161172552	0.223051912	0.006144946
chr1-245335921-245336420	2.568475607	0	0.627102733	0.757242118	1.400329395	0.911509243	1.177557904	0.444678179	0.720620373	0	0.773298856	0.458602222	0.010984161
chr1-245354079-245354578	2.968768765	0	0.465840941	0.757242118	1.496614845	0.197658311	0.224359028	0.311123681	0.245022884	0	0.43785279	0.271437208	0.005243164
chr1-245356481-245356980	2.742128106	0	0.284258378	0.499939079	0	0.911509243	0.372341088	0.163932542	0	0	0.161172552	0.193222149	0.002886492
chr1-245559812-245560311	2.657913029	0.776178741	0.347359649	0.499939079	1.297155372	0.526575794	0.250100975	0.624349606	0.454410852	0	0.558544227	0.172987383	0.004932148
chr1-245605723-245606222	2.142197479	0.776178741	0.465840941	0.97552672	1.297155372	0.911509243	1.066039293	1.01639864	0.548711744	0	0.773298856	0.499801807	0.015954099
chr1-245895957-245896456	2.142197479	0	0.575326097	1.16508324	0.934251623	1.215068698	0.116536493	0.239404447	0.353512273	1.535772417	0.669913812	0.555573391	0.033027343
chr1-245896461-245896960	2.473125072	0	0.861312548	1.857174594	1.065626732	1.611500666	0.144256957	0.732792384	0.353512273	0.963265564	0.43785279	0.624250513	0.035054917
chr1-245995010-245995509	1.712034928	0.776178741	0.575326097	0.757242118	0.629043659	1.019949249	0.088272945	0.239404447	0.353512273	0.963265564	0.161172552	0.271437208	0.0189899
chr1-246003069-246003568	2.568475607	1.944991445	1.937793803	2.013329401	2.215242618	2.130012792	1.746576454	1.890477286	1.687660415	2.262695481	2.067391166	1.636870985	0.03449889
chr1-246188075-246188574	2.012557284	0	1.136068334	0.97552672	0.789703632	0.526575794	0.395593613	0.37944582	0.454410852	1.535772417	1.125621901	1.133751859	0.042751049
chr1-246188809-246189308	2.142197479	0.776178741	1.740357294	1.409589374	1.18603064	1.215068698	0.372341088	0.833650649	1.310859253	0.963265564	0.960188935	1.464449758	0.044017699
chr1-246210751-246211250	2.568475607	0	0.521621865	0.870508886	1.752036799	1.922149168	0.275391651	0.239404447	0.454410852	0.963265564	0.43785279	0.232859663	0.033619193
chr1-246220808-246221307	1.534487518	0.776178741	1.171372457	0.351744287	0.629043659	0.79425105	0.548643518	0.37944582	0.637225081	0.963265564	0.869768054	0.85132158	0.025108361
chr1-247043540-247044039	1.870107084	0	0.677085365	0.757242118	0.789703632	1.540453799	0.463183726	0.972835719	0.454410852	0	1.045275383	0.41619141	0.044630487
chr1-247053316-247053815	1.712034928	0	0.627102733	0.351744287	0.934251623	0.526575794	0.171454816	0.239404447	0.454410852	0	0.43785279	0.363595823	0.008527369
chr1-247087858-247088357	3.037039404	0	1.668046929	1.16508324	0.934251623	1.540453799	0.760488909	1.05868462	1.414679011	0	1.69853681	1.561041521	0.026919718
chr1-247111605-247112104	5.103692738	4.437299214	4.509595121	4.554733663	4.456193722	4.42022078	4.401075701	4.678572323	4.609791211	4.683284987	4.65029923	4.88243148	0.018901685
chr2-357852-358351	1.534487518	0	0.465840941	0.351744287	0	0.371470485	0.250100975	0.163932542	0.127706944	0	0.161172552	0.131645998	0.003101575
chr2-488870-489369	1.712034928	0.776178741	0.347359649	0.870508886	0.629043659	0	0.66803134	0.444678179	0.353512273	1.535772417	0	0.363595823	0.044658318
chr2-709183-709682	2.371023837	0	0.407816238	0.351744287	0.934251623	1.019949249	0.324680594	0	0.720620373	0.963265564	0.669913812	0.407557559	0.007731063
chr2-1036972-1037471	2.897106279	0	0.817413971	0.757242118	1.065626732	2.583134588	0.463183726	0.732792384	0.637225081	0.963265564	0.773298856	0.94379496	0.027657725
chr2-1040854-1041353	2.142197479	0	0.407816238	0.499939079	1.065626732	1.679212364	0.348707645	0.566909928	0.454410852	1.535772417	0.869768054	0.80605137	0.043450258
chr2-1227792-1228291	2.142197479	0	0.521621865	1.33260145	1.065626732	1.303549166	0.418477304	0.784102708	0.548711744	0.963265564	0.669913812	1.008029662	0.023171913
chr2-1318392-1318891	2.261142689	0	0.347359649	1.409589374	0.448223995	1.805788281	0.372341088	0.784102708	0.353512273	0	0.43785279	0.450219213	0.032420998
chr2-1758589-1759088	1.33198265	0	0.627102733	0.499939079	0.789703632	0	1.066039293	0.37944582	0.454410852	0	0.161172552	0.458602222	0.045416951
chr2-1948400-1948899	2.473125072	0	0.218270413	1.482676215	0.789703632	2.268350471	0.56924026	0.311123681	0.245022884	0.963265564	0.558544227	0.271437208	0.046356408
chr2-2008095-2008594	1.712034928	0	0.284258378	0.870508886	0.629043659	0.526575794	0.945172804	0.732792384	0.799457282	0.963265564	0.43785279	0.21317703	0.020273605
chr2-2847875-2848374	2.568475607	0	0.772137608	1.482676215	0.789703632	0.371470485	1.122875862	1.42476926	1.310859253	0.963265564	1.531633151	0.646435108	0.024504557
chr2-3148074-3148573	3.102224814	0.776178741	1.062757577	1.963132616	1.18603064	1.743888032	0.847376357	1.099766393	0.799457282	1.535772417	1.125621901	1.0023069	0.008551437
chr2-3176896-3177395	2.742128106	0.776178741	2.017557575	1.409589374	1.065626732	1.679212364	0.778290075	1.05868462	1.310859253	2.523208294	1.125621901	1.254214428	0.049603846
chr2-3184029-3184528	3.336983772	0.776178741	1.304535955	2.108768905	1.400329395	2.955020223	2.153575411	1.13971065	1.952046237	1.944541532	1.201728838	1.096635004	0.04613422
chr2-3254639-3255138	2.742128106	1.278090325	1.617744634	1.801126811	1.82802934	1.805788281	1.365927423	0.444678179	0.637225081	1.535772417	0.669913812	1.301582585	0.036962531
chr2-3643835-3644334	1.712034928	0.776178741	0.677085365	0.757242118	0.448223995	0.526575794	0.66803134	0.784102708	0.945276463	0	0.960188935	0.80605137	0.015762192
chr2-4883620-4884119	1.712034928	0	0.627102733	1.073415986	1.18603064	0.79425105	0.372341088	0.311123681	0.454410852	0	0.669913812	0.372495992	0.031057328
chr2-5134054-5134553	2.142197479	0	0	0.351744287	0.241449505	0.79425105	0.171454816	0.084293463	0.245022884	0	0.43785279	0.223051912	0.003293514
chr2-5748361-5748860	1.534487518	0	0.465840941	0.499939079	0.448223995	0	0.778290075	0.084293463	0.548711744	0	0.773298856	0.450219213	0.015329998
chr2-7037707-7038206	3.336983772	2.399316699	2.492599785	2.198284595	2.473655916	2.080786662	1.691274946	2.185846384	1.986150628	2.743796875	2.146548328	2.221097036	0.015610301
chr2-7041522-7042021	3.336983772	0	1.205833251	1.33260145	1.586874285	1.611500666	0.66803134	1.358609364	1.198985016	1.535772417	1.125621901	1.19021498	0.009673138
chr2-7497441-7497940	1.712034928	0	0	0.634319226	1.297155372	0.371470485	0.171454816	0.239404447	0.548711744	0	1.045275383	0.056319307	0.034083492
chr2-7609758-7610257	2.142197479	0	0.347359649	1.16508324	1.671817768	0.666612541	0.418477304	0.624349606	0.637225081	0	0.161172552	0.32743571	0.027827484
chr2-7666378-7666877	2.657913029	0	0.284258378	1.16508324	1.82802934	0.197658311	0.275391651	1.099766393	0.548711744	0	0.669913812	0.363595823	0.018536839
chr2-8736563-8737062	1.870107084	0	0.407816238	1.33260145	0	1.303549166	0.485027933	0.679589667	0.799457282	0	0.43785279	0.515957755	0.03886672
chr2-9053748-9054247	1.096338138	0.776178741	0.076485247	0.351744287	0.448223995	0.371470485	0.847376357	0.084293463	0.127706944	0	0.161172552	0.183140241	0.041389605
chr2-9137061-9137560	3.037039404	1.278090325	0.218270413	0.97552672	0.934251623	1.540453799	0.648806914	0.37944582	0.637225081	1.944541532	0.43785279	0.483462886	0.013891934
chr2-10184822-10185321	2.473125072	0.776178741	0.725394162	1.16508324	1.297155372	1.215068698	0.548643518	0.732792384	1.077700633	0.963265564	2.257692169	0.759314482	0.031200717
chr2-10557820-10558319	2.261142689	0	0.861312548	1.251272398	0.448223995	0.79425105	0.847376357	1.05868462	1.013007408	0	0.960188935	1.036307836	0.01967227
chr2-10644498-10644997	1.712034928	0	0.347359649	0.186565569	0.448223995	0.526575794	0.198149411	0.444678179	0.454410852	0.963265564	0.161172552	0.354640408	0.007038064
chr2-11080175-11080674	3.63007115	1.278090325	0.521621865	0.97552672	0.934251623	0.79425105	1.190910599	0.37944582	0.548711744	0	0.161172552	0.499801807	0.003858417
chr2-11535705-11536204	2.012557284	0	0.347359649	0.97552672	0.629043659	1.120805115	0.324680594	0.444678179	0.245022884	0.963265564	0.161172552	0.354640408	0.013407727
chr2-11628300-11628799	2.012557284	1.278090325	0.407816238	1.33260145	1.18603064	0.371470485	0.372341088	0.732792384	0.353512273	0.963265564	0.306135253	0.458602222	0.027299234
chr2-11657639-11658138	2.821697214	0	0.725394162	1.911126141	1.90021855	1.019949249	0.724213774	0.833650649	0.548711744	0	0.773298856	0.563367632	0.026955034
chr2-12057575-12058074	2.473125072	2.189964845	0.725394162	1.16508324	0.241449505	0.911509243	0.198149411	0.566909928	0.548711744	0	0.558544227	0.381341591	0.033053752
chr2-12619874-12620373	2.012557284	1.649737861	0.284258378	0.97552672	0.629043659	0.911509243	1.108875258	0.239404447	0.353512273	0	0.161172552	0.261889098	0.040122683
chr2-13944154-13944653	2.142197479	0	0.149118925	0.757242118	0.789703632	0.197658311	0.198149411	0.239404447	0.127706944	1.535772417	0	0.121122859	0.016975094
chr2-14621062-14621561	2.142197479	0.776178741	0.284258378	1.073415986	0	0.526575794	0	0.163932542	0.245022884	1.535772417	0	0.183140241	0.022578985
chr2-16240225-16240724	2.742128106	0	0.407816238	2.013329401	1.586874285	1.386915281	0.275391651	0.444678179	0.353512273	1.535772417	0.161172552	0.318252271	0.04060107
chr2-16538737-16539236	2.568475607	0	0.347359649	0.634319226	0.241449505	0.371470485	0.116536493	0.163932542	0.799457282	0.963265564	0.161172552	0.271437208	0.003858712
chr2-18102997-18103496	3.102224814	0	0.407816238	1.482676215	2.034587975	0.911509243	0.52774846	0.444678179	0.637225081	1.535772417	0.306135253	0.354640408	0.01839393
chr2-19123382-19123881	2.012557284	0	0.407816238	1.073415986	0.789703632	0.526575794	0.116536493	0.163932542	0.353512273	0.963265564	0.161172552	0.354640408	0.011161867
chr2-19911777-19912276	2.657913029	0.776178741	0.575326097	1.482676215	0.241449505	2.353715812	0.275391651	0.163932542	0.548711744	0	0.773298856	0.466936801	0.036655239
chr2-20164179-20164678	2.657913029	1.649737861	1.02465617	0.97552672	1.18603064	1.805788281	0.960846588	0.732792384	0.874208408	1.944541532	0.161172552	0.523968386	0.035807214
chr2-20198430-20198929	2.012557284	0.776178741	0.817413971	1.073415986	1.297155372	1.611500666	0.929326864	0.507088171	0.945276463	0.963265564	0.869768054	0.907513742	0.018829989
chr2-20231405-20231904	1.712034928	0	0.98552115	0.499939079	0.629043659	1.303549166	0.52774846	0.927916327	0.548711744	0.963265564	0.869768054	0.646435108	0.036545615
chr2-21060321-21060820	2.142197479	0	1.136068334	0.757242118	0.789703632	0.371470485	0.348707645	0.239404447	0.720620373	0.963265564	0.161172552	0.949754105	0.013031879
chr2-21228426-21228925	1.870107084	0	0.347359649	0.870508886	0.629043659	0.197658311	0.760488909	0.444678179	1.139616965	0	0.960188935	0.290345917	0.020888843
chr2-21270758-21271257	3.102224814	0	0.284258378	1.073415986	1.671817768	1.303549166	0.463183726	0.311123681	0.353512273	0	0.43785279	0.32743571	0.009482262
chr2-21279557-21280056	2.142197479	0	0.903914721	1.552238327	1.065626732	0.79425105	1.662808394	0.679589667	0.720620373	0.963265564	0.773298856	0.336561061	0.044409539
chr2-21298724-21299223	2.371023837	0	0.284258378	1.482676215	0.241449505	2.029821373	0.418477304	0.239404447	0.245022884	0.963265564	0.306135253	0.318252271	0.039576442
chr2-22280957-22281456	3.164591832	0	0.627102733	0.97552672	1.496614845	0.666612541	1.190910599	1.13971065	1.881319173	1.535772417	1.645019344	0.309010001	0.019419911
chr2-23622643-23623142	2.261142689	0.776178741	1.02465617	1.552238327	1.400329395	0.911509243	1.006871427	1.253307692	0.945276463	0	0.869768054	1.278092904	0.030685208
chr2-23760428-23760927	2.261142689	1.278090325	1.483735203	0.870508886	0.789703632	1.303549166	0.724213774	0.732792384	0.637225081	1.535772417	1.045275383	1.074988599	0.016330954
chr2-24054326-24054825	3.490957384	0.776178741	1.304535955	0.634319226	0.789703632	1.303549166	0.589547086	0.784102708	0.548711744	1.535772417	0.558544227	0.819131315	0.00357886
chr2-24634877-24635376	2.371023837	1.649737861	1.426440149	1.482676215	1.586874285	1.303549166	0.629322851	1.42476926	1.36370282	1.535772417	0.960188935	1.40929707	0.021739273
chr2-24821205-24821704	2.012557284	1.649737861	0.861312548	1.16508324	0.789703632	0.371470485	0.945172804	0.566909928	0.454410852	0.963265564	0.161172552	0.594130212	0.032913755
chr2-25589731-25590230	2.657913029	0.776178741	0.945294869	1.742813287	1.065626732	1.386915281	0.897103092	1.099766393	1.077700633	1.944541532	0.43785279	0.925768399	0.019537064
chr2-25917165-25917664	1.534487518	0	0.521621865	0	0.241449505	0.666612541	0.52774846	0.444678179	0.548711744	0.963265564	0.669913812	0.433305633	0.017207914
chr2-25923750-25924249	2.012557284	0	1.171372457	0.97552672	0	1.386915281	0.548643518	0.972835719	0.720620373	0.963265564	1.045275383	0.825627084	0.041469382
chr2-26232750-26233249	1.712034928	0.776178741	1.062757577	0.870508886	0.448223995	0.666612541	0.418477304	0.732792384	0.799457282	0	0.669913812	1.273348722	0.033035985
chr2-26448755-26449254	1.712034928	0.776178741	1.02465617	1.073415986	0.448223995	0.526575794	0.56924026	1.01639864	1.077700633	0.963265564	1.045275383	0.863999233	0.018911905
chr2-26449661-26450160	2.897106279	0	1.02465617	0.351744287	1.065626732	1.303549166	0.83041246	1.178578691	0.945276463	1.535772417	0.669913812	0.967485259	0.009718822
chr2-26982181-26982680	3.224374105	1.278090325	1.937793803	1.963132616	2.097353534	1.805788281	2.344901961	1.742682389	2.204665225	1.535772417	2.632409146	2.520381052	0.033820045
chr2-27096228-27096727	4.475394731	2.582103409	3.161745749	3.192987214	3.50896735	3.638439879	2.721281107	2.894918681	3.332058666	3.631874618	2.973674428	3.13009068	0.017320846
chr2-27154807-27155306	2.142197479	0.776178741	1.099878567	1.482676215	1.400329395	1.215068698	0.629322851	0.624349606	0.799457282	0.963265564	0.960188935	0.979186108	0.01426372
chr2-27297995-27298494	2.012557284	0.776178741	0.817413971	0.634319226	0.629043659	0.666612541	0.629322851	0.833650649	0.799457282	1.535772417	0.558544227	0.653754807	0.009852287
chr2-27800826-27801325	2.897106279	0.776178741	1.80921567	1.482676215	1.586874285	2.130012792	1.164080469	1.742682389	1.645601623	0.963265564	1.589439886	1.464449758	0.018895721
chr2-28325229-28325728	2.473125072	1.278090325	0.817413971	1.742813287	0.789703632	1.465726115	0.52774846	1.01639864	0.637225081	1.535772417	0.869768054	0.766084595	0.019917575
chr2-28344730-28345229	2.568475607	1.278090325	0.817413971	0.870508886	1.065626732	1.386915281	0.485027933	1.01639864	0.799457282	0.963265564	0.669913812	0.825627084	0.004824191
chr2-28355432-28355931	3.490957384	1.278090325	1.099878567	2.061838218	2.215242618	2.268350471	1.318051014	1.689849879	2.444316595	1.944541532	2.712638132	0.819131315	0.041177926
chr2-28413393-28413892	3.164591832	0.776178741	0.903914721	2.154220918	1.90021855	0.79425105	2.032715324	0.927916327	1.414679011	0.963265564	1.201728838	0.689806393	0.020360515
chr2-28558372-28558871	2.897106279	0	0.521621865	0.757242118	1.671817768	2.547343058	0.395593613	0.311123681	0.720620373	0	0.869768054	0.458602222	0.038052738
chr2-29580500-29580999	2.371023837	0	0.407816238	1.251272398	0.629043659	0.371470485	0.300246604	0.732792384	0.874208408	1.535772417	1.201728838	0.318252271	0.020659529
chr2-30588708-30589207	2.142197479	0.776178741	1.099878567	0.351744287	1.18603064	1.303549166	0.795874269	0.784102708	0.548711744	0	0.161172552	0.772823087	0.021475206
chr2-30678061-30678560	1.712034928	0.776178741	0.725394162	0.870508886	1.297155372	1.540453799	0.506546319	0.784102708	1.139616965	0.963265564	0.869768054	0.779530251	0.045519216
chr2-32437436-32437935	1.33198265	0.776178741	0.817413971	0.186565569	0.448223995	1.019949249	0.418477304	0.37944582	0.454410852	0	0.773298856	0.703978502	0.049308704
chr2-34242225-34242724	1.33198265	0	0.218270413	0.186565569	0.934251623	0.197658311	0.913304944	0.444678179	0.127706944	0	0.43785279	0.20323409	0.030486933
chr2-37261269-37261768	1.870107084	0.776178741	1.171372457	0.499939079	0.448223995	1.019949249	0.589547086	0.833650649	1.077700633	1.535772417	0.773298856	1.03069637	0.031053755
chr2-38218658-38219157	2.821697214	1.278090325	0.347359649	1.857174594	1.752036799	1.805788281	0.629322851	0.311123681	0.874208408	0	1.201728838	0.299708141	0.040872372
chr2-38830115-38830614	2.142197479	0.776178741	1.062757577	1.073415986	0.629043659	0.526575794	0.463183726	0.972835719	1.077700633	0	0.43785279	0.863999233	0.01278924
chr2-39484961-39485460	1.534487518	0	0.725394162	0.634319226	0.629043659	0.666612541	0.418477304	0.507088171	1.36370282	0.963265564	0.306135253	0.491655477	0.047891298
chr2-39870482-39870981	2.473125072	0	0.347359649	1.409589374	0.629043659	0.371470485	0.275391651	1.099766393	0.945276463	0	1.045275383	0.162762568	0.015111282
chr2-39871372-39871871	3.981438933	1.278090325	0.677085365	2.362200109	1.968967056	0.911509243	0.52774846	1.981214175	2.316116406	1.535772417	2.632409146	0.318252271	0.03083626
chr2-40015298-40015797	1.534487518	0.776178741	0.465840941	0.757242118	0.789703632	0.197658311	0.224359028	0.679589667	0.353512273	0	0	1.058537954	0.033790195
chr2-40054571-40055070	1.33198265	0.776178741	0.521621865	0.634319226	0.241449505	0.666612541	0.144256957	0.566909928	0.454410852	0.963265564	0.306135253	0.838531534	0.031741508
chr2-40209200-40209699	2.012557284	0	1.366775245	1.073415986	1.065626732	0.197658311	0.52774846	1.392068528	0.874208408	0.963265564	1.045275383	0.779530251	0.047636982
chr2-40212974-40213473	2.261142689	1.278090325	1.538841494	1.251272398	1.496614845	1.611500666	1.446068495	1.358609364	1.60227978	0.963265564	1.342863383	0.99079282	0.013444421
chr2-40266458-40266957	1.712034928	0	0.218270413	1.073415986	1.065626732	0.197658311	1.094737452	0.732792384	0.454410852	0.963265564	0.43785279	0.372495992	0.041050086
chr2-40556259-40556758	2.657913029	0	0.407816238	0.97552672	1.586874285	1.019949249	0.224359028	0.732792384	0.245022884	0	0.960188935	0.363595823	0.013260317
chr2-40561997-40562496	1.534487518	0.776178741	0.284258378	0	0.241449505	0.197658311	0	0.239404447	0	0	0.161172552	0.152464769	0.005400418
chr2-40712264-40712763	2.012557284	0	0.407816238	0.351744287	0.789703632	1.303549166	0.418477304	1.742682389	0.353512273	0	0.773298856	0.354640408	0.045939008
chr2-41142400-41142899	3.164591832	0	0.284258378	1.857174594	1.065626732	2.130012792	0.300246604	0.624349606	0.245022884	0	0.43785279	0.345629054	0.021586155
chr2-41296308-41296807	1.712034928	0	0.284258378	0.499939079	0.789703632	0.371470485	0.224359028	0.239404447	0.245022884	0.963265564	0	0.089084912	0.010661927
chr2-41995738-41996237	1.534487518	0	0.575326097	0.499939079	0	0.371470485	0.348707645	0.507088171	0.637225081	0.963265564	0.306135253	0.555573391	0.014657378
chr2-42163599-42164098	2.657913029	1.278090325	0.817413971	1.073415986	2.034587975	0.666612541	0.913304944	1.742682389	1.36370282	0.963265564	1.645019344	0.825627084	0.025261576
chr2-43157768-43158267	2.012557284	1.278090325	0.861312548	1.33260145	1.586874285	1.215068698	1.217250858	0.784102708	0.945276463	0.963265564	0.773298856	0.786206377	0.021497165
chr2-43365037-43365536	2.142197479	1.278090325	1.171372457	0.97552672	1.400329395	1.120805115	0.463183726	1.099766393	1.013007408	0	0.869768054	1.263813297	0.036765295
chr2-43460620-43461119	1.534487518	0.776178741	0.575326097	1.33260145	0.448223995	0.526575794	0.395593613	0.566909928	0.454410852	0	0.43785279	1.069525867	0.047976495
chr2-43521284-43521783	1.712034928	0.776178741	1.062757577	1.073415986	0.448223995	0.79425105	0.418477304	0.927916327	0.799457282	0	0.773298856	1.185172314	0.040728883
chr2-43838669-43839168	1.870107084	0	0.861312548	1.073415986	0.241449505	1.120805115	0.913304944	0.679589667	0.720620373	0	0.161172552	0.832093737	0.032394611
chr2-44075515-44076014	2.742128106	0.776178741	0.347359649	0.757242118	1.671817768	1.120805115	0.705728333	0.239404447	0.637225081	0	0.43785279	0.515957755	0.009799821
chr2-44235584-44236083	2.012557284	0.776178741	1.205833251	1.073415986	1.297155372	1.019949249	0.742465351	0.679589667	1.013007408	1.535772417	0.43785279	0.913624328	0.023511909
chr2-44479379-44479878	3.336983772	2.582103409	2.37638593	2.642920723	2.732828059	2.955020223	2.683993588	2.760469585	2.649771726	2.523208294	2.788639607	2.390584537	0.014015546
chr2-44540621-44541120	2.142197479	0.776178741	0.347359649	0.97552672	1.18603064	1.215068698	0.171454816	0.37944582	0.454410852	0.963265564	0	0.242601188	0.01957532
chr2-44886554-44887053	2.261142689	0	0.521621865	0.351744287	0.629043659	1.019949249	0.395593613	0.311123681	0.637225081	0	0.43785279	0.363595823	0.004832735
chr2-44970952-44971451	2.742128106	1.278090325	1.171372457	1.409589374	1.968967056	1.386915281	1.563646415	1.488027729	0.720620373	1.535772417	0.773298856	1.296915146	0.014304934
chr2-46216533-46217032	1.712034928	0.776178741	0.627102733	0.499939079	0.448223995	0.371470485	0.275391651	0.566909928	0.127706944	0	0.161172552	0.381341591	0.005966619
chr2-46283542-46284041	1.534487518	0.776178741	0.677085365	0.499939079	0.789703632	0.666612541	0.548643518	0.732792384	0.454410852	0.963265564	0.669913812	1.180111962	0.015486763
chr2-46580291-46580790	3.441436531	0	1.239490067	1.682043093	1.968967056	2.583134588	0.8641431	1.606786192	1.511526581	1.944541532	2.327299292	0.919709141	0.047959598
chr2-46644304-46644803	1.870107084	1.278090325	0.861312548	1.251272398	0.448223995	0.911509243	0.609572044	0.833650649	1.139616965	1.535772417	0.869768054	1.254214428	0.044469177
chr2-46784206-46784705	3.102224814	0	0.521621865	1.409589374	2.097353534	1.386915281	0.485027933	0.881553266	0.945276463	0	1.799960642	0.441787209	0.028649624
chr2-46802194-46802693	2.142197479	0.776178741	1.335991207	1.33260145	1.496614845	1.540453799	0.991692374	0.972835719	1.013007408	1.944541532	1.201728838	0.812606166	0.049022018
chr2-46803740-46804239	2.371023837	0	1.136068334	1.552238327	1.18603064	0.666612541	0.418477304	1.324355749	1.310859253	0.963265564	1.125621901	0.624250513	0.029453208
chr2-47027971-47028470	2.742128106	0	1.205833251	1.801126811	2.034587975	1.215068698	1.293503522	1.01639864	1.511526581	0.963265564	1.645019344	1.036307836	0.040939384
chr2-47129121-47129620	2.568475607	0.776178741	0.861312548	2.013329401	1.297155372	1.679212364	0.760488909	0.507088171	0.637225081	0	0.43785279	0.724979004	0.035077971
chr2-47557134-47557633	2.473125072	0	0.465840941	0.499939079	1.18603064	0.197658311	0.224359028	0.679589667	0.245022884	0.963265564	0.869768054	0.398871727	0.006960838
chr2-48270233-48270732	1.870107084	0.776178741	0.407816238	0.499939079	1.671817768	0	0.250100975	0.311123681	0.245022884	0	0.43785279	0.458602222	0.030602217
chr2-48353293-48353792	1.870107084	0.776178741	0.903914721	0.499939079	1.065626732	0.911509243	0.198149411	0.163932542	1.013007408	0.963265564	0.43785279	0.601719446	0.018396946
chr2-48420641-48421140	4.11377998	3.71303683	3.152941651	3.318075768	3.437988119	3.272514026	3.038096473	3.028576444	3.278020999	3.631874618	2.884121473	2.916983226	0.02758911
chr2-49582896-49583395	2.897106279	0	0.284258378	1.911126141	1.586874285	0.371470485	0.250100975	0.163932542	0.454410852	1.535772417	0.161172552	0.121122859	0.025396794
chr2-49933690-49934189	2.371023837	0.776178741	0.218270413	1.33260145	0.934251623	0.911509243	0.795874269	0.679589667	0.720620373	1.535772417	0.869768054	0.242601188	0.014639222
chr2-52969776-52970275	1.712034928	0	0.218270413	0.634319226	0	0.197658311	0.198149411	0.239404447	0.245022884	0.963265564	0.161172552	0.142092936	0.007752756
chr2-53569994-53570493	2.568475607	1.649737861	0.465840941	1.251272398	1.065626732	1.386915281	0.485027933	0.881553266	0.548711744	0	0.558544227	0.94379496	0.019496143
chr2-53960917-53961416	2.473125072	1.649737861	1.426440149	0.634319226	0.241449505	1.120805115	0.463183726	0.881553266	1.198985016	0.963265564	0.773298856	1.234822944	0.019311458
chr2-53989427-53989926	2.142197479	1.278090325	1.617744634	1.16508324	0.934251623	0.911509243	0.760488909	0.972835719	1.013007408	1.535772417	0.773298856	1.244551267	0.019289583
chr2-53994116-53994615	1.534487518	0.776178741	0.945294869	0.870508886	0.934251623	0.526575794	0.418477304	0.566909928	0.454410852	0.963265564	1.125621901	0.819131315	0.025588889
chr2-54045611-54046110	1.712034928	0	0.627102733	0.757242118	0.934251623	1.386915281	0.463183726	0.833650649	0.720620373	0.963265564	0.558544227	0.812606166	0.038445071
chr2-54764306-54764805	1.534487518	0	0.772137608	0.97552672	1.18603064	0.666612541	0.485027933	0.37944582	0.720620373	0	0.558544227	0.424773899	0.045930901
chr2-54771905-54772404	2.261142689	0	0.521621865	1.16508324	0.934251623	1.465726115	0.629322851	0.927916327	1.077700633	0	0.43785279	0.363595823	0.024235441
chr2-54772410-54772909	2.371023837	0	0.407816238	0.634319226	0.789703632	1.540453799	0.52774846	1.324355749	1.256006278	0	0.161172552	0.639078082	0.026280765
chr2-54872551-54873050	1.712034928	0.776178741	0.521621865	0.634319226	1.18603064	0.79425105	0.52774846	0.927916327	1.256006278	0.963265564	0.669913812	0.491655477	0.021158313
chr2-54986223-54986722	2.261142689	0	0.945294869	1.33260145	0.448223995	1.303549166	1.318051014	1.13971065	1.198985016	0	1.125621901	0.919709141	0.043176475
chr2-55633180-55633679	1.712034928	1.649737861	0.817413971	0.97552672	0.934251623	0.79425105	0.778290075	0.624349606	0.720620373	0.963265564	0.773298856	0.985001136	0.034260832
chr2-55875335-55875834	1.870107084	0.776178741	0.076485247	0.757242118	1.18603064	0.526575794	0.463183726	0.163932542	0	1.535772417	0.161172552	0.162762568	0.043934907
chr2-56014200-56014699	2.473125072	0	0.575326097	0.499939079	1.18603064	1.120805115	0.991692374	0.732792384	1.256006278	1.944541532	1.201728838	0.718012747	0.031466543
chr2-56244810-56245309	2.261142689	0	0.521621865	2.108768905	0.629043659	0.666612541	0.395593613	0.239404447	0.548711744	0.963265564	0.773298856	0.41619141	0.03497036
chr2-57028463-57028962	2.261142689	0	0.218270413	0.757242118	0.789703632	1.386915281	0.348707645	0.084293463	0.548711744	1.535772417	0	0.223051912	0.026353576
chr2-57549482-57549981	2.371023837	1.278090325	1.335991207	0.97552672	1.065626732	0.666612541	0.395593613	0.624349606	0.874208408	0.963265564	1.645019344	1.28753472	0.017370322
chr2-57620966-57621465	2.142197479	0	0.149118925	0.351744287	0	0	0.059444609	0.311123681	0	0	0	0.183140241	0.001909337
chr2-58925747-58926246	2.968768765	1.278090325	0.627102733	0.870508886	1.297155372	1.019949249	2.356798288	0.444678179	0.245022884	0	0.43785279	0.20323409	0.02664852
chr2-58976628-58977127	2.742128106	0	0.347359649	0.97552672	2.097353534	1.120805115	0.275391651	0.311123681	0.245022884	0.963265564	0.669913812	0.20323409	0.021762538
chr2-59505778-59506277	2.371023837	0	0.817413971	0.351744287	0.934251623	0.197658311	0.66803134	0.624349606	0.454410852	0	0.161172552	0.242601188	0.005185861
chr2-60934411-60934910	2.742128106	0	0.945294869	0.870508886	1.18603064	0.79425105	0.52774846	1.13971065	2.606576814	0.963265564	1.274021269	0.499801807	0.044400314
chr2-62686268-62686767	2.142197479	0	0.218270413	1.16508324	1.400329395	1.120805115	0.224359028	0.566909928	0.353512273	0	0.43785279	0.309010001	0.024149374
chr2-64330899-64331398	3.224374105	2.582103409	2.651054987	2.577693752	2.425544115	2.547343058	2.973889902	2.524390876	2.562048606	2.743796875	2.995220276	2.865900711	0.03758736
chr2-65396289-65396788	1.870107084	0.776178741	0.772137608	1.33260145	0.448223995	1.120805115	0.778290075	1.488027729	0.548711744	0.963265564	0.869768054	1.28753472	0.039808041
chr2-65402498-65402997	2.568475607	0	0.575326097	1.33260145	1.065626732	2.268350471	0.976351917	1.392068528	0.945276463	0.963265564	1.125621901	0.857674332	0.042357247
chr2-65403022-65403521	2.012557284	0.776178741	0.677085365	0.97552672	0.629043659	1.805788281	1.021892437	1.358609364	0.799457282	0.963265564	1.274021269	0.913624328	0.036820482
chr2-66670093-66670592	2.142197479	0	0.465840941	0	0.241449505	0.526575794	0.300246604	1.253307692	1.310859253	0	1.750139825	0.398871727	0.048363692
chr2-67852121-67852620	2.142197479	0	0.521621865	0.634319226	0.934251623	0.911509243	0.66803134	0.507088171	0.353512273	1.535772417	1.201728838	0.183140241	0.025274848
chr2-68694321-68694820	2.142197479	0	0.407816238	1.409589374	1.297155372	1.019949249	0.52774846	0.507088171	0.245022884	0.963265564	0.306135253	0.299708141	0.025912658
chr2-68798827-68799326	2.012557284	0	0.149118925	0.97552672	0.241449505	0.79425105	0.348707645	0.444678179	0.127706944	0	0.306135253	0.21317703	0.006637668
chr2-68805817-68806316	2.012557284	1.278090325	0.347359649	0.757242118	1.586874285	0.666612541	1.164080469	0.239404447	0.720620373	0.963265564	0.558544227	0.299708141	0.037634881
chr2-68816063-68816562	2.371023837	0	0.284258378	0.757242118	0	0.79425105	0.760488909	0.679589667	1.139616965	0	0.161172552	0.172987383	0.008876801
chr2-69195360-69195859	2.012557284	0	0.725394162	0.499939079	0.934251623	1.215068698	1.584031576	0.444678179	0.454410852	0	0.306135253	0.252277376	0.036694407
chr2-69514380-69514879	3.71587938	2.189964845	2.345808463	2.67446065	2.215242618	2.130012792	1.204140842	2.414710816	1.881319173	2.935087591	2.257692169	2.706102866	0.028965227
chr2-69768002-69768501	2.012557284	0	0.725394162	0.757242118	1.18603064	0.911509243	0.395593613	0.927916327	0.874208408	0.963265564	1.201728838	1.588037548	0.042796549
chr2-69844957-69845456	1.712034928	0	0.627102733	0.870508886	0.448223995	0.197658311	0.56924026	0.927916327	0.799457282	0.963265564	0.669913812	1.101996235	0.028193643
chr2-69963227-69963726	2.142197479	0	0.677085365	0.97552672	0.789703632	0.79425105	0.56924026	0.624349606	0.637225081	1.944541532	0.669913812	0.639078082	0.03264723
chr2-70202833-70203332	2.261142689	0.776178741	1.304535955	1.482676215	1.18603064	1.303549166	0.960846588	1.392068528	1.077700633	0.963265564	1.589439886	1.041897561	0.011793144
chr2-70207368-70207867	2.142197479	1.278090325	1.136068334	1.251272398	0.629043659	1.303549166	1.021892437	1.099766393	0.945276463	1.535772417	0.43785279	1.244551267	0.023380421
chr2-70809535-70810034	2.657913029	0	1.02465617	0.757242118	0.789703632	0.79425105	0.485027933	0.084293463	0.720620373	0	0.43785279	0.668283727	0.005382539
chr2-71023186-71023685	1.712034928	0.776178741	0.521621865	0.97552672	0.629043659	1.019949249	0.485027933	0.239404447	0.245022884	0	0.558544227	0.653754807	0.01755455
chr2-71243568-71244067	2.742128106	1.649737861	0.465840941	0.499939079	1.671817768	0.666612541	2.153575411	0.507088171	0.720620373	0.963265564	0.43785279	0.450219213	0.033633547
chr2-71614938-71615437	2.261142689	1.649737861	0.521621865	0.97552672	0.934251623	0.526575794	1.563646415	0.311123681	0.799457282	0.963265564	0.773298856	0.731911784	0.023975074
chr2-71619265-71619764	1.712034928	0	0.677085365	1.16508324	0.448223995	0.666612541	0.897103092	0.507088171	0.548711744	0.963265564	0.558544227	0.718012747	0.021299884
chr2-71736628-71737127	2.012557284	0	0.725394162	0.351744287	0.934251623	0.371470485	0.485027933	0.444678179	0.637225081	0	0.306135253	0.491655477	0.006144956
chr2-71807936-71808435	2.473125072	0.776178741	0.772137608	0.757242118	1.18603064	1.215068698	0.300246604	1.099766393	0.637225081	1.944541532	1.408569579	0.398871727	0.027438646
chr2-71883037-71883536	4.547381349	2.189964845	1.272379565	1.552238327	2.986016459	1.465726115	1.412265932	2.823139916	2.902827042	1.535772417	3.353218195	0.586500844	0.037773485
chr2-72415393-72415892	2.012557284	0	0.149118925	0.870508886	0.789703632	0	1.521991075	0.881553266	0.454410852	0	0.558544227	0.131645998	0.029808228
chr2-73307478-73307977	2.568475607	0	0.627102733	1.742813287	0.934251623	0.666612541	0.275391651	0.444678179	0.799457282	1.944541532	0.161172552	0.309010001	0.033774714
chr2-75773915-75774414	1.534487518	0.776178741	0.149118925	1.251272398	0.629043659	0.666612541	0.198149411	0.239404447	0.245022884	0.963265564	0.161172552	0.067324066	0.046109957
chr2-76194236-76194735	2.371023837	0	0.347359649	1.16508324	1.297155372	0.911509243	0.275391651	0.311123681	0.454410852	0	0.161172552	0.318252271	0.012274795
chr2-79219321-79219820	2.012557284	1.649737861	1.136068334	1.16508324	0.789703632	0.911509243	1.542969081	1.099766393	0.799457282	1.535772417	1.274021269	0.937811098	0.040772311
chr2-80050446-80050945	2.371023837	0.776178741	0.903914721	0.757242118	0.241449505	0.526575794	0.506546319	1.01639864	1.60227978	0.963265564	1.848118264	0.271437208	0.03268222
chr2-81926517-81927016	1.712034928	0	0.218270413	0.351744287	0.448223995	0	0.088272945	0.084293463	0.353512273	0	0.161172552	0.078245517	0.002645926
chr2-83823010-83823509	2.657913029	0	0.347359649	1.618600096	0.241449505	0	0.418477304	0.37944582	0.245022884	0	0.161172552	0.261889098	0.007559547
chr2-84053211-84053710	2.012557284	0	0.521621865	1.073415986	0.934251623	0.197658311	0.250100975	0.507088171	0.353512273	0.963265564	0.306135253	0.345629054	0.011476471
chr2-84102170-84102669	3.102224814	0.776178741	0.465840941	0.870508886	1.18603064	2.177614552	0.395593613	0.679589667	2.342684025	0.963265564	0.558544227	0.172987383	0.031107414
chr2-84126285-84126784	2.897106279	0	0.284258378	0.351744287	1.065626732	1.019949249	0.589547086	0.239404447	0.454410852	1.535772417	0.869768054	0.261889098	0.008195788
chr2-84146760-84147259	1.712034928	0	0.149118925	0	0.934251623	0.371470485	1.268531112	0.084293463	0.637225081	0.963265564	0.558544227	0.142092936	0.038797608
chr2-84180293-84180792	2.012557284	0	0.347359649	0.97552672	0.629043659	0.666612541	0.224359028	0.311123681	0.637225081	0.963265564	0.558544227	0.142092936	0.009140266
chr2-84217767-84218266	2.142197479	0	0.347359649	1.482676215	0.448223995	1.611500666	1.204140842	0.239404447	0.454410852	0	0.306135253	0.099843473	0.044946658
chr2-85327823-85328322	5.196169342	4.847544023	4.732791872	4.926233033	5.055101451	4.972459348	4.980980742	4.94970775	4.850963959	4.83500571	4.89916221	4.932189822	0.024925441
chr2-85697819-85698318	2.012557284	0	0.677085365	1.482676215	0.789703632	0.911509243	0.88071722	0.927916327	1.013007408	1.535772417	0.960188935	0.786206377	0.043164912
chr2-85867862-85868361	2.821697214	1.944991445	2.216573946	2.061838218	1.752036799	1.976989521	1.400820091	1.959059337	1.881319173	1.944541532	1.799960642	2.076084086	0.01186023
chr2-86035359-86035858	3.585174023	2.582103409	0.945294869	1.251272398	1.400329395	2.353715812	1.84276493	0.624349606	1.36370282	1.535772417	1.750139825	1.058537954	0.020501612
chr2-88726822-88727321	1.712034928	0.776178741	0.945294869	1.073415986	0.934251623	0.79425105	0.687002959	0.833650649	0.720620373	0.963265564	0.773298856	1.169937694	0.006502764
chr2-88826244-88826743	2.012557284	0	0.407816238	1.482676215	0.789703632	0.197658311	0.418477304	0.084293463	0.245022884	0.963265564	0.306135253	0.223051912	0.020999674
chr2-89762203-89762702	3.102224814	0	0.521621865	1.682043093	1.18603064	1.120805115	0.395593613	0.679589667	0.245022884	0	0.306135253	0.433305633	0.00920797
chr2-95147664-95148163	1.870107084	1.278090325	0.407816238	0.351744287	0	0.371470485	0.441003679	0.444678179	0.245022884	0	0.669913812	0.563367632	0.013134848
chr2-96063392-96063891	3.037039404	0.776178741	0.903914721	2.473966699	1.496614845	0.666612541	0.813246718	1.742682389	1.55761667	0.963265564	1.342863383	0.863999233	0.025200813
chr2-96072137-96072636	3.441436531	1.944991445	0.861312548	1.963132616	2.473655916	1.386915281	1.916957522	0.972835719	0.799457282	1.535772417	0.558544227	0.624250513	0.026964412
chr2-96072751-96073250	2.142197479	0	0.817413971	1.618600096	1.400329395	0.526575794	1.122875862	0.784102708	0.874208408	0.963265564	0.306135253	0.724979004	0.038138138
chr2-96109106-96109605	2.371023837	1.278090325	0.725394162	1.251272398	1.400329395	1.215068698	0.913304944	1.253307692	1.013007408	2.262695481	1.045275383	0.786206377	0.038539131
chr2-96136414-96136913	2.821697214	0	0.945294869	1.33260145	1.671817768	1.386915281	0.629322851	1.518646334	1.077700633	1.535772417	1.045275383	0.99079282	0.019539235
chr2-96295523-96296022	1.33198265	0.776178741	0.903914721	0.499939079	0.629043659	0.79425105	0.441003679	0.732792384	0.720620373	0	0.43785279	0.792851752	0.039132845
chr2-96356837-96357336	3.441436531	0.776178741	0.772137608	0.499939079	1.297155372	2.811522482	2.645716717	0.624349606	0.720620373	1.944541532	0.869768054	0.499801807	0.049350663
chr2-96724519-96725018	1.534487518	0.776178741	0.407816238	0.870508886	0.789703632	0.526575794	0.548643518	0.679589667	0.874208408	0.963265564	0.960188935	0.955688736	0.014351528
chr2-96799820-96800319	3.75694253	1.649737861	2.724200695	2.282569062	1.90021855	3.158516421	1.389282715	2.204799556	1.952046237	2.262695481	2.146548328	2.534327982	0.028221099
chr2-97008563-97009062	2.142197479	0.776178741	0.575326097	1.073415986	0.789703632	0.911509243	0.348707645	0.163932542	0.245022884	0	0.558544227	0.20323409	0.009406566
chr2-97360286-97360785	1.534487518	0	0.149118925	0.351744287	0.629043659	0.197658311	0.198149411	0.624349606	0.637225081	0	0.669913812	0.290345917	0.009873073
chr2-97675707-97676206	1.870107084	0	0.521621865	0.499939079	0.934251623	0.666612541	0.300246604	0.239404447	0.637225081	0.963265564	0.43785279	0.483462886	0.009093685
chr2-97697195-97697694	3.28177738	2.399316699	2.164961794	2.577693752	2.425544115	2.394576114	2.437434131	2.539400321	2.492568297	1.535772417	2.763748008	2.437989318	0.03744786
chr2-97951735-97952234	2.142197479	1.278090325	1.304535955	1.482676215	1.065626732	1.215068698	0.300246604	0.679589667	0.548711744	0.963265564	1.201728838	0.895214373	0.027595851
chr2-98149207-98149706	2.742128106	1.278090325	0.218270413	0.499939079	0	0.79425105	2.302474897	0.163932542	0.454410852	0	0.773298856	0.183140241	0.02921348
chr2-98486863-98487362	2.657913029	0.776178741	0.627102733	1.552238327	0.934251623	2.177614552	0.83041246	1.178578691	0.945276463	1.944541532	0.669913812	0.499801807	0.040036426
chr2-99032858-99033357	2.371023837	0	0.347359649	0.351744287	0.934251623	0.666612541	0.171454816	0.084293463	0.127706944	0	0.306135253	0.20323409	0.003852553
chr2-99272531-99273030	2.142197479	0	0.575326097	0.186565569	0.241449505	1.679212364	0.116536493	0.311123681	0.454410852	0	1.045275383	0.290345917	0.023604309
chr2-99278532-99279031	2.012557284	0	0.521621865	0.870508886	0.448223995	1.540453799	0.198149411	0.163932542	0.548711744	0	0.43785279	0.32743571	0.020563722
chr2-99552414-99552913	2.968768765	0	0.218270413	0.634319226	1.18603064	1.215068698	0.629322851	1.178578691	1.414679011	0.963265564	1.69853681	0.458602222	0.014513122
chr2-99900464-99900963	2.568475607	1.649737861	0.465840941	1.618600096	1.671817768	0.911509243	0.648806914	0.239404447	0.548711744	0	0.306135253	0.261889098	0.035164586
chr2-99974779-99975278	2.742128106	0.776178741	0	1.33260145	1.400329395	2.130012792	0.52774846	0.239404447	0.127706944	1.535772417	1.471413151	0.290345917	0.049449779
chr2-100706381-100706880	2.261142689	0	0.076485247	1.16508324	1.586874285	0.371470485	0.300246604	0.927916327	1.310859253	0.963265564	1.342863383	0.223051912	0.047118313
chr2-102703438-102703937	1.870107084	0.776178741	0.284258378	1.16508324	1.496614845	0.911509243	0.705728333	0.566909928	0.353512273	0.963265564	0.306135253	0.32743571	0.03564827
chr2-102788883-102789382	2.371023837	0	0.407816238	1.682043093	1.90021855	0.197658311	0.224359028	0.444678179	0.454410852	0	0.43785279	0.261889098	0.037726856
chr2-106129460-106129959	1.870107084	1.278090325	0.284258378	0.757242118	0.241449505	0.79425105	0.224359028	0.732792384	0.720620373	0.963265564	0.43785279	0.252277376	0.018687262
chr2-106290498-106290997	2.657913029	0.776178741	0.575326097	0.757242118	0.934251623	0.197658311	0.275391651	1.936558964	1.310859253	0	0.869768054	0.193222149	0.02186095
chr2-106561287-106561786	2.371023837	1.278090325	0.772137608	1.251272398	1.400329395	0.526575794	1.036758663	0.507088171	1.511526581	0	1.69853681	0.32743571	0.048104114
chr2-107154518-107155017	2.142197479	0.776178741	0.149118925	0.186565569	0	0.371470485	0.088272945	0.163932542	1.139616965	0	0.960188935	0.089084912	0.011224533
chr2-107164055-107164554	3.037039404	0	0.218270413	1.963132616	1.18603064	1.215068698	0.116536493	0.444678179	0.637225081	1.944541532	0.43785279	0.183140241	0.027186728
chr2-107259630-107260129	2.897106279	0.776178741	0.407816238	1.618600096	0.934251623	0.371470485	0.300246604	0.084293463	0.127706944	2.262695481	0.43785279	0.28092254	0.026284471
chr2-107361957-107362456	2.142197479	0	0.149118925	1.33260145	1.065626732	1.215068698	1.094737452	0.37944582	0.353512273	0.963265564	0.161172552	0.20323409	0.032339418
chr2-107422510-107423009	1.534487518	0	0.284258378	0.499939079	0.629043659	0.197658311	1.342187809	0.163932542	0.245022884	0	0	0.078245517	0.030637736
chr2-107466724-107467223	2.371023837	0	0.347359649	1.409589374	0.934251623	0.197658311	1.268531112	0.311123681	0.353512273	1.535772417	0	0.089084912	0.031400398
chr2-107710810-107711309	1.712034928	0	0.076485247	0.351744287	0.934251623	0.371470485	0.171454816	0.084293463	0	0.963265564	0.306135253	0.152464769	0.013319207
chr2-108403581-108404080	2.012557284	1.278090325	0.407816238	0	0.448223995	0.197658311	0.463183726	0.239404447	0	0.963265564	0.306135253	0.381341591	0.013229592
chr2-108613513-108614012	2.821697214	1.944991445	1.617744634	1.073415986	0.934251623	1.019949249	0.88071722	1.253307692	1.139616965	1.535772417	1.342863383	1.365389123	0.00905166
chr2-108649349-108649848	1.870107084	1.278090325	1.099878567	0.186565569	0.789703632	0.371470485	0.629322851	0.566909928	0.454410852	0.963265564	1.125621901	0.703978502	0.025426305
chr2-108922096-108922595	2.568475607	1.278090325	1.099878567	1.33260145	2.097353534	1.303549166	1.573875001	1.253307692	0.874208408	1.535772417	0.960188935	1.430759881	0.017934012
chr2-108950255-108950754	2.568475607	0.776178741	0.627102733	0.870508886	1.586874285	1.465726115	0.395593613	0.239404447	0.245022884	0	0.869768054	0.586500844	0.016834176
chr2-109066824-109067323	2.142197479	0	0.98552115	1.16508324	0.934251623	0.911509243	0.548643518	1.818471591	0.720620373	0.963265564	1.408569579	0.631683347	0.049489913
chr2-109148580-109149079	2.473125072	0	0.218270413	0.870508886	0.934251623	1.215068698	0.348707645	0.311123681	0.353512273	0.963265564	0.161172552	0.223051912	0.008750781
chr2-109459787-109460286	2.142197479	0	0.575326097	0.870508886	1.752036799	0.666612541	0.324680594	0.311123681	0.454410852	1.535772417	0.773298856	0.458602222	0.042493747
chr2-110977340-110977839	2.142197479	0	0.149118925	0.186565569	0.241449505	0.197658311	0.059444609	0.084293463	0.245022884	0	0	0.142092936	0.001701609
chr2-111313536-111314035	1.33198265	0	0.218270413	0.499939079	0	0	1.108875258	0.239404447	0.454410852	0	0.161172552	0.142092936	0.026542688
chr2-111672479-111672978	1.712034928	0	0.521621865	0.634319226	0.241449505	0.371470485	0.275391651	0.37944582	0.127706944	0	0.161172552	0.363595823	0.003969993
chr2-112212450-112212949	1.712034928	0	0.817413971	0.499939079	0.448223995	0.526575794	0.395593613	0.679589667	0.720620373	0.963265564	0.558544227	1.443485957	0.035062273
chr2-113111513-113112012	2.142197479	0.776178741	0.772137608	0.351744287	0	1.019949249	0.418477304	0.927916327	0.637225081	0	0.773298856	0.949754105	0.01216866
chr2-113167231-113167730	2.473125072	1.278090325	0.903914721	0.870508886	1.18603064	2.394576114	1.255880917	0.784102708	0.799457282	0.963265564	0.306135253	0.718012747	0.043732138
chr2-113795481-113795980	2.142197479	0.776178741	0.465840941	0.97552672	0.789703632	1.922149168	0.324680594	0.624349606	0.548711744	0.963265564	0.558544227	0.318252271	0.02979639
chr2-113977395-113977894	2.968768765	1.649737861	0.945294869	2.013329401	2.034587975	1.465726115	0.991692374	1.099766393	1.139616965	1.944541532	0.960188935	0.772823087	0.023082544
chr2-114489235-114489734	2.012557284	0	0.521621865	1.251272398	1.82802934	0.526575794	0.116536493	0.37944582	0.454410852	0	0.306135253	0.193222149	0.044762379
chr2-114627085-114627584	2.473125072	0	0	0.634319226	0.448223995	0.197658311	0.198149411	0.444678179	0.245022884	0.963265564	0.306135253	0.110522399	0.003681778
chr2-114819457-114819956	1.33198265	0	0	0.186565569	0	0.371470485	0.116536493	0.084293463	0	0.963265564	0.161172552	0.089084912	0.013664367
chr2-118846608-118847107	2.261142689	0.776178741	1.740357294	0.870508886	1.297155372	1.303549166	1.400820091	1.289269037	1.256006278	0.963265564	1.531633151	1.40929707	0.021033459
chr2-118847702-118848201	1.712034928	0.776178741	1.304535955	0.757242118	0.629043659	0.371470485	1.094737452	1.13971065	0.799457282	0.963265564	0.869768054	1.036307836	0.027842746
chr2-118969235-118969734	1.712034928	0	0.076485247	0.97552672	0.448223995	0.666612541	0.609572044	0.311123681	0.353512273	0	0.869768054	0.363595823	0.015568195
chr2-118993390-118993889	2.968768765	1.278090325	0.465840941	1.073415986	0.789703632	0.526575794	0.198149411	0.37944582	0.245022884	0	0.43785279	0.345629054	0.004779348
chr2-119202827-119203326	2.968768765	0.776178741	0.284258378	2.642920723	1.18603064	1.976989521	0.324680594	0.444678179	0.353512273	0.963265564	0.43785279	0.290345917	0.045648181
chr2-119308875-119309374	2.657913029	1.278090325	0.903914721	0.97552672	1.400329395	1.865141546	0.506546319	0.927916327	0.548711744	1.535772417	1.342863383	0.450219213	0.021496424
chr2-119482437-119482936	3.336983772	0.776178741	0.627102733	2.198284595	1.496614845	0.666612541	0.88071722	0.784102708	0.874208408	2.743796875	0.669913812	0.703978502	0.030124588
chr2-119693182-119693681	2.261142689	0.776178741	1.565624895	1.482676215	1.18603064	1.215068698	1.006871427	1.253307692	1.36370282	0	1.201728838	1.306234974	0.047048174
chr2-119778396-119778895	1.870107084	0.776178741	0.861312548	1.16508324	0.934251623	1.465726115	0.324680594	0.784102708	0.353512273	0	0.669913812	0.825627084	0.040788719
chr2-119809786-119810285	1.870107084	1.278090325	0.98552115	1.33260145	0.241449505	1.120805115	0.648806914	0.679589667	0.874208408	0.963265564	1.125621901	0.752512449	0.03193572
chr2-119823421-119823920	2.371023837	1.278090325	1.538841494	1.16508324	1.400329395	1.976989521	1.036758663	1.324355749	1.139616965	0.963265564	1.342863383	1.820439279	0.026718539
chr2-120396826-120397325	2.012557284	0	0.575326097	1.073415986	0.934251623	1.120805115	0.66803134	0.624349606	0.874208408	1.535772417	0.43785279	0.71101269	0.030547789
chr2-120715877-120716376	1.712034928	0.776178741	0.725394162	0.186565569	0.789703632	0.526575794	1.500703524	0.624349606	0.548711744	0	0.558544227	0.345629054	0.037065901
chr2-121076043-121076542	2.371023837	1.649737861	0.945294869	0.870508886	1.297155372	0.79425105	1.65319334	0.624349606	0.637225081	0	0.773298856	0.937811098	0.03164405
chr2-121086698-121087197	1.870107084	0	0.677085365	1.073415986	0.789703632	0.371470485	0.66803134	0.566909928	1.077700633	0	0.869768054	0.895214373	0.025284367
chr2-121129750-121130249	2.821697214	0	0.945294869	1.33260145	2.324221932	0.79425105	1.190910599	0.679589667	0.637225081	0	0.773298856	0.772823087	0.030389121
chr2-121609497-121609996	2.012557284	0	1.335991207	1.251272398	0.934251623	1.303549166	0.795874269	0.972835719	0.945276463	0.963265564	0.869768054	1.215167261	0.038419797
chr2-121698511-121699010	1.712034928	0	0.861312548	1.251272398	0.448223995	0.666612541	0.778290075	0.624349606	0.548711744	0.963265564	0.669913812	0.752512449	0.02582359
chr2-122464622-122465121	2.473125072	0	0.407816238	0.634319226	1.496614845	0.526575794	0.275391651	1.289269037	1.414679011	0	1.274021269	0.110522399	0.030809605
chr2-122815348-122815847	1.870107084	0	0.149118925	0.499939079	1.586874285	0.197658311	0.300246604	0.37944582	0.127706944	0	0.43785279	0.162762568	0.022018553
chr2-123435411-123435910	2.142197479	0	0.076485247	0.186565569	0.241449505	0	0.116536493	0.37944582	0.127706944	0.963265564	0.161172552	0.131645998	0.00395152
chr2-124246188-124246687	2.568475607	0	0.284258378	0.870508886	1.586874285	0.526575794	0.813246718	0.833650649	0.454410852	1.944541532	0.773298856	0.223051912	0.028849052
chr2-124911479-124911978	2.473125072	0.776178741	0.284258378	0.634319226	0.241449505	0.526575794	0.250100975	0.784102708	0.245022884	0	0.558544227	0.223051912	0.003319672
chr2-126253645-126254144	2.142197479	0	0.284258378	0.757242118	1.82802934	1.303549166	0.648806914	0.624349606	0.720620373	0.963265564	0.161172552	0.20323409	0.044167995
chr2-126381145-126381644	1.712034928	0	0.076485247	0.186565569	0.448223995	1.465726115	0.300246604	0.163932542	0.454410852	0	0.558544227	0.28092254	0.025073661
chr2-126648552-126649051	2.473125072	0	0.284258378	0.634319226	0.789703632	0	0.171454816	0.37944582	0.637225081	0	0.161172552	0.336561061	0.003480753
chr2-127165448-127165947	2.968768765	0	0.465840941	2.241042245	1.18603064	0.911509243	0.609572044	0.833650649	0.874208408	1.535772417	0.43785279	0.766084595	0.021770402
chr2-127436912-127437411	1.33198265	0.776178741	0.575326097	0.634319226	0.629043659	0.666612541	0.56924026	0.444678179	0.637225081	0	0.869768054	0.863999233	0.031228005
chr2-127514561-127515060	2.371023837	0	1.937793803	1.073415986	0.448223995	1.120805115	0.589547086	0.881553266	0.637225081	0.963265564	1.201728838	1.195240081	0.035953228
chr2-127801866-127802365	1.870107084	0	1.062757577	1.251272398	0.241449505	1.215068698	0.506546319	1.01639864	0.548711744	0.963265564	0.43785279	0.937811098	0.044263431
chr2-128179114-128179613	2.261142689	1.278090325	1.565624895	0.870508886	1.496614845	1.465726115	1.709945311	1.216426991	0.945276463	0.963265564	1.342863383	1.501433637	0.022219342
chr2-128262593-128263092	2.473125072	1.278090325	1.538841494	1.33260145	1.297155372	1.805788281	1.122875862	1.13971065	0.720620373	1.944541532	0.869768054	1.701868564	0.033660999
chr2-128270537-128271036	3.102224814	0.776178741	1.617744634	1.801126811	1.496614845	2.781027065	1.700640331	1.518646334	1.256006278	1.944541532	1.201728838	1.576529622	0.033754837
chr2-128272055-128272554	3.390155258	0.776178741	2.23337568	2.108768905	2.034587975	2.781027065	1.681848367	1.742682389	1.768269199	0.963265564	1.750139825	1.98035678	0.037970432
chr2-128380841-128381340	1.712034928	0.776178741	0.903914721	1.073415986	1.297155372	1.019949249	0.83041246	0.784102708	0.720620373	0.963265564	0.960188935	0.844940731	0.009017168
chr2-128603161-128603660	2.657913029	0.776178741	0.677085365	0.97552672	0.629043659	1.540453799	0.66803134	0.679589667	0.720620373	0.963265564	0.869768054	0.907513742	0.004125114
chr2-128613888-128614387	1.870107084	0	0.465840941	0.351744287	0.629043659	0.666612541	0.506546319	0.311123681	0.353512273	0	0.43785279	0.594130212	0.004586826
chr2-128714175-128714674	2.657913029	0	0.284258378	0.634319226	1.400329395	2.177614552	0.506546319	0.566909928	0.637225081	0.963265564	0.869768054	0.578830914	0.027195276
chr2-128971330-128971829	1.712034928	0	0.284258378	1.552238327	0.241449505	0.371470485	0.250100975	0	0	0	0.161172552	0.252277376	0.026413458
chr2-129164216-129164715	2.261142689	0	0.575326097	1.073415986	1.400329395	0.79425105	0.224359028	0.444678179	0	0.963265564	0.306135253	0.299708141	0.01714169
chr2-129323460-129323959	2.012557284	0.776178741	0.465840941	0.97552672	1.82802934	0.197658311	0.300246604	0.881553266	0.799457282	0	0.869768054	0.28092254	0.046483561
chr2-129611379-129611878	2.473125072	0.776178741	0.521621865	1.482676215	1.90021855	0.371470485	0.275391651	0.239404447	0.720620373	0	0.960188935	0.601719446	0.028901301
chr2-129817223-129817722	1.712034928	0.776178741	1.099878567	1.16508324	1.18603064	1.019949249	0.648806914	1.01639864	0.945276463	0.963265564	1.201728838	1.568806355	0.04320806
chr2-129861659-129862158	1.712034928	0.776178741	0.725394162	1.33260145	1.18603064	0.666612541	0.52774846	0.37944582	0.637225081	0.963265564	0.558544227	1.03069637	0.029964983
chr2-130190264-130190763	1.534487518	1.278090325	0.861312548	0.870508886	0.629043659	0.911509243	0.56924026	1.01639864	0.874208408	0.963265564	0.869768054	0.812606166	0.02071384
chr2-131042217-131042716	3.79686918	1.278090325	1.335991207	1.963132616	0.448223995	3.034732217	0.52774846	1.216426991	0.874208408	1.944541532	1.125621901	1.175033797	0.024277074
chr2-131056186-131056685	2.897106279	1.278090325	1.76367717	1.33260145	1.18603064	1.922149168	1.542969081	0.833650649	1.256006278	1.535772417	0.773298856	1.112659297	0.010827435
chr2-131120410-131120909	2.142197479	0.776178741	1.426440149	1.251272398	0.629043659	1.120805115	0.485027933	1.099766393	0.945276463	0.963265564	1.201728838	1.185172314	0.014259105
chr2-131769276-131769775	2.012557284	0	0.627102733	0.499939079	1.065626732	0.197658311	0.813246718	0.239404447	0.245022884	1.944541532	0.306135253	0.232859663	0.048312442
chr2-131777257-131777756	2.261142689	0	0.218270413	0.97552672	0.934251623	0.666612541	0.441003679	0.311123681	0.127706944	1.535772417	0.161172552	0.20323409	0.017578795
chr2-131778624-131779123	2.568475607	0	0.149118925	0.499939079	1.400329395	0.197658311	0.275391651	0.239404447	0	0	0	0.162762568	0.006092264
chr2-131834780-131835279	1.870107084	0	0.772137608	0.757242118	1.496614845	0.666612541	0.52774846	0.833650649	0.945276463	0.963265564	1.125621901	0.703978502	0.036953328
chr2-131836032-131836531	1.712034928	0	0.407816238	0.351744287	0.448223995	0.79425105	0.66803134	0.927916327	0.353512273	0	0.669913812	0.539857433	0.012499141
chr2-131970342-131970841	1.534487518	0	0.076485247	0	0.629043659	0.371470485	1.468171405	0.239404447	0	0	0.43785279	0.089084912	0.040470918
chr2-131978624-131979123	2.657913029	0	0.149118925	1.073415986	1.968967056	0.526575794	0.548643518	0.507088171	0.245022884	0	0.43785279	0.121122859	0.017435682
chr2-134727379-134727878	2.473125072	1.278090325	0.284258378	1.618600096	0.934251623	0.197658311	0.171454816	0.239404447	0.127706944	0.963265564	0.306135253	0.162762568	0.019457854
chr2-134866741-134867240	2.968768765	0	0.521621865	1.33260145	1.18603064	0.526575794	0.324680594	0.163932542	0.637225081	0	0.43785279	0.336561061	0.005930091
chr2-134875604-134876103	2.473125072	0	0.407816238	0.757242118	0.448223995	0.371470485	0.171454816	0.784102708	0.945276463	0	1.471413151	0.232859663	0.011105136
chr2-134930872-134931371	1.870107084	0.776178741	1.02465617	1.073415986	0.934251623	0.911509243	0.441003679	0.732792384	1.077700633	0.963265564	1.125621901	0.863999233	0.008420076
chr2-134988994-134989493	1.870107084	0.776178741	1.426440149	1.251272398	1.065626732	1.019949249	0.913304944	1.05868462	1.077700633	0.963265564	1.125621901	1.200247739	0.010273722
chr2-135183344-135183843	2.473125072	1.278090325	0.98552115	1.552238327	1.297155372	0.526575794	0.52774846	0.784102708	0.720620373	2.262695481	0.773298856	0.499801807	0.045201688
chr2-135301086-135301585	2.261142689	0	0.903914721	1.552238327	0.629043659	1.679212364	0.275391651	0.311123681	0.637225081	0.963265564	0.43785279	0.336561061	0.035039199
chr2-135833865-135834364	2.371023837	0	0.284258378	2.362200109	1.065626732	0.371470485	0.171454816	0.507088171	0.353512273	0.963265564	0.161172552	0.299708141	0.04701255
chr2-135856373-135856872	2.142197479	0	0.465840941	0.499939079	0.934251623	0.526575794	0.463183726	0.507088171	0.245022884	0.963265564	0	0.299708141	0.006694972
chr2-136384627-136385126	2.897106279	2.189964845	1.6925553	2.013329401	1.671817768	2.685471249	1.808524718	1.768390386	2.204665225	2.262695481	1.939863709	1.813920057	0.036189897
chr2-136408701-136409200	1.870107084	0	0.817413971	0.634319226	0.629043659	0.911509243	0.648806914	0.732792384	0.637225081	0	0.669913812	0.913624328	0.013991272
chr2-136423488-136423987	3.71587938	3.359472474	3.255202465	3.148758932	3.284607647	3.514161607	3.049136264	3.272658012	3.221880268	2.935087591	3.386210392	3.415991176	0.042771096
chr2-136439848-136440347	2.142197479	1.278090325	1.565624895	1.16508324	0.934251623	0.911509243	0.485027933	0.927916327	1.36370282	0.963265564	1.201728838	1.521577822	0.026162767
chr2-136542445-136542944	1.534487518	0.776178741	0.817413971	0.351744287	0.629043659	0.666612541	0.198149411	0.624349606	0.353512273	0	0.161172552	0.895214373	0.021425474
chr2-136583810-136584309	2.473125072	0	1.171372457	1.33260145	1.065626732	0.911509243	0.324680594	0.881553266	0.548711744	0	0.960188935	1.430759881	0.023200026
chr2-136664456-136664955	2.742128106	0.776178741	1.136068334	1.33260145	1.752036799	1.465726115	0.813246718	1.866872462	1.952046237	0.963265564	1.045275383	2.201252157	0.042262957
chr2-136743781-136744280	2.897106279	0	0.817413971	0.757242118	1.586874285	2.547343058	1.036758663	0.37944582	0.127706944	0	0.161172552	0.616779187	0.040397401
chr2-136749988-136750487	2.371023837	0	0.817413971	0.499939079	1.18603064	2.177614552	0.441003679	0.444678179	0.245022884	0	0.43785279	1.085852399	0.044688414
chr2-136756776-136757275	2.261142689	0.776178741	0.347359649	0.757242118	0.934251623	0.79425105	0.395593613	0.881553266	0.454410852	0.963265564	0	0.689806393	0.006678939
chr2-136857543-136858042	2.473125072	0	0.218270413	0.499939079	0.789703632	1.743888032	0.300246604	0.311123681	0.127706944	0	0.43785279	0.689806393	0.013812351
chr2-136864609-136865108	2.261142689	0	0.861312548	0.634319226	0.629043659	1.743888032	0.300246604	0.732792384	0.353512273	0.963265564	0.306135253	1.041897561	0.024219035
chr2-137706856-137707355	2.473125072	0	0.521621865	0.186565569	0.789703632	0.79425105	0.324680594	0.239404447	0.245022884	0	0.773298856	0.499801807	0.004132714
chr2-137997560-137998059	2.657913029	0	0.284258378	0.186565569	0.629043659	0.197658311	0.116536493	0.311123681	0.454410852	0	0.306135253	0.152464769	0.002096797
chr2-138312633-138313132	1.534487518	0	0.149118925	0.186565569	0.789703632	0.526575794	0.088272945	0.084293463	0.127706944	0	0	0.223051912	0.006701631
chr2-138390530-138391029	2.261142689	0	0.465840941	1.409589374	1.586874285	0.371470485	0.198149411	0.37944582	0.245022884	0.963265564	0.161172552	0.345629054	0.026141911
chr2-138846448-138846947	2.012557284	1.278090325	1.304535955	1.16508324	1.496614845	1.303549166	0.795874269	1.13971065	1.645601623	0.963265564	0.773298856	1.572673157	0.044180223
chr2-139696597-139697096	1.870107084	0.776178741	0.218270413	1.073415986	0.448223995	0	0.224359028	0.311123681	0.637225081	0.963265564	0.161172552	0.131645998	0.015030099
chr2-142360169-142360668	2.371023837	0	0.218270413	1.33260145	0.934251623	0.197658311	0.250100975	0.163932542	0.637225081	0.963265564	0.161172552	0.299708141	0.010998484
chr2-142903639-142904138	2.261142689	0	0.218270413	0.499939079	0.241449505	0.526575794	0.224359028	0.084293463	0.245022884	0.963265564	0.161172552	0.193222149	0.003811131
chr2-143193080-143193579	2.742128106	1.649737861	0.465840941	1.16508324	1.90021855	0.666612541	0.348707645	1.358609364	1.077700633	1.535772417	0.669913812	0.131645998	0.032510102
chr2-143692245-143692744	1.712034928	0.776178741	0.284258378	0.186565569	0.448223995	0.79425105	0.144256957	0.784102708	1.36370282	0	0.669913812	0.252277376	0.033284218
chr2-143823209-143823708	2.012557284	0.776178741	0.218270413	0.499939079	0.789703632	0.197658311	0.198149411	0.732792384	0.874208408	0	1.799960642	0.078245517	0.04012962
chr2-143824290-143824789	2.261142689	0	0.284258378	0.634319226	0.629043659	1.540453799	0.116536493	0.972835719	1.139616965	0	1.342863383	0.20323409	0.034291326
chr2-143893279-143893778	2.821697214	0	0.465840941	0.97552672	1.586874285	1.679212364	0.609572044	0.624349606	0.353512273	0	0.43785279	0.193222149	0.016083324
chr2-143903481-143903980	3.102224814	0	0.407816238	0.499939079	1.400329395	0.197658311	0.742465351	0.444678179	1.511526581	0	0.960188935	0.232859663	0.008691916
chr2-144674685-144675184	2.261142689	0	0.521621865	0.351744287	0.448223995	0.526575794	0.224359028	1.890477286	1.60227978	0	1.045275383	0.131645998	0.049942017
chr2-144711612-144712111	2.897106279	1.278090325	0.284258378	1.742813287	1.065626732	1.679212364	0.506546319	0.37944582	0.874208408	1.535772417	0	0.20323409	0.026758727
chr2-145076154-145076653	2.142197479	0	0.284258378	1.073415986	0.629043659	1.215068698	0.144256957	0.507088171	0.353512273	0	0.43785279	0.152464769	0.012364163
chr2-146681848-146682347	2.142197479	0	0	1.251272398	0.629043659	1.540453799	0.485027933	0.311123681	0.245022884	0	0.43785279	0.089084912	0.025430248
chr2-147761317-147761816	2.142197479	0	0.218270413	0.186565569	0.789703632	1.019949249	0.224359028	0.311123681	1.310859253	0.963265564	1.750139825	0.089084912	0.047840329
chr2-148078277-148078776	1.712034928	0	1.099878567	1.251272398	0.241449505	0.79425105	0.116536493	0.784102708	0.353512273	0	0.43785279	0.466936801	0.039128584
chr2-148093902-148094401	1.870107084	0	0.945294869	1.251272398	0.789703632	1.540453799	0.395593613	0.507088171	0.548711744	0	0.43785279	0.531934784	0.049138636
chr2-148218215-148218714	2.473125072	0	0.945294869	1.251272398	0.789703632	0.666612541	0.300246604	0.679589667	0.637225081	0.963265564	0.161172552	0.571119991	0.008063869
chr2-148483509-148484008	2.473125072	0	0.677085365	0.870508886	0	1.215068698	0.648806914	1.456745182	1.198985016	0.963265564	1.274021269	0.539857433	0.022673846
chr2-148670335-148670834	1.712034928	0	0.772137608	0.97552672	0.629043659	0.197658311	0.300246604	0.624349606	0.874208408	0	0.669913812	0.870296526	0.024451968
chr2-148915805-148916304	2.261142689	0	0.772137608	1.742813287	0.629043659	0.79425105	0.275391651	1.289269037	0.799457282	1.535772417	1.045275383	0.363595823	0.04629547
chr2-149003519-149004018	1.712034928	0	1.099878567	0.870508886	0.241449505	1.019949249	0.300246604	0.624349606	0.637225081	0.963265564	0.306135253	0.441787209	0.030284818
chr2-149692571-149693070	2.742128106	0	0.521621865	1.251272398	1.18603064	0.371470485	0.300246604	0.163932542	0.245022884	0	0.161172552	0.271437208	0.006632103
chr2-149709525-149710024	2.371023837	0.776178741	0.407816238	1.742813287	1.18603064	0.79425105	0.088272945	0.239404447	0.127706944	1.535772417	0	0.121122859	0.039866849
chr2-149710135-149710634	2.371023837	0	0.284258378	1.409589374	0.241449505	0.197658311	0.088272945	0.311123681	0.127706944	0	0	0.099843473	0.007056519
chr2-149721103-149721602	1.870107084	0	0.076485247	1.16508324	0.789703632	0.666612541	0.88071722	0.239404447	0.353512273	0	0.161172552	0.20323409	0.018397383
chr2-150932614-150933113	2.012557284	0	0.218270413	1.618600096	0.789703632	0.197658311	0.250100975	0.084293463	0.353512273	0.963265564	0.161172552	0.089084912	0.027288604
chr2-151672184-151672683	2.261142689	1.278090325	0.347359649	1.073415986	1.065626732	1.922149168	0.171454816	0.927916327	1.077700633	0.963265564	0.43785279	0.223051912	0.046630625
chr2-151762650-151763149	2.897106279	0	0.521621865	1.482676215	1.82802934	0.526575794	0.275391651	1.518646334	1.917116079	0	0.669913812	0.290345917	0.037617174
chr2-152160517-152161016	2.657913029	0.776178741	1.511551443	1.682043093	1.18603064	1.303549166	0.960846588	1.289269037	0.637225081	1.944541532	1.201728838	1.760677791	0.024088447
chr2-152769844-152770343	1.33198265	0	0.407816238	0.757242118	1.065626732	0.666612541	0.395593613	0	0.127706944	0	0.43785279	0.390133285	0.042826965
chr2-152797045-152797544	2.742128106	0	0.076485247	1.16508324	1.968967056	0.911509243	0.418477304	0.311123681	0.548711744	0	0.306135253	0.152464769	0.018372368
chr2-153145429-153145928	2.012557284	0	0.076485247	0.634319226	0.789703632	0.371470485	0.116536493	0.927916327	0.454410852	0	1.750139825	0.172987383	0.036309536
chr2-154157885-154158384	2.012557284	0	1.205833251	0.634319226	0.629043659	1.611500666	0.171454816	0.239404447	0.874208408	0	0.161172552	0.183140241	0.039030894
chr2-155519447-155519946	2.261142689	0	0.218270413	1.33260145	0.241449505	0.666612541	0.171454816	0.311123681	0.245022884	0	0.558544227	0.183140241	0.00809295
chr2-155730581-155731080	1.712034928	0	0.149118925	0.351744287	0.241449505	0.526575794	0.224359028	0.163932542	0.353512273	0	1.125621901	0.21317703	0.010441756
chr2-156539997-156540496	2.473125072	0	0.575326097	1.682043093	0.934251623	1.120805115	0.275391651	0.566909928	0.454410852	0.963265564	0.773298856	0.786206377	0.015918625
chr2-156549135-156549634	2.012557284	0	0.677085365	1.33260145	0.789703632	0.79425105	0.300246604	0.507088171	0.127706944	1.535772417	0.558544227	0.555573391	0.034916642
chr2-159202565-159203064	2.657913029	0.776178741	0.627102733	1.33260145	1.400329395	1.976989521	1.457162278	0.732792384	0.637225081	1.944541532	0.43785279	0.491655477	0.040633789
chr2-159405276-159405775	1.712034928	0	1.099878567	0.870508886	0.934251623	0.526575794	0.589547086	0.566909928	0.548711744	0	0.773298856	0.949754105	0.032539438
chr2-159981386-159981885	1.712034928	0.776178741	1.136068334	1.409589374	0.789703632	0.79425105	0.847376357	0.881553266	1.198985016	0.963265564	0.669913812	1.476883359	0.047352676
chr2-160306967-160307466	2.821697214	1.944991445	0.347359649	0.499939079	0.629043659	0	0.441003679	0.084293463	0.127706944	0.963265564	0.161172552	0.067324066	0.01306485
chr2-161199735-161200234	1.712034928	0	0.772137608	1.073415986	0.448223995	0.371470485	0.395593613	0.732792384	0.353512273	0	0.669913812	0.876566452	0.021210523
chr2-161254617-161255116	1.33198265	0.776178741	0.725394162	1.073415986	0.629043659	0.526575794	0.548643518	0.566909928	0.720620373	0.963265564	0.558544227	1.085852399	0.039709118
chr2-161382286-161382785	2.261142689	0	0.627102733	0.499939079	0.629043659	0.197658311	0.275391651	0.444678179	0.127706944	1.944541532	0.306135253	0.499801807	0.023015539
chr2-161651137-161651636	2.897106279	0.776178741	0.465840941	1.073415986	1.18603064	0.526575794	0.485027933	1.13971065	1.511526581	0.963265564	1.274021269	0.857674332	0.006031789
chr2-161679939-161680438	2.012557284	0.776178741	0.149118925	0.97552672	0.241449505	0.197658311	0.198149411	0.679589667	1.013007408	0	1.125621901	0.299708141	0.01799109
chr2-161860884-161861383	2.012557284	0	0.347359649	1.801126811	0.448223995	0	0.144256957	0.624349606	1.013007408	0.963265564	0.558544227	0.131645998	0.044701552
chr2-161918579-161919078	2.142197479	1.278090325	0.627102733	1.33260145	1.065626732	0.197658311	0.485027933	0.566909928	1.013007408	0	1.408569579	0.372495992	0.037866533
chr2-161954062-161954561	1.870107084	0	0.407816238	0.499939079	1.496614845	0.526575794	0.088272945	0.566909928	1.013007408	0	0.558544227	0.110522399	0.031423584
chr2-162002827-162003326	2.821697214	0	0.677085365	1.482676215	0.241449505	0.79425105	0.463183726	1.42476926	1.952046237	0.963265564	1.471413151	0.261889098	0.030307943
chr2-162029352-162029851	3.336983772	1.278090325	1.136068334	1.801126811	1.065626732	0.911509243	0.609572044	0.881553266	1.917116079	0	1.201728838	0.41619141	0.013066857
chr2-162968258-162968757	2.821697214	0	0.149118925	0.757242118	0.789703632	0.371470485	0.088272945	0.239404447	0.127706944	2.743796875	0.306135253	0.131645998	0.034609555
chr2-163108141-163108640	1.712034928	0	0	0.499939079	0.241449505	0	0.088272945	0.084293463	0.127706944	0	0	0.099843473	0.002435664
chr2-164338442-164338941	1.534487518	0.776178741	0.407816238	0.870508886	0.629043659	0.911509243	0.463183726	0.624349606	0.245022884	0	0.773298856	1.149371341	0.040594217
chr2-165857260-165857759	2.371023837	0	0.284258378	0.634319226	1.586874285	0.371470485	0.372341088	0.833650649	0.799457282	0	0.669913812	0.252277376	0.013769039
chr2-167195780-167196279	2.371023837	0.776178741	0.284258378	0.351744287	0.934251623	0.666612541	0.116536493	0.881553266	1.844611407	0	0.869768054	0.21317703	0.024311811
chr2-167251054-167251553	3.441436531	0	0.218270413	1.409589374	1.968967056	0	0.300246604	0.311123681	0.454410852	3.255117441	0.306135253	0.21317703	0.049435038
chr2-167264378-167264877	2.371023837	1.278090325	0.627102733	0.97552672	0.448223995	1.019949249	1.255880917	0.972835719	1.139616965	1.535772417	1.848118264	0.937811098	0.025369348
chr2-167425006-167425505	2.142197479	0.776178741	0.465840941	1.251272398	0.629043659	0.371470485	0.629322851	0.37944582	0.637225081	0.963265564	1.408569579	0.336561061	0.014573724
chr2-167480670-167481169	2.142197479	1.278090325	0.218270413	0.499939079	1.18603064	0.371470485	0.742465351	0.37944582	0.720620373	0	0.773298856	0.32743571	0.015052206
chr2-167532523-167533022	1.33198265	0	0.076485247	0.351744287	0	0	0.224359028	0.163932542	0.245022884	0	0.669913812	0.223051912	0.00612897
chr2-167584390-167584889	2.897106279	0.776178741	0.465840941	0.634319226	0.448223995	0.197658311	1.293503522	0.311123681	0.454410852	0.963265564	0.558544227	0.475223507	0.00374908
chr2-167688857-167689356	1.712034928	0	0.521621865	0.186565569	0.789703632	0.666612541	0.324680594	0.311123681	0.548711744	0.963265564	0.43785279	0.838531534	0.013388044
chr2-167733082-167733581	1.33198265	0	0.149118925	0.634319226	0	0.371470485	0.760488909	0.311123681	0.637225081	0.963265564	0.773298856	0.466936801	0.045193229
chr2-167753411-167753910	2.012557284	0	0.903914721	0.870508886	0.629043659	0.666612541	1.318051014	0.239404447	0.799457282	0.963265564	1.342863383	0.433305633	0.030446375
chr2-167787720-167788219	1.712034928	0	0.284258378	1.073415986	0.629043659	0	0.52774846	0.784102708	1.013007408	0.963265564	0.669913812	0.838531534	0.036839428
chr2-167814280-167814779	2.261142689	1.649737861	0.677085365	0.870508886	0.789703632	0.526575794	0.629322851	0.566909928	1.310859253	0	1.471413151	1.15454048	0.036962119
chr2-167818042-167818541	1.712034928	0.776178741	0.903914721	0.757242118	1.065626732	0.666612541	0.324680594	0.566909928	0.637225081	0.963265564	1.045275383	0.985001136	0.014236148
chr2-167827731-167828230	1.33198265	0.776178741	0.407816238	0.499939079	0.629043659	0.526575794	0.56924026	0.566909928	0.799457282	0.963265564	0.43785279	0.937811098	0.020220569
chr2-167832680-167833179	2.261142689	0.776178741	0.575326097	1.16508324	1.752036799	0.526575794	1.006871427	0.732792384	0.799457282	0	1.342863383	1.074988599	0.033704067
chr2-167964944-167965443	1.712034928	0.776178741	0.521621865	0.634319226	0.934251623	0.79425105	0.8641431	0.784102708	1.013007408	0.963265564	1.045275383	0.646435108	0.006903743
chr2-168199308-168199807	1.33198265	0.776178741	0.817413971	0.757242118	0.789703632	1.019949249	0.760488909	0.927916327	1.013007408	0.963265564	0.869768054	1.144183613	0.022889384
chr2-168434070-168434569	2.821697214	1.278090325	0.347359649	0.186565569	1.065626732	2.268350471	0.52774846	0.37944582	0.720620373	0	0.43785279	0.131645998	0.025297324
chr2-168673342-168673841	3.164591832	1.278090325	0.347359649	1.33260145	1.82802934	2.394576114	2.126035132	0.927916327	1.414679011	1.535772417	1.645019344	0.142092936	0.047808357
chr2-168821467-168821966	1.870107084	0	0.407816238	1.482676215	0.789703632	1.019949249	0.418477304	0.444678179	0.637225081	0.963265564	0.43785279	0.28092254	0.032180064
chr2-168895737-168896236	2.371023837	0	0.284258378	0.499939079	1.18603064	1.743888032	0.945172804	0.239404447	0.245022884	0	0	0.142092936	0.024671359
chr2-168946486-168946985	1.712034928	0	0.218270413	0.499939079	0.789703632	1.303549166	0.976351917	0.163932542	0	0	0.43785279	0.110522399	0.034734622
chr2-169134215-169134714	1.33198265	0	0.772137608	0.634319226	0.629043659	0.526575794	0.463183726	0.566909928	0.454410852	0.963265564	0.558544227	0.738811409	0.028643969
chr2-169226250-169226749	1.870107084	0	0.521621865	0.757242118	0.789703632	0	0.324680594	0.566909928	0.637225081	0.963265564	0.43785279	0.857674332	0.012977741
chr2-169983084-169983583	2.012557284	0.776178741	1.304535955	1.073415986	0.448223995	1.540453799	0.648806914	1.392068528	0.874208408	1.535772417	0.960188935	1.074988599	0.046705333
chr2-170212658-170213157	2.142197479	0	1.099878567	1.073415986	0.629043659	0.666612541	0.629322851	0.507088171	0.245022884	0	1.045275383	1.058537954	0.018863247
chr2-170226969-170227468	2.012557284	0.776178741	1.136068334	1.251272398	1.400329395	0.666612541	0.485027933	1.216426991	0.945276463	0.963265564	0.869768054	0.85132158	0.015767624
chr2-170262237-170262736	1.712034928	0	1.171372457	0.499939079	0.629043659	0.526575794	0.372341088	0.37944582	0.874208408	0	1.045275383	0.979186108	0.038958261
chr2-171041353-171041852	2.012557284	0.776178741	1.335991207	0.870508886	0.629043659	0.666612541	0.441003679	0.732792384	0.720620373	0	0	1.019407531	0.022246727
chr2-172775179-172775678	2.371023837	0.776178741	1.591920116	1.742813287	1.752036799	1.215068698	0.395593613	0.927916327	1.198985016	0.963265564	0.558544227	1.025062992	0.040167971
chr2-173438451-173438950	2.371023837	0	0.903914721	0.351744287	0.934251623	0	0.275391651	1.518646334	1.414679011	0	0.869768054	0.609268967	0.027779628
chr2-173695885-173696384	1.870107084	1.278090325	0.284258378	0.351744287	1.297155372	0.526575794	0.224359028	0.311123681	0.353512273	0.963265564	0.161172552	0.193222149	0.029982307
chr2-173854836-173855335	2.261142689	0.776178741	0.218270413	0	1.671817768	1.303549166	0.144256957	0.732792384	0.127706944	0.963265564	0	0.232859663	0.03316608
chr2-173881479-173881978	2.261142689	0	0.817413971	0.870508886	1.752036799	0	0.324680594	1.456745182	1.198985016	0	0.669913812	0.242601188	0.049870477
chr2-173991030-173991529	2.968768765	1.944991445	0.861312548	1.552238327	2.425544115	1.120805115	1.051473261	1.689849879	1.36370282	0	0.960188935	0.646435108	0.048677079
chr2-174539614-174540113	1.534487518	0.776178741	0.98552115	0	0.241449505	0.197658311	0.250100975	0.311123681	0.245022884	0	0.43785279	0.372495992	0.014677609
chr2-174754192-174754691	2.012557284	0	0.407816238	0.351744287	0.629043659	0.911509243	0.300246604	0.37944582	0.127706944	0	0.306135253	0.242601188	0.00487273
chr2-174997848-174998347	1.870107084	0.776178741	1.366775245	0.870508886	1.065626732	1.215068698	0.742465351	1.289269037	0.548711744	0.963265564	0.306135253	0.731911784	0.032534392
chr2-175431083-175431582	2.371023837	0	0.284258378	0.499939079	0.934251623	0	0.629322851	0.37944582	0.454410852	0	0	0.121122859	0.004469627
chr2-176239055-176239554	3.037039404	0	0.218270413	0.186565569	1.82802934	0	0.144256957	0.163932542	0	0	0	0.193222149	0.007217761
chr2-178250827-178251326	2.371023837	0.776178741	0.817413971	1.33260145	2.157501897	0.526575794	1.389282715	0.881553266	1.077700633	0.963265564	1.201728838	0.475223507	0.040127529
chr2-178258884-178259383	2.142197479	0	0.725394162	0.634319226	1.586874285	0.79425105	0.52774846	0.507088171	0.637225081	0.963265564	1.274021269	0.290345917	0.026187155
chr2-180793552-180794051	2.012557284	0	0.149118925	0.634319226	0.241449505	0.79425105	0.059444609	0.163932542	0	0	0.306135253	0.131645998	0.004313958
chr2-181231612-181232111	2.012557284	0	0.149118925	1.482676215	0.629043659	0.197658311	0.418477304	0.239404447	0.245022884	0	0.306135253	0.232859663	0.014281382
chr2-181255493-181255992	1.712034928	0	0.284258378	0.97552672	0.241449505	0.526575794	0.116536493	0.444678179	0.874208408	0	0	0.183140241	0.013966614
chr2-181530739-181531238	1.712034928	0	1.099878567	0.499939079	0.629043659	0.371470485	0.300246604	0.566909928	0.945276463	0.963265564	0.306135253	1.19021498	0.03756672
chr2-181584190-181584689	2.142197479	0	1.396916117	0.870508886	0.934251623	0.526575794	0.485027933	1.253307692	0.799457282	0	0.869768054	1.509525095	0.045006164
chr2-181673062-181673561	3.490957384	1.278090325	2.19957423	2.241042245	2.375772338	1.465726115	0.83041246	2.147176292	2.17540318	0.963265564	1.645019344	2.615291453	0.041083371
chr2-182043360-182043859	1.712034928	0	0.347359649	0.499939079	1.400329395	0.197658311	0.088272945	0.084293463	0.245022884	0.963265564	0.161172552	0.232859663	0.029730959
chr2-182381157-182381656	1.870107084	1.278090325	0.284258378	0.351744287	0.629043659	0.197658311	1.190910599	0.507088171	0.637225081	0	0	0.131645998	0.027159731
chr2-183078451-183078950	4.659910015	3.93090522	4.177603044	4.275068189	4.30484116	3.902011874	4.009093048	4.147861772	4.372560881	4.09973351	4.17154024	4.209474977	0.022271807
chr2-184203331-184203830	2.142197479	0	0.284258378	0.186565569	0.629043659	0.371470485	0.250100975	1.01639864	0.799457282	0	1.342863383	0.056319307	0.016419499
chr2-184363139-184363638	2.261142689	0	0.149118925	0.499939079	0.448223995	0.79425105	0.088272945	0.927916327	0.799457282	0	0.306135253	0.28092254	0.006188315
chr2-184636222-184636721	2.568475607	1.278090325	0.521621865	1.251272398	1.297155372	1.386915281	0.224359028	1.488027729	1.077700633	1.535772417	1.125621901	0.193222149	0.028804226
chr2-184646126-184646625	3.28177738	0	0.407816238	1.682043093	1.586874285	1.540453799	0.395593613	1.05868462	0.799457282	1.944541532	0.669913812	0.232859663	0.020412908
chr2-184681786-184682285	2.657913029	0	0.407816238	1.33260145	2.034587975	1.019949249	0.088272945	1.178578691	1.198985016	0	1.274021269	0.318252271	0.042372618
chr2-184713810-184714309	1.712034928	0	0	0.757242118	1.18603064	0	0.030028451	0.311123681	0.127706944	0	0.161172552	0.067324066	0.016394021
chr2-184741167-184741666	1.534487518	0.776178741	0.407816238	0.870508886	0.241449505	0.371470485	0.144256957	1.289269037	0.720620373	0	0.669913812	0.152464769	0.047613235
chr2-184790569-184791068	2.142197479	0	0.149118925	0.757242118	1.400329395	0.197658311	0.116536493	0.927916327	0.548711744	0	0.306135253	0.142092936	0.015839105
chr2-184804305-184804804	1.870107084	0	0.149118925	0.757242118	0.934251623	0.197658311	0.116536493	1.13971065	0.945276463	0.963265564	0.43785279	0.099843473	0.028758175
chr2-184862630-184863129	1.33198265	0	0.076485247	0.499939079	0	0.197658311	0.144256957	0.239404447	0.245022884	0	0.161172552	0.011441121	0.003467899
chr2-184906730-184907229	2.371023837	0	0.218270413	0.757242118	1.496614845	0.666612541	0.250100975	0.927916327	0.874208408	1.535772417	0.43785279	0.110522399	0.025619935
chr2-185063812-185064311	2.742128106	0	0.076485247	1.251272398	1.90021855	0.79425105	0.088272945	0.624349606	0.127706944	0	0	0.172987383	0.018783175
chr2-185145300-185145799	3.037039404	0	0.772137608	0.757242118	1.90021855	0.371470485	0.506546319	0.566909928	0.637225081	0	0.558544227	0.759314482	0.008971105
chr2-185170173-185170672	1.096338138	0	0.149118925	0.499939079	0.448223995	0.526575794	0.929326864	0.444678179	0.127706944	0	0.161172552	0.110522399	0.041950868
chr2-185202453-185202952	2.821697214	0	0.284258378	0.499939079	2.425544115	0.197658311	0.171454816	0.37944582	0.637225081	0	0.306135253	0.056319307	0.021617414
chr2-185208202-185208701	2.142197479	0	0.575326097	0.634319226	1.065626732	0.911509243	0.648806914	0.624349606	0.799457282	0.963265564	0.669913812	0.381341591	0.007891534
chr2-186684068-186684567	1.870107084	0	1.171372457	0.351744287	0	0.666612541	0.506546319	1.099766393	0.874208408	0	0.960188935	1.074988599	0.043902312
chr2-188786551-188787050	1.712034928	0.776178741	0.149118925	0.499939079	0.629043659	0.526575794	0.088272945	0.084293463	0.127706944	0	0	0.045229959	0.007674634
chr2-189709912-189710411	2.371023837	0.776178741	0.407816238	1.742813287	0.448223995	1.215068698	0.250100975	0.444678179	0.945276463	0	0.43785279	0.539857433	0.020846814
chr2-190461318-190461817	1.534487518	0	0.407816238	0.634319226	0.934251623	1.019949249	0.224359028	0.972835719	0.720620373	0	0.306135253	0.458602222	0.042134256
chr2-193868798-193869297	2.742128106	0	0.465840941	0.499939079	2.215242618	0.371470485	1.365927423	0.444678179	0.245022884	0.963265564	0.669913812	0.271437208	0.025380469
chr2-196758701-196759200	2.012557284	0.776178741	0.772137608	1.16508324	0.934251623	0.526575794	0.88071722	1.392068528	1.198985016	1.535772417	0.306135253	0.895214373	0.034325995
chr2-197378434-197378933	2.897106279	2.189964845	1.643115006	2.154220918	2.157501897	1.805788281	1.851199498	1.842874992	1.310859253	1.944541532	1.531633151	1.53353069	0.017248948
chr2-197786460-197786959	2.821697214	1.649737861	1.455372084	1.251272398	1.496614845	1.465726115	1.65319334	1.488027729	1.013007408	0.963265564	1.645019344	1.347444812	0.005570012
chr2-198143484-198143983	2.473125072	0	0.076485247	1.073415986	0	0.526575794	0.030028451	0.311123681	0.454410852	0	0.558544227	0.099843473	0.004780074
chr2-198294121-198294620	2.568475607	0.776178741	0.347359649	0.351744287	2.215242618	1.386915281	0.224359028	0.239404447	0.454410852	0	0.306135253	0.372495992	0.031635237
chr2-198701427-198701926	3.102224814	0	0.218270413	0.97552672	1.82802934	0.911509243	0.088272945	0.311123681	0.353512273	0	0.306135253	0.162762568	0.009248323
chr2-198973224-198973723	2.742128106	0	0.218270413	0.634319226	0	1.611500666	0.198149411	0.239404447	0.127706944	0	0.161172552	0.290345917	0.007323933
chr2-199228992-199229491	3.28177738	0	0.521621865	0.499939079	1.90021855	0.371470485	0.348707645	0.239404447	0.454410852	0	0.306135253	0.318252271	0.006391421
chr2-199757518-199758017	2.142197479	0	0.903914721	0.870508886	1.671817768	0.526575794	1.036758663	1.42476926	0.637225081	0.963265564	0.869768054	0.299708141	0.041553447
chr2-200615037-200615536	2.371023837	0.776178741	0.149118925	1.618600096	0.934251623	1.743888032	0.324680594	0.311123681	0.127706944	0.963265564	0.43785279	0.252277376	0.034801466
chr2-200851247-200851746	1.534487518	0.776178741	1.272379565	1.073415986	1.065626732	1.120805115	1.190910599	0.972835719	0.945276463	0.963265564	1.274021269	0.913624328	0.02989895
chr2-202406217-202406716	1.712034928	0.776178741	1.304535955	0.870508886	0.448223995	1.019949249	0.548643518	0.566909928	0.637225081	0	0.669913812	0.639078082	0.029490152
chr2-202833223-202833722	1.33198265	0	0.575326097	0.634319226	0.448223995	0.197658311	0.348707645	0.624349606	0.353512273	0.963265564	0.558544227	0.844940731	0.032981734
chr2-202844834-202845333	2.012557284	1.278090325	0.945294869	0.97552672	0.789703632	0.666612541	0.589547086	1.01639864	0.637225081	0	0.773298856	1.658863825	0.041367377
chr2-203021838-203022337	1.870107084	1.278090325	0.903914721	0.97552672	1.297155372	0.526575794	0.441003679	0.37944582	0.874208408	0.963265564	0.43785279	0.601719446	0.025681705
chr2-203893271-203893770	2.657913029	0.776178741	0.218270413	0.351744287	0.448223995	0.526575794	0.324680594	1.456745182	1.310859253	0	1.471413151	0.232859663	0.01664145
chr2-204180595-204181094	2.568475607	1.278090325	0.772137608	0.870508886	1.496614845	1.019949249	0.506546319	1.606786192	1.952046237	0	1.125621901	0.299708141	0.044720372
chr2-204954903-204955402	2.012557284	0	0.218270413	0.870508886	0.448223995	0.371470485	1.122875862	0.084293463	0	0	0.306135253	0.131645998	0.01014547
chr2-206341328-206341827	1.712034928	0	0	0.757242118	0.629043659	0.197658311	1.573875001	0.679589667	0.353512273	0	0.43785279	0.21317703	0.043281879
chr2-206781633-206782132	2.568475607	1.649737861	1.896194804	2.013329401	1.586874285	1.805788281	1.500703524	1.79364829	1.414679011	0.963265564	1.645019344	1.956878623	0.030771253
chr2-207704082-207704581	1.712034928	0.776178741	0.945294869	0.97552672	1.18603064	0.526575794	0.648806914	1.05868462	0.637225081	0	1.045275383	1.074988599	0.0469518
chr2-207829945-207830444	1.870107084	0.776178741	1.099878567	1.409589374	0.934251623	0.911509243	0.8641431	0.784102708	0.799457282	0	0.669913812	1.149371341	0.036876312
chr2-207837244-207837743	2.142197479	1.649737861	1.171372457	1.33260145	0.789703632	1.743888032	1.342187809	0.833650649	0.945276463	0.963265564	1.045275383	1.025062992	0.030405879
chr2-207859930-207860429	2.261142689	1.278090325	1.335991207	0.870508886	1.065626732	1.386915281	0.629322851	1.01639864	0.548711744	0.963265564	0.960188935	0.949754105	0.009185324
chr2-208198888-208199387	1.870107084	0.776178741	1.239490067	1.073415986	0.789703632	0.526575794	0.548643518	1.099766393	0.945276463	1.535772417	1.125621901	1.435014392	0.048965049
chr2-208210312-208210811	1.712034928	0	0.218270413	0.499939079	1.496614845	0.526575794	0.224359028	0.37944582	0.454410852	0.963265564	0.43785279	0.318252271	0.0339348
chr2-208298755-208299254	1.534487518	0	0.98552115	1.073415986	0.629043659	0.79425105	0.609572044	0.444678179	0.720620373	0.963265564	0.558544227	0.996561346	0.046904132
chr2-208360253-208360752	1.712034928	1.278090325	1.366775245	1.073415986	1.400329395	0.526575794	0.945172804	1.01639864	1.013007408	0.963265564	1.045275383	1.175033797	0.046786632
chr2-208485354-208485853	3.981438933	0	0.725394162	2.198284595	2.425544115	0.371470485	0.300246604	2.00303393	1.917116079	0	2.146548328	0.475223507	0.036474765
chr2-209189739-209190238	2.657913029	0.776178741	0.149118925	0.757242118	1.400329395	0.526575794	0.088272945	0.732792384	0.353512273	0	0.161172552	0.21317703	0.007288203
chr2-209685831-209686330	2.821697214	0.776178741	1.716654271	2.013329401	1.90021855	1.611500666	1.700640331	2.26020939	1.414679011	1.944541532	1.531633151	1.666120894	0.034316655
chr2-209808919-209809418	1.712034928	0.776178741	0.945294869	1.251272398	0.789703632	0.79425105	0.485027933	0.927916327	0.945276463	0.963265564	1.045275383	0.955688736	0.012190489
chr2-210199088-210199587	2.261142689	1.278090325	1.335991207	1.251272398	0.934251623	0.666612541	1.051473261	1.05868462	0.874208408	0	1.125621901	1.03069637	0.021369305
chr2-211375355-211375854	2.821697214	0	0.149118925	1.33260145	1.297155372	0.526575794	0.059444609	0.311123681	0.245022884	0	0.43785279	0.099843473	0.007966755
chr2-211396153-211396652	1.870107084	1.278090325	0.149118925	0.186565569	0.241449505	0.526575794	0.116536493	0.566909928	0.245022884	0	0.773298856	0.089084912	0.015137765
chr2-214246192-214246691	1.712034928	0	0.627102733	0.351744287	1.400329395	0.197658311	0.300246604	0.163932542	0.454410852	0	0.43785279	0.242601188	0.02210735
chr2-214436311-214436810	2.568475607	0	0.149118925	1.073415986	1.400329395	0.526575794	0.224359028	0.239404447	0.637225081	1.535772417	1.408569579	0.183140241	0.025321922
chr2-214488433-214488932	2.473125072	0	0.347359649	0.757242118	1.400329395	0.371470485	0.116536493	0.311123681	0	1.944541532	0.773298856	0.242601188	0.029805121
chr2-214490011-214490510	2.657913029	0	0.284258378	1.33260145	1.496614845	0.666612541	0.088272945	0.37944582	0	2.262695481	0.43785279	0.193222149	0.042968117
chr2-214575187-214575686	2.568475607	0	0.149118925	1.482676215	1.400329395	0.79425105	0.441003679	0.566909928	0.245022884	1.535772417	0.558544227	0.183140241	0.023281288
chr2-214846545-214847044	1.712034928	0	0.284258378	0.634319226	0.934251623	0.371470485	0.300246604	0.239404447	0.245022884	0	0.43785279	0.232859663	0.007531645
chr2-214847843-214848342	2.473125072	0	0.076485247	0	1.065626732	0.197658311	0.144256957	0.37944582	0.245022884	0	0.161172552	0.193222149	0.003714479
chr2-214985630-214986129	1.534487518	0	0.407816238	0.634319226	0.448223995	0.371470485	0.171454816	0.239404447	0.245022884	0	1.274021269	0.099843473	0.025673628
chr2-215622342-215622841	2.142197479	0	0.347359649	1.742813287	1.18603064	0.197658311	0.171454816	0.084293463	0.353512273	0.963265564	0.43785279	0.261889098	0.033360117
chr2-215783147-215783646	2.012557284	0	0.218270413	0.757242118	0.789703632	1.019949249	0.418477304	0.239404447	0.245022884	0.963265564	0.43785279	0.32743571	0.010421563
chr2-216683845-216684344	3.164591832	1.278090325	0.627102733	1.682043093	1.752036799	1.215068698	1.108875258	0.833650649	1.198985016	1.944541532	0.869768054	0.668283727	0.010829926
chr2-216740656-216741155	3.037039404	0.776178741	0.076485247	1.482676215	0.629043659	2.434310964	1.08045973	0.507088171	0.353512273	0	0.773298856	0.32743571	0.026161648
chr2-216787637-216788136	2.968768765	0	0.284258378	2.473966699	1.065626732	0.197658311	0.324680594	0.566909928	0.799457282	0	0.669913812	0.299708141	0.02342026
chr2-216910059-216910558	2.371023837	0.776178741	0.407816238	0.97552672	1.18603064	0	0.441003679	0.624349606	0.548711744	0	0.869768054	0.261889098	0.009137448
chr2-217092732-217093231	2.142197479	1.278090325	1.366775245	1.073415986	1.400329395	0.79425105	0.960846588	1.358609364	1.844611407	1.535772417	1.342863383	1.430759881	0.035103828
chr2-217636841-217637340	3.102224814	0.776178741	0.284258378	1.409589374	1.752036799	0.911509243	1.122875862	2.147176292	0.945276463	0	1.045275383	0.390133285	0.023709061
chr2-217642886-217643385	2.371023837	0.776178741	0.725394162	1.618600096	0.934251623	0.666612541	1.164080469	0.833650649	0.874208408	0.963265564	0.43785279	0.162762568	0.01334373
chr2-217688385-217688884	2.012557284	1.278090325	0.347359649	0	0	0.371470485	0.548643518	0.311123681	0.353512273	1.535772417	0.306135253	0.28092254	0.028560304
chr2-218017122-218017621	2.657913029	1.278090325	0.772137608	1.409589374	0.789703632	0.911509243	1.500703524	0.732792384	0.799457282	0.963265564	1.201728838	0.668283727	0.006155692
chr2-218233379-218233878	1.712034928	0.776178741	1.205833251	0.634319226	0.448223995	0.79425105	0.300246604	0.927916327	0.945276463	0.963265564	0	0.594130212	0.033541267
chr2-218859138-218859637	3.490957384	2.189964845	2.23337568	2.473966699	1.82802934	2.472980703	1.964380908	2.509223634	2.69171087	0.963265564	1.939863709	2.646812921	0.046943737
chr2-218876622-218877121	4.205632329	3.143797644	2.964537817	2.735544393	2.918094939	2.718031506	2.465174213	3.504489104	3.371298769	2.262695481	3.057991928	3.149637961	0.022389786
chr2-220499294-220499793	2.261142689	0.776178741	0.284258378	1.33260145	0.789703632	0.371470485	0.348707645	0.239404447	0.454410852	0.963265564	0.161172552	0.223051912	0.009881468
chr2-220742785-220743284	1.712034928	0	0.465840941	0.499939079	0.241449505	0.197658311	0.144256957	0.833650649	0.799457282	0	0.161172552	0.563367632	0.009969288
chr2-220797568-220798067	2.261142689	0	0.284258378	0.186565569	0.241449505	0.911509243	0.116536493	0	0.127706944	0	0.306135253	0.299708141	0.003383989
chr2-221524994-221525493	2.897106279	0.776178741	0.407816238	0.870508886	1.752036799	1.019949249	0.224359028	0.37944582	0.637225081	2.743796875	0.306135253	0.20323409	0.047120737
chr2-222424388-222424887	4.0156796	3.022525365	2.759428272	2.877814708	2.986016459	2.029821373	2.277658636	2.667889589	3.086956714	2.935087591	2.973674428	2.635766169	0.016479082
chr2-222448862-222449361	3.224374105	0	0.218270413	0.499939079	1.968967056	0.197658311	0.348707645	0.972835719	1.310859253	0.963265564	1.589439886	0.232859663	0.016643807
chr2-222654726-222655225	2.821697214	1.944991445	2.129498499	1.801126811	1.752036799	1.540453799	1.342187809	1.635008818	1.844611407	1.944541532	2.257692169	2.479773275	0.036426253
chr2-222719848-222720347	1.712034928	0	0.347359649	0.634319226	0.448223995	0.526575794	0.441003679	0.163932542	0	0	0.161172552	0.232859663	0.004776135
chr2-223011179-223011678	2.371023837	0	0	1.073415986	1.297155372	1.679212364	0.275391651	0	0.353512273	0	0.161172552	0.183140241	0.027604225
chr2-223585526-223586025	2.261142689	0	0.575326097	0.757242118	1.297155372	0.526575794	0.778290075	0.972835719	1.36370282	1.535772417	1.408569579	0.121122859	0.043816951
chr2-223867946-223868445	3.164591832	0	0.817413971	1.409589374	2.324221932	1.611500666	0.589547086	1.099766393	1.013007408	1.535772417	1.645019344	0.539857433	0.029215972
chr2-224486336-224486835	1.712034928	0	0.407816238	0.186565569	0.241449505	1.019949249	0.372341088	0.37944582	0.945276463	0.963265564	0.161172552	0.531934784	0.020766894
chr2-225679727-225680226	1.534487518	0	0.218270413	0	0.448223995	0.197658311	0.198149411	0.239404447	0.720620373	0	0.306135253	0.099843473	0.00531311
chr2-226040332-226040831	2.742128106	0.776178741	0.347359649	1.911126141	1.496614845	2.130012792	0.372341088	0.239404447	0.454410852	0.963265564	0	0.242601188	0.046678446
chr2-226905408-226905907	2.473125072	0.776178741	1.062757577	1.911126141	1.297155372	0.911509243	0.463183726	0.507088171	0.799457282	0	0.306135253	0.786206377	0.025976268
chr2-226975496-226975995	2.142197479	0.776178741	0.575326097	0.634319226	0.629043659	1.865141546	0.372341088	0.444678179	0.548711744	0	0.773298856	0.491655477	0.025450609
chr2-228071618-228072117	1.712034928	0	0.465840941	0.97552672	1.065626732	0	0.348707645	0.311123681	0	0	0.306135253	0.433305633	0.019218261
chr2-228446681-228447180	2.261142689	0	0.218270413	0.870508886	1.671817768	0.197658311	0.66803134	0.311123681	0.127706944	0	0	0.309010001	0.01802554
chr2-229409978-229410477	1.534487518	0.776178741	0.149118925	0.870508886	0.629043659	0.371470485	1.006871427	0.566909928	0.353512273	0.963265564	0.161172552	0.555573391	0.028273144
chr2-229488878-229489377	3.164591832	1.278090325	0.627102733	1.409589374	3.143023144	0.526575794	0.548643518	0.784102708	1.36370282	1.535772417	1.408569579	0.631683347	0.049894423
chr2-229652349-229652848	2.371023837	0.776178741	0.347359649	1.552238327	2.034587975	0.79425105	0.300246604	0.624349606	0.945276463	0	0.960188935	0.571119991	0.04388686
chr2-229726207-229726706	2.568475607	0.776178741	0.407816238	1.16508324	0.629043659	0.526575794	0.275391651	0.311123681	0.548711744	1.535772417	0.669913812	0.299708141	0.008428164
chr2-229954727-229955226	1.712034928	0.776178741	1.062757577	0.186565569	1.065626732	0.526575794	0.418477304	0.784102708	0.720620373	0	0.43785279	0.825627084	0.026644985
chr2-230926047-230926546	1.870107084	1.278090325	0.98552115	1.251272398	0.934251623	0.79425105	1.08045973	0.833650649	1.198985016	0	0.669913812	0.838531534	0.043455581
chr2-230950550-230951049	2.261142689	0	0.465840941	0.351744287	0	0.371470485	0.300246604	0.624349606	0.454410852	0	0.306135253	0.450219213	0.002814148
chr2-231294251-231294750	2.012557284	0.776178741	1.426440149	1.682043093	1.18603064	1.303549166	0.778290075	1.099766393	0.720620373	0.963265564	0.773298856	1.342923643	0.037805507
chr2-232141370-232141869	2.142197479	1.278090325	1.716654271	1.409589374	1.065626732	1.303549166	0.976351917	0.927916327	1.511526581	0.963265564	1.201728838	1.753882198	0.034733124
chr2-232231776-232232275	1.712034928	0.776178741	1.239490067	0.870508886	1.297155372	1.120805115	0.52774846	1.01639864	0.799457282	0.963265564	0.669913812	1.025062992	0.025204855
chr2-232605857-232606356	4.970378878	4.697140263	4.333781538	4.485294705	4.503310518	4.534319479	4.729724883	4.451437941	4.46009793	4.786183748	4.529981704	4.478334166	0.029168099
chr2-232687552-232688051	2.568475607	0	0.861312548	0.97552672	1.18603064	0.79425105	1.066039293	0.833650649	0.548711744	0.963265564	0.669913812	0.779530251	0.006179408
chr2-233106847-233107346	1.534487518	0	0.575326097	0.499939079	0.934251623	0.371470485	0.548643518	0.566909928	1.013007408	0	0.773298856	0.786206377	0.034322695
chr2-233179182-233179681	2.473125072	0.776178741	0.575326097	0.351744287	1.18603064	1.019949249	0.441003679	0.732792384	1.198985016	0	0.773298856	0.499801807	0.008483701
chr2-233263854-233264353	2.012557284	1.278090325	1.272379565	0.97552672	0.629043659	0.911509243	1.457162278	0.972835719	0.799457282	0.963265564	0.669913812	1.451908068	0.023612965
chr2-233441063-233441562	2.142197479	1.278090325	1.272379565	1.552238327	1.297155372	1.465726115	1.389282715	1.768390386	1.511526581	0.963265564	1.645019344	1.794183749	0.03855134
chr2-233812251-233812750	1.870107084	0	0.725394162	0.186565569	0.448223995	0.666612541	0.324680594	0.311123681	0.548711744	0	0.306135253	0.390133285	0.004831781
chr2-234289999-234290498	1.870107084	0.776178741	0.725394162	1.682043093	0.789703632	1.120805115	0.485027933	0.784102708	0.874208408	0.963265564	0.960188935	0.390133285	0.034747549
chr2-234866579-234867078	2.473125072	0	0.076485247	0.634319226	0.629043659	1.540453799	0.171454816	0.732792384	0	0	0.306135253	0.193222149	0.01086383
chr2-235800701-235801200	2.742128106	0	1.565624895	1.251272398	1.297155372	1.465726115	0.66803134	1.488027729	1.952046237	0.963265564	0.669913812	1.036307836	0.032363604
chr2-236214521-236215020	2.742128106	0	1.272379565	1.801126811	1.90021855	0.79425105	0.687002959	1.518646334	0.799457282	1.535772417	1.408569579	0.844940731	0.039439534
chr2-236752083-236752582	2.473125072	0.776178741	0.861312548	0.97552672	1.586874285	0.666612541	1.500703524	1.05868462	1.36370282	0	0.558544227	0.563367632	0.023551401
chr2-236849484-236849983	2.568475607	0.776178741	0.725394162	0.97552672	0.629043659	0.666612541	0.395593613	0.972835719	0.454410852	0	0.773298856	0.345629054	0.004372653
chr2-237432170-237432669	2.142197479	0	0.218270413	1.409589374	0.789703632	0.666612541	0.324680594	0.37944582	0.245022884	0.963265564	0.43785279	0.390133285	0.014030137
chr2-237437836-237438335	1.712034928	0	0.284258378	0.634319226	0.629043659	0.79425105	0.300246604	0.507088171	0.245022884	0	0.43785279	0.309010001	0.007168929
chr2-237564491-237564990	1.712034928	0.776178741	0.677085365	0.757242118	1.400329395	1.019949249	0.66803134	0.732792384	0.799457282	0	0.960188935	0.531934784	0.040076946
chr2-237876806-237877305	1.712034928	0.776178741	1.062757577	1.33260145	1.586874285	1.120805115	0.687002959	0.833650649	0.874208408	0.963265564	0.773298856	0.882809246	0.045897307
chr2-237888980-237889479	2.968768765	0	0.347359649	0.870508886	0.934251623	1.540453799	1.412265932	0.239404447	0.454410852	0	0	0.28092254	0.011518474
chr2-238411298-238411797	1.534487518	0.776178741	1.136068334	0.634319226	1.18603064	0.666612541	0.687002959	0.732792384	0.799457282	0.963265564	1.045275383	0.907513742	0.021789471
chr2-238538026-238538525	1.534487518	0.776178741	0.772137608	0.757242118	0.448223995	0.526575794	0.687002959	0.732792384	1.013007408	0.963265564	0.669913812	0.80605137	0.008763705
chr2-238540644-238541143	1.33198265	0.776178741	0.407816238	0.97552672	0.629043659	0.911509243	0.548643518	0.732792384	0.637225081	0.963265564	0.869768054	0.772823087	0.025934042
chr2-238635757-238636256	3.102224814	0.776178741	0.575326097	1.857174594	1.752036799	0.526575794	1.859585041	0.444678179	0.454410852	0	1.894720161	0.21317703	0.035489253
chr2-238784932-238785431	2.568475607	1.278090325	1.335991207	1.963132616	1.82802934	1.540453799	2.00274333	1.578000429	1.881319173	1.944541532	1.848118264	1.254214428	0.030315033
chr2-238807164-238807663	2.142197479	0	0.218270413	0	0.448223995	0	0.300246604	0.311123681	0.353512273	0	0.558544227	0.232859663	0.002649112
chr2-238884574-238885073	1.534487518	0	0.861312548	0.97552672	0.629043659	0.371470485	0.463183726	0.566909928	0.548711744	0	0.306135253	0.624250513	0.022679352
chr2-239022370-239022869	2.897106279	0	0.521621865	0.499939079	0.934251623	2.080786662	0.324680594	0.163932542	0.637225081	0	0.43785279	0.318252271	0.013741311
chr2-239059829-239060328	3.164591832	2.744313944	1.272379565	1.482676215	0.934251623	1.679212364	0.648806914	0.732792384	1.013007408	1.535772417	1.342863383	0.931802314	0.027481542
chr2-239098132-239098631	2.897106279	0	0.903914721	1.33260145	1.297155372	2.394576114	0.629322851	0.679589667	0.548711744	1.944541532	0.558544227	0.772823087	0.042226332
chr2-239130046-239130545	2.897106279	0.776178741	0.677085365	1.33260145	1.065626732	2.749873097	0.847376357	1.01639864	0.799457282	0	1.125621901	0.689806393	0.039415439
chr2-239132163-239132662	2.657913029	2.399316699	1.366775245	0.97552672	1.18603064	1.540453799	0.742465351	1.099766393	0.945276463	1.535772417	0.669913812	0.882809246	0.034629407
chr2-239191007-239191506	1.870107084	1.278090325	0.861312548	1.251272398	1.400329395	1.215068698	0.88071722	1.253307692	0.945276463	1.535772417	0.669913812	1.036307836	0.037499929
chr2-239221958-239222457	2.821697214	2.399316699	0.725394162	1.251272398	1.297155372	1.019949249	0.742465351	1.099766393	1.256006278	2.262695481	1.201728838	0.441787209	0.048293701
chr2-239299620-239300119	3.63007115	2.399316699	1.205833251	2.108768905	1.671817768	2.583134588	0.913304944	1.358609364	1.55761667	1.944541532	2.837170305	1.117961418	0.036359403
chr2-239391639-239392138	2.261142689	1.944991445	1.335991207	1.742813287	1.400329395	1.215068698	1.728377141	1.358609364	1.256006278	0.963265564	1.125621901	1.091253775	0.036886648
chr2-239518805-239519304	2.473125072	1.944991445	0.627102733	1.073415986	1.752036799	0.911509243	1.006871427	0.833650649	1.414679011	0.963265564	0.960188935	0.703978502	0.026118851
chr2-239561337-239561836	2.897106279	0	0.407816238	2.400425827	1.065626732	1.120805115	0.56924026	0.784102708	0.637225081	2.262695481	0.558544227	0.571119991	0.049344939
chr2-239569010-239569509	1.712034928	1.278090325	0.407816238	0.634319226	0.241449505	0.666612541	1.051473261	0.566909928	0.454410852	0	0.43785279	0.441787209	0.025935193
chr2-239820997-239821496	3.037039404	0.776178741	0.725394162	1.409589374	1.586874285	0.371470485	0.56924026	1.05868462	0.353512273	1.944541532	0.669913812	0.703978502	0.013478773
chr2-239866403-239866902	1.870107084	0	0.627102733	0.870508886	0.448223995	0.79425105	0.372341088	0.679589667	0.454410852	0.963265564	0.960188935	0.71101269	0.011852127
chr2-239914122-239914621	1.712034928	0.776178741	0.677085365	0.757242118	0.241449505	0.371470485	0.198149411	0.239404447	0.548711744	0	0.43785279	0.491655477	0.007532776
chr2-240227086-240227585	2.261142689	0	0.677085365	1.16508324	0.629043659	0.79425105	0.778290075	0.566909928	0.874208408	1.535772417	0.869768054	0.752512449	0.015280054
chr2-240287231-240287730	2.261142689	1.278090325	0.98552115	1.552238327	2.097353534	1.215068698	1.268531112	0.732792384	0.874208408	1.535772417	1.045275383	0.766084595	0.049981629
chr2-240385454-240385953	2.142197479	0.776178741	1.171372457	1.33260145	1.496614845	1.865141546	1.643513775	1.289269037	1.013007408	0.963265564	1.342863383	1.195240081	0.041651717
chr2-240424726-240425225	2.142197479	0.776178741	0.98552115	0.97552672	0.789703632	0.371470485	0.609572044	0.732792384	1.013007408	0.963265564	0.669913812	0.738811409	0.004116276
chr2-240703002-240703501	2.142197479	0	0.98552115	1.073415986	1.065626732	1.303549166	0.8641431	1.216426991	0.799457282	0	1.045275383	0.901377164	0.034352961
chr2-240804365-240804864	1.712034928	1.278090325	0.945294869	1.33260145	0.934251623	1.120805115	0.88071722	1.392068528	0.945276463	1.535772417	0.960188935	0.973347546	0.048836967
chr2-240932916-240933415	2.012557284	1.278090325	0.725394162	1.073415986	1.586874285	1.120805115	0.897103092	0.732792384	0.799457282	0	0.669913812	0.937811098	0.041010945
chr2-240934239-240934738	2.012557284	1.278090325	1.02465617	1.552238327	1.065626732	0.911509243	1.108875258	0.881553266	0.720620373	0.963265564	1.125621901	0.863999233	0.011980097
chr2-240946267-240946766	1.712034928	0.776178741	0.521621865	1.073415986	0.629043659	1.303549166	0.724213774	0.624349606	0.799457282	0.963265564	0.960188935	0.624250513	0.016479726
chr2-241195351-241195850	2.142197479	1.278090325	1.062757577	1.073415986	1.18603064	1.540453799	0.897103092	1.01639864	1.013007408	1.944541532	0.869768054	1.169937694	0.031122736
chr2-241248542-241249041	1.712034928	1.278090325	0.98552115	0.634319226	0.629043659	1.019949249	0.395593613	1.099766393	0.454410852	0.963265564	0.773298856	0.724979004	0.026369976
chr2-241491423-241491922	2.371023837	0.776178741	1.617744634	1.618600096	1.586874285	1.386915281	1.305829477	1.768390386	1.414679011	1.535772417	0.869768054	1.430759881	0.028325882
chr2-241622971-241623470	1.870107084	0	1.02465617	0.97552672	0.448223995	0.79425105	0.629322851	0.881553266	0.945276463	0.963265564	0.869768054	0.889025142	0.018909252
chr2-241649411-241649910	2.568475607	0	0.98552115	0.870508886	1.82802934	0.666612541	0.705728333	0.624349606	0.548711744	0	0.43785279	0.907513742	0.017081137
chr2-241763967-241764466	1.870107084	1.649737861	0.903914721	1.552238327	0.934251623	0.526575794	1.021892437	0.881553266	0.799457282	0.963265564	0.960188935	0.973347546	0.045602478
chr2-241820493-241820992	1.534487518	0	0.98552115	0.499939079	1.065626732	0.371470485	0.960846588	0.833650649	0.637225081	0.963265564	0.669913812	0.71101269	0.048349703
chr2-241870548-241871047	2.657913029	1.278090325	0.725394162	1.963132616	1.065626732	1.215068698	0.742465351	1.216426991	0.720620373	1.535772417	1.045275383	0.870296526	0.014172169
chr2-241941793-241942292	1.870107084	1.278090325	0.677085365	1.073415986	1.18603064	0.371470485	0.847376357	0.566909928	0.637225081	1.535772417	0.306135253	0.85132158	0.047331915
chr2-242070693-242071192	2.968768765	1.649737861	1.02465617	2.154220918	1.82802934	1.679212364	1.108875258	1.488027729	1.256006278	0.963265564	1.531633151	0.759314482	0.017504994
chr2-242105423-242105922	1.870107084	0	0.861312548	0.757242118	0.629043659	0.197658311	0.485027933	0.972835719	0.720620373	1.535772417	0.773298856	0.799466657	0.03588883
chr3-424925-425424	2.012557284	0	0.284258378	0.351744287	1.065626732	0.197658311	1.036758663	0.239404447	0.245022884	0	0.306135253	0.142092936	0.010101569
chr3-449466-449965	2.742128106	0	0.347359649	0.97552672	1.968967056	0.911509243	0.224359028	0.084293463	0.245022884	0.963265564	0.306135253	0.252277376	0.017511682
chr3-1080809-1081308	1.712034928	0	0.627102733	0.634319226	0.934251623	0	0.300246604	0.833650649	0.945276463	0	1.045275383	0.703978502	0.036949335
chr3-2025128-2025627	2.261142689	0	0.218270413	0.499939079	0.241449505	0	0.088272945	0.084293463	0.454410852	0	0.161172552	0.131645998	0.002191396
chr3-2110102-2110601	2.473125072	0	0.149118925	1.33260145	1.18603064	1.743888032	0.847376357	1.01639864	0.799457282	0.963265564	0.869768054	0.131645998	0.030875715
chr3-2180614-2181113	2.742128106	0	0.149118925	0.97552672	1.297155372	2.472980703	0.116536493	1.216426991	0.245022884	0	0.558544227	0.056319307	0.044850679
chr3-2212680-2213179	1.712034928	0	0.149118925	0.757242118	1.18603064	1.303549166	0.275391651	0.311123681	0.127706944	0	0.306135253	0.089084912	0.039583564
chr3-2213437-2213936	2.261142689	0	0.149118925	1.073415986	0.629043659	1.540453799	0.116536493	0.239404447	0.127706944	0	0.161172552	0.067324066	0.017124852
chr3-2244468-2244967	2.371023837	0	0.149118925	0.870508886	0.789703632	1.215068698	0.116536493	0.566909928	0.127706944	0	0.161172552	0.022792223	0.009170905
chr3-2321536-2322035	1.870107084	0	0.218270413	0.186565569	0.629043659	1.120805115	0.116536493	0.444678179	0.245022884	0	0.306135253	0.110522399	0.00904478
chr3-2336758-2337257	2.142197479	0	0.218270413	0.351744287	0.629043659	1.386915281	0.059444609	0.679589667	0.548711744	0	0.960188935	0.131645998	0.016253827
chr3-2555833-2556332	1.870107084	0.776178741	0.284258378	0.757242118	0.629043659	1.540453799	0.198149411	0.679589667	0.548711744	0	0.960188935	0.20323409	0.034366598
chr3-2742208-2742707	1.870107084	0	0.218270413	0.186565569	0.448223995	1.303549166	0.144256957	0.732792384	0.454410852	0.963265564	1.045275383	0.172987383	0.028986936
chr3-2948455-2948954	1.712034928	0	0.149118925	1.251272398	0.448223995	1.019949249	0.275391651	0.37944582	0.637225081	0	0.773298856	0.078245517	0.033346064
chr3-4350901-4351400	2.568475607	1.649737861	1.239490067	2.198284595	1.671817768	1.679212364	1.330169888	1.890477286	1.728527723	0.963265564	1.408569579	1.164823526	0.036338999
chr3-4536638-4537137	2.012557284	0	0.149118925	1.073415986	1.18603064	0	0.171454816	0.239404447	0	1.535772417	0.43785279	0.131645998	0.03832566
chr3-4581658-4582157	2.371023837	0	0.347359649	1.963132616	1.400329395	0.371470485	0.224359028	0.239404447	0.637225081	0.963265564	0.43785279	0.152464769	0.035118482
chr3-4604509-4605008	2.012557284	0	0.725394162	0.499939079	0.629043659	0.526575794	0.300246604	0.163932542	0.245022884	0	0.43785279	0.261889098	0.004158591
chr3-4672854-4673353	2.473125072	0	0.407816238	1.16508324	1.752036799	0.79425105	0.724213774	0.239404447	0.454410852	0.963265564	0.669913812	0.271437208	0.018605476
chr3-5071326-5071825	1.534487518	0	0.076485247	0.499939079	0.448223995	0.666612541	0.250100975	0.311123681	0	0	0.306135253	0.183140241	0.005954081
chr3-6447287-6447786	2.568475607	0	0.521621865	1.16508324	1.82802934	1.540453799	0.348707645	0.311123681	0.245022884	1.535772417	0.773298856	0.28092254	0.038908471
chr3-7144648-7145147	2.261142689	0	1.136068334	1.16508324	1.18603064	0.526575794	0.88071722	1.099766393	1.414679011	0	1.274021269	1.013729813	0.039885957
chr3-7491558-7492057	1.712034928	0	0.076485247	0.97552672	0.448223995	0.371470485	0.224359028	0.624349606	0.637225081	0	0.161172552	0.131645998	0.010960663
chr3-7585100-7585599	2.473125072	0.776178741	0.076485247	0.97552672	0.241449505	0.371470485	0.171454816	0.679589667	0.245022884	0.963265564	0.161172552	0.223051912	0.005398415
chr3-7623828-7624327	2.897106279	0	0.218270413	1.33260145	0.934251623	0.526575794	0.198149411	0.507088171	0.637225081	0	0.960188935	0.121122859	0.00655023
chr3-8421298-8421797	2.473125072	0.776178741	0.98552115	1.073415986	2.324221932	0.79425105	0.418477304	0.784102708	0.945276463	0	0.869768054	0.539857433	0.039448848
chr3-8423302-8423801	2.012557284	0.776178741	0.575326097	0.97552672	0.789703632	0.197658311	1.190910599	0.163932542	0.548711744	0	0.306135253	0.271437208	0.014752079
chr3-8595606-8596105	2.968768765	0	0.284258378	1.16508324	2.375772338	0.911509243	0.609572044	0.507088171	0.799457282	0	1.125621901	0.41619141	0.024614734
chr3-8712879-8713378	3.164591832	0.776178741	0.521621865	1.409589374	1.400329395	1.465726115	0.897103092	0.239404447	0.548711744	0	0.43785279	0.290345917	0.00902576
chr3-8847843-8848342	2.261142689	0	0.521621865	0.351744287	0.448223995	0.666612541	0.088272945	0.084293463	0.245022884	0	0.161172552	0.223051912	0.002828246
chr3-8907013-8907512	1.870107084	0	0.407816238	0.499939079	0.241449505	0.666612541	0.372341088	0.444678179	0.454410852	0.963265564	0.558544227	0.261889098	0.005867908
chr3-9036707-9037206	2.821697214	1.278090325	1.062757577	1.682043093	1.82802934	1.215068698	1.293503522	0.833650649	1.511526581	0	1.408569579	0.571119991	0.027542611
chr3-9362829-9363328	4.399626664	3.996783123	3.841900272	4.146020165	4.105510842	4.172559797	4.215909225	4.009192347	3.913461918	3.837545057	4.17154024	4.101202638	0.049225505
chr3-9503143-9503642	3.102224814	2.399316699	2.314568858	2.108768905	2.097353534	2.130012792	1.964380908	2.330926548	2.342684025	1.944541532	2.184555637	2.020546029	0.005686352
chr3-10575893-10576392	3.164591832	0.776178741	0.627102733	0.757242118	2.097353534	2.080786662	1.423621681	0.881553266	0.874208408	0	0.773298856	0.41619141	0.023231362
chr3-10640538-10641037	2.142197479	0	0.347359649	1.16508324	0.934251623	1.611500666	0.324680594	0.311123681	0.945276463	1.535772417	0.558544227	0.318252271	0.049032775
chr3-10783410-10783909	2.012557284	0.776178741	1.062757577	1.482676215	0.629043659	1.215068698	1.434888744	0.732792384	1.256006278	0.963265564	0.773298856	0.882809246	0.022958982
chr3-11166760-11167259	2.742128106	0	0.861312548	1.682043093	1.752036799	2.080786662	0.687002959	1.253307692	1.511526581	0.963265564	1.045275383	0.381341591	0.04873216
chr3-11970786-11971285	2.012557284	0.776178741	0.465840941	0.757242118	1.18603064	1.019949249	0.813246718	1.13971065	1.256006278	0.963265564	0.306135253	0.183140241	0.0234437
chr3-12148055-12148554	3.224374105	0	0.861312548	1.33260145	2.034587975	0.526575794	0.705728333	0.566909928	1.077700633	0.963265564	0.869768054	0.309010001	0.011031654
chr3-13290539-13291038	1.870107084	0.776178741	1.304535955	1.16508324	0.789703632	1.120805115	0.548643518	1.05868462	0.799457282	1.535772417	0.960188935	1.329274496	0.038141292
chr3-13326777-13327276	3.673613131	0	1.335991207	2.241042245	2.473655916	1.976989521	0.52774846	0.972835719	1.013007408	2.523208294	0	0.94379496	0.049368706
chr3-13376101-13376600	2.142197479	0.776178741	1.366775245	1.33260145	0.789703632	1.922149168	0.8641431	0.927916327	1.198985016	0.963265564	0.869768054	1.195240081	0.032464137
chr3-13539946-13540445	2.142197479	1.278090325	0.817413971	0.870508886	0.934251623	0.911509243	0.778290075	1.392068528	1.139616965	1.535772417	0.558544227	0.738811409	0.016595808
chr3-13622938-13623437	1.870107084	0.776178741	0.817413971	1.16508324	0.629043659	0.79425105	1.457162278	0.732792384	0.548711744	0	0.669913812	0.578830914	0.030097755
chr3-13746561-13747060	2.473125072	1.278090325	0.347359649	0.186565569	0.629043659	0.197658311	0.441003679	0.624349606	0.353512273	0.963265564	0.669913812	0.309010001	0.005944359
chr3-13782438-13782937	2.568475607	1.278090325	0.772137608	0.351744287	0.934251623	0.371470485	0.913304944	0.566909928	1.077700633	0.963265564	0.669913812	0.398871727	0.005666095
chr3-13854052-13854551	2.473125072	0	0.861312548	0.351744287	1.586874285	0.197658311	0.609572044	1.548628597	0.799457282	0	0.669913812	0.571119991	0.023173501
chr3-14133724-14134223	2.261142689	0	1.304535955	1.482676215	0.789703632	1.019949249	0.724213774	1.05868462	1.139616965	1.535772417	0.869768054	1.229934072	0.035448048
chr3-14266399-14266898	2.657913029	0.776178741	1.239490067	1.801126811	2.27076105	0.79425105	1.217250858	1.548628597	1.36370282	0.963265564	1.750139825	1.149371341	0.038292914
chr3-14275986-14276485	4.145051727	1.278090325	1.02465617	2.400425827	3.413530549	2.434310964	0.991692374	1.959059337	1.60227978	2.523208294	1.201728838	1.666120894	0.032985747
chr3-14323157-14323656	2.968768765	2.189964845	1.335991207	1.16508324	1.18603064	1.303549166	1.412265932	1.662689916	1.36370282	0.963265564	1.045275383	1.128507558	0.00901432
chr3-14351066-14351565	2.261142689	0.776178741	1.335991207	1.251272398	1.671817768	1.215068698	1.122875862	1.578000429	1.310859253	1.535772417	1.125621901	1.365389123	0.015878128
chr3-15009081-15009580	2.657913029	0	0.677085365	0.351744287	1.400329395	0.371470485	0.56924026	0.37944582	0.353512273	1.535772417	0.773298856	0.724979004	0.01138586
chr3-15552213-15552712	2.142197479	1.649737861	0.861312548	0.634319226	1.18603064	0.911509243	0.760488909	1.05868462	0.799457282	1.944541532	1.045275383	1.278092904	0.048446588
chr3-15646143-15646642	3.28177738	0.776178741	0.772137608	2.108768905	1.400329395	2.472980703	0.83041246	0.566909928	0.454410852	0.963265564	0.960188935	0.639078082	0.023192286
chr3-15691887-15692386	2.142197479	0	1.239490067	0.870508886	0.448223995	1.465726115	0.83041246	0.679589667	0.945276463	1.535772417	0.773298856	0.931802314	0.03730086
chr3-15815812-15816311	2.371023837	1.944991445	1.668046929	1.682043093	1.496614845	1.386915281	1.511386562	1.216426991	1.36370282	0.963265564	0.960188935	1.180111962	0.027670876
chr3-16385053-16385552	1.712034928	0.776178741	0.903914721	0.351744287	0.241449505	0.371470485	0.52774846	0.881553266	0.799457282	0	0.669913812	1.019407531	0.021264022
chr3-16385586-16386085	1.712034928	0	0.575326097	1.16508324	0.448223995	0.911509243	0.418477304	0.732792384	1.013007408	0	0.869768054	0.973347546	0.044926326
chr3-17025730-17026229	2.261142689	1.649737861	1.02465617	0.351744287	0.629043659	0.79425105	0.300246604	0.972835719	0.945276463	0.963265564	0.669913812	0.354640408	0.01714272
chr3-17094773-17095272	2.261142689	1.278090325	0.465840941	0.351744287	0.629043659	1.679212364	0.506546319	0.444678179	0.548711744	0	0.161172552	0.441787209	0.02147344
chr3-17430558-17431057	2.012557284	0.776178741	0.903914721	1.16508324	0.629043659	0.79425105	0.324680594	0.507088171	0.874208408	1.535772417	0.960188935	0.738811409	0.018795508
chr3-18240665-18241164	2.261142689	0	0.407816238	0.634319226	0.934251623	0	0.144256957	0.163932542	0.245022884	1.535772417	0.306135253	0.21317703	0.014436549
chr3-18277184-18277683	2.742128106	0	0.465840941	0.870508886	1.968967056	0.526575794	0.372341088	0.679589667	1.414679011	0.963265564	0.869768054	0.121122859	0.020912767
chr3-20540048-20540547	1.712034928	0.776178741	0.772137608	0.634319226	1.297155372	0.79425105	0.629322851	0.927916327	0.720620373	0	0.869768054	1.080430725	0.035888112
chr3-21226020-21226519	2.142197479	0	0.407816238	0.186565569	1.968967056	0	1.305829477	0.624349606	0.637225081	0	0.43785279	0.299708141	0.047714695
chr3-21328668-21329167	2.473125072	0	0.347359649	0.634319226	1.400329395	0.526575794	0.348707645	0.566909928	0.127706944	0	0.558544227	0.131645998	0.007544082
chr3-23611755-23612254	2.261142689	1.278090325	0.575326097	0.351744287	0.789703632	0.526575794	0.795874269	0.732792384	0.874208408	0.963265564	2.257692169	0.336561061	0.049346226
chr3-24449124-24449623	1.870107084	0	0.817413971	1.251272398	0.934251623	0.79425105	0.441003679	0.679589667	1.463915311	0.963265564	0.773298856	0.571119991	0.041465434
chr3-25261371-25261870	2.473125072	0	0.725394162	0.186565569	0.629043659	0.197658311	0.372341088	0.311123681	0.637225081	0.963265564	0.161172552	0.172987383	0.004139254
chr3-25433615-25434114	2.261142689	1.649737861	1.78662609	1.742813287	1.496614845	1.303549166	1.764549043	1.866872462	1.645601623	1.944541532	1.274021269	1.426492787	0.039042184
chr3-25733981-25734480	1.534487518	0	0.575326097	0.757242118	0	0.371470485	0.300246604	0.679589667	0.637225081	0.963265564	0.558544227	0.80605137	0.026021144
chr3-25801614-25802113	2.012557284	0	0.465840941	0.186565569	1.18603064	0	0.116536493	1.392068528	0.353512273	0	0.306135253	0.271437208	0.022142675
chr3-25830699-25831198	2.012557284	1.278090325	0.284258378	1.16508324	1.671817768	1.019949249	1.006871427	0.566909928	0.637225081	0.963265564	1.201728838	0.876566452	0.042109734
chr3-26249154-26249653	1.534487518	0	0.347359649	0.499939079	0.789703632	0.197658311	0.548643518	0.784102708	0.548711744	0	0.773298856	1.164823526	0.038748707
chr3-28252558-28253057	1.712034928	0	1.272379565	0.634319226	0.629043659	0.666612541	0.250100975	0.679589667	0.720620373	0.963265564	0.558544227	0.961599055	0.031329961
chr3-28677654-28678153	2.473125072	0.776178741	0.521621865	1.409589374	1.065626732	1.019949249	0.418477304	0.444678179	0.245022884	0.963265564	0.43785279	0.28092254	0.009380934
chr3-28745755-28746254	3.28177738	0	0.465840941	1.073415986	2.324221932	0.526575794	0.250100975	0.444678179	1.310859253	0	0.669913812	0.121122859	0.016598521
chr3-29197840-29198339	1.870107084	0	0.076485247	0.351744287	0.241449505	0.666612541	0.116536493	0.311123681	1.55761667	0	0.306135253	0.078245517	0.022530122
chr3-30954373-30954872	2.261142689	0	0.521621865	0.351744287	1.752036799	0.371470485	0.324680594	1.13971065	1.645601623	0.963265564	0.869768054	0.232859663	0.048954067
chr3-31367443-31367942	1.712034928	0.776178741	0.521621865	0.351744287	0.241449505	0.197658311	0.116536493	0.566909928	1.463915311	0	0.161172552	0.232859663	0.029031005
chr3-31406244-31406743	2.012557284	0.776178741	0.521621865	0.351744287	0.241449505	0.197658311	0.348707645	0.833650649	1.687660415	0.963265564	0.773298856	0.121122859	0.031031763
chr3-31406971-31407470	2.473125072	0	0.627102733	0.870508886	0.629043659	0.197658311	0.275391651	0.732792384	1.986150628	1.535772417	0.773298856	0.242601188	0.034094339
chr3-31423419-31423918	3.71587938	0.776178741	1.239490067	2.610675835	2.565318183	1.215068698	0.372341088	1.358609364	0.945276463	2.743796875	0.669913812	0.483462886	0.045287543
chr3-32304772-32305271	2.261142689	0	0.218270413	1.16508324	0.629043659	0.666612541	0.548643518	1.01639864	0.548711744	0	0.669913812	0.152464769	0.010226099
chr3-33562539-33563038	1.870107084	0	0.677085365	0.634319226	0.934251623	1.540453799	0.441003679	0.732792384	0.799457282	0.963265564	0.43785279	0.857674332	0.034116635
chr3-35384195-35384694	2.742128106	0.776178741	0.521621865	0.757242118	2.375772338	0.911509243	0.348707645	0.37944582	1.198985016	1.944541532	0.43785279	0.252277376	0.045728392
chr3-35651944-35652443	1.870107084	0	0	0.757242118	0	0.371470485	0.144256957	0.239404447	0.353512273	0.963265564	0.960188935	0.21317703	0.013455219
chr3-36165836-36166335	1.870107084	0	0.284258378	0.499939079	0.789703632	0.911509243	1.268531112	0.163932542	0.245022884	0.963265564	0.161172552	0.121122859	0.025762415
chr3-36312166-36312665	1.534487518	0	0.284258378	0.757242118	0.789703632	0.911509243	0.897103092	0	0.245022884	0.963265564	0.43785279	0.309010001	0.04005733
chr3-36714384-36714883	2.897106279	0	0.407816238	1.857174594	1.671817768	0.371470485	0.275391651	0.084293463	0.245022884	1.944541532	0.558544227	0.372495992	0.033519375
chr3-37050219-37050718	2.657913029	0	0.677085365	0.97552672	0.629043659	1.679212364	0.629322851	0.37944582	1.013007408	0.963265564	0.960188935	0.901377164	0.011267057
chr3-37081270-37081769	1.870107084	0	0.575326097	0.757242118	0.789703632	1.215068698	0.56924026	0.37944582	0.548711744	0	0.43785279	0.616779187	0.015776355
chr3-37451766-37452265	3.981438933	3.456312328	2.782444342	3.539772829	3.363335259	2.781027065	3.381622969	3.060141914	3.086956714	3.10395832	3.098371947	2.751158366	0.031401919
chr3-37479946-37480445	2.657913029	0.776178741	0.725394162	1.482676215	1.065626732	0.526575794	0.506546319	1.456745182	0.945276463	1.535772417	1.408569579	0.336561061	0.016290032
chr3-37607489-37607988	2.742128106	1.944991445	0.218270413	0.757242118	1.496614845	0	0.395593613	0.624349606	0.353512273	0	0.306135253	0.172987383	0.021025202
chr3-37640728-37641227	2.371023837	1.278090325	0.575326097	1.16508324	1.496614845	0.526575794	0.705728333	1.01639864	0.945276463	0.963265564	0.161172552	0.433305633	0.016265788
chr3-37750889-37751388	3.63007115	0.776178741	0.627102733	1.963132616	0.934251623	0.526575794	0.506546319	0.566909928	0.454410852	0	1.201728838	0.336561061	0.006167788
chr3-40115185-40115684	2.012557284	0.776178741	0.149118925	0.634319226	0	1.019949249	0.300246604	0.239404447	0	0.963265564	0.306135253	0.345629054	0.011385761
chr3-40129536-40130035	2.142197479	0	0.725394162	0.870508886	0.934251623	0.79425105	1.08045973	1.488027729	0.548711744	1.535772417	0.43785279	0.499801807	0.034584602
chr3-40192623-40193122	2.968768765	1.278090325	1.76367717	1.16508324	1.496614845	1.922149168	0.66803134	1.488027729	0.945276463	1.535772417	1.045275383	1.79749194	0.013579975
chr3-40262247-40262746	2.657913029	0	0.861312548	0.97552672	2.215242618	0.526575794	0.485027933	0.679589667	1.013007408	0.963265564	0.306135253	0.870296526	0.025338083
chr3-40266417-40266916	2.371023837	0.776178741	1.062757577	1.073415986	1.065626732	1.120805115	0.629322851	1.178578691	1.013007408	1.535772417	0.558544227	1.443485957	0.011011945
chr3-40327521-40328020	2.473125072	1.944991445	1.591920116	1.742813287	1.752036799	2.177614552	1.764549043	1.548628597	1.463915311	1.535772417	1.894720161	1.662496922	0.020581757
chr3-41088810-41089309	3.336983772	0.776178741	0.772137608	1.073415986	1.297155372	0.526575794	0.348707645	1.606786192	1.952046237	0	2.659650892	0.183140241	0.037327882
chr3-41098345-41098844	2.142197479	0	0.218270413	0.870508886	0.448223995	0.79425105	0.348707645	0.311123681	0.127706944	0.963265564	0.43785279	0.242601188	0.006650039
chr3-41144175-41144674	2.261142689	0	0.407816238	0.757242118	1.671817768	0	0.418477304	0.507088171	0.245022884	0	0.161172552	0.318252271	0.016016767
chr3-42140012-42140511	2.371023837	0.776178741	1.062757577	1.801126811	1.586874285	1.679212364	1.021892437	0.624349606	1.198985016	0.963265564	0.773298856	1.244551267	0.029489196
chr3-43129283-43129782	2.012557284	0.776178741	0.284258378	1.073415986	0	1.120805115	0.250100975	0.311123681	0.127706944	0	0.43785279	0.290345917	0.014135182
chr3-43259510-43260009	2.657913029	0	0.677085365	0.757242118	0	0.197658311	0.395593613	0.679589667	0.245022884	0	0.161172552	0.390133285	0.003218613
chr3-44049557-44050056	2.657913029	0	0.407816238	0.97552672	0.241449505	2.177614552	0.250100975	0.311123681	0.720620373	1.944541532	0.306135253	0.390133285	0.043883845
chr3-44386533-44387032	1.534487518	1.278090325	1.171372457	0.870508886	0.934251623	0.79425105	0.485027933	1.01639864	0.637225081	0.963265564	0.960188935	1.025062992	0.042889692
chr3-45541833-45542332	2.473125072	1.944991445	1.062757577	1.073415986	1.400329395	1.386915281	1.746576454	0.784102708	1.139616965	1.535772417	1.645019344	1.123244125	0.026443891
chr3-45603179-45603678	3.224374105	0.776178741	0.284258378	1.073415986	1.496614845	2.718031506	0.589547086	0.624349606	0.245022884	0	0.161172552	0.309010001	0.028378992
chr3-45968020-45968519	3.224374105	1.278090325	1.76367717	2.154220918	2.324221932	2.781027065	1.924970467	2.296001222	1.844611407	1.535772417	1.589439886	1.87782339	0.032005278
chr3-46361112-46361611	2.568475607	0	0.284258378	1.482676215	1.297155372	1.743888032	0.372341088	0	0.637225081	0	0.43785279	0.32743571	0.028366745
chr3-46660769-46661268	2.821697214	0.776178741	0.677085365	1.552238327	1.065626732	1.743888032	1.136741903	1.178578691	1.463915311	1.944541532	1.201728838	0.616779187	0.017441513
chr3-46663648-46664147	2.742128106	0.776178741	0.945294869	1.682043093	1.82802934	0.666612541	1.83428076	0.927916327	1.511526581	1.535772417	1.408569579	0.653754807	0.026867682
chr3-46681613-46682112	2.142197479	1.278090325	1.205833251	1.251272398	1.18603064	1.120805115	0.976351917	0.784102708	0.874208408	1.944541532	0.869768054	1.0023069	0.027627267
chr3-47213861-47214360	1.870107084	0	0.903914721	0.97552672	0.241449505	0.911509243	0.348707645	0.444678179	0.454410852	0.963265564	0.773298856	0.586500844	0.015986626
chr3-47395471-47395970	2.821697214	1.278090325	2.282637801	2.061838218	1.752036799	1.976989521	1.623957609	1.890477286	2.083877947	1.535772417	0.960188935	1.923959313	0.042701198
chr3-47421714-47422213	3.390155258	1.944991445	2.406328744	2.705325784	2.375772338	2.927439849	2.126035132	2.69495275	2.516102163	2.935087591	2.257692169	2.514362274	0.037363459
chr3-47565632-47566131	2.371023837	0.776178741	0.817413971	1.963132616	0.934251623	1.465726115	0.66803134	0.972835719	0.799457282	1.944541532	0.773298856	0.979186108	0.044477576
chr3-48548663-48549162	3.79686918	3.63243339	3.152941651	3.056014304	3.018814533	3.586482913	3.247476951	3.316883364	3.006161491	3.255117441	2.973674428	3.148343017	0.049921952
chr3-49151268-49151767	1.534487518	0	0.817413971	0.186565569	0.448223995	0.526575794	0.52774846	1.01639864	0.548711744	0	0.773298856	0.766084595	0.030754784
chr3-49382468-49382967	1.712034928	0.776178741	1.335991207	0.97552672	0.448223995	1.215068698	0.742465351	1.216426991	1.077700633	0.963265564	1.045275383	1.107337617	0.038718023
chr3-49958843-49959342	2.012557284	0	0.903914721	0.757242118	0.448223995	1.120805115	0.56924026	0.927916327	0.945276463	0	0.960188935	0.99079282	0.023631588
chr3-50652659-50653158	2.473125072	2.189964845	1.643115006	1.857174594	1.752036799	1.465726115	1.964380908	1.42476926	1.645601623	1.535772417	1.69853681	1.852600697	0.025339589
chr3-51055030-51055529	1.870107084	0	0.218270413	1.251272398	0.629043659	1.215068698	0.250100975	1.253307692	0.548711744	0	0.43785279	0.318252271	0.042817995
chr3-52004139-52004638	3.037039404	1.649737861	1.511551443	1.911126141	1.400329395	1.303549166	2.283902835	2.348077187	1.917116079	0.963265564	2.067391166	1.175033797	0.034090866
chr3-52025450-52025949	4.234994641	0.776178741	1.565624895	1.857174594	1.752036799	0.79425105	0.929326864	2.667889589	2.649771726	1.535772417	3.525994539	1.069525867	0.039635063
chr3-52045974-52046473	2.568475607	0.776178741	1.643115006	1.857174594	1.400329395	1.303549166	1.318051014	1.578000429	1.139616965	1.535772417	1.589439886	1.144183613	0.01486343
chr3-52327468-52327967	2.012557284	0.776178741	1.335991207	1.251272398	0.789703632	1.303549166	0.813246718	1.216426991	1.198985016	1.535772417	1.531633151	1.229934072	0.031482007
chr3-52484245-52484744	2.012557284	0.776178741	0.903914721	1.073415986	0.629043659	1.540453799	1.500703524	0.507088171	0.945276463	1.535772417	0.558544227	0.979186108	0.046901098
chr3-52791723-52792222	1.534487518	0.776178741	1.136068334	1.16508324	0.934251623	1.303549166	1.293503522	1.099766393	1.077700633	0.963265564	0.869768054	0.819131315	0.043018149
chr3-52889863-52890362	1.534487518	0.776178741	0.817413971	0.97552672	0.789703632	0.371470485	0.418477304	0.833650649	1.139616965	0	0.773298856	0.863999233	0.049997217
chr3-53864663-53865162	1.534487518	0.776178741	0.725394162	0.97552672	0.629043659	1.019949249	0.83041246	0.37944582	0.353512273	0	0.161172552	0.458602222	0.035893899
chr3-54243167-54243666	1.712034928	0	0.407816238	0.757242118	0.934251623	0	0.224359028	0.239404447	0.127706944	0	0.43785279	0.152464769	0.01027666
chr3-55564643-55565142	2.897106279	0	0.465840941	0.634319226	2.034587975	0.371470485	0.300246604	0.784102708	1.077700633	0	0.161172552	0.21317703	0.014748245
chr3-55673049-55673548	1.712034928	0.776178741	0.861312548	0.634319226	0.629043659	1.019949249	0.52774846	0.566909928	0.945276463	0	1.125621901	1.019407531	0.030644197
chr3-55678578-55679077	2.371023837	0	0.465840941	0.757242118	1.297155372	0.197658311	0.198149411	0.163932542	0.548711744	0	0.161172552	0.458602222	0.007456922
chr3-55724751-55725250	2.012557284	0.776178741	0.98552115	0.757242118	0.629043659	0.666612541	0.372341088	0.624349606	1.013007408	1.535772417	0.558544227	1.03069637	0.016505176
chr3-55985708-55986207	1.534487518	0	0.149118925	0.97552672	0.241449505	0.371470485	0.224359028	0.084293463	0.454410852	0.963265564	0.306135253	0.232859663	0.019186748
chr3-56189316-56189815	2.261142689	0	0.627102733	1.073415986	1.496614845	0.197658311	0.348707645	0.311123681	0.245022884	0	1.531633151	0.475223507	0.031167678
chr3-56395771-56396270	1.712034928	0.776178741	0.149118925	0.499939079	0.448223995	0	0.198149411	0.311123681	0.353512273	1.535772417	0.306135253	0.172987383	0.031351095
chr3-57039554-57040053	1.712034928	0	0.347359649	0.186565569	0	0.371470485	0.324680594	0.239404447	0.353512273	0	0.558544227	0.172987383	0.003252041
chr3-57221822-57222321	1.712034928	0.776178741	0.817413971	1.16508324	0.789703632	0.911509243	0.724213774	0.37944582	0.874208408	0	0.960188935	0.578830914	0.028676702
chr3-57826427-57826926	1.870107084	0	1.02465617	0.870508886	0.448223995	0.526575794	0.66803134	0.444678179	0.548711744	0.963265564	0.306135253	0.441787209	0.011578914
chr3-58355785-58356284	2.012557284	1.278090325	1.335991207	1.33260145	0.934251623	1.386915281	0.8641431	1.488027729	1.414679011	1.535772417	1.201728838	0.979186108	0.024111549
chr3-58358304-58358803	2.012557284	0	0.903914721	1.251272398	1.065626732	0.371470485	0.589547086	1.05868462	0.637225081	0	0.669913812	0.973347546	0.028529161
chr3-58358952-58359451	1.870107084	0.776178741	1.099878567	1.482676215	0.789703632	0.371470485	0.395593613	0.239404447	0.353512273	0.963265564	0.558544227	0.724979004	0.029656455
chr3-58587942-58588441	2.261142689	1.278090325	1.617744634	1.33260145	1.297155372	1.215068698	1.330169888	1.253307692	1.077700633	1.535772417	1.274021269	1.64055982	0.007349226
chr3-58658884-58659383	1.870107084	0.776178741	0.284258378	1.073415986	0.934251623	1.120805115	0.629322851	0.732792384	0.637225081	0.963265564	0.558544227	0.523968386	0.011204813
chr3-58825381-58825880	1.870107084	0	0.218270413	1.073415986	0.789703632	1.019949249	0.144256957	0.444678179	0.720620373	0	0.669913812	0.110522399	0.021237239
chr3-58999537-59000036	2.261142689	0	0.284258378	1.251272398	0.241449505	1.019949249	0.116536493	0.37944582	0.454410852	0.963265564	0.161172552	0.299708141	0.011673319
chr3-59029603-59030102	2.261142689	0	0.407816238	1.073415986	0.629043659	1.743888032	0.275391651	0.163932542	0.720620373	1.535772417	0	0.309010001	0.042320242
chr3-59041399-59041898	1.534487518	0	0.407816238	0.351744287	0.241449505	0.911509243	0.059444609	0.163932542	0.799457282	0	0.558544227	0.223051912	0.015684623
chr3-59124442-59124941	2.142197479	0	0.521621865	0.870508886	0.448223995	1.805788281	0.348707645	0.507088171	0.127706944	0	0	0.162762568	0.026875594
chr3-59189497-59189996	2.568475607	1.944991445	1.538841494	1.682043093	1.752036799	1.386915281	1.108875258	1.79364829	1.806945214	1.944541532	1.799960642	2.311802709	0.046629204
chr3-59250120-59250619	2.142197479	1.649737861	0.521621865	1.251272398	0.629043659	0.526575794	0.88071722	0.311123681	0.454410852	0.963265564	0.558544227	0.41619141	0.022197037
chr3-59254412-59254911	2.261142689	0.776178741	0.575326097	0.351744287	0.629043659	0.197658311	0.609572044	0.239404447	0.454410852	0	0.43785279	0.32743571	0.003218608
chr3-59609702-59610201	2.897106279	1.649737861	0.407816238	0.870508886	1.18603064	0.526575794	0.589547086	0.784102708	0.720620373	1.944541532	0.669913812	0.531934784	0.013956275
chr3-59829422-59829921	1.534487518	0.776178741	0.677085365	0.757242118	0.789703632	0.526575794	0.348707645	0.507088171	0.637225081	0	0.161172552	1.175033797	0.034520809
chr3-60335895-60336394	2.142197479	0	0.218270413	0.757242118	1.18603064	0.371470485	0.198149411	1.606786192	0.454410852	1.535772417	0.306135253	0.252277376	0.045363176
chr3-61059771-61060270	2.371023837	0	1.740357294	1.33260145	1.065626732	1.019949249	0.275391651	0.507088171	0.127706944	1.535772417	0.558544227	0.398871727	0.044746583
chr3-61182108-61182607	1.534487518	0	0.149118925	0.97552672	0.789703632	0	0.275391651	0.084293463	0.454410852	0	0.43785279	0.223051912	0.017508501
chr3-61251260-61251759	5.021825901	4.573061783	4.573670461	4.774407289	4.79599725	4.769958519	4.451872816	4.532440168	4.57099249	4.452450388	4.566422594	4.591764578	0.022477933
chr3-61419438-61419937	1.712034928	0	0.076485247	0.634319226	1.400329395	0.79425105	0.250100975	0.239404447	0.874208408	0.963265564	0.43785279	0.152464769	0.045324337
chr3-62100644-62101143	2.142197479	0.776178741	0.076485247	0.757242118	1.065626732	1.465726115	0.648806914	0.444678179	0.454410852	1.535772417	0.558544227	0.078245517	0.034559459
chr3-62493046-62493545	2.012557284	0.776178741	0.575326097	1.16508324	1.586874285	0.197658311	0.250100975	0.881553266	1.013007408	0.963265564	0.669913812	0.21317703	0.036197081
chr3-63064142-63064641	2.968768765	0	0.347359649	2.108768905	2.609054033	0.371470485	0.198149411	0.37944582	0.245022884	0	0.306135253	0.252277376	0.045463134
chr3-63307320-63307819	1.534487518	0	0.218270413	0.499939079	0.448223995	0.371470485	1.190910599	0.239404447	0.127706944	0	0.558544227	0.152464769	0.020739885
chr3-63324415-63324914	2.371023837	0.776178741	0.347359649	1.073415986	2.27076105	1.019949249	0.372341088	0.624349606	0.720620373	0.963265564	1.045275383	0.345629054	0.041552115
chr3-63643710-63644209	2.261142689	0	0.347359649	0.634319226	0.789703632	1.540453799	1.051473261	0.566909928	0.799457282	0	0.306135253	0.424773899	0.018076891
chr3-63818370-63818869	3.037039404	2.582103409	2.111434502	2.282569062	2.425544115	2.31166444	1.972135434	1.818471591	2.39439508	2.262695481	2.107512574	1.98906351	0.018373961
chr3-64658793-64659292	1.712034928	0.776178741	1.099878567	0.757242118	0.241449505	0.526575794	0.275391651	0.624349606	0.127706944	0	0.161172552	0.668283727	0.018991649
chr3-65787130-65787629	2.473125072	0	0.945294869	0.634319226	1.18603064	2.268350471	0.629322851	0.444678179	0.637225081	0.963265564	0.669913812	0.458602222	0.036483508
chr3-66261465-66261964	2.142197479	0	0.677085365	0.634319226	0.789703632	0.911509243	0.171454816	1.099766393	0.454410852	0	0.669913812	0.41619141	0.010622013
chr3-66398531-66399030	2.371023837	1.278090325	0.627102733	0.870508886	1.065626732	0.666612541	0.83041246	1.742682389	1.198985016	1.535772417	0.43785279	0.616779187	0.024011789
chr3-67461509-67462008	3.441436531	1.278090325	0.521621865	1.482676215	2.520214903	0.526575794	0.56924026	0.881553266	0.548711744	1.535772417	0	0.433305633	0.020434166
chr3-67738363-67738862	2.568475607	0	0.347359649	0.634319226	0.629043659	0.371470485	0.116536493	0.311123681	0.245022884	0	0.43785279	0.232859663	0.002457244
chr3-67858910-67859409	2.821697214	0	0.218270413	0.499939079	1.496614845	0.197658311	2.420530393	0.163932542	0.245022884	0	0.306135253	0.232859663	0.03093372
chr3-67886094-67886593	2.568475607	0	0.149118925	0.351744287	0.448223995	0.197658311	0.088272945	0.163932542	0.245022884	0	0	0.131645998	0.00184525
chr3-68038837-68039336	1.712034928	0	0.347359649	0.351744287	0.448223995	0.666612541	0.116536493	0.311123681	0.353512273	0	0.161172552	0.152464769	0.003905266
chr3-69268020-69268519	2.897106279	0	1.511551443	1.801126811	1.065626732	2.31166444	0.88071722	0.679589667	0.548711744	0	0.669913812	0.786206377	0.041557577
chr3-69499801-69500300	2.968768765	0	0.521621865	0.97552672	1.968967056	0.79425105	0.485027933	0.507088171	0.720620373	0.963265564	0.558544227	0.261889098	0.010746291
chr3-69526274-69526773	2.473125072	0.776178741	0.218270413	0.634319226	1.065626732	1.386915281	1.500703524	0.566909928	1.077700633	1.535772417	0.43785279	0.28092254	0.023604552
chr3-69542102-69542601	2.657913029	1.278090325	1.239490067	1.801126811	1.671817768	1.120805115	1.293503522	1.178578691	1.077700633	0	1.531633151	0.973347546	0.029813377
chr3-69847691-69848190	2.012557284	0	0.407816238	0.870508886	0.241449505	0.371470485	0.198149411	0.084293463	0	0.963265564	0.306135253	0.183140241	0.007184778
chr3-71461195-71461694	1.534487518	0	0.284258378	0.186565569	0	0.371470485	0.275391651	0.239404447	0.720620373	0	0.43785279	0.252277376	0.005498391
chr3-71809287-71809786	3.441436531	0	0.725394162	0.351744287	1.671817768	0.197658311	0.372341088	0.163932542	0.127706944	0	0.306135253	0.32743571	0.004678428
chr3-72316562-72317061	1.712034928	1.278090325	0.903914721	1.251272398	0.934251623	0.666612541	0.913304944	0.833650649	1.310859253	0.963265564	1.408569579	0.955688736	0.037259883
chr3-72938753-72939252	2.473125072	1.944991445	1.617744634	1.682043093	1.496614845	1.805788281	2.374460845	1.842874992	1.55761667	1.535772417	1.98363742	1.580375806	0.044734743
chr3-72973427-72973926	1.534487518	0	0.772137608	0.351744287	0.789703632	0.526575794	0.724213774	0.784102708	0.637225081	0.963265564	0.773298856	1.249390938	0.048329584
chr3-73205912-73206411	2.742128106	0	0.284258378	1.073415986	1.18603064	2.130012792	0.778290075	1.099766393	1.414679011	0.963265564	1.045275383	0.433305633	0.029729165
chr3-73377685-73378184	1.33198265	0	0.149118925	0.634319226	0.241449505	0	0.760488909	0.444678179	0.548711744	0	0	0.142092936	0.01705313
chr3-73385598-73386097	2.742128106	0.776178741	0.465840941	1.911126141	0.934251623	0.79425105	0.506546319	0.239404447	1.077700633	0	0.669913812	0.223051912	0.014878723
chr3-73729867-73730366	3.79686918	1.278090325	2.361178205	1.742813287	2.157501897	0.79425105	0.795874269	1.842874992	2.468644162	0.963265564	1.342863383	1.505485039	0.017603071
chr3-74473201-74473700	2.371023837	0	0.407816238	0.634319226	0.629043659	0.526575794	0.198149411	0.163932542	0.353512273	0.963265564	0.161172552	0.193222149	0.004045053
chr3-76491830-76492329	1.712034928	0	0.218270413	0.634319226	0.629043659	1.465726115	0.059444609	0.311123681	0.799457282	0	0.43785279	0.089084912	0.036004729
chr3-78828297-78828796	2.012557284	0	0.347359649	0.634319226	0.629043659	1.019949249	0.250100975	0.163932542	0.245022884	0.963265564	0.306135253	0.299708141	0.008925638
chr3-79223842-79224341	2.012557284	0	0.284258378	1.16508324	0.241449505	1.303549166	0	0.084293463	0.353512273	0	0	0.056319307	0.019376003
chr3-79570022-79570521	2.012557284	0	0.218270413	0.499939079	0.629043659	1.303549166	0.171454816	0.444678179	0.353512273	1.535772417	0.669913812	0.131645998	0.031544253
chr3-81716967-81717466	2.261142689	0.776178741	0.725394162	0.634319226	0.241449505	1.805788281	0.52774846	0.833650649	0.637225081	1.535772417	0.161172552	0.578830914	0.032227817
chr3-84323955-84324454	2.142197479	0	0.218270413	0.634319226	1.297155372	1.215068698	0.83041246	0.163932542	0.127706944	0	0	0.121122859	0.020941473
chr3-84727766-84728265	1.096338138	0	0.076485247	0.499939079	1.065626732	0.197658311	0.144256957	0.163932542	0.245022884	0	0.161172552	0.152464769	0.039987115
chr3-85351339-85351838	1.870107084	0	1.136068334	1.073415986	0.789703632	1.019949249	0.418477304	0.37944582	0.799457282	0	0.960188935	1.215167261	0.047680389
chr3-85495706-85496205	1.870107084	0.776178741	1.02465617	0.870508886	0.934251623	0.911509243	0.275391651	0.881553266	0.799457282	1.535772417	0.558544227	0.913624328	0.02501597
chr3-85846485-85846984	1.534487518	0.776178741	1.136068334	0.97552672	0.629043659	0.79425105	0.506546319	0.784102708	0.637225081	0.963265564	0.960188935	1.123244125	0.023515329
chr3-85857177-85857676	1.870107084	0	1.205833251	0.870508886	1.297155372	0.666612541	0.324680594	0.679589667	0.799457282	0	0.773298856	1.169937694	0.049561338
chr3-86785473-86785972	1.870107084	0	0.076485247	0.757242118	1.065626732	0.197658311	0.224359028	0.163932542	0	0	0	0.089084912	0.009616794
chr3-86791055-86791554	2.473125072	0	0.218270413	1.33260145	1.82802934	0.197658311	0.059444609	0.084293463	0.245022884	0.963265564	0.161172552	0.099843473	0.025918979
chr3-87260168-87260667	1.712034928	0.776178741	0.817413971	0.499939079	0.934251623	1.019949249	1.177557904	0.507088171	0.720620373	0.963265564	0.869768054	0.631683347	0.012194161
chr3-87435989-87436488	1.712034928	1.278090325	0.284258378	0.351744287	0.629043659	0	1.217250858	0.37944582	0.353512273	0	0.161172552	0.152464769	0.03615822
chr3-89571284-89571783	2.012557284	1.649737861	0.575326097	1.073415986	0.241449505	0.371470485	0.52774846	0.37944582	0.353512273	0.963265564	0.869768054	0.458602222	0.02807603
chr3-94062825-94063324	4.425327368	4.12014794	4.164521905	3.96656298	4.058962791	4.07538035	4.033386262	4.196017066	4.127214742	4.388470649	4.011588194	4.158928686	0.044739313
chr3-95001484-95001983	2.821697214	0.776178741	0.076485247	0.186565569	0.448223995	0	0.059444609	0.163932542	0	0	0	0.067324066	0.002367042
chr3-96670148-96670647	2.371023837	0	0.149118925	1.16508324	0.241449505	0.911509243	0.300246604	0.163932542	0.127706944	0	0.306135253	0.20323409	0.006457261
chr3-100087092-100087591	1.870107084	0	0.627102733	0.870508886	0.241449505	1.386915281	0.485027933	0.239404447	0.127706944	0.963265564	0.43785279	0.223051912	0.026036877
chr3-100314360-100314859	1.534487518	0.776178741	1.396916117	0.870508886	0.789703632	0.666612541	0.609572044	0.566909928	0.245022884	0.963265564	0.669913812	0.913624328	0.046277718
chr3-100465010-100465509	1.712034928	0	0.407816238	0.186565569	0.241449505	0.526575794	0.275391651	0.37944582	0.353512273	1.535772417	0.43785279	0.290345917	0.025604329
chr3-101262845-101263344	2.371023837	0	1.171372457	0.634319226	1.065626732	0.197658311	0.348707645	0.679589667	0.548711744	0	0.558544227	1.008029662	0.010824159
chr3-101383509-101384008	3.164591832	1.278090325	2.18237181	2.154220918	1.90021855	2.130012792	0.991692374	2.414710816	2.052032101	1.944541532	2.257692169	2.111070142	0.038701262
chr3-101402407-101402906	2.261142689	2.189964845	0.677085365	0.97552672	0.241449505	0.911509243	0.324680594	0.679589667	0.454410852	0	0.558544227	0.555573391	0.042359298
chr3-101414133-101414632	1.870107084	0.776178741	1.304535955	1.16508324	0.629043659	1.215068698	0.395593613	1.13971065	1.077700633	0.963265564	0.960188935	1.047465712	0.024658939
chr3-101424914-101425413	1.534487518	0	0.861312548	0.634319226	0	0.526575794	0.485027933	0.566909928	0.548711744	0.963265564	0.773298856	0.996561346	0.037979341
chr3-101632277-101632776	1.33198265	0.776178741	1.02465617	0.351744287	0.448223995	0.526575794	0.463183726	0.679589667	0.454410852	0	0.669913812	0.838531534	0.040818764
chr3-102871896-102872395	1.534487518	0	0.218270413	0	0.789703632	0	0.116536493	0.163932542	0.127706944	0.963265564	0.306135253	0.172987383	0.01475981
chr3-103142040-103142539	1.870107084	0	0.347359649	0.634319226	0.448223995	1.743888032	0.250100975	0.084293463	0.454410852	0	0.43785279	0.354640408	0.032888419
chr3-104157166-104157665	2.012557284	0	0.149118925	0.186565569	0.448223995	0.526575794	0.144256957	0.239404447	0	0	0.161172552	0.099843473	0.002439925
chr3-105981652-105982151	2.261142689	0	0.218270413	0.97552672	1.065626732	0.666612541	0.144256957	0.084293463	0.127706944	0	0.161172552	0.121122859	0.008111841
chr3-106944910-106945409	1.33198265	0	0.347359649	0.757242118	0.629043659	0.666612541	0.250100975	0.679589667	0.548711744	0	0.306135253	0.955688736	0.040693187
chr3-106945467-106945966	1.712034928	0	0.575326097	1.073415986	0.629043659	0.526575794	0.372341088	0.833650649	0.720620373	0	0.773298856	1.159691165	0.034715809
chr3-108661982-108662481	2.012557284	0.776178741	1.591920116	1.33260145	1.400329395	1.120805115	1.122875862	1.253307692	1.139616965	1.535772417	1.645019344	1.112659297	0.037749759
chr3-109986059-109986558	2.568475607	0	0.149118925	0.186565569	0.789703632	0.197658311	0.116536493	0.507088171	0.548711744	0.963265564	0.161172552	0.099843473	0.004023122
chr3-110027279-110027778	2.261142689	0	0.772137608	0.97552672	0.241449505	0.197658311	0.224359028	0.444678179	1.414679011	0	1.342863383	0.089084912	0.024301417
chr3-110241420-110241919	2.261142689	0	0.407816238	0.186565569	1.18603064	0	0.088272945	0.239404447	0.353512273	0	0.306135253	0.223051912	0.005548979
chr3-112735896-112736395	2.012557284	0	0.347359649	1.073415986	0.789703632	0.371470485	0.250100975	0.239404447	0.245022884	0.963265564	0.161172552	0.242601188	0.010357717
chr3-114505198-114505697	1.33198265	0.776178741	0.465840941	0.757242118	0.629043659	0.526575794	1.08045973	0.784102708	0.454410852	0.963265564	0.773298856	0.433305633	0.033364844
chr3-116707009-116707508	2.012557284	0	0.218270413	1.552238327	0.241449505	1.611500666	0.275391651	0.311123681	0.127706944	0	0.558544227	0.242601188	0.04436797
chr3-116832977-116833476	2.142197479	0.776178741	0	1.33260145	0.789703632	1.865141546	0.463183726	0.37944582	0.353512273	0	0.306135253	0.152464769	0.04452187
chr3-116946973-116947472	2.142197479	0	0.149118925	1.073415986	1.18603064	1.215068698	0.348707645	0.566909928	0.548711744	0.963265564	0.161172552	0.345629054	0.021134534
chr3-116972626-116973125	2.142197479	0.776178741	0.149118925	0.351744287	0.789703632	0.79425105	0.144256957	0.311123681	0	0	0.161172552	0.121122859	0.005818859
chr3-116998187-116998686	1.712034928	0	0.149118925	0.186565569	0	1.540453799	0.300246604	0.507088171	0.637225081	0	0	0.142092936	0.031541153
chr3-117379644-117380143	2.371023837	0	0.076485247	0.97552672	1.586874285	0.79425105	0.629322851	0.37944582	0.353512273	0.963265564	0.161172552	0.099843473	0.017961236
chr3-117439685-117440184	2.821697214	1.944991445	1.6925553	1.801126811	2.215242618	2.029821373	1.746576454	1.548628597	2.69171087	1.535772417	2.107512574	1.846225514	0.045095786
chr3-120043875-120044374	3.490957384	0	1.668046929	1.857174594	1.400329395	2.080786662	0.395593613	1.324355749	1.013007408	2.262695481	0.306135253	1.107337617	0.03114527
chr3-120083789-120084288	2.142197479	0.776178741	1.205833251	0.634319226	1.297155372	0.911509243	0.324680594	1.05868462	0.799457282	0.963265564	1.750139825	0.937811098	0.028180823
chr3-121993181-121993680	1.33198265	0	0.772137608	0.870508886	0.448223995	0.666612541	0.548643518	0.311123681	0.353512273	0	0.306135253	0.779530251	0.035832152
chr3-122215760-122216259	2.012557284	0.776178741	0.218270413	0.499939079	0.789703632	0.197658311	1.434888744	0.624349606	0.245022884	0	0.43785279	0.433305633	0.016351005
chr3-122477780-122478279	1.534487518	0	0.945294869	0.757242118	0.629043659	0.79425105	0.395593613	0.732792384	0.353512273	0	0.669913812	0.907513742	0.035351754
chr3-122691248-122691747	2.142197479	0	0.347359649	0.757242118	1.18603064	0.371470485	0.250100975	0.507088171	0.637225081	0	0.161172552	0.252277376	0.008320651
chr3-122913270-122913769	1.870107084	0	0.861312548	0.634319226	1.18603064	0.911509243	0.705728333	1.01639864	0.637225081	0.963265564	0.306135253	0.996561346	0.025917524
chr3-123286328-123286827	3.224374105	1.649737861	1.740357294	2.154220918	1.586874285	1.743888032	1.604132705	1.818471591	2.019467396	2.523208294	1.645019344	1.525573125	0.009526514
chr3-123305126-123305625	3.037039404	0.776178741	0.465840941	1.33260145	2.097353534	1.743888032	0.506546319	0.881553266	1.36370282	1.944541532	0.558544227	0.466936801	0.029284441
chr3-123328793-123329292	3.910418733	3.022525365	3.255202465	3.192987214	3.413530549	3.110269602	2.784301522	3.198950507	3.641189621	2.935087591	3.540721973	3.09691155	0.04070723
chr3-123346045-123346544	3.336983772	1.278090325	2.421070285	2.400425827	1.82802934	1.743888032	1.479097157	2.381778668	2.606576814	2.262695481	1.939863709	2.341569032	0.034895667
chr3-123365688-123366187	2.821697214	0.776178741	0.725394162	1.16508324	0.789703632	1.386915281	0.589547086	1.518646334	1.728527723	2.523208294	1.125621901	0.646435108	0.039726684
chr3-123389620-123390119	3.873553042	1.278090325	0.465840941	2.32293393	1.065626732	2.029821373	0.56924026	0.833650649	1.728527723	2.523208294	1.531633151	0.639078082	0.021282289
chr3-123392500-123392999	2.657913029	1.278090325	0.903914721	1.409589374	1.065626732	1.303549166	0.506546319	1.099766393	1.511526581	1.535772417	1.939863709	0.586500844	0.021659722
chr3-123403909-123404408	2.261142689	0.776178741	0.575326097	1.801126811	1.297155372	0.371470485	0.372341088	0.881553266	1.013007408	1.535772417	1.274021269	0.381341591	0.045706344
chr3-123415193-123415692	3.490957384	1.944991445	0.627102733	1.618600096	2.034587975	1.120805115	1.662808394	1.13971065	1.36370282	1.944541532	0.558544227	0.515957755	0.01667222
chr3-123432139-123432638	2.473125072	1.649737861	1.171372457	1.857174594	1.400329395	0	0.56924026	1.099766393	1.310859253	0.963265564	0.869768054	0.491655477	0.045909804
chr3-123620319-123620818	2.261142689	0.776178741	1.02465617	1.251272398	0.789703632	0.526575794	1.305829477	0.37944582	0.945276463	1.535772417	0.306135253	0.653754807	0.019995608
chr3-124812730-124813229	3.102224814	1.944991445	0.521621865	1.33260145	1.18603064	1.743888032	1.446068495	1.178578691	1.077700633	0	1.408569579	1.138977165	0.019644267
chr3-125140821-125141320	2.261142689	1.649737861	1.6925553	1.618600096	1.586874285	1.386915281	1.08045973	1.689849879	1.60227978	1.944541532	1.939863709	1.320102792	0.047867888
chr3-125921769-125922268	2.821697214	1.944991445	1.937793803	2.32293393	1.968967056	2.510640944	2.470658792	1.890477286	1.917116079	2.523208294	2.026121984	1.923959313	0.049448709
chr3-126003358-126003857	3.037039404	0	0.817413971	1.33260145	1.671817768	1.465726115	0.548643518	1.936558964	1.55761667	1.535772417	2.067391166	0.724979004	0.039362924
chr3-126022807-126023306	2.742128106	1.944991445	1.304535955	0.97552672	0.934251623	1.922149168	0.687002959	1.392068528	0.799457282	0.963265564	1.939863709	0.919709141	0.030007042
chr3-126338847-126339346	1.870107084	1.278090325	1.304535955	0.97552672	0.629043659	1.019949249	1.681848367	1.01639864	0.637225081	0.963265564	0.669913812	1.085852399	0.046703502
chr3-126558753-126559252	2.261142689	0.776178741	1.062757577	1.251272398	1.671817768	0.79425105	0.687002959	0.507088171	0.454410852	0.963265564	0.558544227	0.631683347	0.015854615
chr3-126665183-126665682	3.224374105	1.278090325	0.772137608	1.801126811	1.586874285	1.922149168	0.83041246	0.679589667	0.548711744	0.963265564	0.773298856	0.601719446	0.011467001
chr3-126902796-126903295	1.870107084	0	0.817413971	1.33260145	0.448223995	1.303549166	0.372341088	0.732792384	0.245022884	0.963265564	0.669913812	0.857674332	0.040276248
chr3-127096785-127097284	3.673613131	1.278090325	0.861312548	1.801126811	1.968967056	1.120805115	0.589547086	0.881553266	0.799457282	1.535772417	0.669913812	0.682667787	0.006836259
chr3-127323642-127324141	2.012557284	0.776178741	0.284258378	0.634319226	1.400329395	0.526575794	0.348707645	0.37944582	0.454410852	0	0.161172552	0.433305633	0.01317162
chr3-127474409-127474908	1.870107084	0.776178741	0.407816238	1.16508324	0.448223995	1.019949249	0.300246604	0.37944582	0.548711744	0.963265564	0.558544227	0.515957755	0.012459335
chr3-127684907-127685406	2.142197479	0.776178741	1.304535955	1.409589374	1.586874285	0.371470485	1.150475942	1.548628597	1.310859253	0.963265564	0.869768054	1.047465712	0.04002004
chr3-127749633-127750132	2.371023837	1.278090325	0.861312548	1.911126141	1.586874285	1.386915281	1.036758663	0.566909928	0.874208408	0.963265564	0.669913812	0.578830914	0.032044377
chr3-127792856-127793355	2.012557284	0.776178741	0.465840941	0.97552672	1.18603064	0.526575794	0.913304944	1.01639864	0.637225081	1.944541532	0.558544227	0.41619141	0.047936537
chr3-128366302-128366801	2.473125072	0.776178741	1.02465617	1.682043093	0.241449505	1.805788281	0.66803134	1.01639864	1.139616965	1.535772417	1.645019344	0.85132158	0.042717663
chr3-128393294-128393793	2.821697214	0	1.272379565	1.682043093	1.752036799	1.611500666	0.913304944	1.13971065	1.414679011	1.535772417	1.045275383	1.229934072	0.02635818
chr3-128623988-128624487	2.657913029	1.278090325	0.725394162	1.251272398	0.448223995	2.268350471	1.446068495	0.927916327	0.799457282	1.535772417	0.43785279	0.907513742	0.035771852
chr3-129128240-129128739	2.012557284	1.649737861	1.304535955	0.97552672	1.671817768	1.386915281	1.204140842	1.324355749	1.256006278	1.535772417	1.125621901	1.33838826	0.028453907
chr3-129316643-129317142	4.234994641	3.547058751	3.698010098	3.953766658	3.944128126	3.783946647	3.776471019	4.003791416	3.913461918	3.837545057	3.990287214	3.969549979	0.047333974
chr3-129421541-129422040	1.534487518	1.278090325	0.98552115	1.16508324	0.934251623	1.120805115	0.589547086	0.624349606	0.874208408	0.963265564	1.045275383	1.013729813	0.043022849
chr3-129467628-129468127	1.712034928	0.776178741	1.239490067	0.870508886	0.789703632	0.666612541	0.960846588	0.833650649	0.353512273	0	1.045275383	0.94379496	0.041301298
chr3-129567223-129567722	3.164591832	0.776178741	1.099878567	1.251272398	1.400329395	1.465726115	0.945172804	1.488027729	1.36370282	1.535772417	1.645019344	1.249390938	0.003993351
chr3-129760924-129761423	2.142197479	0.776178741	1.239490067	1.33260145	1.065626732	0.79425105	0.56924026	1.05868462	0.637225081	0.963265564	1.342863383	0.913624328	0.011016183
chr3-130960249-130960748	1.870107084	0.776178741	1.366775245	0.870508886	1.065626732	0.526575794	0.463183726	0.566909928	0.720620373	0	0.558544227	1.169937694	0.032866883
chr3-131142278-131142777	2.142197479	0	0.218270413	1.963132616	1.297155372	0.79425105	0.275391651	0.444678179	0.353512273	0.963265564	0.306135253	0.475223507	0.048928604
chr3-133636303-133636802	1.33198265	0	0.465840941	0.186565569	0.241449505	0.197658311	0.250100975	0.624349606	0.454410852	0.963265564	0.773298856	0.563367632	0.028623547
chr3-134600789-134601288	3.83572055	1.649737861	2.055844445	3.00730592	2.952455377	3.00864787	2.823407701	2.721517574	2.810674656	2.743796875	2.29291549	1.942008352	0.044469413
chr3-134607641-134608140	2.657913029	1.278090325	0.98552115	2.282569062	1.496614845	1.465726115	1.318051014	0.833650649	1.256006278	1.535772417	0.773298856	0.594130212	0.03228457
chr3-134639161-134639660	3.224374105	0	1.304535955	2.282569062	1.752036799	1.215068698	1.354106445	0.566909928	0.127706944	0.963265564	0.869768054	0.466936801	0.025963199
chr3-135527944-135528443	2.012557284	0.776178741	0.627102733	0.186565569	0.934251623	0.911509243	0.250100975	1.05868462	1.60227978	0	0.960188935	0.624250513	0.038692212
chr3-135787082-135787581	2.261142689	0.776178741	0.575326097	0.634319226	1.065626732	0.666612541	0.198149411	0.239404447	0.353512273	0	1.408569579	0.318252271	0.013190046
chr3-136155079-136155578	2.012557284	1.649737861	0.98552115	1.073415986	1.18603064	1.120805115	0.760488909	1.358609364	0.799457282	1.535772417	1.274021269	1.501433637	0.041764682
chr3-137890735-137891234	2.742128106	0.776178741	0.284258378	0.351744287	0.629043659	1.922149168	0.171454816	0.239404447	0.127706944	0	0.43785279	0.078245517	0.012256091
chr3-137997836-137998335	2.142197479	0	0.284258378	1.618600096	1.586874285	0.197658311	0.224359028	0.444678179	0	0	0.306135253	0.336561061	0.037003267
chr3-138200670-138201169	1.712034928	0.776178741	1.062757577	0.634319226	1.297155372	0.79425105	0.395593613	0.566909928	0.548711744	0.963265564	1.201728838	1.0023069	0.03231007
chr3-138283226-138283725	1.712034928	0.776178741	1.062757577	0.634319226	0.629043659	0.911509243	0.742465351	0.784102708	0.548711744	0	0.306135253	0.752512449	0.018435535
chr3-138288321-138288820	2.742128106	0.776178741	0.677085365	1.552238327	0.789703632	1.215068698	0.52774846	0.37944582	0.637225081	0.963265564	0.43785279	0.594130212	0.006207436
chr3-138338896-138339395	2.568475607	1.649737861	1.02465617	0.351744287	1.82802934	0.526575794	0.629322851	1.178578691	1.198985016	0.963265564	0.869768054	0.931802314	0.021064985
chr3-138396722-138397221	2.568475607	1.649737861	1.136068334	1.552238327	1.18603064	1.611500666	0.760488909	1.099766393	0.720620373	0.963265564	0.869768054	0.844940731	0.012370149
chr3-138461268-138461767	3.390155258	0.776178741	1.02465617	1.552238327	0.934251623	1.386915281	0.66803134	0.624349606	0.720620373	0.963265564	0.869768054	0.819131315	0.003123808
chr3-138774267-138774766	2.261142689	1.278090325	0.945294869	1.251272398	1.297155372	0.526575794	0.813246718	0.972835719	0.874208408	0.963265564	1.342863383	0.624250513	0.009940303
chr3-138817558-138818057	1.870107084	0.776178741	1.366775245	1.16508324	1.065626732	1.019949249	0.778290075	0.784102708	0.945276463	1.535772417	0.773298856	1.19021498	0.026939111
chr3-138950033-138950532	2.968768765	2.399316699	2.23337568	1.857174594	1.968967056	1.611500666	2.403426247	2.066580375	1.806945214	2.523208294	2.604643091	1.98035678	0.049707656
chr3-139173611-139174110	1.33198265	0	0.347359649	0.351744287	0.241449505	0	1.122875862	0.163932542	0	0	0.306135253	0.21317703	0.023745927
chr3-139296496-139296995	2.742128106	0	0.465840941	0.757242118	1.82802934	0.371470485	0.348707645	0.444678179	0.799457282	1.944541532	0.773298856	0.407557559	0.025482373
chr3-139573957-139574456	2.012557284	0.776178741	0.861312548	0.499939079	0.629043659	0.526575794	1.190910599	1.01639864	1.463915311	0	0.773298856	0.718012747	0.026210292
chr3-139624339-139624838	2.012557284	0.776178741	0.945294869	1.33260145	0.629043659	1.120805115	0.250100975	0.784102708	0.720620373	1.535772417	0.960188935	1.159691165	0.031141097
chr3-140165487-140165986	1.534487518	0.776178741	0.725394162	0.499939079	1.065626732	1.215068698	0.976351917	0.784102708	0.637225081	0.963265564	1.274021269	1.0023069	0.047506237
chr3-140840985-140841484	1.870107084	0	0.347359649	0.97552672	0	0.526575794	0.224359028	0.084293463	0.454410852	0.963265564	0.43785279	0.309010001	0.011137315
chr3-141056396-141056895	3.538834681	0	0.772137608	1.911126141	2.324221932	0.666612541	0.56924026	0.833650649	0.353512273	2.262695481	0.773298856	0.450219213	0.027092865
chr3-141071401-141071900	2.261142689	1.278090325	0.521621865	1.801126811	0.629043659	1.743888032	0.52774846	0.507088171	0.353512273	0.963265564	0.773298856	0.491655477	0.044596736
chr3-141078021-141078520	3.164591832	0	0.98552115	2.013329401	1.82802934	1.120805115	0.8641431	0.972835719	0.799457282	2.743796875	0.558544227	0.639078082	0.04801109
chr3-141105719-141106218	2.568475607	1.278090325	1.304535955	1.409589374	1.752036799	1.540453799	1.281071349	1.324355749	1.728527723	2.262695481	1.799960642	1.351951857	0.024965575
chr3-141192175-141192674	3.981438933	3.255661584	3.564958401	3.487459962	3.50896735	3.532584647	3.416142567	3.56441652	3.434416483	3.391930074	3.639807693	3.628727736	0.011679285
chr3-141255815-141256314	3.102224814	0	1.396916117	1.552238327	1.586874285	2.029821373	0.976351917	1.392068528	0.874208408	1.535772417	1.531633151	1.175033797	0.021736339
chr3-141293483-141293982	2.012557284	0.776178741	0.627102733	0.634319226	0	1.019949249	0.929326864	0.507088171	0.127706944	0.963265564	0.43785279	0.675493684	0.011896148
chr3-141370938-141371437	2.371023837	1.278090325	1.304535955	1.482676215	1.496614845	1.540453799	1.094737452	1.13971065	1.013007408	1.944541532	1.274021269	1.69123696	0.020007461
chr3-141524088-141524587	2.012557284	0	0.817413971	1.251272398	0.789703632	0.911509243	0.463183726	1.01639864	0.874208408	0.963265564	0.669913812	0.870296526	0.017068575
chr3-141536677-141537176	1.33198265	0.776178741	0.677085365	0.870508886	0.448223995	0.371470485	0.418477304	0.37944582	0.454410852	0.963265564	0.43785279	0.889025142	0.02847551
chr3-141945625-141946124	2.821697214	0.776178741	0.772137608	1.16508324	1.065626732	1.120805115	0.897103092	1.716507966	1.511526581	0.963265564	1.531633151	0.870296526	0.007321009
chr3-141971389-141971888	2.742128106	1.278090325	0.817413971	1.33260145	1.400329395	0.666612541	0.441003679	0.784102708	0.637225081	2.262695481	0.669913812	0.682667787	0.024710497
chr3-142210168-142210667	3.037039404	2.399316699	0.817413971	1.073415986	2.097353534	0.666612541	1.051473261	0.507088171	0.720620373	0	0.558544227	0.491655477	0.034609043
chr3-142377861-142378360	1.712034928	0.776178741	0.284258378	1.409589374	0.934251623	0.666612541	0.250100975	0.444678179	0.127706944	0.963265564	0.43785279	0.475223507	0.036649247
chr3-143877995-143878494	1.534487518	0.776178741	0.076485247	0.351744287	1.400329395	0.197658311	0.171454816	0	0.353512273	0	0.43785279	0.152464769	0.037926267
chr3-143923142-143923641	2.371023837	0	0.347359649	0.499939079	1.586874285	0.197658311	0.324680594	0.444678179	0	0	0.306135253	0.28092254	0.010238295
chr3-144586282-144586781	2.261142689	0	0.218270413	0.870508886	0	0.371470485	0.198149411	0.239404447	0.353512273	0	0	0.110522399	0.003389673
chr3-146067806-146068305	1.33198265	0.776178741	0.347359649	0.499939079	0.241449505	0	0.485027933	0.784102708	0.637225081	0.963265564	0.43785279	0.870296526	0.044820801
chr3-146196536-146197035	2.371023837	1.278090325	0.903914721	1.251272398	1.297155372	1.540453799	1.412265932	0.624349606	0.720620373	0	0.869768054	0.441787209	0.031356839
chr3-146611236-146611735	2.371023837	0	0.465840941	0.97552672	0.629043659	1.540453799	0.144256957	0.311123681	0.353512273	1.535772417	0.43785279	0.162762568	0.024261118
chr3-146973957-146974456	2.142197479	0	0.218270413	0	0.629043659	0.666612541	0.059444609	1.324355749	0.874208408	0	1.201728838	0.193222149	0.023352176
chr3-147555218-147555717	1.534487518	0.776178741	0.817413971	0.634319226	0.789703632	0.197658311	0.275391651	0.833650649	0.353512273	0.963265564	0.161172552	1.069525867	0.038975385
chr3-148546910-148547409	1.870107084	0	0.076485247	1.073415986	0.629043659	0.666612541	0.116536493	0.163932542	0	0	0.161172552	0.110522399	0.010464588
chr3-149898311-149898810	1.712034928	0	0.945294869	0.97552672	0.241449505	0	0.171454816	0.37944582	0.454410852	0	0.773298856	0.507902396	0.019729369
chr3-150035957-150036456	3.441436531	0	0.677085365	2.198284595	2.809812465	1.019949249	1.521991075	0.507088171	0.874208408	1.944541532	0.773298856	0.183140241	0.048593599
chr3-150250075-150250574	1.870107084	0	0.218270413	0.870508886	1.496614845	0.526575794	0.83041246	0.507088171	1.198985016	0	0.161172552	0.261889098	0.046252749
chr3-150931790-150932289	1.870107084	0	0.284258378	0.351744287	1.297155372	1.303549166	0.897103092	0.163932542	0.245022884	0	0.306135253	0.20323409	0.034527962
chr3-151009069-151009568	2.261142689	0.776178741	0.149118925	0.870508886	0.629043659	1.120805115	1.217250858	0.239404447	0.127706944	0	0	0.172987383	0.015202048
chr3-151147126-151147625	2.742128106	0	0.218270413	2.061838218	1.065626732	2.22369573	0.418477304	0.084293463	0.454410852	0	0.161172552	0.193222149	0.048454696
chr3-152320067-152320566	2.473125072	1.649737861	1.335991207	1.618600096	1.18603064	1.120805115	0.56924026	1.662689916	1.198985016	1.535772417	0.669913812	1.505485039	0.02826075
chr3-152412933-152413432	1.712034928	0	0.772137608	0.757242118	0.934251623	0.79425105	0.324680594	0.311123681	1.077700633	0	0.558544227	1.064042371	0.038192171
chr3-152424576-152425075	1.534487518	1.278090325	0.817413971	0.634319226	0.241449505	0.371470485	0.030028451	0.37944582	0.637225081	0	0.43785279	0.857674332	0.045351434
chr3-152756816-152757315	1.712034928	0	0.347359649	0.499939079	0.448223995	1.019949249	0.348707645	1.216426991	0.799457282	0.963265564	0.773298856	0.85132158	0.035623325
chr3-153231433-153231932	2.012557284	0.776178741	1.239490067	1.251272398	0.789703632	1.019949249	0.485027933	1.13971065	1.256006278	0.963265564	1.408569579	1.770811537	0.048718322
chr3-153715182-153715681	1.33198265	0	0.218270413	0	0.241449505	0.197658311	0.198149411	0.37944582	0.454410852	0.963265564	0.669913812	0.152464769	0.020706752
chr3-154093558-154094057	1.534487518	0	0.861312548	0.351744287	0.629043659	0.371470485	0.548643518	0.566909928	0.945276463	0.963265564	0.43785279	1.064042371	0.037593769
chr3-155196307-155196806	2.897106279	0	0.725394162	1.16508324	0.934251623	1.611500666	0.506546319	0.881553266	0.353512273	2.743796875	1.045275383	0.523968386	0.047203529
chr3-155211134-155211633	2.142197479	0.776178741	0.076485247	0.186565569	0.789703632	0.526575794	0.929326864	0	0.245022884	0	0.43785279	0.045229959	0.007565798
chr3-155225027-155225526	2.968768765	0	0.284258378	0.757242118	1.18603064	0.666612541	0.395593613	0.37944582	0.245022884	0	0.558544227	0.318252271	0.003785445
chr3-155870905-155871404	4.970378878	4.23378979	4.364612261	4.520431918	4.614780356	4.622959352	4.531440032	4.443480858	4.404437292	4.513712871	4.315515033	4.540859435	0.013473342
chr3-155934204-155934703	1.870107084	0.776178741	0.465840941	0.634319226	0.448223995	0.526575794	0.648806914	0.239404447	0.637225081	0.963265564	0.669913812	0.28092254	0.005113962
chr3-155995192-155995691	1.712034928	0	0.772137608	0	0.448223995	1.215068698	0.463183726	0.084293463	0.245022884	0.963265564	0.306135253	0.21317703	0.02702533
chr3-158594296-158594795	1.534487518	0	0.347359649	0.757242118	0.934251623	0.371470485	0.088272945	0.37944582	0.548711744	0.963265564	0.306135253	0.752512449	0.026842584
chr3-158765696-158766195	3.037039404	0	0.521621865	1.409589374	1.82802934	0.526575794	2.069325365	0.37944582	0.874208408	0.963265564	0.306135253	0.433305633	0.024719349
chr3-159696415-159696914	1.870107084	0	0.465840941	0.499939079	0.241449505	0.526575794	0.224359028	0.239404447	0.548711744	0.963265564	0	0.20323409	0.006771459
chr3-159800364-159800863	2.897106279	1.278090325	0.772137608	0.97552672	0.934251623	2.31166444	1.318051014	0.881553266	0.637225081	1.944541532	0.558544227	0.290345917	0.032206848
chr3-161049663-161050162	3.910418733	0	1.239490067	1.33260145	1.18603064	0.526575794	0.441003679	1.324355749	1.511526581	0.963265564	2.026121984	0.609268967	0.007935634
chr3-161177851-161178350	2.142197479	0.776178741	0.575326097	0.186565569	1.496614845	0.911509243	0.648806914	0.881553266	0.637225081	0	0.43785279	0.20323409	0.018175357
chr3-161770349-161770848	2.568475607	0	0.521621865	0.634319226	0.629043659	0.197658311	0.116536493	0.784102708	0.454410852	0	0.43785279	0.152464769	0.003311185
chr3-168497816-168498315	2.473125072	0	0.407816238	0.634319226	0.789703632	0.911509243	0.929326864	0.566909928	0.454410852	0.963265564	1.471413151	0.152464769	0.011244837
chr3-168847171-168847670	2.371023837	0	0.575326097	1.16508324	0.448223995	0.526575794	1.604132705	0.833650649	0.720620373	0.963265564	1.125621901	0.407557559	0.018550371
chr3-168879444-168879943	1.712034928	0	0.284258378	0.351744287	1.586874285	0.197658311	0.395593613	0.239404447	0.245022884	0	0.43785279	0.183140241	0.028658768
chr3-170632696-170633195	2.261142689	0.776178741	0.076485247	0.870508886	1.968967056	0.371470485	0.913304944	0.084293463	0.353512273	0	0.43785279	0.121122859	0.033193581
chr3-170765432-170765931	2.568475607	0	0	0.351744287	0.629043659	2.080786662	0.324680594	0.084293463	0.245022884	0.963265564	0.161172552	0.131645998	0.021657013
chr3-171176163-171176662	1.712034928	0.776178741	0.627102733	0.499939079	0.789703632	0.79425105	0.418477304	1.099766393	0.799457282	0.963265564	1.408569579	0.563367632	0.026497257
chr3-171548753-171549252	1.870107084	0	0.521621865	1.073415986	1.400329395	0.526575794	0.348707645	0.239404447	0.454410852	0	0.558544227	0.271437208	0.025640792
chr3-171838084-171838583	2.371023837	1.278090325	0.284258378	1.911126141	0.241449505	1.679212364	0.548643518	0.37944582	0.245022884	0	0.669913812	0.309010001	0.048133837
chr3-172332449-172332948	2.897106279	1.944991445	2.330273215	2.437664802	2.097353534	1.743888032	2.01780716	2.10744107	2.233345531	2.523208294	1.98363742	2.165852903	0.024628484
chr3-173003119-173003618	2.012557284	0	0.407816238	0.186565569	0.241449505	0.371470485	0.897103092	0.163932542	0.353512273	0	0.306135253	0.022792223	0.004278785
chr3-173065741-173066240	3.390155258	1.278090325	0.407816238	1.552238327	1.586874285	1.120805115	0.372341088	0.833650649	2.39439508	0	2.393702024	0.271437208	0.041499604
chr3-173675992-173676491	2.012557284	0.776178741	0.627102733	0.870508886	0.629043659	0.526575794	0.300246604	1.05868462	0.720620373	0.963265564	1.045275383	1.0023069	0.007596173
chr3-173976188-173976687	1.712034928	0	0.218270413	0.870508886	0.629043659	0.526575794	1.457162278	0.084293463	0.353512273	0	0.306135253	0.261889098	0.034059579
chr3-174275054-174275553	1.712034928	0.776178741	0.149118925	0.351744287	0	0.911509243	0.250100975	0.239404447	0.127706944	0	0.43785279	0.290345917	0.009115755
chr3-175304391-175304890	2.371023837	0	0.465840941	1.16508324	1.18603064	0.197658311	0.250100975	0.972835719	0.548711744	0	0.960188935	0.252277376	0.013977168
chr3-175596033-175596532	2.142197479	0	0.149118925	0.870508886	1.065626732	0.197658311	0.088272945	0.084293463	0	0	0	0.089084912	0.007595989
chr3-176689515-176690014	2.473125072	0	0.218270413	0.870508886	1.297155372	1.922149168	0.348707645	0.163932542	0.245022884	0.963265564	0.43785279	0.183140241	0.02847388
chr3-176791461-176791960	1.534487518	0.776178741	0.347359649	0.351744287	0.934251623	0.371470485	1.318051014	0.566909928	0.353512273	0	0	0.142092936	0.047880794
chr3-176807397-176807896	2.371023837	0	0.521621865	0.351744287	0.241449505	1.386915281	0.348707645	0.311123681	0.127706944	0	0.306135253	0.21317703	0.006895233
chr3-176814300-176814799	2.968768765	1.649737861	1.205833251	1.073415986	2.034587975	1.865141546	2.180599793	0.784102708	0.874208408	0.963265564	1.408569579	1.15454048	0.02518212
chr3-177160060-177160559	1.870107084	1.278090325	1.205833251	1.251272398	1.065626732	1.215068698	0.56924026	1.178578691	1.310859253	0.963265564	1.408569579	1.378702387	0.0332281
chr3-177482055-177482554	2.473125072	1.278090325	0.465840941	1.16508324	1.297155372	1.611500666	1.150475942	1.01639864	0.454410852	0.963265564	0.306135253	0.985001136	0.017864363
chr3-177516621-177517120	2.657913029	1.944991445	0.627102733	1.16508324	1.90021855	0.371470485	1.051473261	1.099766393	1.310859253	1.535772417	0.43785279	0.531934784	0.03946307
chr3-177793117-177793616	1.712034928	0	0.284258378	0.351744287	0	0.197658311	0.275391651	0.239404447	0.127706944	0	0.161172552	0.193222149	0.00213474
chr3-177979089-177979588	1.712034928	0.776178741	0.149118925	0.97552672	0.448223995	0.666612541	0.250100975	0.507088171	0.245022884	0	0.306135253	0.20323409	0.011092188
chr3-178151319-178151818	1.712034928	0	0.725394162	0.870508886	0.241449505	0.79425105	0.198149411	0.311123681	1.256006278	0	0.669913812	0.363595823	0.030966652
chr3-178170649-178171148	3.037039404	0.776178741	1.099878567	1.742813287	1.065626732	1.611500666	0.324680594	1.289269037	1.55761667	2.743796875	0.960188935	0.290345917	0.049113967
chr3-178405513-178406012	2.012557284	0	0.076485247	0.351744287	1.586874285	0	1.190910599	0.084293463	0.127706944	0.963265564	0.558544227	0.142092936	0.038813332
chr3-178406262-178406761	2.012557284	0	0	0	1.90021855	0.197658311	0.648806914	0.084293463	0.127706944	0	0.161172552	0.162762568	0.031341914
chr3-179121904-179122403	1.712034928	0	1.239490067	0.186565569	0.789703632	0.371470485	0.52774846	0.972835719	0.353512273	0	0.869768054	1.074988599	0.049272549
chr3-179662727-179663226	1.712034928	1.649737861	0.407816238	0.634319226	0.241449505	0.371470485	0.8641431	0.37944582	0.454410852	0	0.558544227	0.523968386	0.043139623
chr3-179733025-179733524	2.261142689	0	0.861312548	1.482676215	0.629043659	0.197658311	0.275391651	1.42476926	0.637225081	0.963265564	0.669913812	0.483462886	0.024083142
chr3-181229348-181229847	1.33198265	0.776178741	0.677085365	0.634319226	0.448223995	1.120805115	0.324680594	0.566909928	0.454410852	0	0.558544227	0.819131315	0.049467804
chr3-182935713-182936212	2.371023837	0	0.677085365	0.186565569	0.789703632	0.666612541	0.348707645	0.507088171	0.353512273	1.944541532	0.669913812	0.745678193	0.021543135
chr3-182999692-183000191	2.657913029	1.278090325	0.861312548	1.073415986	0.629043659	0.79425105	0.56924026	0.927916327	0.454410852	1.944541532	0.669913812	0.772823087	0.012453708
chr3-183502893-183503392	2.261142689	0	1.396916117	1.251272398	0.789703632	1.540453799	0.548643518	0.37944582	0.720620373	0	1.045275383	0.372495992	0.03697665
chr3-183843552-183844051	2.012557284	1.278090325	1.099878567	0.870508886	0.629043659	0.79425105	0.441003679	0.732792384	0.637225081	0.963265564	0.773298856	0.792851752	0.007503993
chr3-183954066-183954565	1.534487518	0.776178741	0.772137608	0.97552672	0.448223995	0.666612541	0.348707645	0.507088171	0.353512273	0.963265564	0.306135253	0.838531534	0.019179255
chr3-183971616-183972115	1.534487518	0.776178741	1.171372457	0.634319226	0.789703632	0.911509243	0.418477304	0.881553266	0.637225081	0.963265564	0.773298856	0.925768399	0.018750561
chr3-184134052-184134551	4.049126411	3.456312328	3.319559265	3.318075768	3.68276302	3.604010633	3.168683635	3.376606085	3.541504335	3.255117441	3.480888112	3.600596787	0.017016905
chr3-184240604-184241103	2.012557284	0.776178741	1.062757577	1.251272398	1.90021855	1.120805115	0.976351917	1.05868462	0.548711744	0.963265564	0.43785279	0.937811098	0.047819091
chr3-184305556-184306055	1.870107084	0.776178741	1.239490067	1.33260145	1.18603064	0.911509243	1.190910599	1.253307692	1.139616965	1.535772417	0.773298856	1.254214428	0.030217498
chr3-185013538-185014037	1.870107084	0	0.575326097	0.97552672	0.241449505	1.019949249	0.144256957	1.05868462	1.013007408	0.963265564	0.306135253	0.318252271	0.03024075
chr3-185014208-185014707	1.870107084	0	0.521621865	0.870508886	0.789703632	1.679212364	0.144256957	0.679589667	0.548711744	0	0.558544227	0.407557559	0.04173627
chr3-185927275-185927774	2.261142689	0.776178741	1.716654271	1.482676215	0.789703632	1.805788281	1.006871427	1.216426991	1.077700633	0.963265564	1.274021269	1.374278269	0.03307477
chr3-187072100-187072599	2.657913029	0.776178741	0.218270413	0.870508886	0.629043659	0.526575794	0.348707645	0.624349606	0.874208408	0.963265564	0.43785279	0.363595823	0.003160643
chr3-187516902-187517401	2.568475607	0	0.347359649	1.33260145	1.586874285	0.911509243	0.250100975	0.311123681	0.548711744	0	0.306135253	0.193222149	0.015773719
chr3-187883191-187883690	2.473125072	0	0.076485247	1.33260145	1.752036799	1.215068698	0.198149411	0.084293463	0.353512273	0	0.161172552	0.223051912	0.028059184
chr3-187935759-187936258	2.371023837	0.776178741	0.677085365	1.742813287	1.400329395	0.911509243	0.418477304	0.833650649	1.013007408	1.535772417	0.306135253	0.475223507	0.029964326
chr3-188734552-188735051	2.012557284	0.776178741	0.98552115	0.499939079	1.297155372	0.526575794	1.737505495	0.507088171	0.353512273	0	0.306135253	0.318252271	0.045258588
chr3-189424897-189425396	1.712034928	0	0.218270413	0.351744287	0.448223995	0.911509243	0.144256957	0.566909928	0.127706944	1.535772417	0.161172552	0.21317703	0.037045323
chr3-190414287-190414786	3.037039404	0	0.465840941	1.801126811	2.425544115	1.215068698	0.485027933	0.084293463	0.127706944	0.963265564	0.669913812	0.21317703	0.035206199
chr3-192672501-192673000	1.712034928	0	0.218270413	0.634319226	0.789703632	0.79425105	0.171454816	0.239404447	0.720620373	1.535772417	0.669913812	0.20323409	0.045756058
chr3-194608862-194609361	2.261142689	1.278090325	0.98552115	0.351744287	0.629043659	0.371470485	0.485027933	1.358609364	0.945276463	0	0.669913812	0.491655477	0.016663109
chr3-195080464-195080963	3.63007115	2.744313944	1.062757577	1.552238327	1.671817768	2.268350471	2.550519594	1.178578691	1.645601623	1.535772417	1.045275383	0.792851752	0.029374807
chr3-195085916-195086415	1.712034928	0	1.171372457	1.16508324	0.448223995	1.120805115	0.441003679	0.732792384	0.637225081	0.963265564	0.558544227	0.689806393	0.043409525
chr3-195616678-195617177	1.712034928	0.776178741	1.239490067	1.16508324	0.934251623	1.465726115	1.006871427	1.01639864	1.013007408	1.535772417	0.960188935	0.967485259	0.047335327
chr3-195647603-195648102	2.142197479	0.776178741	0.98552115	0.870508886	0.789703632	1.465726115	0.648806914	0.679589667	0.637225081	0.963265564	0.960188935	0.889025142	0.006638275
chr3-195808665-195809164	2.142197479	0.776178741	0.861312548	1.33260145	0.934251623	1.303549166	0.705728333	0.927916327	0.799457282	1.535772417	1.274021269	0.661037557	0.016463578
chr3-196000379-196000878	2.012557284	0.776178741	0.407816238	0.499939079	0.241449505	1.019949249	0.795874269	0.732792384	0.454410852	0	0.960188935	0.609268967	0.009813116
chr3-196273781-196274280	1.712034928	0.776178741	1.304535955	1.33260145	0.789703632	0.911509243	0.760488909	0.833650649	0.637225081	0.963265564	1.274021269	1.036307836	0.030272651
chr3-196385218-196385717	1.870107084	0.776178741	1.304535955	0.634319226	0.629043659	1.019949249	0.52774846	0.784102708	0.720620373	0.963265564	0.869768054	0.901377164	0.008973556
chr3-197061647-197062146	1.534487518	0	0.861312548	0.499939079	0.448223995	0.197658311	0.395593613	0.444678179	0.127706944	0	0.161172552	0.772823087	0.013609794
chr3-197243848-197244347	2.261142689	0	0.817413971	0.757242118	1.18603064	1.019949249	0.56924026	1.05868462	0.454410852	0.963265564	0.161172552	0.870296526	0.013594472
chr3-197327387-197327886	2.142197479	0	0.772137608	0.757242118	1.18603064	1.465726115	0.66803134	1.324355749	0.353512273	0	1.125621901	0.609268967	0.040370146
chr3-197328166-197328665	3.224374105	0.776178741	0.521621865	0.351744287	1.065626732	1.019949249	0.742465351	0.927916327	0.945276463	0.963265564	0.669913812	0.523968386	0.002464793
chr3-197637226-197637725	1.712034928	0.776178741	0.817413971	0.351744287	1.297155372	0.911509243	0.83041246	0.833650649	0.637225081	1.535772417	0.960188935	0.895214373	0.048047255
chr3-197637793-197638292	2.261142689	0.776178741	0.817413971	0.634319226	1.297155372	0.79425105	0.648806914	0.624349606	0.548711744	1.535772417	0.960188935	0.624250513	0.010151119
chr4-385990-386489	2.261142689	0	0.284258378	0.757242118	2.097353534	1.465726115	0.348707645	0.239404447	0.245022884	0	0.161172552	0.363595823	0.049434273
chr4-528462-528961	2.473125072	0	0.817413971	1.073415986	1.752036799	0.79425105	0.463183726	1.392068528	0.637225081	0.963265564	0.669913812	0.689806393	0.020571111
chr4-554966-555465	1.534487518	0.776178741	1.02465617	0.870508886	0.789703632	0.79425105	0.648806914	0.507088171	0.799457282	0.963265564	0.773298856	0.99079282	0.008928495
chr4-723594-724093	3.164591832	1.278090325	1.511551443	2.437664802	2.215242618	1.611500666	1.08045973	1.216426991	1.310859253	1.944541532	1.274021269	1.557143375	0.01917953
chr4-732652-733151	2.261142689	0.776178741	1.239490067	1.482676215	1.18603064	1.540453799	0.66803134	1.289269037	0.945276463	1.944541532	1.125621901	1.164823526	0.035751496
chr4-1073639-1074138	1.870107084	0	0.677085365	0.634319226	0.789703632	0.666612541	0.418477304	0.311123681	0.720620373	0	0.669913812	0.363595823	0.008285732
chr4-1262088-1262587	2.473125072	0	0.575326097	0.499939079	0.789703632	0.526575794	0.463183726	0.507088171	0.353512273	0.963265564	0.669913812	0.555573391	0.003369762
chr4-1316472-1316971	2.012557284	0.776178741	1.366775245	1.251272398	1.400329395	1.215068698	1.036758663	1.324355749	1.139616965	1.535772417	1.045275383	1.347444812	0.017431395
chr4-1462280-1462779	2.012557284	0.776178741	0.903914721	0.870508886	0.789703632	0.526575794	0.760488909	0.566909928	1.139616965	0.963265564	0.558544227	0.689806393	0.004551545
chr4-1463139-1463638	3.28177738	0.776178741	1.272379565	1.682043093	2.097353534	1.019949249	0.913304944	0.927916327	1.013007408	0.963265564	0.669913812	0.779530251	0.007815573
chr4-1500404-1500903	1.712034928	1.649737861	0.945294869	0.97552672	0.789703632	1.019949249	0.929326864	0.679589667	0.945276463	0.963265564	0.960188935	0.913624328	0.031962984
chr4-1608406-1608905	2.742128106	0	0.861312548	1.073415986	1.671817768	0.666612541	0.778290075	0.972835719	1.256006278	1.535772417	0.669913812	0.913624328	0.014891921
chr4-1973259-1973758	3.28177738	0	1.538841494	2.362200109	1.496614845	2.472980703	0.83041246	1.01639864	1.36370282	1.944541532	0.558544227	1.123244125	0.049284119
chr4-2515863-2516362	3.102224814	1.278090325	1.483735203	1.482676215	1.671817768	1.019949249	1.177557904	0.972835719	1.013007408	2.523208294	0.43785279	0.925768399	0.022294575
chr4-2855590-2856089	1.712034928	0.776178741	1.538841494	0.870508886	1.065626732	1.215068698	1.051473261	0.881553266	1.077700633	0.963265564	0.869768054	1.33838826	0.038031645
chr4-3234173-3234672	2.473125072	0.776178741	1.511551443	1.552238327	1.18603064	1.465726115	1.006871427	1.488027729	1.511526581	2.262695481	1.201728838	1.33838826	0.037820423
chr4-3246647-3247146	3.28177738	1.944991445	2.111434502	2.794146564	1.752036799	2.547343058	2.160379112	2.568958716	2.17540318	2.262695481	2.813109012	1.839822036	0.041615418
chr4-4227730-4228229	1.33198265	1.278090325	0.903914721	0.870508886	0.934251623	0.911509243	0.88071722	0.927916327	0.720620373	0.963265564	0.960188935	1.03069637	0.037015091
chr4-4358403-4358902	2.568475607	0.776178741	0.725394162	1.16508324	0.629043659	0.666612541	1.691274946	1.324355749	1.077700633	0	0.558544227	0.475223507	0.016847588
chr4-4512075-4512574	1.870107084	0.776178741	0.627102733	0.870508886	0.629043659	0.371470485	0.976351917	0.444678179	0.637225081	0.963265564	0.558544227	0.586500844	0.005391887
chr4-4519347-4519846	2.261142689	1.278090325	1.272379565	1.409589374	1.065626732	1.465726115	1.643513775	1.289269037	0.637225081	0.963265564	0.773298856	0.919709141	0.01984381
chr4-4852487-4852986	2.821697214	1.944991445	1.716654271	0.870508886	1.18603064	1.303549166	1.521991075	1.866872462	1.55761667	1.535772417	1.531633151	1.655221555	0.012130482
chr4-5368636-5369135	2.742128106	0	0.347359649	0.634319226	1.400329395	0.526575794	0.372341088	0.507088171	0.127706944	0.963265564	0.161172552	0.271437208	0.006270026
chr4-5503226-5503725	2.261142689	0.776178741	0.627102733	1.552238327	0.934251623	1.215068698	1.217250858	0.239404447	0.127706944	0	0.43785279	0.290345917	0.029173318
chr4-5753673-5754172	3.102224814	0	1.099878567	1.251272398	1.400329395	0.79425105	0.945172804	0.927916327	0.637225081	2.523208294	0.869768054	0.41619141	0.024686618
chr4-5970941-5971440	2.657913029	1.278090325	0.861312548	0.757242118	1.065626732	1.019949249	1.948745683	1.392068528	0.720620373	0	0.773298856	0.547736812	0.022296068
chr4-6771415-6771914	1.534487518	0.776178741	0.817413971	1.33260145	0.789703632	1.215068698	1.108875258	0.679589667	0.945276463	0.963265564	1.045275383	0.931802314	0.03739807
chr4-6825063-6825562	2.012557284	0	0.575326097	0.499939079	0.241449505	1.215068698	0.250100975	0.833650649	0.637225081	0.963265564	0.669913812	0.825627084	0.014556845
chr4-7034710-7035209	2.568475607	1.649737861	1.511551443	1.482676215	1.400329395	1.386915281	2.090853599	1.358609364	1.077700633	1.944541532	1.645019344	1.489210719	0.018721368
chr4-8262696-8263195	2.742128106	2.399316699	1.272379565	1.618600096	1.82802934	1.465726115	1.330169888	1.358609364	1.256006278	1.944541532	0.773298856	1.310872407	0.037141956
chr4-8277612-8278111	3.164591832	1.649737861	0.903914721	1.857174594	1.82802934	1.465726115	1.136741903	1.456745182	0.454410852	0.963265564	1.201728838	1.185172314	0.01081848
chr4-8281536-8282035	2.568475607	2.399316699	0.98552115	1.16508324	1.297155372	0.911509243	1.791094969	0.624349606	0.945276463	0.963265564	0.558544227	0.812606166	0.045836006
chr4-8283534-8284033	2.742128106	1.944991445	0.772137608	1.33260145	1.671817768	0.911509243	0.960846588	1.289269037	1.013007408	1.535772417	0.869768054	0.967485259	0.013847762
chr4-8290988-8291487	3.490957384	1.278090325	0.627102733	2.061838218	1.496614845	1.465726115	0.589547086	0.881553266	0.874208408	2.262695481	0.558544227	0.731911784	0.01544408
chr4-8292198-8292697	2.473125072	1.278090325	0.677085365	1.251272398	1.671817768	1.303549166	0.83041246	0.881553266	0.799457282	1.944541532	0.43785279	0.759314482	0.03068465
chr4-8316762-8317261	1.33198265	0.776178741	0.861312548	0.499939079	1.065626732	0.526575794	0.83041246	0.732792384	0.799457282	0.963265564	0.669913812	0.819131315	0.024818362
chr4-8368020-8368519	2.012557284	1.278090325	1.396916117	1.33260145	1.18603064	0.79425105	1.066039293	1.253307692	1.310859253	0.963265564	1.045275383	1.144183613	0.009319318
chr4-8373996-8374495	2.473125072	0	1.205833251	0.870508886	1.400329395	1.386915281	1.066039293	1.05868462	0.720620373	0.963265564	0.558544227	1.0023069	0.015835647
chr4-8468720-8469219	3.224374105	2.399316699	1.917144232	2.108768905	2.27076105	1.865141546	2.801813041	1.959059337	2.083877947	1.944541532	1.645019344	1.804085652	0.019485781
chr4-8509569-8510068	2.012557284	0	1.099878567	1.073415986	1.18603064	1.215068698	0.648806914	0.784102708	0.720620373	0.963265564	0.869768054	0.832093737	0.022596339
chr4-8515237-8515736	3.75694253	1.278090325	1.171372457	1.16508324	1.752036799	0.526575794	0.705728333	2.296001222	2.261466777	0	1.589439886	0.779530251	0.020246597
chr4-8560298-8560797	1.534487518	0.776178741	1.099878567	0.634319226	0.934251623	1.019949249	0.705728333	1.178578691	1.013007408	0.963265564	1.045275383	0.601719446	0.026940627
chr4-8585886-8586385	2.261142689	0	0.407816238	1.073415986	0.448223995	0.911509243	0.629322851	0.732792384	0.874208408	0	0.306135253	0.80605137	0.009396705
chr4-8729635-8730134	2.012557284	1.278090325	0.903914721	1.073415986	0.934251623	1.120805115	0.897103092	0.972835719	1.013007408	0	0.161172552	0.786206377	0.032953029
chr4-9909014-9909513	1.712034928	0	1.396916117	0.634319226	0.629043659	0.526575794	0.324680594	0.239404447	0.353512273	0.963265564	0	0.131645998	0.035461314
chr4-11585282-11585781	2.371023837	0	0.218270413	1.073415986	1.496614845	1.805788281	0.687002959	0.732792384	0.799457282	1.535772417	0.773298856	0.354640408	0.0473458
chr4-12225272-12225771	2.473125072	0	0	0.499939079	0.448223995	0	0.116536493	0.163932542	0	0	0.161172552	0.131645998	0.002089665
chr4-12231128-12231627	2.657913029	0	0.284258378	1.073415986	0.629043659	1.215068698	0.088272945	0.084293463	0.245022884	0	0.43785279	0.131645998	0.006817524
chr4-12595378-12595877	2.012557284	0	0.772137608	1.073415986	0	0.197658311	0.198149411	0.239404447	0.353512273	0.963265564	0.558544227	0.41619141	0.01183652
chr4-12601490-12601989	1.870107084	0	0.903914721	1.16508324	0.448223995	1.465726115	0.171454816	0.311123681	0.245022884	0.963265564	0.306135253	0.458602222	0.041910181
chr4-12881974-12882473	2.568475607	0.776178741	0.817413971	1.801126811	2.034587975	0.911509243	0.724213774	1.456745182	1.256006278	0.963265564	1.125621901	1.580375806	0.031585131
chr4-13383984-13384483	2.657913029	0.776178741	1.396916117	1.16508324	1.065626732	1.540453799	0.760488909	1.358609364	1.414679011	1.535772417	1.045275383	1.47275072	0.008103623
chr4-13611244-13611743	2.568475607	0	0.076485247	0.351744287	0.789703632	0.666612541	0.250100975	0.444678179	0.454410852	0.963265564	0.306135253	0.363595823	0.003730717
chr4-13929388-13929887	2.657913029	0	0.575326097	0	1.065626732	0.526575794	0.441003679	0.239404447	0.720620373	0.963265564	1.408569579	0.28092254	0.009406918
chr4-13944261-13944760	2.568475607	0	0.347359649	0.97552672	1.968967056	0.526575794	0.52774846	0.239404447	0.245022884	0	0.43785279	0.28092254	0.017691626
chr4-15562117-15562616	2.012557284	0.776178741	1.668046929	1.16508324	1.065626732	0.526575794	1.305829477	0.927916327	0.548711744	0.963265564	0.161172552	0.949754105	0.045502116
chr4-17205371-17205870	1.096338138	0	0	0.186565569	1.065626732	0	0.395593613	0.37944582	0	0	0	0.121122859	0.041743016
chr4-19999706-20000205	2.261142689	0	0.076485247	0.870508886	1.18603064	0.197658311	0.348707645	0	0.127706944	0.963265564	0.43785279	0.078245517	0.011048329
chr4-21857505-21858004	2.473125072	1.278090325	0.725394162	1.251272398	1.496614845	1.019949249	0.485027933	1.216426991	1.013007408	2.262695481	0.558544227	0.955688736	0.041716632
chr4-22172583-22173082	1.712034928	0	0.347359649	1.073415986	0.448223995	0.197658311	0.300246604	0.566909928	0.127706944	0	0.306135253	0.772823087	0.013610572
chr4-22606637-22607136	2.012557284	0.776178741	0.817413971	0.870508886	1.18603064	0.79425105	0.66803134	0.881553266	1.256006278	1.535772417	0.669913812	1.62574755	0.034100251
chr4-23038819-23039318	1.712034928	0	0.076485247	0.97552672	1.671817768	0.197658311	0.275391651	0.37944582	0.245022884	0	0.161172552	0.131645998	0.047600854
chr4-23237814-23238313	2.821697214	0	0.407816238	0.351744287	0.789703632	0.371470485	0.548643518	0.624349606	1.60227978	0.963265564	1.125621901	0.142092936	0.009309059
chr4-23367978-23368477	3.164591832	0	1.896194804	1.251272398	0.934251623	1.976989521	0.395593613	1.253307692	0.799457282	0.963265564	0.960188935	0.80605137	0.017656463
chr4-24082851-24083350	3.490957384	0.776178741	0.575326097	2.543939974	1.752036799	1.743888032	0.250100975	0.732792384	0.945276463	1.944541532	0.669913812	0.252277376	0.028983033
chr4-24164244-24164743	2.657913029	1.649737861	0.861312548	1.682043093	1.82802934	0.371470485	0.589547086	1.05868462	2.052032101	0.963265564	1.125621901	0.433305633	0.049293231
chr4-24489825-24490324	3.224374105	0.776178741	0.347359649	0.634319226	0.241449505	0.526575794	0.275391651	1.099766393	1.198985016	0.963265564	1.98363742	0.390133285	0.009349148
chr4-24593067-24593566	1.534487518	0.776178741	0.284258378	0.499939079	0.934251623	0.197658311	0.324680594	0.444678179	0.353512273	0.963265564	0.558544227	0.913624328	0.022272153
chr4-24838295-24838794	1.870107084	1.278090325	0.284258378	0.351744287	0.448223995	0.79425105	0.198149411	0.163932542	0.454410852	1.535772417	0.43785279	0.28092254	0.03679
chr4-25312477-25312976	4.935032506	4.697140263	4.599820765	4.467399883	4.814796182	4.45926495	4.465671406	4.565809909	4.626105049	4.513712871	4.477366808	4.696923063	0.033010599
chr4-26058542-26059041	2.568475607	0	0.575326097	0.757242118	1.752036799	0.526575794	1.61407921	0.37944582	0.245022884	0.963265564	0.306135253	0.491655477	0.022874391
chr4-27000163-27000662	1.712034928	0	0.677085365	0	0.241449505	0.666612541	0.171454816	0.444678179	0.454410852	0	0	0.499801807	0.007220345
chr4-28010833-28011332	2.968768765	0	0.575326097	0.97552672	1.586874285	1.303549166	0.300246604	0.311123681	0.245022884	0	0.43785279	0.345629054	0.00961687
chr4-33349224-33349723	2.473125072	0	0.076485247	0.97552672	1.82802934	0	0.088272945	0.881553266	0.548711744	0	0.306135253	0.089084912	0.021002125
chr4-34432413-34432912	2.473125072	0.776178741	0.284258378	0.634319226	1.065626732	0.197658311	0.144256957	0.084293463	0.454410852	0.963265564	0.161172552	0.193222149	0.005963846
chr4-34832023-34832522	2.261142689	0.776178741	0.218270413	1.073415986	1.496614845	0.79425105	0.116536493	0.084293463	0.245022884	0.963265564	0.558544227	0.193222149	0.019534898
chr4-37503192-37503691	2.012557284	0	0.627102733	0.186565569	1.400329395	0.371470485	0.418477304	0.444678179	0.245022884	0	0.43785279	0.475223507	0.012654498
chr4-37767471-37767970	1.534487518	0.776178741	0.465840941	0.351744287	0.629043659	0.666612541	1.268531112	0.444678179	0.874208408	0.963265564	1.125621901	0.738811409	0.043848002
chr4-38162807-38163306	2.012557284	1.278090325	0.218270413	0.499939079	1.18603064	0.526575794	1.066039293	0.833650649	0.353512273	0	0.306135253	0.271437208	0.024893484
chr4-38563737-38564236	3.224374105	0.776178741	1.02465617	0.634319226	1.586874285	0.371470485	0.778290075	0.833650649	1.768269199	0	1.471413151	0.381341591	0.012001462
chr4-39135255-39135754	3.910418733	3.255661584	3.152941651	3.079765376	3.172473484	3.568739621	2.973889902	2.952121498	3.178292885	2.935087591	3.175891765	2.796503568	0.015453685
chr4-39604178-39604677	2.012557284	0	0.772137608	0.351744287	0	0.371470485	0.485027933	0.507088171	0.945276463	0	0.43785279	0.624250513	0.007687075
chr4-40585565-40586064	3.102224814	0	0.772137608	1.482676215	1.671817768	0.526575794	0.224359028	0.972835719	0.874208408	0	0.869768054	1.215167261	0.012961184
chr4-40870928-40871427	1.870107084	0	0.861312548	0.757242118	0.629043659	1.303549166	0.589547086	0.679589667	0.548711744	1.535772417	0.558544227	1.025062992	0.045877483
chr4-41532236-41532735	1.712034928	0.776178741	1.136068334	0.634319226	1.065626732	0.371470485	0.589547086	0.927916327	0.637225081	0	0.43785279	1.185172314	0.040561129
chr4-41668691-41669190	1.33198265	0.776178741	0.772137608	0.499939079	0.448223995	0.371470485	0.56924026	0.507088171	0.454410852	0.963265564	0.306135253	0.901377164	0.024085721
chr4-42612268-42612767	1.712034928	0.776178741	1.396916117	0.757242118	0.934251623	1.303549166	0.250100975	0.624349606	0.720620373	0.963265564	0.669913812	0.616779187	0.041550458
chr4-44206084-44206583	2.012557284	0	0.218270413	0.757242118	0.789703632	0	0.348707645	0.311123681	0.127706944	0.963265564	0.306135253	0.523968386	0.00816986
chr4-44333243-44333742	2.012557284	0	0.284258378	0.870508886	0.241449505	0.371470485	0.485027933	0.311123681	0.637225081	0	0.43785279	0.857674332	0.006582914
chr4-44382401-44382900	1.33198265	0	0.347359649	0.757242118	0.629043659	0	0.372341088	0.732792384	0.245022884	0	0.306135253	0.882809246	0.035182775
chr4-44554676-44555175	2.261142689	0	0.465840941	0.351744287	0.789703632	0.197658311	0.116536493	0.239404447	0	0	0.306135253	0.183140241	0.003072008
chr4-46316228-46316727	2.261142689	0	0.627102733	0.97552672	1.752036799	0.666612541	0.088272945	0.37944582	0.353512273	0	0	0.555573391	0.023775784
chr4-46561170-46561669	1.33198265	0	0.218270413	0.870508886	0.934251623	0.197658311	0.116536493	0.084293463	0.127706944	0	0.161172552	0.131645998	0.024974647
chr4-46799885-46800384	1.870107084	0.776178741	0.076485247	0.634319226	0.241449505	0.197658311	0.144256957	0.163932542	0.245022884	0	0	0.099843473	0.004560593
chr4-46844282-46844781	1.33198265	0	0.284258378	0.757242118	0.629043659	0.79425105	1.006871427	0.37944582	0.548711744	0	0.558544227	0.441787209	0.046130783
chr4-47278626-47279125	2.473125072	0	0.076485247	0.757242118	1.671817768	0	0.705728333	0.311123681	0	0	0	0.21317703	0.013661991
chr4-48697886-48698385	2.371023837	0.776178741	1.6925553	1.073415986	1.496614845	2.080786662	1.051473261	1.099766393	0.945276463	1.535772417	0.960188935	1.497370826	0.043155522
chr4-48740279-48740778	1.534487518	0	1.062757577	0.757242118	0.241449505	0.526575794	0.485027933	0.507088171	0.454410852	0.963265564	0.960188935	0.979186108	0.047347035
chr4-48756403-48756902	2.261142689	0.776178741	1.896194804	1.482676215	0.934251623	1.303549166	0.976351917	0.972835719	0.799457282	0.963265564	0.773298856	1.101996235	0.023073276
chr4-49092557-49093056	2.742128106	1.944991445	2.18237181	1.963132616	2.097353534	1.922149168	1.521991075	1.890477286	1.768269199	2.523208294	1.939863709	1.493296542	0.039477055
chr4-49105196-49105695	2.371023837	1.649737861	1.366775245	1.073415986	2.157501897	1.679212364	1.190910599	1.099766393	1.463915311	1.535772417	1.471413151	1.074988599	0.037720085
chr4-51893962-51894461	1.534487518	0.776178741	0.521621865	0.634319226	0.629043659	0.79425105	0.300246604	0.311123681	0.548711744	0	0.43785279	0.547736812	0.010565989
chr4-53183972-53184471	1.712034928	0	0.149118925	0.351744287	0.448223995	0.197658311	0.144256957	0.084293463	0	0.963265564	0.306135253	0.28092254	0.006952684
chr4-54516634-54517133	2.142197479	0	0.407816238	0.97552672	1.065626732	0	0.198149411	0.972835719	0.637225081	0	0.558544227	0.110522399	0.014002734
chr4-54902824-54903323	1.712034928	0	0.149118925	0	0	0	0.116536493	0.163932542	0	0	0.43785279	0.056319307	0.002184295
chr4-55742669-55743168	2.568475607	0	0.347359649	1.742813287	1.065626732	1.540453799	0.485027933	0.679589667	1.077700633	0	0.669913812	0.466936801	0.026866098
chr4-55887283-55887782	1.712034928	0	0.521621865	0.351744287	0	0.197658311	0.275391651	0.444678179	0.720620373	0.963265564	0.306135253	0.290345917	0.009541502
chr4-56038908-56039407	2.371023837	1.278090325	0.149118925	0.757242118	0.448223995	2.080786662	0.548643518	0.624349606	0.454410852	0	0.43785279	0.318252271	0.033656111
chr4-56118634-56119133	2.371023837	0	1.617744634	1.251272398	0.448223995	1.611500666	0.348707645	0.566909928	0.548711744	0	0.558544227	0.121122859	0.035467442
chr4-56127514-56128013	3.102224814	0.776178741	1.6925553	1.251272398	1.297155372	2.080786662	0.724213774	0.679589667	0.548711744	1.535772417	0.306135253	0.21317703	0.021286125
chr4-57007766-57008265	2.261142689	0.776178741	0.677085365	2.061838218	1.065626732	1.019949249	0.300246604	0.507088171	0.548711744	0	0.306135253	0.507902396	0.038454749
chr4-57168105-57168604	3.164591832	0	0.218270413	1.682043093	0.789703632	3.158516421	0.418477304	0.37944582	0.454410852	0	0.43785279	0.475223507	0.047941758
chr4-57182093-57182592	2.821697214	0	0.772137608	1.073415986	1.586874285	1.215068698	0.56924026	0.881553266	1.310859253	0	0.558544227	0.563367632	0.014033466
chr4-59700461-59700960	2.012557284	0.776178741	0.407816238	0.97552672	1.400329395	0.526575794	0.198149411	0.566909928	0.874208408	0	0.869768054	1.38311298	0.036047052
chr4-62709573-62710072	2.473125072	0.776178741	0.772137608	1.618600096	2.034587975	1.465726115	0.991692374	0.927916327	1.013007408	0.963265564	1.342863383	0.555573391	0.030481156
chr4-63620160-63620659	3.28177738	1.649737861	0.627102733	1.409589374	2.609054033	1.743888032	1.542969081	1.689849879	1.198985016	2.523208294	1.342863383	0.973347546	0.036626487
chr4-65046337-65046836	2.142197479	0.776178741	0.284258378	0.97552672	1.400329395	0.371470485	0.395593613	0.833650649	0.353512273	1.535772417	0.669913812	0.242601188	0.027028902
chr4-65070293-65070792	2.261142689	0	0.218270413	0.757242118	0.241449505	0.197658311	0.116536493	0.163932542	0.127706944	0	0.669913812	0.131645998	0.003248719
chr4-66297844-66298343	2.261142689	0	0.284258378	0.870508886	1.065626732	0.371470485	0.395593613	0.444678179	0.637225081	0.963265564	0.669913812	0.142092936	0.007797397
chr4-66574033-66574532	2.742128106	1.278090325	0.347359649	0.351744287	0.934251623	0.526575794	0.648806914	1.548628597	2.289050344	0.963265564	1.589439886	0.142092936	0.044152834
chr4-66956610-66957109	2.012557284	0	0.218270413	0.499939079	0.241449505	0.371470485	0.348707645	0.37944582	0.127706944	0	0.773298856	0.162762568	0.003568432
chr4-67484258-67484757	1.870107084	0.776178741	1.366775245	1.073415986	1.065626732	0.911509243	1.108875258	0.507088171	1.013007408	1.535772417	0.669913812	0.71101269	0.035087421
chr4-67593840-67594339	2.261142689	0	0.347359649	1.16508324	1.065626732	0.911509243	1.006871427	0.163932542	0.720620373	1.535772417	0.43785279	0.232859663	0.026546887
chr4-71009198-71009697	1.534487518	0.776178741	0.817413971	1.073415986	1.065626732	1.019949249	0.324680594	0.784102708	1.013007408	0.963265564	0.960188935	0.955688736	0.032121373
chr4-73129454-73129953	2.012557284	1.278090325	1.366775245	1.16508324	0.789703632	0.666612541	0.56924026	1.178578691	1.013007408	0.963265564	0.306135253	1.239695305	0.028844558
chr4-75018826-75019325	2.568475607	0	0.149118925	1.409589374	1.586874285	1.303549166	0.372341088	0.311123681	1.077700633	0.963265564	0.161172552	0.20323409	0.027018356
chr4-75124083-75124582	2.142197479	0	0.218270413	0.870508886	2.034587975	0.526575794	0.030028451	0.163932542	0.127706944	0.963265564	0.43785279	0.20323409	0.04328738
chr4-76492041-76492540	1.870107084	0.776178741	0.218270413	0.757242118	0.241449505	0.526575794	1.268531112	0.507088171	0.799457282	0	1.408569579	0.232859663	0.038891339
chr4-77186960-77187459	2.568475607	0	1.02465617	1.33260145	1.297155372	0.371470485	0.372341088	1.456745182	1.60227978	0	1.045275383	0.907513742	0.033942549
chr4-77187510-77188009	2.261142689	0	0.861312548	0.870508886	1.065626732	0.666612541	0.548643518	1.289269037	1.36370282	0	1.531633151	0.819131315	0.03740402
chr4-77619254-77619753	2.261142689	0.776178741	0.861312548	1.16508324	1.065626732	0.79425105	0.991692374	1.05868462	1.139616965	1.944541532	1.531633151	0.99079282	0.02441503
chr4-77728742-77729241	2.012557284	0	0.725394162	0.499939079	0.448223995	1.019949249	0.224359028	0.566909928	1.139616965	0	0.669913812	0.752512449	0.014959789
chr4-77758656-77759155	1.712034928	0	0.817413971	0.186565569	0.629043659	0.911509243	0.275391651	0.444678179	0.874208408	0.963265564	0.960188935	0.759314482	0.027104841
chr4-80094284-80094783	2.742128106	0.776178741	0.465840941	0.634319226	0	0	1.389282715	0.507088171	0.353512273	1.535772417	0.161172552	0.099843473	0.012474633
chr4-81550794-81551293	1.712034928	0.776178741	0.521621865	1.682043093	0.789703632	0.371470485	0.395593613	0.624349606	0.720620373	0.963265564	0.43785279	0.309010001	0.047789175
chr4-81591613-81592112	1.870107084	0	0.521621865	0.634319226	0.448223995	0.197658311	0	1.606786192	0.353512273	0	0.669913812	0.152464769	0.029466711
chr4-81714518-81715017	2.261142689	0.776178741	1.617744634	1.251272398	1.752036799	0.371470485	0.224359028	0.732792384	0.353512273	0.963265564	0.43785279	0.372495992	0.042911175
chr4-81724982-81725481	3.490957384	0.776178741	1.998026246	1.857174594	1.968967056	0.197658311	0.629322851	1.392068528	0.874208408	2.262695481	2.659650892	0.578830914	0.04966052
chr4-81742951-81743450	2.261142689	0	1.099878567	0.634319226	0.629043659	0.197658311	0.059444609	0.833650649	0.245022884	0	0.306135253	0.242601188	0.00746732
chr4-81743699-81744198	2.742128106	0	1.426440149	1.33260145	1.297155372	0.666612541	0.275391651	0.624349606	0.548711744	1.535772417	0.558544227	0.354640408	0.01733436
chr4-82025668-82026167	2.371023837	0	0.407816238	1.073415986	1.18603064	0.666612541	0.275391651	0.732792384	0.548711744	0	1.471413151	0.28092254	0.01822759
chr4-82201961-82202460	2.473125072	0.776178741	1.80921567	1.409589374	1.400329395	0.666612541	0.813246718	1.099766393	1.077700633	0	1.471413151	1.306234974	0.039032814
chr4-82908790-82909289	1.534487518	0.776178741	1.171372457	1.251272398	0.629043659	0.666612541	0.705728333	0.833650649	0.548711744	0.963265564	0.306135253	0.907513742	0.044187548
chr4-83246769-83247268	2.142197479	1.278090325	0.149118925	0.499939079	0.789703632	0	0.224359028	0.37944582	0.548711744	0	0.43785279	0.372495992	0.009641469
chr4-83389050-83389549	2.821697214	0	0.407816238	1.16508324	1.496614845	2.130012792	0.724213774	0.084293463	0.874208408	0.963265564	0.773298856	0.290345917	0.027521515
chr4-83395966-83396465	2.568475607	0	0.284258378	0.499939079	0.629043659	0.371470485	0.144256957	0.311123681	0.548711744	0.963265564	0.306135253	0.223051912	0.003169983
chr4-83658536-83659035	1.33198265	0	0.218270413	0.351744287	0.789703632	0.197658311	1.217250858	0.084293463	0	0	0.161172552	0.131645998	0.042925664
chr4-84032343-84032842	2.261142689	0	0.218270413	0.634319226	1.065626732	0.371470485	0.324680594	0.624349606	0.454410852	0	1.471413151	0.152464769	0.01503197
chr4-84677347-84677846	2.261142689	1.649737861	0.98552115	1.251272398	0.629043659	1.120805115	0.548643518	0.679589667	0.454410852	1.944541532	0.558544227	0.661037557	0.046426116
chr4-84822186-84822685	1.870107084	0	1.062757577	1.552238327	0.789703632	0.79425105	0.705728333	0.624349606	1.256006278	0.963265564	0.869768054	0.766084595	0.04925688
chr4-84938974-84939473	2.568475607	0.776178741	1.205833251	1.618600096	1.752036799	1.120805115	1.354106445	0.784102708	1.198985016	0.963265564	0.306135253	1.239695305	0.019803766
chr4-86272626-86273125	2.473125072	1.278090325	0.575326097	1.409589374	2.27076105	0.911509243	0.224359028	0.566909928	0.454410852	0.963265564	0.669913812	0.261889098	0.046083679
chr4-86347980-86348479	2.012557284	0	0.347359649	1.409589374	0.629043659	0.526575794	0.144256957	0.37944582	0.548711744	0	0.161172552	0.271437208	0.013739202
chr4-87360265-87360764	2.657913029	0	0.627102733	1.618600096	0.448223995	1.215068698	0.250100975	0.311123681	0	0.963265564	0.669913812	0.271437208	0.013661061
chr4-87717848-87718347	2.012557284	0	0.347359649	1.073415986	1.752036799	0.666612541	0.300246604	0.163932542	0	0.963265564	0	0.21317703	0.044484654
chr4-87965449-87965948	2.142197479	0	1.335991207	0.634319226	1.496614845	1.540453799	0.705728333	0.566909928	0.637225081	0	0.773298856	0.819131315	0.048014339
chr4-89124333-89124832	2.012557284	0.776178741	0.945294869	1.742813287	0.789703632	0.911509243	0.589547086	0.507088171	0.720620373	0.963265564	1.471413151	1.013729813	0.035924973
chr4-89781768-89782267	1.712034928	0	0.284258378	0.634319226	0.448223995	0	0.144256957	0.084293463	0.127706944	0.963265564	0.306135253	0.078245517	0.00899276
chr4-90181603-90182102	2.012557284	0	1.455372084	0.351744287	0.448223995	1.019949249	1.051473261	0.927916327	0.548711744	0	1.045275383	1.200247739	0.048577675
chr4-90380911-90381410	2.473125072	0	0.98552115	1.618600096	1.496614845	1.120805115	1.423621681	0.833650649	0.720620373	0.963265564	0.669913812	0.718012747	0.024738246
chr4-90544455-90544954	2.568475607	0	1.099878567	1.682043093	1.065626732	1.922149168	0.485027933	0.624349606	0.799457282	0.963265564	1.125621901	0.631683347	0.03225844
chr4-91391233-91391732	2.742128106	0	0.521621865	0.870508886	0.934251623	0.666612541	0.198149411	0.163932542	0.245022884	0	0.161172552	0.354640408	0.003908337
chr4-91891024-91891523	2.473125072	0	0.284258378	0.634319226	2.27076105	0.197658311	0.171454816	0.311123681	0.127706944	0	0	0.183140241	0.027020727
chr4-92787379-92787878	1.712034928	0	0.284258378	0.634319226	0.241449505	0.371470485	0.224359028	0.37944582	0.454410852	0	0.161172552	0.193222149	0.003546766
chr4-93334098-93334597	2.473125072	0	0.218270413	0.870508886	1.18603064	0.371470485	0.300246604	1.178578691	0.245022884	1.535772417	0.558544227	0.131645998	0.018419099
chr4-93462453-93462952	2.142197479	0.776178741	0.076485247	0.870508886	1.18603064	0.197658311	0.088272945	0.507088171	0.353512273	0	0.306135253	0.067324066	0.010672047
chr4-94245609-94246108	1.534487518	0	0.945294869	0.499939079	0.629043659	1.019949249	0.441003679	0.163932542	0.799457282	0.963265564	0.43785279	0.547736812	0.036708992
chr4-98341270-98341769	2.897106279	1.278090325	1.617744634	2.400425827	2.034587975	2.080786662	0.991692374	1.578000429	1.728527723	1.535772417	1.531633151	1.505485039	0.028137469
chr4-98779668-98780167	3.102224814	1.649737861	0.772137608	1.073415986	2.324221932	0.526575794	0.52774846	0.833650649	0.637225081	0	1.69853681	0.507902396	0.027723129
chr4-99030232-99030731	1.534487518	0.776178741	0.903914721	0.634319226	0.934251623	0.666612541	0.485027933	0.881553266	0.799457282	0.963265564	0.773298856	1.085852399	0.012029202
chr4-99810389-99810888	1.534487518	0	0.407816238	0.186565569	0.629043659	0.911509243	0.348707645	0.679589667	0.548711744	0	1.125621901	0.336561061	0.032782266
chr4-99833559-99834058	2.473125072	0	0.284258378	0.499939079	0.934251623	0.666612541	0.300246604	0.239404447	0.353512273	0	0.558544227	0.223051912	0.003648028
chr4-101222705-101223204	2.261142689	0.776178741	1.136068334	0.757242118	1.297155372	1.465726115	0.56924026	1.289269037	1.645601623	0.963265564	1.125621901	1.138977165	0.019348564
chr4-101266738-101267237	2.012557284	0.776178741	1.455372084	1.251272398	0.789703632	1.215068698	0.52774846	1.178578691	1.414679011	1.535772417	1.045275383	1.404965924	0.046154549
chr4-103000619-103001118	2.142197479	0	0.627102733	0.499939079	0.789703632	0.79425105	0.418477304	0.784102708	0.353512273	0	0.558544227	0.466936801	0.005616798
chr4-104955415-104955914	2.261142689	0	0.284258378	0.757242118	0.629043659	0.666612541	0.116536493	0.163932542	0.127706944	0	0.306135253	0.056319307	0.003959723
chr4-107166847-107167346	2.261142689	0	0.347359649	1.33260145	1.752036799	0.666612541	0.198149411	0.311123681	0.245022884	0.963265564	0.161172552	0.183140241	0.0317049
chr4-107211129-107211628	1.870107084	0	0.521621865	0.499939079	0.629043659	0.911509243	0.897103092	0.833650649	0.245022884	0	0.669913812	0.309010001	0.012942587
chr4-107213234-107213733	1.712034928	0	0.218270413	0.351744287	1.065626732	0.371470485	0.171454816	0.239404447	0.799457282	0.963265564	0.161172552	0.131645998	0.019457576
chr4-107386589-107387088	2.371023837	0	0.149118925	0.757242118	0.934251623	0.197658311	0.116536493	0.444678179	0.245022884	0	0.43785279	0.345629054	0.004255056
chr4-107931272-107931771	5.31091606	4.437299214	4.829889949	4.745000076	5.01502158	4.874758971	4.824866592	5.020950187	5.012740963	4.683284987	4.786283029	4.913254547	0.040904785
chr4-108324888-108325387	2.371023837	0	0.284258378	0.870508886	0.934251623	0.526575794	0.372341088	0.732792384	0.454410852	0	0	0.309010001	0.005751699
chr4-108559721-108560220	2.012557284	0.776178741	0.817413971	1.409589374	1.18603064	0.197658311	0.324680594	0.624349606	0.720620373	1.535772417	0.43785279	0.586500844	0.038098933
chr4-108586708-108587207	1.33198265	0.776178741	0.407816238	0.634319226	0	0.526575794	0.847376357	0.163932542	0.245022884	0.963265564	0.161172552	0.41619141	0.041472835
chr4-109032669-109033168	2.371023837	1.278090325	0.347359649	1.482676215	1.400329395	0	0.56924026	0.444678179	0.637225081	0.963265564	0.669913812	0.80605137	0.022158203
chr4-109162648-109163147	2.012557284	0	0.725394162	0.97552672	0.934251623	0.197658311	0.441003679	0.784102708	0.799457282	0.963265564	1.274021269	1.618283992	0.046444271
chr4-111268704-111269203	2.012557284	0	0.149118925	0.97552672	0.934251623	0.911509243	0.324680594	0.311123681	0.127706944	0	1.125621901	0.152464769	0.019771643
chr4-112225098-112225597	1.712034928	0	0.521621865	0.499939079	0	0.197658311	0.395593613	0.37944582	0.353512273	0.963265564	0	0.71101269	0.011302068
chr4-113394689-113395188	3.390155258	3.022525365	2.613042722	2.282569062	2.324221932	2.394576114	2.481565795	2.462741044	2.468644162	2.743796875	2.327299292	2.38399786	0.013780084
chr4-113809223-113809722	2.371023837	0	0.149118925	1.409589374	0.448223995	0.79425105	1.243118816	0.239404447	0.353512273	0.963265564	0.161172552	0.172987383	0.016822335
chr4-114688637-114689136	2.012557284	0	0.149118925	0.97552672	0.629043659	0.371470485	0.275391651	0.163932542	0.353512273	1.535772417	0.161172552	0.152464769	0.021531702
chr4-116289063-116289562	2.142197479	0.776178741	0.347359649	1.682043093	0.934251623	0.79425105	0.116536493	0	0.127706944	0.963265564	0.43785279	0.034054711	0.031600332
chr4-116838542-116839041	2.142197479	0	0.218270413	1.409589374	0.934251623	1.019949249	0.171454816	0.163932542	0.548711744	0.963265564	0.306135253	0.078245517	0.022856788
chr4-117511868-117512367	1.870107084	0	0.076485247	0.351744287	1.065626732	0.526575794	0.116536493	0.311123681	0	0	0.306135253	0.172987383	0.0077678
chr4-118633577-118634076	2.371023837	0	0.677085365	0.97552672	0.629043659	1.019949249	0.83041246	0.566909928	0.799457282	1.944541532	0.669913812	0.907513742	0.023896056
chr4-118814015-118814514	2.142197479	0	0.465840941	1.963132616	0.629043659	0.197658311	0.275391651	0.679589667	0.548711744	0	0.43785279	0.345629054	0.030860627
chr4-118869816-118870315	1.870107084	0.776178741	0.284258378	0.499939079	0	0.371470485	0.395593613	0.507088171	0.245022884	0.963265564	0.773298856	0.252277376	0.008115209
chr4-118883708-118884207	3.037039404	0	0.284258378	0.97552672	0.241449505	2.029821373	0.418477304	0.239404447	0.720620373	2.523208294	0.558544227	0.309010001	0.038548542
chr4-118890375-118890874	2.897106279	0	0.677085365	1.618600096	0.448223995	0.666612541	0.629322851	0.566909928	0.353512273	1.535772417	0.43785279	0.381341591	0.010125236
chr4-118936367-118936866	2.821697214	0	0.465840941	0.634319226	0.789703632	0.371470485	0.088272945	0.239404447	0.127706944	0	0.161172552	0.271437208	0.002602434
chr4-118981150-118981649	2.821697214	0.776178741	0.817413971	1.16508324	1.586874285	1.386915281	2.36859732	0.881553266	0.874208408	0.963265564	1.125621901	0.745678193	0.021699658
chr4-119525918-119526417	2.568475607	0.776178741	0.465840941	1.618600096	1.671817768	0.911509243	0.648806914	0.679589667	0.799457282	0.963265564	0.558544227	0.609268967	0.012844591
chr4-122159611-122160110	2.968768765	1.649737861	2.074613473	1.801126811	1.586874285	1.303549166	1.094737452	1.890477286	2.052032101	1.535772417	2.257692169	2.454848396	0.036702543
chr4-122363813-122364312	2.657913029	0	0.407816238	0.499939079	0.934251623	0.197658311	0.395593613	0.507088171	0.245022884	0	0.773298856	0.354640408	0.003422711
chr4-123237688-123238187	1.712034928	0	0.677085365	0.97552672	0.629043659	0.666612541	0.687002959	0.37944582	0.799457282	0.963265564	0.773298856	0.913624328	0.0185132
chr4-125220254-125220753	1.534487518	0	0.076485247	0.499939079	0	0	0.198149411	0.507088171	0.245022884	0	0.43785279	0.252277376	0.004644477
chr4-125905232-125905731	1.712034928	0	0.284258378	0.351744287	0.789703632	1.303549166	0.250100975	0.239404447	0.353512273	0	0.161172552	0.252277376	0.01952935
chr4-126058696-126059195	2.261142689	0	0.347359649	0.634319226	0	0.371470485	0.300246604	0.163932542	0.245022884	0.963265564	0.161172552	0.290345917	0.004103418
chr4-127533267-127533766	2.261142689	0.776178741	0.347359649	0.499939079	0.629043659	0	1.681848367	0.163932542	0.945276463	0	0.869768054	0.183140241	0.022859689
chr4-127538726-127539225	2.371023837	1.649737861	1.205833251	1.552238327	0.934251623	1.019949249	1.423621681	1.606786192	1.414679011	1.535772417	1.69853681	0.889025142	0.022296662
chr4-127764886-127765385	2.473125072	1.278090325	0.218270413	0.757242118	1.297155372	0.197658311	0.548643518	0.084293463	0.127706944	0	0.306135253	0.21317703	0.01139175
chr4-128240464-128240963	2.371023837	0	0.772137608	0.757242118	0.629043659	1.303549166	0.847376357	0.732792384	1.013007408	0	0.558544227	1.133751859	0.013781712
chr4-128241068-128241567	2.568475607	0	0.627102733	1.16508324	1.18603064	0.197658311	1.281071349	0.732792384	0.548711744	0.963265564	0.869768054	1.041897561	0.011584394
chr4-128790623-128791122	1.33198265	0.776178741	0.284258378	0.870508886	0	0.371470485	0.463183726	0.37944582	0.245022884	0	0.43785279	0.336561061	0.020269663
chr4-128995525-128996024	1.712034928	0.776178741	0.903914721	0.757242118	1.297155372	0.526575794	0.56924026	0.679589667	0.548711744	0.963265564	0.306135253	1.107337617	0.024745184
chr4-131459825-131460324	1.870107084	0	0.407816238	0.97552672	0.629043659	0	0.171454816	0.311123681	0	1.535772417	0.306135253	0.142092936	0.03098093
chr4-133355608-133356107	1.712034928	0.776178741	0.575326097	0.757242118	0.448223995	0.911509243	0.116536493	0.566909928	0.127706944	0	0.161172552	0.907513742	0.018808327
chr4-136449911-136450410	1.534487518	0.776178741	0.347359649	0.757242118	0.789703632	0.197658311	0.418477304	1.216426991	0.720620373	0.963265564	0.43785279	0.20323409	0.039541343
chr4-137420888-137421387	1.870107084	0.776178741	0.465840941	0.757242118	0.629043659	0.79425105	0.485027933	0.784102708	1.55761667	0	0.773298856	0.594130212	0.027667947
chr4-137703216-137703715	2.012557284	0.776178741	0.284258378	1.073415986	1.671817768	0	0.300246604	0.311123681	0.353512273	0	0.161172552	0.152464769	0.0322436
chr4-137819821-137820320	2.142197479	1.649737861	1.6925553	1.251272398	1.065626732	1.120805115	1.457162278	1.253307692	1.256006278	0.963265564	1.645019344	1.525573125	0.029692884
chr4-138598747-138599246	2.968768765	0	0.284258378	0.97552672	1.400329395	0.526575794	0.300246604	0.679589667	0.548711744	0.963265564	0.161172552	0.223051912	0.005959186
chr4-138645328-138645827	2.261142689	0	0.076485247	1.618600096	0.934251623	1.611500666	0.275391651	0.566909928	0.799457282	0	0.43785279	0.345629054	0.038536387
chr4-138957041-138957540	1.534487518	0	0.407816238	1.33260145	0	0.371470485	0.275391651	0.444678179	0.245022884	0	0.161172552	0.381341591	0.026444811
chr4-139287083-139287582	2.142197479	0	0.817413971	0.97552672	1.18603064	0.911509243	0.56924026	1.01639864	1.256006278	0.963265564	0.669913812	0.653754807	0.016360905
chr4-139301858-139302357	4.049126411	3.143797644	3.544908284	3.556797245	3.485693472	3.438022667	3.65647443	3.43395445	3.518384523	2.935087591	3.612185034	3.462581658	0.036665738
chr4-139688980-139689479	1.870107084	0	1.617744634	0.870508886	0.448223995	0.371470485	0.589547086	0.566909928	0.454410852	0.963265564	0.558544227	0.363595823	0.033091635
chr4-139759152-139759651	3.164591832	0	1.099878567	1.33260145	1.82802934	1.215068698	0.275391651	0.679589667	0.799457282	1.535772417	0.43785279	0.41619141	0.014423401
chr4-140135367-140135866	3.441436531	1.278090325	1.565624895	1.251272398	1.90021855	1.386915281	1.423621681	0.732792384	1.256006278	0	1.125621901	0.601719446	0.010893918
chr4-141275237-141275736	2.821697214	0	0.407816238	0.870508886	0.448223995	0.197658311	0.324680594	1.01639864	0.127706944	0	0.306135253	0.345629054	0.003593378
chr4-142089076-142089575	1.870107084	0	0.407816238	1.409589374	0.448223995	0.197658311	0.506546319	0.311123681	0.127706944	0	0.43785279	0.193222149	0.015724935
chr4-143184463-143184962	5.429956782	4.983737682	4.951649024	4.859194847	5.154379334	4.698330382	5.149458897	5.104062759	4.87846178	4.927956257	4.933048335	5.224730594	0.038712953
chr4-145752382-145752881	2.012557284	0	0.575326097	1.552238327	1.400329395	0.911509243	0.300246604	0.444678179	0.245022884	0.963265564	0.161172552	0.32743571	0.044401818
chr4-146073327-146073826	2.473125072	0	0.076485247	0.634319226	1.586874285	0	0.198149411	0.239404447	0.454410852	0.963265564	0	0.172987383	0.012791479
chr4-146191965-146192464	2.657913029	1.649737861	0.521621865	2.061838218	0.629043659	0.666612541	0.976351917	0.881553266	0.874208408	1.535772417	0.669913812	0.799466657	0.025348197
chr4-147039696-147040195	2.968768765	0.776178741	0.347359649	1.857174594	1.400329395	1.303549166	0.300246604	0.507088171	0.720620373	1.535772417	0.43785279	0.172987383	0.018148399
chr4-147927617-147928116	1.712034928	1.278090325	1.062757577	0.351744287	1.18603064	0.526575794	0.778290075	0.566909928	0.637225081	0.963265564	0.773298856	1.03069637	0.033472458
chr4-147950159-147950658	2.012557284	1.278090325	0.627102733	1.552238327	0.448223995	0.666612541	1.177557904	0.239404447	0.353512273	0.963265564	0.161172552	0.609268967	0.038961771
chr4-148083041-148083540	1.870107084	1.278090325	0.903914721	0.634319226	0.789703632	1.019949249	0.506546319	0.972835719	0.637225081	0	0.669913812	0.870296526	0.023230581
chr4-148091217-148091716	3.037039404	0	1.304535955	1.963132616	1.671817768	1.540453799	0.991692374	1.01639864	1.198985016	2.523208294	1.408569579	1.541444604	0.048481044
chr4-148095113-148095612	2.968768765	0.776178741	1.205833251	1.482676215	1.18603064	1.805788281	0.705728333	0.972835719	0.945276463	0.963265564	0.558544227	1.019407531	0.006793629
chr4-148131066-148131565	2.742128106	0	0.677085365	0.634319226	0.448223995	0.371470485	0.418477304	1.099766393	1.077700633	0	0.869768054	0.433305633	0.005598369
chr4-148166086-148166585	2.657913029	1.278090325	1.239490067	1.409589374	1.065626732	1.386915281	1.948745683	1.289269037	0.720620373	0.963265564	0.43785279	0.507902396	0.020748515
chr4-148250423-148250922	2.371023837	0	0.725394162	0.634319226	0.934251623	0.666612541	0.506546319	0.972835719	0.548711744	0.963265564	0.669913812	0.363595823	0.005313345
chr4-148261092-148261591	2.371023837	0.776178741	1.538841494	1.16508324	1.586874285	1.922149168	0.485027933	0.833650649	1.077700633	1.535772417	1.408569579	0.967485259	0.043904071
chr4-148263692-148264191	2.568475607	0	0.817413971	0.870508886	1.18603064	2.177614552	0.324680594	0.624349606	0.454410852	0	0.43785279	0.586500844	0.029949215
chr4-148273503-148274002	2.371023837	1.944991445	0.725394162	1.33260145	0.789703632	1.540453799	1.243118816	1.178578691	0.799457282	0.963265564	0.773298856	0.668283727	0.027533254
chr4-148283748-148284247	2.568475607	0.776178741	2.017557575	0.870508886	1.065626732	2.130012792	1.094737452	1.216426991	1.256006278	0.963265564	0.558544227	1.069525867	0.037429108
chr4-148287023-148287522	2.142197479	0	0.861312548	0.757242118	0.934251623	1.386915281	1.051473261	1.358609364	0.874208408	1.535772417	0.558544227	0.491655477	0.039938985
chr4-148311599-148312098	1.870107084	0.776178741	1.511551443	0.757242118	0.448223995	1.019949249	0.705728333	0.833650649	0.874208408	1.535772417	0.306135253	0.563367632	0.048043652
chr4-149248325-149248824	2.968768765	0.776178741	0.284258378	1.742813287	1.586874285	2.510640944	0.648806914	0.566909928	0.720620373	0	0.869768054	0.110522399	0.043350989
chr4-149579234-149579733	1.712034928	0.776178741	0.076485247	0	0.629043659	1.120805115	1.021892437	0.084293463	0.353512273	0	0.161172552	0.21317703	0.028231806
chr4-150068108-150068607	2.568475607	1.649737861	0.149118925	0.870508886	2.324221932	0.371470485	0.724213774	0.624349606	0.353512273	0.963265564	0.306135253	0.372495992	0.044689943
chr4-150259984-150260483	2.012557284	0.776178741	1.02465617	1.857174594	0.789703632	1.120805115	1.036758663	1.05868462	1.077700633	1.535772417	0.773298856	0.844940731	0.042078045
chr4-150354553-150355052	1.534487518	0	0.677085365	0.757242118	1.18603064	0.371470485	0.250100975	0.37944582	0.637225081	0	0.558544227	0.271437208	0.030691868
chr4-150874356-150874855	2.657913029	0	1.740357294	1.409589374	0.789703632	1.805788281	1.532518207	1.289269037	0.799457282	0.963265564	1.045275383	1.013729813	0.033468922
chr4-151861462-151861961	2.742128106	0	0.465840941	0.97552672	1.297155372	0.526575794	0.52774846	1.488027729	1.198985016	0.963265564	1.69853681	0.309010001	0.020434359
chr4-151865417-151865916	2.821697214	1.649737861	0.677085365	2.198284595	1.82802934	1.019949249	1.318051014	1.324355749	1.60227978	1.535772417	1.408569579	0.398871727	0.037540186
chr4-151886921-151887420	1.870107084	0	0.149118925	1.742813287	0.789703632	0.371470485	0.250100975	0.37944582	0.127706944	0	0.306135253	0.242601188	0.033869694
chr4-152247283-152247782	3.441436531	0	0.677085365	2.577693752	2.69273846	0.79425105	0.813246718	0.311123681	0.637225081	1.535772417	0.306135253	0.450219213	0.043749855
chr4-152278158-152278657	2.657913029	0.776178741	0.575326097	1.618600096	0.934251623	0.197658311	0.629322851	0.679589667	0.720620373	0	1.125621901	0.483462886	0.010543592
chr4-152382298-152382797	2.568475607	0.776178741	1.335991207	1.33260145	1.671817768	1.743888032	0.945172804	1.178578691	0.720620373	0.963265564	1.408569579	0.792851752	0.015365101
chr4-152397917-152398416	1.534487518	0	0.98552115	0.870508886	0.934251623	0.911509243	0.548643518	0.679589667	0.548711744	0.963265564	0.43785279	0.882809246	0.042791053
chr4-152618127-152618626	1.870107084	0	1.455372084	0.757242118	0.448223995	0.526575794	0.348707645	0.507088171	0.637225081	0	0.869768054	0.752512449	0.027688224
chr4-152818855-152819354	2.261142689	0	1.205833251	1.552238327	0.934251623	1.019949249	0.705728333	1.324355749	1.077700633	0.963265564	0.669913812	1.324695932	0.031121259
chr4-153447989-153448488	1.712034928	1.278090325	0.076485247	0.634319226	0.448223995	0.526575794	0.372341088	0.239404447	0.353512273	0	0.306135253	0.21317703	0.016486925
chr4-153750114-153750613	2.742128106	1.649737861	0.772137608	2.108768905	1.752036799	1.019949249	1.342187809	0.972835719	0.799457282	1.944541532	0.869768054	0.745678193	0.036588447
chr4-155011473-155011972	1.870107084	0	0.149118925	0.97552672	0	1.611500666	0.144256957	0.37944582	0.127706944	0.963265564	0	0.121122859	0.04311975
chr4-155060469-155060968	2.142197479	1.278090325	0.218270413	0	0.629043659	0.526575794	0.506546319	0.927916327	0.353512273	0.963265564	0.306135253	0.110522399	0.013444219
chr4-155509187-155509686	2.142197479	0	0.218270413	1.073415986	1.586874285	0	0.778290075	0.444678179	1.139616965	0.963265564	0.773298856	0.089084912	0.038931329
chr4-155723714-155724213	1.712034928	0.776178741	0.575326097	0.97552672	0.789703632	0.526575794	0.395593613	0.927916327	0.799457282	1.535772417	1.125621901	0.80605137	0.039781148
chr4-156633520-156634019	1.712034928	0	0.575326097	0.186565569	0.448223995	0.526575794	0.088272945	1.289269037	1.077700633	0	0.669913812	0.162762568	0.035657332
chr4-159010195-159010694	2.473125072	0.776178741	0.407816238	1.801126811	1.18603064	1.465726115	1.305829477	0.239404447	0.353512273	0	0.43785279	0.28092254	0.036205687
chr4-159057474-159057973	2.012557284	0	0.465840941	0.351744287	1.400329395	0.79425105	1.243118816	0.239404447	0.454410852	0.963265564	0.306135253	0.193222149	0.028479504
chr4-159966830-159967329	2.473125072	0	0.521621865	1.073415986	0.789703632	1.019949249	0.275391651	0.507088171	0.799457282	0	0.669913812	0.232859663	0.007484823
chr4-163485543-163486042	2.012557284	0	0.903914721	0.870508886	0.629043659	1.019949249	0.441003679	0.624349606	0.799457282	0.963265564	0.558544227	0.786206377	0.010213514
chr4-163665579-163666078	2.012557284	0.776178741	1.304535955	1.409589374	0.934251623	0.911509243	0.395593613	0.624349606	0.454410852	0	0.669913812	1.169937694	0.035428337
chr4-163748465-163748964	2.012557284	0	0.903914721	1.073415986	1.065626732	1.303549166	0.224359028	0.624349606	0.720620373	1.535772417	0.669913812	1.069525867	0.049032356
[truncated: 111,998 more rows]
