# Supplementary material for: Single-cell analysis of the epigenome and 3D chromatin architecture in the human retina
Source: Sci Adv. 2026 Jul 23;12(30):eadv9162. doi: 10.1126/sciadv.adv9162 (PMC13394472; doi:10.1126/sciadv.adv9162)
Supplement: Supplementary file 2 — Tables S1 to S15 [file sciadv.adv9162_tables_s1_to_s15.zip › Tables_revision1/table S5.tsv]

This table shows the value of Fig.3e, which includes the cell types specific genes with significantly expressed patterns of all the cell types from RPE tissue. Based on the gene expression level matrix (rows as genes, columns as cell types), we further find the significant cell type specific genes. First, we calculated the z score of each row with (row_data - mean of row_data)) / sd of row_data; …
gene	Endothelial	Fibroblasts	Macrophage	Mast_cell	Melanocyte	Perictyes	RPE	Schwann	T_NK_cell	VSMC
TTLL10	0.969667801	0	0	0	0	0	0.162015671	0.153697792	0	0
TNFRSF4	2.754959655	0.210577958	0	0	0.235388845	0.303584331	0	0.292586407	2.290510657	0
MRPL20	5.332492177	5.060619914	4.557575628	4.949001545	4.748176868	4.729474367	4.724308674	4.765172858	5.006223502	4.83124289
VWA1	6.314478059	2.206170622	0.528202631	2.58049035	2.951310186	3.745556679	1.168588875	4.025801501	1.558829045	1.184805152
ATAD3C	4.585043672	1.642261363	0.528202631	2.243691085	1.163864459	1.635922727	2.367293865	2.544469097	0	1.750499294
TMEM52	0.969667801	0.305360622	0.528202631	0	0	0	0.162015671	0.153697792	0	0.241112665
LINC01714	1.544376177	0.210577958	0	0	0.235388845	0	0.162015671	0.153697792	0	0.241112665
AL357140.2	0.969667801	0	0	0	0	0	0.30765993	0	0	0
DFFA	4.400960128	3.745773101	3.693492316	3.704701019	4.068063251	3.374104437	3.820979762	3.716007975	3.423676481	3.72110547
AADACL3	1.544376177	0	0	0	0	0	0.236674922	0.153697792	0	0
ZBTB17	4.585043672	3.382542683	3.362436167	3.5598708	3.782421897	3.819217482	3.680943252	3.014761544	3.664127521	3.411548765
SRARP	2.946492673	0.210577958	0	0.500923517	0	0	0.08328095	0	0	0
LINC01772	2.754959655	1.448196995	1.868998205	1.620865861	1.644635201	1.522887195	1.278693158	2.200801351	1.558829045	2.095677759
CDA	5.069755706	0.109127608	0.914000208	0.500923517	1.163864459	0	0.439939844	0.643473295	0	0.447640218
KIF17	2.754959655	0.478070085	1.682868569	0	0.77306456	0.554258689	0.439939844	1.161299394	0	0.933209434
ALPL	9.377566262	2.880615423	1.682868569	1.620865861	0.915421422	1.740741763	2.011014652	4.238352348	2.290510657	2.518409217
LINC02596	1.954259153	0.210577958	0	0	0	0.767757219	0.162015671	1.232049706	0	0.628271096
LUZP1	7.167920369	6.081315736	6.053881334	5.47856771	6.013985014	6.062038683	5.297517359	5.533067424	6.15099146	6.078456262
FAM110D	5.747157171	0.557243396	0	1.620865861	0.235388845	0.554258689	0.30765993	1.54155956	0	0.241112665
NUDC	4.940640251	4.538349406	3.921074955	4.236502024	4.394123828	3.977741353	4.305837925	4.385280677	4.050429424	4.558027353
MAP3K6	5.332492177	3.964870288	2.438642595	2.853354385	4.037249279	3.437852546	1.96783509	2.235654586	3.134974126	3.111024861
FCN3	5.772672655	0.632296885	0	1.166945108	0.77306456	0.767757219	0.501793134	0.743732475	0	0
PHACTR4	7.778161444	6.723326521	7.266575439	6.913539438	7.067113949	7.043537961	7.138988454	6.819762748	7.291784945	6.87327867
AL645944.2	0.969667801	0.109127608	0	0.872031482	0	0.303584331	0.08328095	0	0	0
LINC01226	1.954259153	0.898660436	0.914000208	0	0.77306456	0.953695712	0.439939844	0.419270518	0	0.447640218
TINAGL1	6.746598233	1.567738047	1.469117882	2.768008103	1.4710521	4.920096492	1.129937466	2.200801351	2.290510657	4.316000855
AL136115.1	2.754959655	2.130522588	1.868998205	1.166945108	2.239307528	1.740741763	1.445363433	1.299491991	1.558829045	1.89861764
FAM167B	3.942593697	1.528981262	0.914000208	0.500923517	3.047221394	0	0.873376016	0.643473295	2.290510657	0.933209434
ZBTB8A	5.431928526	4.518702326	3.693492316	4.415544904	3.107793556	3.842958375	4.140688326	3.678499312	4.050429424	4.442083459
C1orf94	0.969667801	0.39429826	0	0.500923517	0	0	0.08328095	0	0	0
SMIM12	5.524951015	4.205066681	4.473936735	4.204375805	4.901470807	4.250501994	4.305837925	4.594424159	4.485916787	4.392964609
GJA4	6.206283941	0.703638181	0.528202631	0.872031482	0.235388845	4.158894483	0.30765993	1.54155956	3.134974126	0.933209434
AL513220.1	0.969667801	0.478070085	0	0	0	0	0.37531544	0.153697792	0	0.241112665
YRDC	3.115552145	1.87640032	1.682868569	1.411684687	2.343735193	1.92997406	1.805636818	1.929952608	2.290510657	1.670317402
PPIH	4.748274399	3.972111782	4.042171473	3.749917589	4.142336228	4.250501994	3.739882919	3.975138248	4.050429424	4.275922454
TIE1	6.653526098	1.223910012	0	0.872031482	1.163864459	1.400236624	0.236674922	1.796255354	0	0
MPL	2.273085671	0.305360622	0	0.500923517	0.235388845	0.554258689	0.919431165	0.743732475	0	0.447640218
PIK3R3	10.50001355	4.646404831	5.791349505	7.138478133	2.848565775	5.515180333	6.338533581	7.11125302	4.606072321	7.286917891
CYP4B1	5.262177339	3.649689815	0	0	0.235388845	0.554258689	0.873376016	0.83747465	0	0.241112665
CYP4A11	0.969667801	0.632296885	0	0	0	0	0.08328095	0.292586407	0	0
CYP4A22-AS1	3.849744553	2.368633969	0.528202631	1.166945108	0.615107351	1.266181899	1.129937466	1.699703292	1.558829045	1.826458506
TAL1	4.894899617	0.210577958	1.682868569	0.500923517	0	0	0.30765993	0.419270518	2.290510657	0
AL135960.1	1.954259153	0	0	0	0	0	0	0.153697792	0	0
AL109659.2	0.969667801	0.109127608	0	0.500923517	0	0.303584331	0	0.292586407	0	0.241112665
AL590432.1	1.544376177	0	0.528202631	0.872031482	0	0	0.08328095	0.83747465	0	0
AL606760.3	0.969667801	0.478070085	0	0	0	0	0.236674922	0.292586407	0	0.241112665
LINC01767	0.969667801	0.771617258	0	0	0	0	0	0	0	0
TACSTD2	0.969667801	0.210577958	0	0	0	0	0.162015671	0.419270518	0	0
AC099794.1	0.969667801	0.109127608	0	0	0.235388845	0	0.30765993	0	0	0
TCTEX1D1	6.068861717	0.958219033	2.551748677	1.803522499	1.871196981	1.266181899	0.501793134	3.202644383	3.423676481	0.447640218
ST6GALNAC3	11.91454767	6.539349537	7.883950112	5.758496389	7.808159781	6.178577649	5.58153295	8.539502989	5.689293632	5.217186681
ADGRL4	9.377566262	1.271643748	0.914000208	2.111349571	1.375743375	1.522887195	1.445363433	2.335430265	3.870169752	1.184805152
AC099671.1	0.969667801	0.109127608	0	0	0.235388845	0	0.162015671	0.643473295	0	0
GBP4	6.431233057	4.142256229	3.537439438	1.96563062	2.618120148	3.237479656	2.209422873	2.165085228	4.606072321	1.967338869
AC118469.2	1.544376177	0.39429826	0	0.872031482	0	0.303584331	0.30765993	0.419270518	0	0.241112665
AL445218.1	0.969667801	0.210577958	0.528202631	0	0	0	0	0.153697792	0	0
LINC01708	2.946492673	0.478070085	0.528202631	1.411684687	1.560452737	0.554258689	0.672874506	1.161299394	2.290510657	0.788782055
LINC01349	0.969667801	0.557243396	0.528202631	0	0.235388845	0	0.162015671	0.153697792	0	0.447640218
AL109741.1	4.798823449	0.210577958	0.528202631	0	0	0	0	0.83747465	1.558829045	0.788782055
S1PR1	7.098993451	1.489154498	0.528202631	0.872031482	0.235388845	0.554258689	0.439939844	2.932175965	4.485916787	1.750499294
AC099567.1	1.544376177	0.39429826	0	0	0.437704982	0	0.162015671	0.419270518	0	0
FNDC7	1.544376177	0.210577958	0	0.500923517	0.437704982	0.767757219	0.37531544	0.83747465	0	0.447640218
KCNC4	5.297763096	3.487339416	1.868998205	2.853354385	3.872459136	2.72704193	2.133301706	3.901080916	3.870169752	2.769966965
AL360270.3	0.969667801	0.109127608	0	0	0	0	0.162015671	0.153697792	0	0.628271096
MOV10	5.188259084	3.859476897	4.223828454	4.204375805	3.646111867	4.268145602	3.540648297	4.817875533	3.870169752	4.072588984
RHOC	5.797744704	4.677746948	2.551748677	3.793759954	3.562018083	3.911923295	2.969718209	3.799912408	3.134974126	3.854083873
SYCP1	0.969667801	0	0	0	0.615107351	0	0.30765993	0.535722825	0	0
AL049825.1	0.969667801	0.632296885	0	0	0	0.303584331	0	0	0	0.241112665
NBPF15	6.639726032	5.351838373	5.037094949	4.92948135	5.289213201	4.716681	3.914912393	4.759196369	5.689293632	5.037082245
GJA5	6.027067843	0.109127608	0.914000208	0	0.235388845	0.303584331	0.30765993	0.743732475	0	0
AC241644.2	1.954259153	0	0	0	0	0.303584331	0	0	0	0
MRPL9	4.112084828	2.6829625	2.181754964	3.2176003	2.532328851	2.382867865	2.4480676	2.367212162	3.664127521	2.607225566
AL450992.1	2.273085671	1.015416051	0.528202631	1.166945108	0.437704982	0.554258689	0.236674922	1.232049706	1.558829045	0
S100A5	1.544376177	0	0	0.500923517	0.235388845	0.303584331	0.964061464	0	0	0.788782055
ILF2	4.526254194	3.803744883	3.591354515	4.236502024	3.725572689	3.468700491	3.612500477	3.559741294	3.664127521	3.436002882
NPR1	3.266862442	1.015416051	0	0.500923517	0	0.303584331	0.236674922	0.643473295	0	0
AL513523.3	0.969667801	0.305360622	0	0.500923517	0	0.303584331	0.236674922	0.419270518	0	0.241112665
AL358472.4	2.946492673	1.070431649	1.218095595	0.500923517	1.163864459	1.92997406	0.439939844	1.363921822	0	1.398971197
AL358472.3	0.969667801	0.39429826	0.528202631	0.500923517	0.235388845	0.554258689	0.30765993	0.419270518	0	0.241112665
IL6R-AS1	1.544376177	0.771617258	0.528202631	0.500923517	0.235388845	0.303584331	0.236674922	0.419270518	0	0.447640218
SHE	6.927861967	2.970135276	3.362436167	1.166945108	0.915421422	2.446238275	1.129937466	1.648890771	2.290510657	0.788782055
CHRNB2	0.969667801	0.109127608	0	0	0.235388845	0	0.08328095	0.535722825	0	0.241112665
AL451085.1	0.969667801	0.109127608	0	0	0.437704982	0.303584331	0.30765993	0.419270518	0	0.447640218
ADAM15	5.870447972	3.281240817	3.834300865	3.010247291	3.137151903	3.201201533	3.765324789	2.932175965	2.773666983	3.255422263
FDPS	5.916957983	4.483662662	4.610757026	4.671974307	4.083226897	4.553598137	4.344331688	4.800521017	4.21064728	4.489584895
LAMTOR2	4.333981237	3.649689815	3.741971649	3.2176003	3.562018083	3.004718669	3.002181505	2.821816715	3.423676481	2.950550934
NES	4.984975134	1.813289292	0.914000208	0.872031482	1.644635201	2.675084238	0.439939844	2.572004673	2.290510657	0.241112665
AL590666.4	0.969667801	0.305360622	0	0	0.235388845	0	0.08328095	0.535722825	0	0
ETV3L	1.954259153	0.109127608	0	0.500923517	0.77306456	0	0.501793134	0.292586407	0	0.241112665
CADM3-AS1	3.266862442	0.109127608	0	0	0	0.303584331	0.162015671	1.363921822	0	0
ACKR1	6.224889196	0.632296885	0.528202631	0	0.615107351	1.522887195	0.236674922	2.79869442	2.290510657	1.49520314
DUSP23	5.069755706	3.172285009	3.090215584	3.836309185	3.24895244	2.316585512	2.246028437	2.428749642	3.870169752	3.386672985
CFAP45	1.954259153	0.557243396	0	0	0.235388845	0.767757219	0.236674922	0.419270518	1.558829045	0
NECTIN4	0.969667801	0.109127608	0.528202631	0.500923517	0	0	0	0.153697792	0	0.447640218
FCRLB	2.273085671	0.898660436	0.914000208	0.500923517	1.79955811	0.767757219	0.618071014	0.535722825	0	1.184805152
AL357568.1	2.273085671	1.642261363	0	0	0.615107351	1.11838284	0.08328095	1.086899725	0	0.447640218
LRRC52-AS1	0.969667801	0.109127608	0	0	0.437704982	0	0.162015671	0.292586407	0	0.628271096
DPT	3.643934115	2.751899742	0.528202631	0.872031482	0.915421422	1.400236624	0.439939844	0.153697792	0	0.933209434
SELP	6.858064966	0.703638181	1.469117882	6.144454621	0	1.635922727	0.618071014	1.699703292	0	0.628271096
SELE	6.950396892	0.836536817	0	3.280585482	0	0.767757219	0	0.535722825	1.558829045	0
RASAL2	10.55986004	9.111123141	7.910704028	8.852365213	8.23635812	8.485426085	8.530559417	9.606799495	7.4765381	8.960943444
FAM163A	3.115552145	0.39429826	0	0	0.915421422	0.303584331	0.236674922	2.487769299	0	0.628271096
AL353708.2	1.544376177	0.305360622	0	0.872031482	0.615107351	0	0.162015671	0.292586407	0	0.241112665
OVAAL	1.954259153	0.109127608	0.528202631	0	0.437704982	0	0.236674922	0	0	0
XPR1	8.57908607	6.694064709	7.561523562	7.272341271	7.002779283	7.548394472	7.146269206	7.715674948	7.722355318	7.872721841
AL161734.2	2.946492673	0.109127608	0	0	0	0.554258689	0.162015671	0.535722825	0	0.447640218
SMG7-AS1	1.544376177	0.557243396	0.528202631	0.872031482	0.615107351	0.554258689	0.439939844	0.743732475	0	0.447640218
AL078644.2	1.544376177	0.210577958	0	0	0.615107351	0.303584331	0.08328095	0.292586407	0	0.628271096
LINC01720	0.969667801	0.210577958	0.528202631	0	0.235388845	0	0.236674922	0.535722825	0	0.241112665
AL138927.1	1.544376177	0.557243396	0	0	0.437704982	0.767757219	0.672874506	0.535722825	0	0.788782055
LINC01222	0.969667801	0	0	0.500923517	0	0	0	0.419270518	0	0
NR5A2	5.188259084	0.210577958	0.528202631	0.872031482	0.437704982	0.554258689	0.501793134	1.232049706	1.558829045	0
CACNA1S	1.544376177	0.210577958	0.528202631	0	0.437704982	0.767757219	0.37531544	0.83747465	0	0
PIK3C2B	6.746598233	4.973099021	4.002924615	3.280585482	2.18411515	4.815985583	3.777879429	3.799912408	4.21064728	3.309363682
SLC26A9	0.969667801	0.478070085	0.528202631	0	0	0	0.162015671	0.153697792	0	0.447640218
AL391597.1	1.544376177	0.210577958	0.914000208	0	0	0	0.08328095	0.153697792	0	0
CD46	7.639424985	6.94744573	7.141143135	6.688170673	7.065205982	7.088919799	6.441749223	6.608310503	7.12077061	6.997597016
CD34	7.138782543	1.713123477	1.218095595	1.620865861	0	0.767757219	0.439939844	1.648890771	1.558829045	0.241112665
AL356275.1	2.273085671	0	0	0	0	0	0	0	0	0
AL023754.1	0.969667801	0.210577958	0	0	0.437704982	0	0.08328095	0	0	0.241112665
IRF6	2.534048648	0.771617258	0.528202631	0.872031482	0.77306456	0.554258689	0.964061464	0.83747465	0	0.241112665
AC105275.1	0.969667801	0	0	0	0	0	0.08328095	0.643473295	0	0
LINC01693	0.969667801	0	0	0	0.437704982	0	0	0	0	0.628271096
AC092803.3	0.969667801	0.109127608	0	0	0.437704982	0	0	0	0	0.241112665
RRP15	5.332492177	4.493761135	4.711576969	4.328799155	4.992631312	4.70377317	4.340104974	4.321818828	4.606072321	4.05690692
C1orf115	2.946492673	0.478070085	0	0	0.235388845	0.554258689	0.30765993	1.086899725	0	0.628271096
AL929091.1	1.954259153	0.210577958	1.469117882	0	0	0	0.08328095	0.292586407	0	0
AL391811.1	1.544376177	0.109127608	0	0.500923517	0.235388845	0	0.439939844	0.535722825	0	0.447640218
AL451054.4	0.969667801	0.109127608	0.528202631	0	0	0	0.162015671	0	0	0
GUK1	6.129366508	4.637323438	4.782821842	4.92948135	4.488264507	4.610032393	4.297142461	5.397277549	5.171152066	4.937830525
AL670729.2	1.544376177	0.305360622	0	0	0.437704982	0.303584331	0.162015671	0.535722825	0	0.241112665
C1orf131	3.849744553	3.184805595	3.163235508	2.677293718	3.24895244	3.125788218	3.023424853	3.13040014	3.423676481	3.199385409
AL160408.6	0.969667801	0.109127608	0	0.500923517	0	0.303584331	0	0.643473295	0	0.241112665
AKT3	10.51992562	9.111942886	8.843890507	9.310355851	9.687790493	9.227935926	8.928406739	9.557286523	10.020002	9.356029597
ZNF496	5.55467175	4.198907272	4.782821842	4.0682002	4.757659422	4.336638335	4.522753318	4.532701169	5.006223502	4.148539909
TRIM58	3.750506261	0.632296885	1.469117882	1.166945108	1.4710521	0.303584331	1.049382133	2.269685646	1.558829045	0.788782055
OR2AJ1	1.544376177	0.109127608	0.528202631	0	0	0	0.439939844	0.743732475	0	0.447640218
OR2L8	0.969667801	0	0	0	0	0	0	0.535722825	0	0
SNTG2	9.256194944	3.281240817	1.682868569	4.648287681	1.4710521	4.353265229	5.770855827	6.557559482	3.870169752	3.170529051
AC114808.1	2.273085671	0	0	0	0	0	0.236674922	0.535722825	0	0
AC093390.2	0.969667801	0	0	0	0	0	0.162015671	0.419270518	0	0.241112665
AC018685.2	0.969667801	0	0	0.500923517	0.615107351	0	0.08328095	0.153697792	0	0.241112665
LINC01249	0.969667801	0.39429826	0	0	0.235388845	0.554258689	0.162015671	0.153697792	0	0
AC017076.1	0.969667801	0.109127608	0	0	0	0	0.08328095	0.153697792	0	0.447640218
AC010904.2	0.969667801	0	0	0	0	0	0.08328095	0.535722825	0	0
AC092617.1	0.969667801	0.109127608	0	0	0.437704982	0	0.08328095	0	0	0
LRATD1	6.431233057	1.528981262	0.914000208	1.620865861	0.235388845	2.016029288	1.445363433	3.014761544	0	2.563500756
RAD51AP2	0.969667801	0	0	0	0	0.303584331	0	0.292586407	0	0.628271096
AC079148.1	1.954259153	0.771617258	0.528202631	0	1.044984318	0.554258689	0.7766056	0.419270518	0	1.184805152
AC079145.1	3.403798884	2.230530121	1.469117882	1.96563062	1.644635201	1.266181899	1.704046748	1.54155956	1.558829045	1.750499294
AC098828.2	0.969667801	0.39429826	0	0	0.235388845	0.303584331	0.162015671	0.419270518	0	0
LINC01884	0.969667801	0.109127608	0	0	0	0	0.08328095	0.292586407	0	0
AC013472.3	0.969667801	0.305360622	0.528202631	0.500923517	0.235388845	0	0.08328095	0.292586407	0	0.241112665
GPN1	4.189904619	2.734971785	2.932055716	2.476721389	3.221804009	2.777193267	2.679793333	3.111759313	3.134974126	2.984105514
LINC01460	1.544376177	0.557243396	0	0	0.235388845	0.953695712	0.08328095	0.419270518	0	0
AC097724.1	0.969667801	0	0	0.500923517	0	0.554258689	0	0.153697792	0	0.241112665
SRD5A2	1.544376177	0.109127608	0	0	0.235388845	0.767757219	0.162015671	0.643473295	0	0.241112665
AL133247.1	0.969667801	0.39429826	0	0.500923517	0	0	0.08328095	0	0	0.241112665
AC007390.2	3.266862442	2.474409583	1.868998205	2.111349571	2.343735193	2.72704193	2.316565745	1.971899925	1.558829045	2.213526722
SRSF7	7.961292862	6.34665685	6.538589892	6.646932683	6.922853003	6.923415152	5.237426795	5.968195744	6.027305046	6.168772356
EPAS1	11.30612262	8.448757372	7.085871604	5.854776691	7.175439076	7.55019836	8.359440763	7.284576375	6.069723048	6.671811816
AC007743.1	4.641530999	0.210577958	0.528202631	0	0.235388845	0.767757219	0.236674922	1.086899725	0	0.241112665
CCDC85A	8.242663111	3.556415748	2.181754964	3.793759954	3.275599418	4.886220831	3.343605743	6.536748404	1.558829045	2.322471751
AC007132.1	0.969667801	0	0.528202631	0	0	0.303584331	0.30765993	0.153697792	0	0
DYSF	8.523809766	1.223910012	4.042171473	2.933932548	1.4710521	4.596129434	1.566090674	3.975138248	3.423676481	0.628271096
CYP26B1	6.447166956	1.936865864	1.682868569	1.411684687	0.615107351	1.266181899	2.281728143	2.516397727	0	1.184805152
TPRKB	4.464966914	2.955595749	3.423160093	3.082727191	2.737939292	2.777193267	2.78304549	3.460102902	3.423676481	2.984105514
AC073046.1	0.969667801	0.305360622	0	0	0	0.303584331	0.236674922	0	0	0.447640218
LBX2	2.534048648	0.109127608	1.868998205	0	0.437704982	0	0.162015671	0.292586407	0	0
AC098817.1	0.969667801	0.109127608	0.528202631	0.500923517	0	0.303584331	0.439939844	0.292586407	0	0
VAMP5	6.048116117	4.600415189	3.423160093	3.508172346	3.327460797	2.825659639	1.829954648	2.889039918	2.773666983	2.269027364
SFTPB	0.969667801	0.210577958	0.528202631	0	0	0.303584331	0.236674922	0.292586407	0	0
AC092651.3	1.544376177	0.478070085	0.914000208	0.500923517	0.437704982	0	0.30765993	0.643473295	0	0.628271096
AC017099.2	2.534048648	0	0	0	0	0	0.08328095	0	0	0
C2orf92	4.984975134	3.640629142	3.481431012	4.204375805	3.957205799	3.819217482	3.739882919	4.176912741	3.664127521	3.72110547
KIAA1211L	7.314100872	1.406042665	2.932055716	1.620865861	1.375743375	0.953695712	1.38098701	2.235654586	1.558829045	3.72110547
AC013402.3	0.969667801	0.109127608	0	0	0.235388845	0	0.08328095	0.419270518	0	0
AC018802.1	0.969667801	0.210577958	0.528202631	0	0.615107351	0.303584331	0.501793134	0.153697792	0	0.241112665
MALL	4.029826858	2.849497025	0.528202631	0	0.235388845	1.522887195	0.672874506	1.086899725	0	0.241112665
LINC01106	2.534048648	1.845189879	0.528202631	0.872031482	0.235388845	1.635922727	0.725672147	0.83747465	0	0.628271096
AC079753.2	0.969667801	0	0.528202631	0.500923517	0	0.303584331	0.08328095	0.292586407	0	0
AC016721.1	0.969667801	0.39429826	0.528202631	0.500923517	0.437704982	0.303584331	0.236674922	0.419270518	0	0.241112665
INHBB	3.403798884	1.713123477	0.914000208	0.500923517	0	0.303584331	0.618071014	0.643473295	0	0
AC073257.2	1.954259153	0	0	0	0	0	0.162015671	0	0	0
LINC01889	0.969667801	0.109127608	0	0	0.235388845	0	0	0.292586407	0	0
MYO7B	3.528857028	1.015416051	0.914000208	0.500923517	1.79955811	0.303584331	0.37531544	1.086899725	1.558829045	0.241112665
AC010976.2	5.962015301	0.557243396	0	0	1.560452737	0.303584331	0.30765993	1.008453654	0	0.447640218
LIMS2	7.887304958	3.843771935	1.868998205	4.298684792	4.406232879	4.319817583	3.69425062	3.559741294	3.134974126	4.220691564
GPR17	1.954259153	0.557243396	0	0.872031482	0.615107351	0.303584331	0.162015671	0.743732475	0	0.788782055
LINC01854	0.969667801	0.109127608	0	0.500923517	0	0	0.162015671	0	0	0
LINC01087	1.544376177	0	0	0	0	0.303584331	0	0.292586407	0	0.241112665
LINC01832	0.969667801	0.210577958	0	0	0	0.303584331	0.236674922	0.153697792	0	0
AC005042.2	1.954259153	0.210577958	0.528202631	0.500923517	0	0	0.501793134	0.292586407	0	1.670317402
NOSTRIN	6.261395007	3.622335275	2.03383522	2.476721389	1.27369008	3.641099842	0.7766056	4.167918098	1.558829045	3.854083873
AC104088.1	4.189904619	1.362619454	0.528202631	1.96563062	1.27369008	1.838458292	1.622865683	1.299491991	2.773666983	2.37400682
AC104088.3	0.969667801	0	0	0	0	0.303584331	0.08328095	0	0	0.788782055
ITGA6-AS1	1.544376177	0	0	0	0	0	0.439939844	0.419270518	0	0.628271096
CHRNA1	0.969667801	0.109127608	0	0	0	0	0.08328095	0.419270518	0	0.241112665
AC019080.4	0.969667801	0.305360622	0.528202631	0.500923517	0.235388845	0.303584331	0.439939844	0.535722825	0	0.241112665
OSGEPL1-AS1	2.946492673	2.050687365	2.181754964	2.111349571	1.375743375	2.097239083	2.032129275	1.971899925	1.558829045	1.89861764
CAVIN2	8.158062854	2.700508082	1.218095595	1.166945108	0.615107351	1.92997406	0.964061464	1.232049706	4.21064728	0.447640218
AC073973.1	0.969667801	0	0	0	0	0	0	0.292586407	0	0.241112665
AC011997.1	3.942593697	2.104398664	2.03383522	2.768008103	1.27369008	2.72704193	2.17186428	2.727017238	2.773666983	2.730970103
BOLL	0.969667801	0.210577958	0	0	0.235388845	0.303584331	0.501793134	0.153697792	0	0.241112665
LINC01923	0.969667801	0.210577958	0.528202631	0	0.235388845	0.303584331	0	0.419270518	0	0.241112665
CFLAR-AS1	5.667785966	3.993620699	4.002924615	3.836309185	3.401916488	3.557473811	5.056044691	3.353069169	4.354837355	3.048960435
BMPR2	10.27969521	8.200488745	7.568261019	7.44724691	7.800152049	7.839944322	7.39268343	7.689986856	7.327184271	7.905926941
AC012668.2	1.544376177	0	0	0.500923517	0	0	0	0	0	0
LINC00608	1.954259153	0.210577958	0.528202631	0	0	0	0	0.292586407	0	0
FEV	1.544376177	0.39429826	0	0	0	0	0	0.153697792	0	0.241112665
IHH	5.612337162	0.305360622	0.914000208	0.500923517	0.235388845	0.554258689	0.162015671	0.153697792	0	0
AC097468.4	0.969667801	0.478070085	0.528202631	0.500923517	0.235388845	0.554258689	0.08328095	0	0	0.241112665
RESP18	0.969667801	0.109127608	0	0	0	0.303584331	0.08328095	0.419270518	0	0
AC079834.2	0.969667801	0	0	0.500923517	0.235388845	0.554258689	0.08328095	0.153697792	0	0.241112665
AC073052.2	1.544376177	0.703638181	0.528202631	0.500923517	0.615107351	0.554258689	0.37531544	1.299491991	0	0.628271096
SPP2	0.969667801	0	0	0.500923517	0	0	0	0.292586407	0	0
AC066595.2	2.273085671	0	0	0	0.235388845	0	0	0.292586407	0	0
AC018816.1	7.047662436	5.139922164	5.396372598	5.4097953	4.576636683	5.682418673	4.377706874	4.782955195	5.006223502	5.733527959
AC083855.2	3.643934115	0.703638181	3.163235508	0.500923517	0.437704982	0	0.30765993	0.535722825	1.558829045	0.447640218
TMEM40	2.273085671	0.632296885	0	0.500923517	0.235388845	1.400236624	0.501793134	0.743732475	1.558829045	1.064484919
AC090004.2	1.544376177	0.210577958	0	0.500923517	0	0	0.30765993	0.535722825	0	0
LSM3	4.641530999	3.819889211	3.090215584	3.917818459	3.194134888	3.34114198	2.991441367	3.600423222	3.134974126	3.111024861
LINC02011	0.969667801	0.109127608	0.528202631	0	0.437704982	0	0	0	0	0
FGD5	7.568357092	5.667241445	2.845959612	3.2176003	1.375743375	4.385954958	1.650436732	2.516397727	2.290510657	1.750499294
GALNT15	7.01596366	4.410922017	1.868998205	3.280585482	3.646111867	3.468700491	1.755735805	4.753195019	2.773666983	2.322471751
RAB5A	7.128937675	6.057684573	6.496822542	6.202532306	5.911519313	5.984111952	6.50824339	5.682653311	6.500208143	6.190494791
UBE2E1-AS1	0.969667801	0.109127608	0	0	0.235388845	0	0.162015671	0.292586407	0	0
LINC00691	0.969667801	0.305360622	0	0.500923517	0	0	0.162015671	0.419270518	0	0
AC025614.2	1.544376177	0.109127608	0	0	0.235388845	0	0	0	0	0
LINC01985	1.544376177	0.39429826	0	0	0.235388845	0.554258689	0.162015671	0.419270518	0	0
AC097639.1	2.273085671	0.898660436	0	0.500923517	0	0.303584331	0.30765993	0	0	0.628271096
CMTM8	8.966710143	7.005063016	3.362436167	4.358297752	2.343735193	4.767187548	5.066316169	3.868140101	5.633828043	5.463073448
LINC01811	9.485662353	1.642261363	1.218095595	4.848647084	1.4710521	2.621185191	3.309422736	3.054346611	0	3.959056731
AC018359.1	3.115552145	0	0	0.500923517	0	0	0	0.153697792	0	0
SCN10A	0.969667801	0.305360622	0	0	0.235388845	0	0.30765993	0.419270518	0	0.241112665
AC092053.3	2.754959655	0.632296885	0.914000208	1.96563062	0.77306456	1.400236624	0.7766056	1.086899725	0	1.750499294
VIPR1	6.089313224	2.104398664	2.932055716	1.96563062	0.235388845	2.675084238	1.347688502	2.516397727	2.773666983	0.788782055
VIPR1-AS1	3.643934115	0.557243396	1.469117882	0	0	0.767757219	0.561103223	1.232049706	0	0.241112665
KIAA1143	4.748274399	3.867265729	3.163235508	3.749917589	2.883633245	3.406330566	2.925265279	3.384469027	3.664127521	3.22767589
CLEC3B	5.225691571	4.241480912	1.868998205	0.872031482	0.437704982	1.838458292	1.129937466	0.535722825	1.558829045	0.628271096
CCR5AS	2.534048648	0.305360622	1.868998205	0	0.437704982	0	0.162015671	0.292586407	0	0
CCRL2	2.534048648	0.109127608	2.03383522	0	0.235388845	0	0	0	0	0
LINC02009	3.115552145	0	0	0.872031482	0	0	0	0.292586407	0	0
LTF	2.273085671	0.210577958	0.914000208	0	0.235388845	0.303584331	0.08328095	0.292586407	0	0.241112665
CAMP	2.534048648	2.206170622	0.914000208	0	0.235388845	0.554258689	0	0.292586407	0	0.447640218
IP6K2	6.382347443	5.41165041	5.219353467	5.491937364	5.040029618	4.839779283	5.690131607	5.688954738	5.633828043	5.824324277
PRKAR2A	7.687168313	6.385141021	6.424405342	6.349314187	6.566076722	6.273356763	6.069092248	6.161845805	6.87981326	6.534178922
RHOA-IT1	0.969667801	0.210577958	0.528202631	0.500923517	0	0	0.30765993	0	0	0.447640218
SEMA3F-AS1	5.797744704	1.528981262	2.181754964	3.508172346	1.724175194	2.316585512	1.206231731	3.678499312	2.773666983	2.91619731
SEMA3F	5.772672655	2.911076756	0.528202631	3.2176003	0.437704982	1.522887195	1.853869366	3.166974426	1.558829045	4.008811248
U73169.1	3.643934115	0.557243396	3.013301911	1.620865861	0.77306456	0.303584331	0.618071014	1.484743015	1.558829045	0.628271096
HYAL1	5.747157171	1.489154498	1.218095595	1.411684687	1.871196981	1.740741763	2.246028437	2.165085228	1.558829045	1.49520314
HYAL2	7.927615426	3.745773101	2.315908948	3.151739281	2.737939292	3.086549854	2.416298703	2.79869442	2.773666983	2.213526722
SEMA3G	6.243257566	1.747290657	0	0.500923517	0.235388845	0	0.37531544	1.086899725	0	0.447640218
ACTR8	3.750506261	2.494664931	2.656628372	2.677293718	2.699094863	2.917965345	3.55530787	2.544469097	2.290510657	2.563500756
DNASE1L3	7.845835718	2.734971785	1.469117882	2.677293718	1.163864459	1.400236624	1.594757447	1.008453654	0	0.447640218
LINC02040	0.969667801	0.109127608	0	0.500923517	0	0.303584331	0.162015671	0.292586407	0	0.447640218
AC063944.3	1.544376177	0.210577958	0	0	0	0.554258689	0.08328095	0.292586407	0	0.241112665
SEMA5B	6.950396892	2.156181869	1.469117882	2.933932548	1.644635201	2.565194063	0.725672147	4.337947914	2.290510657	1.826458506
MYLK-AS2	0.969667801	0.210577958	0	0.500923517	0.615107351	0.554258689	0	0.153697792	0	0
MUC13	1.954259153	0.39429826	0.528202631	0	0.77306456	0	0.236674922	0.743732475	0	0.241112665
HEG1	8.778024701	6.669774975	5.411438194	5.4097953	3.562018083	5.65585748	6.902212962	5.61145785	6.15099146	6.002716767
C3orf22	1.954259153	0.109127608	0.528202631	0	0.235388845	0.303584331	0.162015671	0.292586407	1.558829045	0.933209434
LINC01471	0.969667801	0.305360622	0	0	0.235388845	0.554258689	0.08328095	0.292586407	0	0.241112665
EFCC1	4.400960128	0.305360622	0.528202631	0	1.644635201	0.554258689	0.236674922	0.419270518	0	0.241112665
EFCAB12	1.954259153	0.210577958	0	0	0.235388845	0	0.162015671	1.086899725	0	0.447640218
AC107027.1	1.544376177	0.109127608	0.528202631	0	0.437704982	0.303584331	0.08328095	0.153697792	0	0.241112665
SLCO2A1	10.64952796	2.453865797	2.845959612	4.968261146	1.163864459	2.097239083	2.400148006	4.084338515	0	3.835821068
AC096992.3	0.969667801	0.109127608	0	0.500923517	0.615107351	0	0.501793134	0.292586407	0	0
SLC35G2	6.048116117	3.859476897	2.932055716	3.280585482	1.939446186	3.374104437	5.030041425	4.0357241	3.870169752	3.701066996
IL20RB-AS1	2.754959655	1.070431649	0.914000208	0.500923517	0.77306456	2.016029288	0.825802029	0.83747465	1.558829045	1.184805152
LINC01391	2.946492673	0.109127608	0	0	0	0	0.08328095	0.419270518	0	0
FOXL2	3.849744553	0	0	0	0	0	0	0	0	0.241112665
FOXL2NB	3.403798884	0	0	0	0	0	0	0.153697792	0	0
AC093001.2	1.544376177	0.109127608	0.914000208	1.166945108	0.235388845	0.303584331	0.236674922	0	0	0
AC093001.1	3.115552145	0.39429826	0.528202631	0	0.615107351	0	1.049382133	0.743732475	0	0.447640218
TM4SF18	6.187435612	1.015416051	2.03383522	2.111349571	3.221804009	1.11838284	3.229414482	1.796255354	1.558829045	3.141083717
TM4SF1	7.720328557	4.872203212	1.218095595	2.243691085	3.562018083	4.509774812	1.566090674	1.971899925	4.354837355	1.826458506
TM4SF1-AS1	1.954259153	0.109127608	0	0.500923517	0.915421422	0.303584331	0.30765993	0	0	0
LINC01214	0.969667801	0.305360622	0.528202631	0	0	0.303584331	0.30765993	0.153697792	0	0
LINC02066	1.544376177	0.632296885	0.528202631	0.872031482	0.437704982	0	0.725672147	0	0	0
AC078788.1	3.942593697	0.210577958	1.469117882	0	0.615107351	0.767757219	0.162015671	1.232049706	1.558829045	0.241112665
AC069439.2	0.969667801	0	0	0	0	0	0	0	0	0.447640218
LINC01997	0.969667801	0	0	0.500923517	0.235388845	0.303584331	0.162015671	0.153697792	0	0
SKIL	8.158062854	7.203463209	6.612157531	6.670641384	5.782757569	6.739598962	5.299695577	5.85786796	6.069723048	6.934632821
AC026316.3	0.969667801	0.210577958	0	0	0	0	0.08328095	0.292586407	0	0
AC068759.1	1.544376177	0.210577958	0.528202631	0	0.235388845	0	0.439939844	0	0	0
NAALADL2-AS1	1.544376177	0.632296885	0	0.500923517	0.437704982	0.303584331	0.37531544	0	0	1.064484919
MRPL47	4.464966914	3.667642214	3.013301911	3.877639383	3.165924714	3.770530504	3.584187565	3.834429544	3.664127521	3.361360746
LINC01206	1.544376177	0.39429826	0	0	0.235388845	0	0.439939844	0.535722825	0	0.241112665
EHHADH-AS1	0.969667801	0.109127608	0	0	0.615107351	0	0.162015671	0.292586407	0	0.241112665
LINC02052	0.969667801	0.109127608	0	0	0.235388845	0	0.08328095	0.153697792	0	0.447640218
TBCCD1	4.526254194	3.159654809	3.481431012	3.508172346	3.725572689	2.917965345	3.674243253	3.503650307	3.134974126	2.950550934
AC007920.2	0.969667801	0.109127608	0	0	0	0.303584331	0.30765993	0	0	0
TP63	5.463607154	1.747290657	2.315908948	2.58049035	0.77306456	2.016029288	2.227841751	2.544469097	3.423676481	2.032934936
AC024559.1	2.754959655	0.39429826	0	0.500923517	0.915421422	0	0.725672147	0.925495588	0	0.933209434
AC024559.2	1.954259153	0.478070085	0	0.500923517	0.235388845	0.767757219	0.236674922	0.535722825	0	0.788782055
TMEM44	6.148983726	2.665200905	1.218095595	2.243691085	3.137151903	1.266181899	1.506989518	2.200801351	4.354837355	2.471862741
AC046143.1	3.942593697	0.836536817	0.914000208	0.500923517	1.560452737	1.11838284	0.7766056	1.363921822	2.290510657	1.398971197
LSG1	5.332492177	4.142256229	3.788874739	3.956908799	4.332005441	4.268145602	3.66074918	4.045578919	5.006223502	4.302764713
AC090018.2	1.954259153	0.210577958	0.528202631	0	0	0.767757219	0.236674922	0.292586407	0	0
AC016949.1	3.266862442	2.104398664	2.438642595	2.364906138	2.699094863	2.316585512	2.333674076	2.428749642	2.773666983	2.518409217
DLG1	9.845639998	8.726761012	8.288647606	8.699412882	9.280343073	8.929797079	8.264221142	9.108703451	8.54943845	8.760112262
AC128709.3	2.273085671	0.109127608	0	0	0.437704982	0.554258689	0.08328095	0	0	0.241112665
AC055764.2	1.544376177	0.478070085	0.528202631	0	0.437704982	0.554258689	0.37531544	0.535722825	0	0
AC139887.4	2.273085671	1.567738047	1.218095595	0.872031482	1.163864459	1.400236624	1.049382133	1.161299394	1.558829045	1.398971197
AC147067.2	1.954259153	0	0	0	0	0	0	0	0	0
AL121750.1	1.544376177	0.109127608	0	0.872031482	0.615107351	0.767757219	0.30765993	0.643473295	0	0.447640218
ZBTB49	4.333981237	3.257729574	3.013301911	3.280585482	3.583505518	3.498902625	3.488133956	3.559741294	3.423676481	3.618008159
AC112254.1	1.544376177	1.123426124	0.528202631	0.872031482	0.235388845	0.554258689	0.439939844	0.419270518	0	0.628271096
ABLIM2	6.653526098	4.198907272	3.423160093	4.171517869	2.18411515	4.815985583	3.433635639	4.890755703	2.773666983	4.40540199
DRD5	0.969667801	0	0	0	0	0	0	0.419270518	0	0
AC116651.1	0.969667801	0	0.528202631	0.500923517	0.615107351	0	0.236674922	0	0	0.241112665
LDB2	12.10014468	9.504956406	6.034549973	5.758496389	5.201604287	8.589087098	7.136553348	7.134524762	7.460686559	5.560824249
AC104656.1	2.534048648	0.771617258	0	0	0.437704982	1.266181899	0.162015671	0.153697792	0	0.241112665
AC097505.1	0.969667801	0.210577958	0	0	0	0.554258689	0.08328095	0.292586407	0	0.241112665
LINC02261	0.969667801	0.210577958	0	0	0.235388845	0	0.162015671	0.743732475	0	0.241112665
KLHL5	8.283172782	5.870796396	7.262426921	5.024543727	6.264008403	6.370482152	5.703354877	6.336571213	6.336140466	5.810362487
AC079921.1	6.048116117	3.957592262	4.828435969	3.45455222	4.037249279	4.767187548	3.713984315	4.829330307	3.664127521	4.442083459
PHOX2B	0.969667801	0.109127608	0	0	0.235388845	0	0.08328095	0.643473295	0	0.241112665
AC080132.1	6.694151518	0.836536817	1.218095595	2.58049035	0.915421422	1.740741763	5.160412268	1.699703292	2.290510657	1.064484919
AC114757.1	7.972346212	0.305360622	0	1.411684687	0.235388845	1.11838284	0.725672147	1.425596849	0	0
LINC02475	1.954259153	0.109127608	0.528202631	0	0	1.266181899	0.08328095	0	0	0
AC096586.2	0.969667801	0.305360622	0	0.500923517	0.235388845	0	0.162015671	0.153697792	0	0
AC104066.3	0.969667801	0.210577958	0.528202631	0	0.235388845	0	0.439939844	0.292586407	0	0.241112665
LNX1	8.167711623	5.074143381	2.315908948	4.574801036	2.487440993	3.585891172	2.316565745	4.112739789	3.134974126	3.959056731
LNX1-AS1	4.847661159	1.678127451	0.528202631	1.620865861	0	0.303584331	0.725672147	2.200801351	0	2.032934936
LNX1-AS2	2.534048648	0.305360622	0.528202631	0	0	0	0	0.153697792	0	0
AC111194.2	3.528857028	1.174542731	0.528202631	0	0.437704982	0.554258689	0.37531544	2.821816715	0	0.447640218
KDR	8.083563716	3.97931711	3.163235508	2.853354385	1.79955811	3.125788218	1.594757447	6.418487476	1.558829045	0.628271096
AC110611.1	4.189904619	1.906949844	2.754397613	2.58049035	2.066961189	1.838458292	2.333674076	2.269685646	3.423676481	2.649664066
AC110611.2	2.273085671	0	0	0	0	0	0	0.153697792	0	0
LINC02429	0.969667801	0.109127608	0	0	0.437704982	0	0.162015671	0	0	0
LINC02271	1.954259153	0.557243396	0	0	0	0.303584331	0.08328095	0.292586407	1.558829045	0.241112665
TMPRSS11E	0.969667801	0.109127608	0	0	0	0	0.236674922	0.153697792	0	0
SULT1B1	7.314100872	1.015416051	3.232736999	0.872031482	0.615107351	0.554258689	0.672874506	1.299491991	3.134974126	0.241112665
SULT1E1	6.49393921	0.305360622	0.528202631	0	1.79955811	1.400236624	0.236674922	0.292586407	0	0
CXCL1	4.464966914	1.123426124	0	0	0	0.953695712	0	0.292586407	0	0.241112665
CXCL2	7.470404158	2.181392746	3.921074955	2.243691085	0.235388845	1.266181899	0.618071014	2.269685646	0	0
AC093677.2	1.544376177	0.109127608	0	0.500923517	0.615107351	0.554258689	0.236674922	0.153697792	0	0.241112665
CXCL9	2.754959655	1.271643748	0	0	0	0	0	0	0	0.241112665
ANXA3	6.224889196	2.534341934	0.914000208	2.243691085	1.375743375	1.266181899	1.129937466	2.052303909	0	0.788782055
AC124016.2	3.266862442	2.050687365	2.181754964	2.364906138	1.79955811	1.92997406	1.877394119	2.751307469	1.558829045	2.607225566
ABCG2	7.893133015	3.575559239	1.469117882	2.768008103	4.280310131	2.777193267	1.206231731	2.544469097	0	0
MMRN1	7.287796538	0.305360622	0.914000208	2.111349571	0	0.554258689	0.501793134	1.971899925	2.290510657	0.241112665
AC097520.2	0.969667801	0	0	0.500923517	0	0	0.162015671	0.153697792	0	0.241112665
EMCN	10.27635446	7.4444445	4.189280973	4.648287681	7.761790831	5.878948894	3.368721763	4.87426101	4.485916787	5.909743075
DKK2	6.759417326	6.082988956	2.754397613	2.364906138	2.004612058	3.437852546	2.524557739	2.994554112	2.290510657	2.269027364
LEF1-AS1	4.526254194	1.780667345	1.469117882	0.500923517	1.044984318	1.266181899	0.236674922	0.743732475	3.870169752	1.826458506
FAM241A	6.314478059	5.026246028	3.834300865	3.280585482	4.465298956	4.908892754	3.085340179	4.176912741	4.716985471	3.483701666
QRFPR	6.797205029	0.109127608	0.528202631	0.872031482	0.437704982	0.953695712	0.236674922	1.648890771	0	0.447640218
AC133530.1	1.544376177	0	0	0	0	0	0.162015671	0.153697792	0	0
ANKRD50	6.415121207	3.875012736	4.711576969	4.267928406	5.194639529	3.934197955	2.639085611	4.238352348	2.773666983	3.760366284
AC110751.1	1.954259153	0.478070085	0	0	0.235388845	0	0	0.925495588	0	0
AC079380.1	6.784718778	4.416241174	1.218095595	1.803522499	0.615107351	3.720142918	0.618071014	1.425596849	3.134974126	0.788782055
AC015631.1	7.005240715	4.116345824	1.218095595	1.166945108	1.163864459	3.819217482	0.964061464	1.699703292	0	0.788782055
AC096763.1	2.273085671	0.478070085	0	0	0.235388845	0.554258689	0	0.153697792	0	0
PABPC4L	3.849744553	1.87640032	0	0	0	1.400236624	0.236674922	0.419270518	0	0.447640218
LINC02462	0.969667801	0.39429826	0	0	0	0.554258689	0.37531544	0.153697792	0	0.447640218
LINC02510	0.969667801	0.305360622	0	0	0	0.303584331	0.08328095	0	0	0
AC108053.1	3.403798884	1.015416051	0	0.872031482	0.77306456	0.953695712	0	0.83747465	0	0.241112665
USP38	5.55467175	4.860544271	4.915553073	4.889630286	4.822347461	4.754725707	4.851506701	4.879780222	4.916103675	4.83124289
AC093864.1	1.544376177	0.39429826	0	0	0.915421422	0.303584331	0	0.419270518	0	0.447640218
AC095055.1	1.954259153	0.39429826	1.218095595	0.500923517	0.615107351	0.953695712	0.37531544	0.83747465	0	0.628271096
RXFP1	7.177503654	1.362619454	1.218095595	1.620865861	1.644635201	0.953695712	1.313603245	1.648890771	1.558829045	0.933209434
AC080079.2	1.954259153	0.305360622	0.528202631	0.500923517	0.437704982	0.303584331	0.501793134	1.008453654	0	0.241112665
AC093849.1	0.969667801	0.109127608	0.528202631	0	0	0	0.37531544	0.419270518	0	0
AC106895.1	0.969667801	0	0.528202631	0	0	0	0.162015671	0.292586407	0	0
AC093801.1	4.029826858	0.478070085	0.528202631	0.500923517	0.235388845	0	0.30765993	1.748786888	0	2.155805242
VEGFC	7.977841291	1.271643748	1.682868569	1.411684687	1.939446186	2.446238275	1.049382133	4.423571935	0	4.937830525
AC108477.1	0.969667801	0	0	0	0	0	0.725672147	0.153697792	0	0.241112665
AC107222.2	0.969667801	0.210577958	0	0.500923517	0	0	0	0	0	0.241112665
AC099343.4	3.266862442	1.362619454	0.528202631	1.166945108	1.27369008	1.400236624	0.873376016	1.796255354	0	1.398971197
TRIML1	1.954259153	0.109127608	0	0	0	0	0.08328095	0	0	0.241112665
AC093909.4	0.969667801	0	0.528202631	0	0.235388845	0	0.08328095	0.419270518	0	0
AC114291.1	2.273085671	0	0	0	0	0	0	0	0	0
TERT	0.969667801	0.109127608	0	0	0.235388845	0.303584331	0.162015671	0	0	0.447640218
AC012629.2	0.969667801	0.305360622	0	0	0.235388845	0	0.236674922	0	0	0
AC093274.1	1.954259153	0.210577958	0.528202631	0.500923517	1.27369008	0	0.439939844	0.925495588	0	0.447640218
AC091946.2	1.954259153	0.898660436	0	0.500923517	0.77306456	0.554258689	0.30765993	0.83747465	0	1.064484919
LINC02228	1.544376177	0.210577958	0.528202631	0.500923517	0.615107351	0.303584331	0.08328095	0.153697792	0	0
AC025171.5	0.969667801	0.557243396	0	0	0.235388845	0	0	0	0	0
AC025171.2	5.667785966	4.910399608	4.117600479	4.032048644	3.352708729	4.319817583	3.518375798	3.337109186	4.354837355	3.798586917
ARL15	11.47495246	8.008709184	9.743838977	8.889460815	9.806753716	8.594341962	8.63797418	8.369953631	9.393219798	7.471242152
AC025175.2	2.946492673	0.958219033	1.469117882	1.411684687	1.375743375	0.554258689	0.873376016	1.086899725	0	0.788782055
AC008780.2	0.969667801	0.210577958	0	0	0.615107351	0.303584331	0	0	0	0
IPO11	6.625792686	5.165416274	5.620361298	6.075084649	5.620730814	5.447105254	5.275552357	5.322242721	6.069723048	5.626042545
LRRC70	1.954259153	0.39429826	0	0.500923517	0.615107351	0.303584331	0	0.419270518	1.558829045	0
AC092354.1	0.969667801	0.305360622	0	0	0	0	0	0.153697792	0	0.447640218
TRAPPC13	6.279307254	5.494448892	5.720534989	5.518310623	5.620730814	5.784027725	5.859165556	5.815298744	5.516058136	5.944248904
MAST4	9.315988875	8.033149456	5.455713423	6.873239332	6.595458212	7.770459444	6.200799945	7.328627004	6.85577333	6.051012673
AC010273.3	1.544376177	0.478070085	0	0.500923517	0.437704982	0	0.162015671	1.161299394	0	0.447640218
ZNF366	7.119025164	1.271643748	3.741971649	2.111349571	0.235388845	1.522887195	0.964061464	2.012661977	0	2.4237643
SV2C	4.984975134	1.015416051	0.528202631	1.411684687	1.163864459	0.554258689	1.242917332	4.607789011	1.558829045	0.933209434
RPS23	8.251764071	7.257063935	6.605622443	6.873239332	6.78126466	6.307886098	5.862116373	6.613288777	7.681908505	6.467536234
AC008592.4	0.969667801	0.557243396	0	0	0.437704982	0.554258689	0.236674922	0.292586407	0	0
LINC02113	0.969667801	0	0.528202631	0	0.437704982	0	0	0.153697792	0	0
SLCO6A1	0.969667801	0.210577958	0	0	0.615107351	0	0.236674922	0.419270518	0	0
AC010395.1	0.969667801	0	0	0	0	0	0.236674922	0.153697792	0	0
STARD4	5.721182284	2.411879209	4.117600479	3.658021302	2.532328851	2.675084238	3.154368589	3.975138248	4.21064728	3.255422263
LVRN	1.954259153	0.632296885	1.218095595	1.166945108	0.235388845	1.11838284	0.618071014	0.292586407	0	0.788782055
LINC02147	10.64348992	5.496961307	3.591354515	5.277086185	1.871196981	5.248105908	6.095661315	4.991058201	8.664619431	2.649664066
LINC02148	0.969667801	0.210577958	0	0	0	0	0.162015671	0	0	0.241112665
AC022118.1	0.969667801	0.557243396	0	0	0	0.303584331	0.162015671	0.153697792	0	0
IL13	0.969667801	0.210577958	0	0	0	0.554258689	0.08328095	0	0	0
AC004775.1	1.544376177	0.109127608	0	0.500923517	0.235388845	0	0.37531544	0.292586407	0	0.241112665
SHROOM1	6.478516331	3.73729793	3.591354515	4.032048644	4.757659422	2.097239083	4.889603506	3.613732871	3.134974126	2.984105514
DNAJC18	6.639726032	3.92064099	2.754397613	3.082727191	3.377522397	4.214553954	3.69425062	3.964788547	3.870169752	3.835821068
ECSCR	5.916957983	0.39429826	0	0.500923517	0.235388845	0.554258689	0.672874506	0.83747465	0	0.628271096
AC113361.1	0.969667801	0	0	0.872031482	0.235388845	0	0	0.153697792	0	0
TMCO6	2.946492673	1.87640032	2.181754964	2.243691085	2.18411515	2.016029288	1.650436732	2.052303909	1.558829045	1.89861764
IK	4.641530999	3.77090392	3.878340214	3.39886203	2.775765202	3.201201533	3.023424853	3.430323458	3.664127521	3.552417242
PCDHB3	2.273085671	1.070431649	0	0	0.235388845	1.400236624	0.236674922	1.161299394	0	0.447640218
ARAP3	7.215212618	2.970135276	1.868998205	0.872031482	2.532328851	3.086549854	1.206231731	3.399916341	4.21064728	0.788782055
AC005753.2	5.984027016	0.632296885	0	0.500923517	0.437704982	2.174120136	0.501793134	3.202644383	2.290510657	0.447640218
AC005753.3	3.403798884	0	0.528202631	0	0	0.303584331	0.162015671	0.743732475	0	0.241112665
AC005753.1	1.544376177	0	0	0	0	0	0	0.153697792	0	0
PCDH1	5.55467175	0.557243396	0.914000208	0	0.615107351	1.92997406	0.37531544	2.953269777	3.134974126	0.933209434
PCDH12	4.798823449	1.362619454	3.481431012	1.803522499	0.615107351	1.92997406	0.501793134	1.299491991	2.290510657	1.750499294
AC005740.4	0.969667801	0.39429826	0.528202631	0.500923517	0.437704982	0.554258689	0.439939844	0.292586407	0	0.241112665
ARHGAP26-AS1	4.400960128	2.474409583	2.932055716	1.411684687	1.163864459	2.016029288	0.561103223	1.886749027	2.773666983	0.933209434
AC008652.1	0.969667801	0	0	0	0	0	0	0.292586407	0	0
AC011396.2	1.544376177	0.478070085	0.528202631	0	0.235388845	0	0.561103223	0.643473295	0	0
PPP2R2B-IT1	0.969667801	0	0	0	0	0	0	0.292586407	0	0
SPINK5	3.403798884	0.39429826	1.218095595	0	1.044984318	0.303584331	0.236674922	0.83747465	0	0
AC131025.3	2.534048648	1.317848593	0.914000208	0.500923517	0.615107351	0.554258689	0.561103223	1.086899725	0	0.447640218
GRPEL2	4.641530999	2.591883564	2.181754964	1.620865861	2.18411515	1.11838284	1.96783509	2.599024529	3.134974126	2.213526722
AC011383.1	2.534048648	0.703638181	0	0	0.915421422	0	0.162015671	0.292586407	0	1.064484919
AC008453.2	2.534048648	0.836536817	0	0.872031482	0.615107351	0.767757219	0.162015671	0.535722825	0	1.295858611
SPARC	9.136007553	7.508101455	4.557575628	5.4097953	5.986020487	6.789323086	5.508081426	6.540237831	5.091043326	5.004751122
NMUR2	2.946492673	0.557243396	0.528202631	1.411684687	0	0.303584331	0.162015671	0.419270518	0	1.184805152
MFAP3	6.314478059	4.623593257	4.997707841	4.784903065	4.522041592	4.385954958	4.484967263	5.550474861	5.171152066	4.580138494
CNOT8	7.639424985	6.195539784	5.202129474	5.130921369	4.951907313	5.33438123	4.373576956	4.255436431	4.916103675	5.22422432
GEMIN5	5.069755706	4.632761215	3.643327102	4.204375805	4.226693388	3.999029932	3.739882919	3.65294057	3.870169752	4.429959636
MRPL22	5.110348039	4.405583176	3.591354515	4.236502024	4.381912281	4.353265229	4.10625812	4.238352348	4.354837355	4.28940601
AC091979.1	0.969667801	0	0	0	0	0	0	0.535722825	0	0
UBLCP1	5.262177339	4.729941227	4.759462302	4.671974307	4.597909078	4.623802649	4.310166082	4.539691139	4.819977092	4.784397239
AC008514.1	3.528857028	0	0.528202631	0.500923517	0.235388845	0	0.08328095	0.153697792	0	0
GABRP	1.544376177	0.39429826	0	0	0.615107351	0	0.30765993	0	0	0
AC022217.2	0.969667801	0.305360622	0.528202631	0	0.235388845	0.554258689	0.236674922	0.419270518	0	0.241112665
STC2	2.534048648	0.210577958	0	0	0	1.838458292	0.08328095	1.008453654	0	0
AC104117.5	0.969667801	0.210577958	0	0	0	0.303584331	0.162015671	0.292586407	0	0
SCGB3A1	1.544376177	0.109127608	0	0	0.437704982	0	1.38098701	0.153697792	0	0.241112665
FLT4	5.027988101	0.305360622	0	0	0.235388845	0	0.618071014	1.008453654	1.558829045	0.241112665
BTNL8	5.893890395	0.305360622	0.914000208	3.39886203	0	0.303584331	0.725672147	1.086899725	0	3.618008159
BTNL3	1.954259153	0.109127608	0	0	0	0	0.08328095	0.419270518	0	0.447640218
BTNL9	9.829014435	2.572956883	3.591354515	5.451450864	1.044984318	0.953695712	2.052939326	2.910769154	1.558829045	3.87211838
AC008443.3	0.969667801	0.210577958	0	0	0	0	0.162015671	0.153697792	0	0
AL035693.1	1.954259153	1.317848593	0.528202631	0	0	0.303584331	0.30765993	0.535722825	0	0
SERPINB6	8.036944825	6.498558735	7.211691309	6.604481173	7.152259676	6.631289335	5.933990905	6.889817359	6.110929419	6.671811816
BMP6	7.373674405	1.123426124	3.693492316	1.803522499	1.044984318	0.554258689	4.946317394	3.288141724	2.290510657	0.628271096
TXNDC5	5.188259084	4.498783987	4.042171473	3.877639383	4.41824114	3.667931606	3.510874561	3.445290016	4.050429424	3.282645062
SLC35B3	6.148983726	5.841441549	5.334485879	5.556987998	5.805793812	5.551656388	5.253247761	5.38568633	5.576144478	5.498334925
SYCP2L	5.846618332	4.241480912	3.591354515	3.704701019	2.393244769	4.353265229	2.879398982	4.212340804	3.870169752	3.740869426
AL139807.1	6.733664214	4.895242185	4.530231243	5.702093814	5.24943827	5.46251307	4.394109325	5.84945401	4.606072321	4.524211956
EDN1	6.10947886	0.557243396	0	2.476721389	0.77306456	1.635922727	0.30765993	1.299491991	0	1.184805152
AL441883.1	1.544376177	0.703638181	0.528202631	0.872031482	0.437704982	0.554258689	1.007352437	0.83747465	0	0.933209434
STMND1	0.969667801	0.478070085	0	0	0.235388845	0.303584331	0.672874506	0.292586407	0	0
HIST1H4F	1.544376177	0	0.528202631	0	0.235388845	0	0	0	0	0
BTN1A1	0.969667801	0.557243396	0.528202631	0	0.437704982	0	0.37531544	0.153697792	0	0
AL662791.2	0.969667801	0.109127608	0	0	0.235388845	0.303584331	0.30765993	0.292586407	0	0
OR2J3	0.969667801	0.305360622	0	0	0	0	0	0.153697792	0	0
AL645929.2	0.969667801	0.305360622	0	0.500923517	0.615107351	0	0.162015671	0.153697792	0	0.241112665
AL662797.1	0.969667801	0	0	0.500923517	0.235388845	0	0.162015671	0	0	0.241112665
LY6G6C	0.969667801	0.478070085	0	0.500923517	0	0.554258689	0	0.419270518	0	0
NELFE	4.333981237	3.172285009	3.163235508	3.082727191	3.24895244	3.046214378	2.807743846	2.677174335	3.870169752	3.111024861
NOTCH4	7.454726235	2.104398664	1.682868569	2.243691085	1.724175194	2.565194063	1.347688502	2.367212162	0	0.933209434
SLC26A8	2.754959655	1.747290657	1.682868569	2.243691085	1.27369008	1.266181899	1.38098701	1.648890771	1.558829045	1.750499294
KCNK17	5.583792552	5.001687524	2.551748677	2.476721389	1.044984318	2.316585512	1.704046748	1.54155956	2.290510657	1.295858611
KCNK16	0.969667801	0.39429826	0	0	0.235388845	0	0.08328095	0	0	0
AL139275.1	0.969667801	0.210577958	0	0	0	0.303584331	0	0.643473295	0	0.241112665
PRICKLE4	1.544376177	0.836536817	0	0	0.77306456	0.303584331	0.37531544	0.743732475	0	0.628271096
GNMT	1.954259153	0.557243396	1.218095595	0.872031482	0.235388845	0	0.672874506	0.743732475	0	1.064484919
ADGRF5	8.571837122	1.713123477	1.218095595	1.620865861	0.77306456	3.694273441	1.129937466	1.929952608	2.290510657	0.241112665
AL096772.1	2.946492673	0	0	0	0	0.554258689	0	0	0	0
AL451166.1	0.969667801	0	0	0.500923517	0.235388845	0	0.236674922	0.153697792	0	0.241112665
C6orf141	1.544376177	0	0	0	0	0.953695712	0.08328095	0	0	0
GSTA2	0.969667801	0	0	0	0.235388845	0.303584331	0.30765993	0.153697792	0	0.241112665
AL034374.1	0.969667801	0.109127608	0	0	0.437704982	0	0.162015671	0.743732475	0	0
AL357507.1	3.750506261	1.406042665	1.469117882	1.96563062	1.79955811	1.635922727	2.032129275	2.052303909	2.290510657	1.184805152
AL121977.2	1.544376177	0.632296885	0	0.500923517	0	0	0.08328095	0.153697792	0	0.933209434
UBE2J1	7.205877376	5.395582408	4.662047519	4.49736935	5.078372347	5.714946921	4.555934757	4.806329082	5.091043326	4.726097581
QRSL1	5.494605105	4.528559311	5.037094949	4.523644392	4.918479647	4.908892754	5.050881398	4.765172858	5.091043326	4.929242897
AL589684.1	1.544376177	0.210577958	0	0	0.235388845	0.303584331	0	0	0	0
AL513123.1	0.969667801	0	0	0	0	0	0.162015671	0.153697792	0	0
ROS1	0.969667801	0.305360622	0.528202631	0	0.235388845	0.303584331	0.30765993	0.292586407	0	0.241112665
AL354936.1	1.544376177	0	0	0	0	0	0.08328095	0.643473295	0	0.447640218
Z84486.1	0.969667801	0	0	0	0	0.554258689	0.162015671	0	0	0.241112665
HEBP2	4.894899617	4.135822123	3.741971649	4.032048644	3.725572689	3.795079365	3.605474169	2.994554112	3.870169752	3.309363682
AL050338.1	0.969667801	0.210577958	0.528202631	0	0.437704982	0	0.30765993	0.419270518	0	0.241112665
AL359313.1	0.969667801	0.109127608	0.528202631	0	0.235388845	0.303584331	0.162015671	0.153697792	0	0.241112665
LRP11	6.61172346	5.015772103	3.591354515	4.740786548	4.689934162	4.449192838	4.2840002	4.446068168	3.134974126	4.354995896
AL355312.4	4.526254194	0.109127608	0	0	0	0	0	0.153697792	0	0.447640218
RAET1E	1.544376177	0.39429826	0	0.500923517	0.235388845	0	0.439939844	0.419270518	0	0.628271096
AL450344.2	0.969667801	0.109127608	0.528202631	0	0	0	0.08328095	0.535722825	0	0.447640218
SYNE1-AS1	0.969667801	0.305360622	0	0.500923517	0	0.554258689	0	0.153697792	0	0
MYCT1	7.215212618	0.632296885	0.528202631	0	0.437704982	0	0.439939844	1.161299394	0	1.670317402
VIP	2.273085671	0	0	0.500923517	0	0	0	0.419270518	0	0.241112665
AL391361.2	0.969667801	0.305360622	0	0	0.235388845	0	0	0.292586407	0	0
PRR18	0.969667801	0.305360622	0	0	0.235388845	0.303584331	0.439939844	0	0	0.241112665
AL596442.4	2.754959655	0	0.528202631	0	0	0.303584331	0.162015671	0	0	0
AL596442.2	3.266862442	0	0	0.500923517	0	0	0	0.153697792	0	0.241112665
LINC01624	2.273085671	0.305360622	0.528202631	0.500923517	0	0.303584331	0	0	0	0
GPR146	4.695889702	1.605480845	1.868998205	3.609780571	3.327460797	1.635922727	2.925265279	2.335430265	2.290510657	1.89861764
AC073957.2	0.969667801	0	0	0.500923517	0.615107351	0	0.08328095	0.153697792	0	0
AC007009.1	1.544376177	0	0.528202631	0.500923517	0.235388845	0.303584331	0.08328095	0.743732475	0	0
AC013470.2	0.969667801	0	0	0	0.235388845	0.554258689	0.30765993	0.292586407	0	0.241112665
TSPAN13	5.694731146	0.478070085	0.914000208	1.411684687	1.163864459	1.838458292	4.373576956	3.799912408	1.558829045	1.89861764
AC005082.2	1.544376177	0.703638181	0	0	0.235388845	0.767757219	0.672874506	0	0	0.933209434
KBTBD2	7.24286129	5.424905048	5.814202427	5.113727587	6.230349579	4.874749846	5.539756375	5.080051521	6.027305046	5.377281922
BBS9	10.69944021	9.380711801	8.158521976	9.196560578	8.861001276	8.60392645	8.593168612	9.689852087	8.382801277	8.395724736
AC008080.4	3.266862442	1.747290657	0	1.96563062	1.044984318	1.11838284	0.618071014	0.535722825	0	0.933209434
AC083864.2	0.969667801	0.478070085	0	0	0.615107351	0	0.236674922	0.292586407	0	0
RAMP3	8.93598621	3.594452032	1.469117882	0	1.27369008	2.565194063	1.536842716	2.727017238	0	1.064484919
AC073968.2	3.266862442	1.070431649	0	1.411684687	0.77306456	0	0.37531544	0.535722825	0	0
PKD1L1	7.680443811	2.880615423	3.537439438	1.620865861	2.126727028	2.446238275	2.757916932	4.991058201	2.290510657	2.322471751
LINC00525	1.544376177	0.109127608	0.528202631	0.500923517	0	0	0.08328095	0.419270518	0	0.241112665
C7orf57	0.969667801	0.210577958	0	0	0.235388845	0	0.162015671	0.419270518	0	0.628271096
GRB10	10.62434703	5.872732311	6.005058397	7.176235209	7.115855586	6.959156533	7.336504478	8.107791124	6.227925042	6.908657014
AC005153.1	2.273085671	0	0	0	0	0	0.30765993	0.743732475	0	0.241112665
AC092634.8	1.544376177	0	0	0	0	0	0	0.419270518	0	0
BCL7B	4.263740731	3.24582869	3.423160093	3.2176003	3.352708729	3.307408757	3.04435993	2.953269777	3.664127521	3.141083717
ABCB1	10.79514347	7.541342951	3.834300865	4.523644392	2.775765202	5.248105908	3.591318054	4.666444435	6.069723048	4.041052518
RUNDC3B	7.77184887	4.776181833	2.181754964	2.853354385	2.18411515	3.842958375	2.17186428	5.710795477	3.423676481	3.141083717
MTERF1	6.893385519	6.473263769	6.12871613	6.075084649	6.391300763	6.621027566	6.250065834	6.070682471	6.110929419	6.253766013
PON2	8.205674051	6.009228328	6.496822542	5.925457256	6.527795286	5.826326172	7.19095988	5.988773119	4.716985471	5.555253935
TECPR1	6.005707932	3.928107346	5.037094949	4.204375805	4.597909078	4.464578493	4.830568581	4.980822484	5.247045628	4.206547023
AC092849.2	0.969667801	0.210577958	0.528202631	0	0	0	0.08328095	0	0	0
ZAN	1.954259153	0.958219033	1.218095595	0.872031482	0.615107351	1.11838284	0.919431165	0.292586407	1.558829045	0.788782055
EPHB4	6.447166956	3.197218454	0.914000208	2.58049035	2.699094863	1.92997406	1.622865683	1.363921822	0	2.095677759
UFSP1	1.544376177	0.305360622	0.528202631	0.872031482	0.77306456	0.303584331	0.37531544	0.419270518	0	0.241112665
ZNHIT1	4.894899617	4.378588532	3.013301911	3.704701019	3.625543482	3.61375958	3.352026426	4.0357241	3.423676481	2.950550934
MYL10	0.969667801	0.703638181	0	0	0.235388845	0.554258689	0.08328095	0.153697792	0	0
SH2B2	3.643934115	1.845189879	2.754397613	1.620865861	1.163864459	1.266181899	1.090221969	2.516397727	1.558829045	1.585415562
RASA4B	4.400960128	1.489154498	2.754397613	2.364906138	0.77306456	2.316585512	0.618071014	2.572004673	2.290510657	1.585415562
RASA4	5.583792552	2.817692591	3.693492316	3.45455222	1.939446186	2.72704193	1.566090674	4.525677168	2.773666983	3.361360746
PUS7	5.110348039	4.109794854	4.002924615	4.415544904	4.240285537	4.69074881	3.540648297	3.856990541	4.354837355	4.041052518
AC073326.1	1.544376177	0.305360622	0.528202631	0	0.235388845	0	1.007352437	0.292586407	0	0.241112665
SMIM30	4.112084828	3.012894824	3.163235508	2.677293718	3.107793556	2.382867865	2.969718209	3.054346611	2.773666983	3.660135228
CAPZA2	7.713757203	6.460448005	7.456493291	6.475818646	6.555242426	6.825522845	6.241026561	6.529744128	6.189971013	6.165119938
WNT2	3.750506261	0.210577958	0	0	0.437704982	0.303584331	0.439939844	0.419270518	0	0
AC002465.1	1.954259153	0.109127608	0	0	0	0	0.08328095	0.153697792	0	0.241112665
TSPAN12	6.005707932	2.880615423	0.914000208	2.111349571	1.644635201	3.272867858	0.672874506	1.299491991	1.558829045	2.155805242
RNF133	0.969667801	0	0	0.500923517	0.235388845	0	0.162015671	0	0	0.447640218
AC073311.1	0.969667801	0.210577958	0	0	0	0	0	0	0	0
LMOD2	2.273085671	0.632296885	1.218095595	0.500923517	0.77306456	0.953695712	0.08328095	0.535722825	0	0.788782055
METTL2B	4.984975134	4.247461584	4.415356086	4.671974307	4.052738531	4.596129434	4.297142461	4.345945338	4.050429424	4.177834986
OPN1SW	1.954259153	0.557243396	0	0	0.437704982	0.767757219	0.236674922	1.363921822	0	0.241112665
AC008264.2	4.464966914	2.104398664	1.682868569	1.96563062	1.871196981	2.097239083	1.506989518	3.415200008	1.558829045	1.750499294
PODXL	8.969471053	2.230530121	2.03383522	4.599714818	1.939446186	2.382867865	2.807743846	6.326502048	2.290510657	2.607225566
TMEM213	1.544376177	0.109127608	0	0	0.235388845	0.303584331	0.561103223	0.643473295	0	0.628271096
TRPV5	0.969667801	0.109127608	0.528202631	0.500923517	0.235388845	0.303584331	0.162015671	0.292586407	0	0.628271096
KEL	1.544376177	0.210577958	0	0.500923517	0.77306456	0.767757219	0.30765993	0.535722825	0	0.628271096
CLCN1	0.969667801	0.109127608	0	0	0.235388845	0	0.30765993	0.743732475	0	0
NOS3	6.667195409	0.958219033	1.469117882	0.872031482	0	0	0.08328095	0.643473295	1.558829045	0.447640218
ATG9B	3.266862442	0.632296885	0	0.500923517	0	0.554258689	0.162015671	1.232049706	0	0.241112665
NUB1	6.089313224	5.506967441	4.850713366	5.006025766	4.618872365	5.202953024	4.681517868	5.251629499	5.576144478	5.238197438
AC018398.1	0.969667801	0	0.528202631	0	0.235388845	0	0.162015671	0.153697792	0	0.241112665
AC021736.1	0.969667801	0.109127608	0.528202631	0	0	0	0.37531544	0.535722825	0	0
C8orf74	1.544376177	0	0.528202631	0.872031482	0.235388845	0.303584331	0.439939844	0.153697792	0	0
SOX7	6.821857934	0.836536817	0.914000208	1.411684687	1.560452737	0.767757219	1.007352437	1.748786888	0	0
AC105001.1	4.112084828	1.362619454	1.218095595	1.411684687	1.560452737	2.621185191	1.96783509	2.677174335	1.558829045	2.095677759
AC011008.1	0.969667801	0	0	0	0.235388845	0	0.08328095	0.292586407	0	0.447640218
AC130352.1	1.544376177	0.836536817	0	0	0.77306456	0	0.30765993	0	0	0.241112665
NAT1	2.273085671	1.070431649	1.682868569	1.411684687	1.4710521	0.953695712	1.129937466	1.232049706	1.558829045	0.933209434
AC023403.1	0.969667801	0.109127608	0	0	0.235388845	0	0.7766056	0.153697792	0	0
AC103719.1	1.954259153	0.109127608	0	0	0	0	0	0	0	0.241112665
TNFRSF10C	3.750506261	0.898660436	2.551748677	0.500923517	0.235388845	0	0.30765993	0.643473295	0	0.447640218
LOXL2	5.332492177	2.610565157	1.469117882	3.45455222	2.292466012	3.237479656	1.41353427	3.503650307	2.773666983	1.826458506
AC090197.1	4.333981237	0.703638181	0.528202631	0.500923517	0.437704982	1.522887195	0.501793134	1.232049706	0	0.628271096
AC104561.1	1.544376177	0.210577958	0.914000208	0.500923517	0.437704982	0	0.30765993	0.535722825	0	0.241112665
AC012574.1	2.754959655	0.210577958	0	0.500923517	0.437704982	0.303584331	0.37531544	0.535722825	1.558829045	0.628271096
AC012574.2	0.969667801	0.210577958	0.528202631	0	0.235388845	0	0.162015671	0	0	0
STC1	9.042085846	1.448196995	1.218095595	0.500923517	0.615107351	1.522887195	1.206231731	2.200801351	0	0.241112665
PPP2R2A	7.898937622	7.123610439	7.415982222	7.009623678	7.224133896	7.123255552	6.824920179	7.118274043	7.492217364	7.300299546
HMBOX1	9.389984747	7.496848543	8.035072144	7.419529169	7.799004451	8.491071655	6.961885462	7.71026405	7.849531811	7.579477501
AC090809.1	2.534048648	0.632296885	0.528202631	0.500923517	1.644635201	1.635922727	0.964061464	0.643473295	0	0.628271096
AC124067.3	0.969667801	0	0	0	0	0	0	0.419270518	0	0
AP006545.3	2.273085671	0.836536817	0.528202631	0	1.375743375	0.767757219	0.439939844	0.83747465	0	0.788782055
AC016813.1	1.544376177	0.109127608	0	0.500923517	0	0	0.08328095	0.153697792	0	0.241112665
TACC1	10.66749192	8.76791036	8.215426434	8.596416385	9.412654765	9.050048648	9.230675591	7.468889165	7.824977599	8.557706221
AC067817.1	2.534048648	0.898660436	0.914000208	0.500923517	1.044984318	0.953695712	1.805636818	0.643473295	0	1.064484919
ADAM18	1.544376177	0.632296885	0.914000208	0.500923517	0.77306456	0.554258689	0.501793134	0.925495588	0	0.788782055
TCIM	7.348443501	2.880615423	0.914000208	0	1.044984318	3.842958375	0.439939844	3.368854522	0	0.788782055
AC022733.2	0.969667801	0.210577958	0	0	0	0.303584331	0.08328095	0	0	0
AC090186.1	1.954259153	0.39429826	0	0	0.235388845	0.767757219	0.162015671	0.83747465	0	0.447640218
AC009646.2	0.969667801	0.39429826	0	0	0	0	0.162015671	0.292586407	0	0.447640218
AC027250.2	0.969667801	0	0.528202631	0	0	0	0.30765993	0.153697792	0	0
SOX17	4.748274399	0	0	0	0	0.303584331	0.08328095	0.535722825	0	0
AC090200.1	0.969667801	0.109127608	0	0	0	0	0	0.535722825	0	0
AC068389.3	2.534048648	1.489154498	0.914000208	1.411684687	1.560452737	1.11838284	0.501793134	0.83747465	1.558829045	1.184805152
AC011124.1	1.544376177	0.39429826	0.528202631	0	0	0.303584331	0.236674922	0.743732475	0	0
LINC00251	0.969667801	0	0	0	0.235388845	0	0	0.535722825	0	0.447640218
TRIM55	0.969667801	0.210577958	0	0.500923517	0	0.303584331	0	0	0	0
PREX2	8.824512949	5.993300992	4.530231243	6.434870751	3.015954143	6.111745477	5.288771447	6.887079525	4.21064728	5.544048368
LINC01603	0.969667801	0.478070085	0	0	0.437704982	0	0.236674922	0.153697792	0	0.241112665
AC111149.1	4.112084828	1.174542731	0	0	0.235388845	0.953695712	0	0.419270518	0	0
AC022868.2	0.969667801	0.210577958	0	0	0	0.303584331	0	0.419270518	0	0.447640218
AC011632.1	1.544376177	0.109127608	0.528202631	0	0.437704982	0.953695712	0.30765993	0.535722825	0	0
AC022274.1	0.969667801	0	0	0	0.235388845	0	0.30765993	0.643473295	0	0
CASC9	1.544376177	0.210577958	0.528202631	0	0	0	0.236674922	0	0	0
AC037450.1	1.544376177	0.836536817	0	0	0.437704982	0.953695712	0.236674922	0.643473295	0	0.788782055
AF181450.1	0.969667801	0.39429826	0	0	0.235388845	0.554258689	0	0.419270518	0	0
AC104211.2	4.748274399	0.836536817	0	0.500923517	0	0.953695712	0.162015671	0.419270518	0	0
AP003692.1	0.969667801	0.210577958	0	0	0	0.303584331	0.08328095	0.292586407	0	0.241112665
COX6C	6.382347443	5.987952564	5.075435263	5.352314929	5.495975651	5.265778665	5.775558594	5.774401256	5.742705514	5.527075117
LINC01181	0.969667801	0.305360622	0	0	0.615107351	0.303584331	0	0	0	0
LRP12	5.939662535	4.673310975	4.584411363	4.92948135	5.070784892	5.078480635	4.954635411	5.172892564	4.916103675	5.037082245
TRHR	1.544376177	0.557243396	0	0	0	0.767757219	0.162015671	0.83747465	0	0
NUDCD1	6.415121207	5.029720507	4.290536406	4.328799155	5.055489208	4.729474367	3.771615766	4.446068168	5.387813005	4.612682501
ENY2	6.261395007	5.687179917	5.202129474	5.556987998	5.235932483	5.230213976	5.246488581	5.103827878	5.091043326	5.743359055
PKHD1L1	9.085999549	2.665200905	2.03383522	3.39886203	2.066961189	2.961993999	1.594757447	2.398308984	1.558829045	3.411548765
RAD21-AS1	0.969667801	0.39429826	0	0.500923517	0.437704982	0.554258689	0.37531544	0.153697792	0	0
FER1L6	1.954259153	1.015416051	0.914000208	1.166945108	0.77306456	1.266181899	0.964061464	0.643473295	0	0.788782055
AC022973.5	0.969667801	0.210577958	0.528202631	0	0.437704982	0	0.236674922	0.292586407	0	0
ASAP1	10.79358636	9.173311618	8.905044524	7.684073461	9.299946083	8.715840734	8.014942064	7.455091248	8.519146728	7.344567657
ASAP1-IT2	3.849744553	2.206170622	2.181754964	1.166945108	2.699094863	1.92997406	1.476505502	1.232049706	1.558829045	1.585415562
AC139019.1	1.954259153	0.836536817	0.914000208	0.500923517	0.615107351	0.554258689	0.618071014	0.535722825	0	0.447640218
AC090987.1	2.534048648	0.305360622	0	0.872031482	0.615107351	0.554258689	0.37531544	0.535722825	0	0.447640218
LINC02055	5.332492177	3.613100609	3.962580163	2.677293718	4.267091595	3.667931606	3.368721763	4.167918098	3.664127521	3.255422263
AC046195.2	1.544376177	0.39429826	0.528202631	0	0.437704982	0	0.439939844	0.925495588	0	0
ARC	0.969667801	0.109127608	0	0	0	0.303584331	0.30765993	0.292586407	0	0.447640218
LY6K	2.273085671	0.771617258	1.218095595	0.500923517	0.77306456	0.303584331	0.08328095	0.643473295	0	0
THEM6	3.643934115	2.104398664	1.682868569	2.111349571	2.126727028	0.554258689	2.152711834	2.335430265	2.290510657	2.213526722
SLURP2	0.969667801	0.109127608	0	0	0	0	0.162015671	0.153697792	0	0
GPIHBP1	4.894899617	0	0.528202631	0	0	0	0	0.153697792	0	0.628271096
RHPN1-AS1	0.969667801	0.210577958	0	0	0.437704982	0	0.501793134	0.292586407	0	0.447640218
DGAT1	4.464966914	2.849497025	3.299043597	3.010247291	2.883633245	3.046214378	2.867700889	3.073739152	4.21064728	3.141083717
FBXL6	2.534048648	1.780667345	1.682868569	2.243691085	1.27369008	1.635922727	1.853869366	1.748786888	1.558829045	1.750499294
RECQL4	1.544376177	0.109127608	0.914000208	0.500923517	0.437704982	0	0.236674922	0.535722825	0	0.241112665
RFX3	9.356628243	8.07788808	8.20249244	8.143974427	8.246496314	8.248230266	8.34025825	8.773560941	8.657683845	8.218524829
AL354707.1	2.273085671	0.478070085	1.218095595	0.500923517	0.437704982	0.554258689	1.41353427	1.008453654	0	0.788782055
ACER2	6.382347443	3.233828818	3.299043597	4.358297752	3.301763132	3.237479656	2.819936253	3.445290016	3.423676481	4.784397239
AL158206.1	4.029826858	1.678127451	0.914000208	1.620865861	1.163864459	1.266181899	0.825802029	1.425596849	1.558829045	2.269027364
AL591222.1	0.969667801	0.478070085	0	0	0	0	0	0.535722825	0	0.241112665
AL353732.1	0.969667801	0	0.528202631	0	0	0	0	0.643473295	0	0
TEK	8.774871567	1.605480845	1.682868569	2.364906138	2.532328851	2.247110657	1.049382133	3.073739152	1.558829045	0.933209434
LINC01242	1.954259153	1.015416051	0.914000208	1.166945108	1.044984318	1.11838284	0.7766056	0.643473295	0	0.447640218
NDUFB6	5.463607154	5.171720026	4.189280973	4.204375805	4.533127143	4.385954958	4.438277559	4.812113859	4.354837355	4.442083459
CCL27	0.969667801	0.210577958	0.528202631	0	0	0.303584331	0.08328095	0.419270518	0	0.241112665
DNAJB5-DT	0.969667801	0.210577958	0	0	0.615107351	0.303584331	0.162015671	0.292586407	0	0
CA9	0.969667801	0.210577958	0	0.500923517	0.235388845	0.554258689	0.37531544	0.535722825	0	0
SPAAR	6.797205029	0.703638181	0.914000208	0.500923517	0.437704982	1.11838284	0.825802029	1.886749027	0	0
AL135841.1	4.894899617	0.109127608	0	0	0	0	0.08328095	0.419270518	0	0
BX255923.1	1.544376177	0	0	0	0.235388845	0.554258689	0.30765993	1.299491991	0	0
AL845472.1	2.754959655	0.109127608	0.914000208	0	0	0	0.725672147	0.535722825	0	0
LNCARSR	1.544376177	0.210577958	0.528202631	0	0.235388845	0.554258689	0.162015671	0	0	0
LINC02843	0.969667801	0.478070085	0	0	0.235388845	0.303584331	0.439939844	0.419270518	0	0.241112665
AL390962.1	0.969667801	0.210577958	0	0	0.235388845	0	0.162015671	0	0	0
LINC01509	1.954259153	0.632296885	0.914000208	0	0.235388845	0.767757219	0.162015671	0.419270518	0	0.447640218
C9orf152	1.544376177	0.632296885	0	0	0.235388845	0.303584331	0.30765993	0.419270518	0	0
RGS3	6.415121207	3.762575526	2.181754964	4.171517869	3.706114006	4.449192838	2.94766295	3.489280064	4.819977092	2.950550934
AL162727.2	0.969667801	0.39429826	0	0	0	0	0.162015671	0.153697792	0	0
AL157702.2	0.969667801	0.305360622	0	0.500923517	0.615107351	0.303584331	0.162015671	0.292586407	0	0.241112665
AC006288.1	2.534048648	0.478070085	0	0.500923517	0.437704982	0.303584331	0.236674922	0.535722825	0	0
LINC01613	1.544376177	0	0	0.500923517	0	0	0	0.153697792	0	0
AL441989.1	0.969667801	0	0	0.872031482	0	0	0	0	0	0
LHX6	5.069755706	0.210577958	0	0	0	0	0.08328095	0.419270518	0	0.241112665
RBM18	4.847661159	3.594452032	3.013301911	2.853354385	3.194134888	3.272867858	3.154368589	3.517878823	3.134974126	2.984105514
MRRF	6.331747071	4.994593333	5.396372598	5.337579732	5.201604287	5.098343243	5.700060405	5.334352866	5.006223502	5.463073448
ADGRD2	0.969667801	0.109127608	0	0.500923517	0	0	0.236674922	0.292586407	0	0.241112665
SH2D3C	7.177503654	1.174542731	3.693492316	1.411684687	2.393244769	1.92997406	1.536842716	2.428749642	5.319145514	1.064484919
AL162586.2	3.942593697	0	0.528202631	0	0	0.554258689	0.37531544	0.535722825	1.558829045	0
ENG	9.813732209	6.981035735	6.02478628	4.032048644	4.253750824	5.309036009	2.832026484	4.716653021	4.485916787	3.436002882
AL162586.1	3.849744553	2.591883564	1.868998205	2.111349571	2.441111525	2.016029288	1.566090674	1.886749027	2.290510657	2.032934936
ODF2	5.069755706	4.192721453	3.788874739	4.298684792	3.889811406	4.494866142	3.897759578	4.065088878	4.716985471	3.798586917
ODF2-AS1	0.969667801	0.305360622	0.528202631	0.500923517	0.235388845	0.303584331	0.439939844	0	0	0
PKN3	4.695889702	1.271643748	1.218095595	2.677293718	2.126727028	1.740741763	1.090221969	1.54155956	2.290510657	1.826458506
HMCN2	3.750506261	0.632296885	0.914000208	0.500923517	0.915421422	1.522887195	0.964061464	1.008453654	0	0.788782055
FUBP3	6.398827389	6.030194888	6.044248032	6.144454621	6.181867661	6.178577649	6.034196892	6.150475117	6.110929419	6.124320944
SURF6	3.942593697	3.054423432	3.481431012	3.2176003	3.165924714	3.374104437	2.867700889	3.014761544	3.423676481	2.690889779
ADAMTSL2	5.297763096	2.572956883	0	3.340935501	0.77306456	1.266181899	3.292022632	1.299491991	0	1.967338869
DBH	1.544376177	0.39429826	0	0	0.235388845	0.303584331	0.236674922	0.419270518	0	0.447640218
NOTCH1	6.720613189	2.534341934	4.662047519	3.151739281	4.052738531	3.406330566	4.352748147	5.041175011	5.319145514	3.199385409
AL590226.1	5.55467175	0.210577958	1.469117882	0	0.235388845	1.11838284	0.37531544	0.419270518	0	0
EGFL7	8.03167072	2.5537786	3.921074955	2.853354385	2.659175543	1.11838284	1.206231731	2.335430265	0	1.826458506
LCN10	1.954259153	0	0	0	0.235388845	0	0.162015671	0	0	0
NPDC1	6.694151518	5.218140145	3.090215584	3.2176003	1.375743375	3.911923295	3.211015801	4.525677168	2.773666983	3.639225453
AL807752.2	0.969667801	0.39429826	0	0.500923517	0.235388845	0.554258689	0.162015671	0.535722825	0	0
BX255925.1	2.273085671	0.109127608	0	0	0	0	0.37531544	0.153697792	0	0
NRARP	4.585043672	0.771617258	2.03383522	0.500923517	0	1.635922727	1.090221969	1.54155956	0	0.447640218
AL450322.2	1.544376177	0	0	0.500923517	0.615107351	0.303584331	0.162015671	0.419270518	0	0.241112665
AL137186.2	4.894899617	2.346515321	2.03383522	1.803522499	0.615107351	2.316585512	1.007352437	0.743732475	0	0.788782055
IL15RA	6.639726032	4.083289395	4.636630195	2.243691085	0.437704982	2.621185191	3.054714639	2.428749642	4.050429424	2.563500756
RBM17	6.916461117	5.236297901	6.072957087	5.181306401	5.605057288	5.753036785	5.365639089	5.404953612	5.576144478	5.364598662
LINP1	1.544376177	0.210577958	0	0	0	0	0.08328095	0.153697792	0	0.241112665
AC025946.1	1.544376177	0.39429826	0.528202631	1.166945108	0.235388845	0	0.37531544	0.419270518	0	0
CDC123	5.694731146	4.832967973	5.318590314	4.695278312	4.441961906	4.815985583	4.616601907	4.777052069	5.319145514	4.716147743
MCM10	1.954259153	0.557243396	0.528202631	0	0.437704982	0.554258689	0.37531544	0.419270518	0	0.241112665
AL157392.4	2.534048648	0.632296885	1.218095595	0.500923517	1.044984318	0.767757219	0.439939844	0.292586407	0	1.295858611
AL157392.1	0.969667801	0.210577958	0.528202631	0	0.235388845	0	0.672874506	0.292586407	0	0.241112665
DNAJC1	9.521848587	7.994999565	7.32741287	7.593952482	7.394886608	8.556252177	7.369022279	7.841212553	8.541924938	7.404655867
AL157831.3	0.969667801	0.109127608	0	0.500923517	0	0	0	0.292586407	0	0
ZNF438	7.833765078	6.522184999	7.331378916	6.739515737	6.372908276	6.733261192	6.734421227	6.510305159	6.781152338	6.978994604
AL365203.2	1.544376177	0.771617258	0.528202631	0.500923517	0.235388845	0.554258689	0.162015671	0.83747465	0	0.788782055
LINC02629	1.544376177	0	0.914000208	0	0.235388845	0	0.08328095	0.292586407	0	0
CCNY	9.193815239	7.634424721	8.411752148	7.45409393	7.421976239	7.182607739	7.75725564	7.619986069	8.184755311	7.52352483
LINC00840	5.399538652	1.489154498	0.528202631	0.500923517	0.77306456	0.953695712	0.30765993	0.743732475	1.558829045	0
LINC02659	1.544376177	0	0.528202631	0	0	0	0	0	0	0
LINC00841	4.894899617	0.632296885	0	0	0.235388845	0	0	0.292586407	0	0
ANTXRL	2.754959655	0.210577958	0.528202631	0	0.615107351	0.303584331	0.162015671	0.153697792	1.558829045	0
SYT15	5.463607154	3.197218454	1.469117882	1.96563062	1.163864459	1.740741763	0.873376016	1.425596849	1.558829045	0.788782055
FO681492.1	3.266862442	1.070431649	1.218095595	0.500923517	0	0.767757219	0.08328095	0.535722825	0	0
JMJD1C	10.50858097	9.753046669	9.900872609	9.306577699	9.499993082	9.871015919	9.472027714	9.481266635	9.494003732	9.623562452
JMJD1C-AS1	2.273085671	0.958219033	0	0	0.437704982	0.767757219	0.501793134	0	0	0.933209434
AC022387.2	4.940640251	2.433025239	1.469117882	2.111349571	2.239307528	3.046214378	2.867700889	1.54155956	1.558829045	2.607225566
NODAL	2.946492673	1.406042665	0.914000208	1.166945108	0.77306456	1.522887195	1.347688502	1.425596849	0	2.155805242
PALD1	7.687168313	3.92064099	6.963437069	4.909693413	5.137676872	3.667931606	5.169969295	4.353898672	4.354837355	4.980018236
AL596247.1	0.969667801	0.632296885	0	0	0	0.554258689	0	0.153697792	0	0.241112665
NUTM2E	0.969667801	0.210577958	0	0	0.235388845	0	0.08328095	0	0	0.241112665
MMRN2	7.148560686	1.713123477	0.914000208	2.243691085	0.235388845	1.522887195	1.242917332	1.971899925	0	1.49520314
ANKRD1	0.969667801	0	0	0	0	0.554258689	0	0	0	0
CYP26C1	0.969667801	0	0	0	0	0	0.236674922	0.643473295	0	0.628271096
NOC3L	5.962015301	4.64187128	4.530231243	3.793759954	4.098232819	4.70377317	3.845042477	4.246919677	4.050429424	4.569125283
PDLIM1	9.298529052	5.770530839	2.03383522	2.933932548	2.575862113	5.814366915	3.220244471	4.297281973	2.773666983	1.670317402
CC2D2B	7.523972857	4.334318144	5.633270047	5.569653415	3.906957446	5.30048768	4.096268088	5.070430165	3.870169752	6.051012673
ARHGAP19	5.55467175	4.174003249	4.584411363	3.704701019	3.686389277	3.720142918	3.53326227	4.627606975	4.354837355	3.335596459
AL353719.1	2.273085671	1.174542731	0.528202631	1.411684687	0.77306456	1.266181899	1.007352437	1.232049706	0	0.447640218
ELOVL3	0.969667801	0.109127608	0	0	0	0	0.162015671	0.153697792	0	0.241112665
CALHM1	0.969667801	0.210577958	0	0	0	0	0.08328095	0	0	0
AL133355.1	1.544376177	0.478070085	0	0	0	0	0.162015671	0	0	0.241112665
ITPRIP	8.878390936	6.474539106	5.902157472	6.399836675	4.052738531	6.410753171	5.550771778	5.113229778	5.247045628	7.338094514
ITPRIP-AS1	2.534048648	0.632296885	0.528202631	0.872031482	0	0.303584331	0.7766056	0.419270518	0	1.184805152
AL355512.1	5.366404862	2.940908199	0.528202631	1.166945108	0.615107351	2.247110657	1.38098701	3.111759313	2.773666983	0.241112665
DUSP5	8.103809315	5.254229961	2.551748677	2.111349571	0.615107351	4.464578493	1.594757447	2.599024529	3.423676481	1.295858611
AL158163.2	1.954259153	0.836536817	0.914000208	0.500923517	1.163864459	0.554258689	0.618071014	0.643473295	0	1.064484919
AL158212.3	2.754959655	1.994898818	2.03383522	1.411684687	1.871196981	0.953695712	1.829954648	1.596223067	1.558829045	1.89861764
HABP2	1.544376177	0.109127608	0	0	0	0	0	0.292586407	0	0
AC012470.1	0.969667801	0.39429826	0	0	0	0	0	0.419270518	0	0
LINC02641	4.641530999	3.507415292	2.438642595	1.166945108	1.044984318	3.201201533	1.536842716	1.232049706	2.290510657	1.184805152
AL157888.1	0.969667801	0.210577958	0	0	0.235388845	0.554258689	0.08328095	0	0	0
TEX36	1.544376177	0.305360622	0	0.500923517	0.235388845	0.554258689	0.439939844	0.743732475	0	0
MGMT	8.118809221	6.775995985	7.132077015	7.095333277	7.093563884	6.898141986	6.845939841	6.657336711	7.4765381	7.216318269
AL157832.2	0.969667801	0.305360622	0	0	0.235388845	0.303584331	0.162015671	0	0	0.788782055
LINC02666	5.583792552	3.537014819	3.591354515	4.648287681	3.495566148	4.449192838	4.169559739	4.369675002	3.664127521	4.774842768
AL354950.1	1.544376177	0.109127608	0	0	0.235388845	0.303584331	0.825802029	0.153697792	0	0.933209434
AL354950.3	0.969667801	0.39429826	0.528202631	0	0	0	0.162015671	0.292586407	0	0.241112665
LINC01166	6.398827389	0.109127608	0	0	0	0	0.501793134	1.086899725	0	0
ADGRA1	4.748274399	0.109127608	0	0.500923517	0	0.303584331	0.08328095	1.161299394	0	0
ADGRA1-AS1	1.544376177	0	0	0	0	0	0.08328095	0.925495588	0	0
AC136475.4	0.969667801	0.305360622	0	0	0.437704982	0.554258689	0.08328095	0.535722825	0	0.241112665
SCT	4.585043672	2.077792958	0	0	0.615107351	0.303584331	0.501793134	0.292586407	1.558829045	1.295858611
ART1	2.534048648	0	0	1.411684687	0.915421422	0.554258689	0.725672147	0.419270518	0	1.184805152
OR51E1	2.273085671	0	0	0.872031482	0	0	0.236674922	0	0	0
OR56A1	1.544376177	0	0	0	0	0.303584331	0.162015671	0.153697792	0	0.788782055
CCKBR	1.544376177	0.632296885	0	0	0.437704982	0.303584331	0.08328095	0.83747465	0	0.933209434
EIF3F	5.399538652	4.879923822	4.662047519	4.718211861	5.040029618	4.449192838	4.450092405	4.777052069	4.819977092	4.316000855
GALNT18	9.633988003	5.793194891	4.080378881	5.945031606	4.394123828	6.197117388	3.433635639	6.926278428	4.716985471	7.912477227
CSNK2A3	1.954259153	0.109127608	0	0	0	0	0	0.153697792	0	0.241112665
PIK3C2A	9.485662353	7.907056924	7.771678648	7.645710201	7.825170984	7.6460915	7.785896054	7.809753491	7.361735767	7.824912089
LINC02718	3.643934115	2.453865797	0.528202631	2.58049035	1.560452737	1.400236624	1.506989518	1.886749027	1.558829045	2.471862741
AC110058.1	0.969667801	0.210577958	0	0	0	0.767757219	0.162015671	0.292586407	0	0.447640218
WT1-AS	0.969667801	0.39429826	0.528202631	0	0.437704982	0	0.30765993	0.153697792	0	0
HIPK3	8.836660922	8.138681443	8.000618779	7.663543166	8.203775597	7.785852118	7.15592007	7.147165995	7.395479098	7.39064897
AL049629.1	2.534048648	0.557243396	0	0.872031482	1.560452737	0.953695712	0.08328095	0.925495588	0	0
C11orf91	3.266862442	0.632296885	0.528202631	0.872031482	2.575862113	1.266181899	0.30765993	1.425596849	1.558829045	0.628271096
CD59	9.305101272	7.24814336	5.933805634	5.945031606	8.610629106	6.219961965	5.629079585	6.787827209	6.227925042	5.480811914
LMO2	7.196481336	3.414788651	4.290536406	1.166945108	1.163864459	1.635922727	1.049382133	2.09088564	0	2.607225566
ELF5	0.969667801	0.210577958	0	0	0.437704982	0.303584331	0.08328095	0.153697792	0	0
RAG1	3.266862442	1.015416051	1.682868569	1.620865861	2.393244769	1.266181899	1.704046748	1.886749027	2.290510657	2.213526722
HSD17B12	6.168337771	5.326636672	4.711576969	5.147912649	4.976479394	5.058340742	5.706641844	5.305936092	4.819977092	5.37095423
AC103855.3	0.969667801	0.109127608	0	0.500923517	0.437704982	0.554258689	0.162015671	0.419270518	0	0
NDUFS3	4.189904619	3.649689815	3.362436167	3.508172346	3.24895244	3.437852546	3.584187565	3.66577654	3.423676481	3.282645062
APLNR	1.954259153	0	0	0	0	0	0	0	0	0
SSRP1	3.942593697	3.221728297	2.315908948	2.364906138	3.425904956	2.016029288	2.597195828	2.625547625	2.290510657	2.769966965
AP003557.1	0.969667801	0.478070085	0.528202631	0.500923517	0	0	0.08328095	0.419270518	0	0
AP000640.1	1.544376177	0.109127608	0	0	0	0.303584331	0.501793134	0.535722825	0	0.241112665
AP003064.1	0.969667801	0	0	0	0.235388845	0	0.37531544	0.535722825	0	0.241112665
TUT1	3.849744553	3.292854298	2.932055716	3.5598708	2.883633245	3.004718669	3.220244471	2.79869442	3.134974126	3.282645062
POLR2G	4.333981237	3.942925127	3.232736999	3.877639383	3.352708729	3.528485435	3.417678936	3.517878823	3.870169752	3.335596459
TMEM223	5.027988101	3.631511205	3.090215584	3.917818459	3.819113797	3.498902625	3.326615478	3.66577654	2.290510657	3.506972418
AP000438.1	1.954259153	0.836536817	0	0.500923517	0.235388845	0.303584331	0.825802029	0.419270518	0	0.933209434
SLC22A9	0.969667801	0	0.528202631	0	0	0	0.236674922	0	0	0
PLAAT2	0.969667801	0.109127608	0	0	0.235388845	0	0.439939844	0	0	0
AP003774.2	0.969667801	0.109127608	0	0	0.235388845	0.303584331	0.162015671	0.153697792	0	0.241112665
GPHA2	2.534048648	1.406042665	0	0	0.235388845	0	0.501793134	0	0	0.241112665
OVOL1-AS1	0.969667801	0.109127608	0	0	0.615107351	0	0	0	0	0.241112665
CCDC85B	6.415121207	4.998144789	3.591354515	3.609780571	3.472717458	3.956133926	3.343605743	3.776433477	4.606072321	2.950550934
CATSPER1	0.969667801	0.109127608	0	0.872031482	0.235388845	0	0.08328095	0.153697792	0	0
AP006287.2	0.969667801	0.305360622	0	0	0.235388845	0	0.236674922	0.419270518	0	0
RIN1	2.534048648	1.362619454	1.469117882	1.411684687	1.4710521	0.554258689	0.501793134	0.743732475	0	0.241112665
RCE1	3.266862442	1.567738047	2.03383522	1.803522499	2.126727028	1.522887195	1.805636818	2.302932427	2.290510657	1.750499294
SYT12	2.273085671	1.642261363	0.914000208	0.872031482	0.77306456	0.554258689	0.873376016	1.299491991	0	0.628271096
MYEOV	3.528857028	0.632296885	0.914000208	0.500923517	2.126727028	0.767757219	0.162015671	0.643473295	1.558829045	0
PDE2A	6.148983726	0.771617258	2.315908948	2.364906138	0	0.767757219	0.672874506	1.886749027	1.558829045	1.295858611
AP002761.1	0.969667801	0.305360622	0.528202631	0	0	0	0.162015671	0.292586407	0	0
LRRC32	7.098993451	5.077504533	1.682868569	1.166945108	1.044984318	4.101001188	1.278693158	1.648890771	2.773666983	1.184805152
AP002812.5	0.969667801	0.305360622	0	0	0.235388845	0.303584331	0.162015671	0.292586407	0	0.241112665
AP002957.1	0.969667801	0.109127608	0.528202631	0	0	0	0.08328095	0	0	0.628271096
PRCP	7.098993451	5.060619914	5.620361298	4.38720526	4.960144596	4.623802649	4.398180964	5.060744213	4.21064728	4.591068268
PRSS23	9.827493477	6.629124292	4.584411363	5.758496389	5.47887803	5.522549696	5.961767198	5.450171589	5.576144478	6.194083609
AP000654.1	3.115552145	0.478070085	0	0.500923517	0.77306456	0.554258689	0.618071014	0	0	0.241112665
SCARNA9	0.969667801	0.210577958	0	0	0.437704982	0	0.30765993	0	0	0
AP003066.1	1.954259153	0.632296885	0.528202631	0.500923517	0.437704982	0.767757219	0.672874506	1.008453654	0	0.933209434
BIRC2	6.148983726	5.208974842	5.923333197	5.181306401	5.529574762	5.447105254	5.382178531	5.442732996	5.387813005	5.451125467
AP000766.1	3.643934115	3.26953309	3.090215584	2.853354385	2.951310186	2.825659639	2.958732725	2.821816715	3.423676481	3.141083717
AP003100.3	0.969667801	0.210577958	0	0.500923517	0	0	0	0	0	0.241112665
AP002518.1	3.403798884	0.836536817	0	0.500923517	0	0	0.162015671	0.535722825	0	0
ZPR1	3.403798884	2.346515321	3.013301911	2.243691085	2.487440993	2.016029288	1.805636818	2.165085228	2.290510657	2.032934936
MPZL2	7.863754404	1.845189879	1.218095595	2.768008103	0.77306456	1.11838284	1.168588875	2.012661977	2.290510657	0.933209434
PDZD3	0.969667801	0.305360622	0	0	0	0	0	0.535722825	0	0.241112665
VSIG2	2.754959655	0	0.528202631	0.872031482	0	0.767757219	0	0.153697792	0	0.241112665
ESAM	7.561053897	1.015416051	0.914000208	1.803522499	0.437704982	3.557473811	0.873376016	2.09088564	1.558829045	1.585415562
AP000866.2	2.754959655	0.771617258	0	0.872031482	0.77306456	1.400236624	0.37531544	0.83747465	0	0.628271096
MSANTD2	6.243257566	5.274872826	5.112782986	5.0787128	5.716227671	5.407850038	4.965652019	5.350343201	5.247045628	5.560824249
AP003501.1	2.946492673	0	0	0	0	0	0.236674922	0.292586407	0	0.241112665
ROBO4	6.746598233	0.39429826	1.868998205	1.96563062	0.437704982	0.554258689	0.919431165	1.971899925	0	1.064484919
AP001993.1	0.969667801	0.210577958	0.528202631	0	0.437704982	0	0.30765993	0	0	0.447640218
SENCR	2.273085671	0.478070085	0.914000208	0	0	0	0	0	0	0
AP002856.4	0.969667801	0.109127608	0	0.500923517	0	0.554258689	0	0.292586407	0	0
TEAD4	6.49393921	3.497412274	1.682868569	2.364906138	3.819113797	3.34114198	1.445363433	2.702311025	0	2.984105514
AC125807.2	2.273085671	0.305360622	0.528202631	0	0.437704982	0.303584331	0.08328095	0.292586407	0	0.241112665
LINC02827	0.969667801	0.305360622	0	0	0	0.303584331	0.672874506	0.419270518	0	0.241112665
GAU1	2.534048648	1.015416051	1.682868569	0.500923517	0.615107351	1.11838284	0.725672147	1.086899725	0	0.241112665
AC005833.2	1.544376177	0.109127608	0	0.872031482	0.437704982	0.554258689	0	1.008453654	0	0
VWF	10.81293046	2.955595749	3.299043597	3.917818459	2.487440993	2.872550598	2.190765796	3.964788547	2.290510657	1.064484919
AC005845.1	2.946492673	0	0.528202631	0	0.235388845	0.303584331	0.08328095	0.153697792	0	0
PLEKHG6	4.189904619	2.02306274	1.469117882	2.243691085	1.163864459	2.247110657	1.090221969	1.161299394	2.290510657	1.826458506
AC006064.5	0.969667801	0.210577958	0	0.500923517	0	0	0.08328095	0.535722825	0	0
GDF3	0.969667801	0.210577958	0.528202631	0	0	0	0	0	0	0
CLEC4C	1.544376177	0.210577958	0	0.872031482	0.615107351	0.303584331	0.37531544	0.292586407	0	0
AC006517.2	1.544376177	0.305360622	0.528202631	0	0	0	0.08328095	0.153697792	0	0.628271096
AC006511.6	2.946492673	1.174542731	1.218095595	0	0.915421422	0.554258689	0.236674922	1.232049706	0	1.398971197
AC024224.2	0.969667801	0.109127608	0.914000208	0	0	0	0	0	0	0
CLEC1A	6.027067843	2.433025239	3.921074955	1.96563062	0.437704982	0.554258689	0.618071014	1.161299394	2.290510657	0
PRB4	1.544376177	0.109127608	0.528202631	0	0.235388845	0	0.08328095	0.153697792	0	0.241112665
AC048352.1	0.969667801	0.557243396	0.528202631	0	0.615107351	0.303584331	0.37531544	0.153697792	0	0.241112665
AC023796.2	0.969667801	0	0	0	0	0	0.873376016	0.292586407	0	0
SMCO2	1.544376177	0.109127608	0.528202631	1.166945108	0.235388845	0.554258689	0.08328095	0.535722825	0	0
PPFIBP1	8.611263013	6.49227645	4.153885862	4.574801036	5.631086024	7.16858431	3.720502682	5.669967281	3.870169752	4.885520833
AC087257.1	1.544376177	0.210577958	0	0	0	0	0	0	0	0
AC140847.2	1.954259153	0.632296885	0.528202631	0	0.235388845	0.953695712	0.7766056	0.643473295	0	1.064484919
CPNE8	9.126143665	6.928957998	8.304874658	8.131214828	7.774691572	6.937266822	7.463854138	7.970986789	6.781152338	7.465314259
LINC02400	0.969667801	0.305360622	0.528202631	0	0.235388845	0.303584331	0	0.292586407	0	0
LINC02450	1.544376177	0.478070085	0	0	0	0.303584331	0.08328095	0.743732475	0	0
OR8S1	0.969667801	0	0	0	0	0	0	0.419270518	0	0
CCNT1	5.747157171	4.991033113	5.253196564	5.006025766	5.289213201	5.202953024	5.043101643	4.949672256	5.453360109	5.144855053
ADCY6-DT	1.544376177	0.39429826	0	0.500923517	0	0	0.501793134	0.292586407	0	0
RND1	5.225691571	4.351079138	0.914000208	0.500923517	0	1.400236624	0.873376016	0.643473295	0	0.933209434
SMAGP	3.643934115	2.254485136	1.682868569	1.803522499	2.18411515	1.400236624	0.501793134	1.232049706	1.558829045	1.398971197
CELA1	0.969667801	0.210577958	0	0	0	0	0.236674922	0.153697792	0	0.447640218
ACVRL1	5.893890395	3.37163185	1.469117882	0.500923517	0.235388845	2.565194063	0.618071014	1.299491991	0	0.447640218
GRASP	7.91047724	3.14691306	5.350208214	2.364906138	4.453677618	3.528485435	1.242917332	3.545921667	1.558829045	3.255422263
AMHR2	0.969667801	0	0	0	0	0	0.162015671	0	0	0
PCBP2-OT1	1.544376177	0.703638181	0.528202631	0.500923517	1.044984318	0.554258689	0.672874506	0.535722825	0	0.788782055
AC079313.2	1.954259153	0.305360622	0.528202631	0.500923517	0.437704982	0.303584331	0.37531544	0.535722825	1.558829045	0.241112665
ITGA5	6.348811816	4.543219653	4.080378881	2.243691085	3.165924714	4.139853686	1.98958641	2.302932427	4.485916787	2.032934936
RBMS2	8.283172782	6.696252722	6.22565949	6.19437727	5.907265361	6.005307419	5.327717151	5.420184288	4.916103675	5.786788314
SDR9C7	0.969667801	0.210577958	0	0	0	0	0	0	0	0
AC137834.2	0.969667801	0	0	0.500923517	0	0.554258689	0.162015671	0.419270518	0	0.241112665
DCTN2	5.463607154	4.690973611	4.759462302	4.718211861	4.544128163	4.567915005	4.169559739	4.716653021	4.819977092	4.19226243
AC108721.1	0.969667801	0.210577958	0	0	0.235388845	0	0.08328095	0.535722825	0	0.447640218
LLPH	4.400960128	3.315804508	3.232736999	2.476721389	3.275599418	3.237479656	2.980620674	2.974059614	2.773666983	2.844934068
AC078889.1	0.969667801	0.210577958	0	0	0	0.303584331	0	0	0	0
AC022511.1	0.969667801	0.210577958	0	0	0	0	0.08328095	0	0	0
LINC01481	1.544376177	0.39429826	0.528202631	0.872031482	0.77306456	0.303584331	0.561103223	0.925495588	0	0.447640218
AC025569.1	6.068861717	1.317848593	4.153885862	1.166945108	2.126727028	1.522887195	0.672874506	3.092874475	0	1.064484919
PTPRB	10.62872004	2.433025239	3.232736999	3.2176003	3.744772408	2.872550598	2.073453467	5.065595318	1.558829045	1.49520314
AC123905.1	1.544376177	0.478070085	0.528202631	0.872031482	0	0	0.439939844	0.153697792	0	0.447640218
LINC02445	0.969667801	0.39429826	0	0	0.235388845	0	0.162015671	0	0	0.241112665
NDUFA12	5.297763096	4.623593257	3.962580163	4.171517869	4.394123828	4.479801798	4.442226601	4.446068168	4.485916787	4.220691564
ELK3	7.546335652	3.527215632	4.759462302	4.358297752	4.369596488	4.302798397	3.368721763	4.074745802	5.689293632	3.660135228
AC008149.2	1.544376177	0.109127608	0	0	0	0.554258689	0.501793134	0	0	0
CDK17	9.181961498	6.318525751	7.003757897	6.837028965	7.31845667	6.991380682	6.688613071	7.025467758	8.278157881	7.17877378
AC010203.2	1.544376177	0.478070085	0	0.500923517	0	0.554258689	0.162015671	0.535722825	0	0.788782055
SLC17A8	1.544376177	0.703638181	0	0	0	0.554258689	0.37531544	1.161299394	0	0
AC068643.1	0.969667801	0.305360622	0.528202631	0	0.437704982	0.303584331	0.08328095	0.419270518	0	0.241112665
CASC18	1.544376177	0.39429826	0	0.500923517	0	0.303584331	0.08328095	0.535722825	0	0
AC011595.2	1.954259153	0.836536817	0	0.872031482	0	0	0	0.153697792	0	0
AC007834.1	0.969667801	0	0	0	0.235388845	0	0.439939844	0.535722825	0	0
ATXN2-AS	0.969667801	0.109127608	0	0	0.235388845	0.303584331	0.439939844	0.153697792	0	0.241112665
AC009731.1	0.969667801	0.109127608	0.528202631	0	0.235388845	0.303584331	0.30765993	0.292586407	0	0.447640218
HRK	0.969667801	0.210577958	0.528202631	0	0.615107351	0	0.162015671	0.419270518	0	0.241112665
AC002070.1	8.35671981	2.984529734	4.415356086	4.267928406	1.4710521	2.506941868	5.228307731	5.468601986	5.516058136	4.429959636
TMEM233	5.870447972	2.181392746	1.469117882	1.96563062	0.615107351	1.635922727	1.38098701	2.6515919	4.606072321	1.89861764
PXN	7.625488717	5.864973015	5.683780113	5.423814551	5.235932483	4.953194939	4.500200649	5.342370187	6.926723751	4.980018236
AC004263.2	3.266862442	1.362619454	1.469117882	0.872031482	1.27369008	1.266181899	0.7766056	1.648890771	1.558829045	1.49520314
C12orf43	2.946492673	2.324052275	2.181754964	1.803522499	2.575862113	2.097239083	2.133301706	2.128462404	1.558829045	1.89861764
AC026333.4	0.969667801	0.109127608	0.528202631	0	0.235388845	0	0.37531544	0.292586407	0	0.628271096
HCAR1	2.946492673	1.174542731	0	1.166945108	1.939446186	0.554258689	0.236674922	0.292586407	0	0.241112665
AC068768.1	0.969667801	0	0	0.500923517	0	0	0.162015671	0	0	0
AC079949.5	0.969667801	0.305360622	0	0	0.235388845	0	0.08328095	0.292586407	0	0
LINC00507	0.969667801	0.109127608	0	0	0.235388845	0	0	0.419270518	0	0
AC073862.1	2.273085671	0.305360622	0	0	1.560452737	1.400236624	0.08328095	0.153697792	0	0.241112665
LINC01257	1.544376177	0	0	0.500923517	0.615107351	0	0.236674922	0.153697792	0	0.628271096
LRCOL1	3.528857028	1.174542731	0	1.166945108	0.437704982	0.303584331	1.090221969	0.153697792	0	1.585415562
AL139327.2	1.544376177	0.109127608	0	0	0	0	0.236674922	0	0	0
AL445985.1	1.544376177	0.109127608	0	0	0	0	0.162015671	0	0	0
AL359538.4	0.969667801	0	0	0	0.235388845	0	0.236674922	0.153697792	0	0
USP12	7.470404158	5.791149173	6.379143395	6.794501273	6.131699679	6.691372802	6.16420916	6.249722259	6.560944477	6.754345843
USP12-AS1	3.643934115	1.780667345	1.868998205	2.58049035	2.004612058	2.446238275	1.853869366	2.367212162	1.558829045	2.37400682
PLUT	1.544376177	0.478070085	0.528202631	0	0.77306456	0	0.618071014	0.419270518	0	0
FLT1	11.6173034	6.22917318	4.636630195	4.827710465	2.848565775	4.974846099	3.433635639	7.827712027	3.134974126	2.4237643
POMP	7.01596366	5.560794036	6.034549973	5.164706143	4.757659422	5.391843914	5.016861897	5.221518083	4.916103675	5.203007565
TEX26	1.544376177	1.015416051	0	0	0.235388845	0.554258689	0.439939844	0.419270518	0	0
KL	4.333981237	2.278048882	2.181754964	0.872031482	0.437704982	1.838458292	2.316565745	0.83747465	0	0.933209434
RFC3	6.720613189	4.824991236	5.396372598	5.229990993	5.35316085	4.996177129	4.377706874	5.293584015	4.916103675	4.885520833
AL161891.1	3.403798884	1.174542731	1.868998205	1.411684687	1.644635201	1.838458292	1.242917332	1.748786888	1.558829045	1.89861764
TRPC4	6.36567707	2.346515321	1.218095595	2.243691085	1.27369008	5.551656388	2.719383878	2.994554112	2.290510657	2.649664066
UFM1	6.348811816	5.534131756	5.526613594	5.130921369	5.62591771	5.740451572	4.940745287	5.260118575	5.453360109	5.588357705
RGCC	9.116211872	5.133477617	3.741971649	3.340935501	2.532328851	3.842958375	2.073453467	5.243090175	4.050429424	1.398971197
NRAD1	4.112084828	2.453865797	1.868998205	2.111349571	1.044984318	1.740741763	0.825802029	1.54155956	1.558829045	2.690889779
TUSC8	0.969667801	0	0	0.500923517	0.437704982	0.303584331	0.162015671	0.643473295	0	0
AL138963.4	1.954259153	0.39429826	0	0.500923517	0	0.554258689	0.08328095	0.419270518	1.558829045	0.628271096
AL359880.1	0.969667801	0.109127608	0.528202631	0	0.437704982	0	0.08328095	0	0	0
SUCLA2-AS1	0.969667801	0.210577958	0	0	0	0.303584331	0.162015671	0.743732475	0	0.447640218
KCNRG	1.954259153	1.015416051	0.914000208	0.500923517	1.044984318	1.400236624	0.672874506	0.743732475	1.558829045	0.788782055
THSD1	6.447166956	3.497412274	2.551748677	3.151739281	2.343735193	3.046214378	3.04435993	3.823015346	0	2.518409217
PCDH17	7.955734267	5.143133674	2.932055716	4.523644392	0.915421422	4.449192838	1.877394119	5.154796176	2.290510657	4.148539909
LINC00364	2.273085671	0	0	0.500923517	0	0.303584331	0.162015671	0	0	0
AL137244.1	0.969667801	0	0	0	0.615107351	0	0.30765993	0.153697792	0	0.447640218
AL136442.1	1.544376177	0.557243396	0	0	0	0.303584331	0.08328095	0.535722825	0	0
LINC00382	0.969667801	0.478070085	0	0	0	0	0.30765993	0.153697792	0	0.241112665
DOCK9-AS1	1.954259153	1.070431649	0.528202631	0	0.235388845	0.554258689	0.162015671	0.743732475	0	0.447640218
NALCN-AS1	4.333981237	0.478070085	0.528202631	0.872031482	0.915421422	0.554258689	2.190765796	1.484743015	1.558829045	1.49520314
AL138689.1	2.534048648	0.478070085	0	0.872031482	0.235388845	0.767757219	0.08328095	0.292586407	0	0
AL163534.1	1.954259153	0	0	0	0	0.767757219	0	0.153697792	0	0
AL162574.1	1.544376177	0.210577958	0	0	0	0	0	0	0	0
ARHGEF7	7.726870115	6.981932807	6.942846041	7.138478133	7.308813408	7.173273949	7.334381172	7.012964857	7.428451206	6.809198943
AL139384.2	0.969667801	0.557243396	0.528202631	0	0.235388845	0.554258689	0.162015671	0	0	0
AL356740.1	1.544376177	0.109127608	0	0.500923517	0.235388845	0	0.725672147	0.643473295	0	0.447640218
DCUN1D2-AS	2.754959655	0.703638181	0.528202631	0.500923517	0.437704982	1.635922727	1.445363433	1.484743015	1.558829045	1.064484919
TMEM255B	5.297763096	1.845189879	3.741971649	1.803522499	0.437704982	0.953695712	1.755735805	1.299491991	1.558829045	2.649664066
BX072579.2	1.954259153	0	0	0.872031482	0	0	0	0	0	0
LINC00452	1.954259153	0	0	0.500923517	0	0	0	0.153697792	0	0
AL160396.1	0.969667801	0	0.528202631	0	0.235388845	0	0.236674922	0.153697792	0	0
LINC01054	0.969667801	0.210577958	0	0.500923517	0	0	0.08328095	0.292586407	0	0
OR11H4	0.969667801	0.305360622	0	0	0	0	0.162015671	0	0	0
PSME2	5.027988101	3.97931711	3.163235508	3.39886203	3.221804009	3.237479656	2.891002984	3.474765242	4.050429424	3.335596459
ADCY4	6.904969454	2.433025239	2.932055716	1.803522499	1.044984318	1.400236624	0.618071014	1.363921822	0	0.933209434
AL133166.1	1.544376177	0.632296885	0	0	0.437704982	1.11838284	0.7766056	0.292586407	0	0
AL133372.2	0.969667801	0.632296885	0.528202631	0	0	0.303584331	0.236674922	0.292586407	0	0
NFKBIA	6.983552724	5.9165561	4.872651992	5.491937364	4.748176868	5.175167016	4.318783636	4.400719349	4.716985471	5.786788314
AL392023.2	4.695889702	0.632296885	1.218095595	0.872031482	0.77306456	1.11838284	1.278693158	2.165085228	1.558829045	0.447640218
SSTR1	1.954259153	0.39429826	0	0	1.044984318	0	0	0	0	0
CLEC14A	7.639424985	1.070431649	0	1.803522499	0.77306456	1.838458292	0.561103223	1.425596849	0	0
AL355835.1	4.263740731	1.966174121	0	1.411684687	0.615107351	1.740741763	0.919431165	1.648890771	0	0.241112665
DDHD1	7.720328557	6.749901595	6.801324913	6.745109559	6.30014809	6.792374668	6.729582205	6.973502606	7.395479098	6.850718384
AL355834.1	1.544376177	0	0	0	0	0	0	0.292586407	0	0
TMEM30B	2.534048648	1.015416051	0	0.500923517	0	1.266181899	0.236674922	0.419270518	0	0
AL355916.2	2.946492673	0.632296885	0.914000208	0	0.915421422	0.303584331	0.08328095	0.643473295	2.290510657	0
AL137191.1	1.544376177	0.109127608	0	0	0	0.554258689	0.236674922	0.153697792	0	0
AL132986.1	0.969667801	0.210577958	0.528202631	0	0.235388845	0	0.236674922	0.535722825	0	0.241112665
AL157996.2	0.969667801	0.109127608	0	0	0	0	0.08328095	0.153697792	0	0.628271096
RGS6	9.54978905	4.954939182	3.693492316	0.872031482	1.871196981	5.746757902	4.060747935	5.604807872	3.134974126	1.398971197
AC004828.2	2.754959655	0.305360622	0	0	0	0.554258689	0.162015671	1.299491991	0	0.241112665
ELMSAN1	7.088872317	6.404004865	5.620361298	5.758496389	6.391300763	6.192504742	5.511844189	5.627949914	6.110929419	5.252036517
LINC02274	1.544376177	0.210577958	0	0	0	0.554258689	0.236674922	1.086899725	0	0.241112665
AC016526.4	0.969667801	0.109127608	0	0	0.615107351	0.554258689	0.162015671	0	0	0.241112665
AC008050.1	7.098993451	2.230530121	2.315908948	1.411684687	1.724175194	2.446238275	3.75900626	5.621375695	3.664127521	1.670317402
LRRC74A	2.534048648	0.39429826	0.914000208	0	0.915421422	0.554258689	0.7766056	0.643473295	0	0.241112665
LINC01629	1.954259153	0.771617258	0	0.500923517	1.560452737	0.303584331	0.08328095	0	0	0
SLIRP	5.747157171	5.323809113	5.202129474	5.322692481	5.289213201	5.367496755	4.995520972	5.504771128	5.091043326	5.299453875
AL049775.3	0.969667801	0.632296885	0	0.500923517	0	0	0	0.153697792	0	0
AL137230.1	0.969667801	0.305360622	0	0	0.235388845	0.767757219	0.08328095	0	0	0.241112665
PSMC1	4.940640251	4.394845854	4.385148919	4.204375805	4.267091595	4.767187548	4.369435182	4.431109723	4.354837355	4.206547023
IFI27	7.553713544	3.928107346	1.218095595	1.96563062	0.915421422	2.446238275	1.730122755	3.034689842	0	2.4237643
AL132708.1	0.969667801	0	0	0	0	0	0.162015671	0.153697792	0	0
LINC02292	1.544376177	0.632296885	0	0	0.437704982	1.266181899	0	0.292586407	0	0
AL157871.4	5.027988101	2.181392746	2.181754964	2.111349571	3.377522397	1.400236624	2.639085611	2.751307469	2.290510657	1.670317402
WARS	7.898937622	5.050393469	4.915553073	4.171517869	6.354278278	4.268145602	5.101701157	4.747168601	5.938533595	3.992416327
JAG2	3.849744553	0.771617258	1.469117882	1.96563062	1.27369008	0	1.566090674	1.796255354	2.290510657	1.89861764
CRIP2	6.348811816	3.694158774	1.218095595	4.103467959	2.618120148	3.437852546	1.090221969	3.148803181	1.558829045	1.184805152
AC100774.1	1.544376177	0.210577958	0.914000208	0.500923517	0.437704982	0.767757219	0.37531544	0.925495588	0	0.628271096
AC009878.2	0.969667801	0.210577958	0	0	0.235388845	0	0.439939844	0.419270518	0	0
HERC2	8.113826561	7.220285812	6.942846041	7.384115919	7.036279476	7.359681475	6.785052075	7.257273576	6.903459164	7.19677401
AC107980.1	1.544376177	0	0	0	0	0	0	1.086899725	0	0.788782055
AC055874.1	2.946492673	0.109127608	0.528202631	0	0.437704982	0.303584331	0.37531544	0.153697792	0	0
AC009268.2	0.969667801	0	0	0	0	0	0	0.419270518	0	0
CCDC32	5.188259084	4.586327476	4.805809173	4.204375805	4.618872365	4.582091191	4.270737117	4.614425293	4.354837355	4.644508553
DLL4	6.243257566	0.557243396	0	0.500923517	0.615107351	0	0.501793134	1.648890771	0	0.241112665
EHD4	8.560894945	4.767883939	5.554025986	4.599714818	3.837115636	4.353265229	3.002181505	4.846343722	4.485916787	3.335596459
EHD4-AS1	4.748274399	1.070431649	0.914000208	0.500923517	0	0.953695712	0.08328095	1.008453654	0	0.788782055
PLA2G4E-AS1	1.544376177	0.210577958	0.528202631	0.500923517	0.915421422	0	0.439939844	0.83747465	0	0.628271096
LCMT2	2.273085671	1.845189879	0.914000208	1.411684687	1.644635201	1.740741763	1.41353427	1.484743015	1.558829045	1.398971197
AC090970.1	0.969667801	0	0	0	0	0	0.501793134	0.292586407	0	0.447640218
BCL2L10	0.969667801	0	0	0.500923517	0.235388845	0	0	0.292586407	0	0
NEDD4	8.182064849	5.94074964	5.302517659	5.096326419	6.890893249	5.359288863	4.426365157	5.885565252	6.027305046	5.451125467
GCOM1	2.273085671	1.070431649	0.914000208	0.500923517	0	1.11838284	0.08328095	1.161299394	0	0.241112665
AC092755.2	0.969667801	0.305360622	0.528202631	0	0.437704982	0	0.162015671	0.419270518	0	0
C2CD4B	2.754959655	0.109127608	0	0	0	0	0	0.153697792	0	0
AC087612.1	1.544376177	0.210577958	0	0	0.437704982	0.767757219	0.162015671	0.153697792	0	0.241112665
LINC02568	1.954259153	1.528981262	0.528202631	0	0.235388845	0.953695712	0.30765993	0.153697792	0	0.788782055
LINC01169	5.110348039	0.771617258	1.469117882	0	0.437704982	1.11838284	0.672874506	1.299491991	0	0.788782055
SMAD6	9.30072312	6.353604745	4.444943723	6.455489971	5.730744624	5.946253666	6.526957737	5.965602812	5.091043326	7.212784404
AC013564.1	4.263740731	2.104398664	0.914000208	1.803522499	1.27369008	0.767757219	1.923323194	1.699703292	2.773666983	2.471862741
ISLR2	2.534048648	1.070431649	0	0	0.235388845	0.767757219	1.242917332	1.299491991	0	1.49520314
AC010931.3	2.946492673	0.478070085	0.528202631	0	0	0.767757219	1.566090674	0.643473295	0	1.670317402
CTSH	6.027067843	3.942925127	5.540384896	3.45455222	3.077825345	3.374104437	3.417678936	3.304649573	3.134974126	3.81732411
ARNT2	7.887304958	4.788539866	3.788874739	4.443338565	4.253750824	4.815985583	6.663461257	5.618077316	4.916103675	4.612682501
AC016705.1	2.273085671	0.39429826	0.914000208	0	0.235388845	0.303584331	0.919431165	0.743732475	0	0.933209434
AC048382.1	0.969667801	0.478070085	0.528202631	0	0.437704982	0	0.30765993	0.535722825	0	0.241112665
AC087286.1	0.969667801	0.305360622	0.528202631	0.500923517	0	0.554258689	0	0.292586407	0	0.241112665
FURIN	5.110348039	3.51734943	4.687024784	3.151739281	3.744772408	2.917965345	2.463693505	3.092874475	3.134974126	2.844934068
AC106028.3	1.954259153	0.305360622	0.528202631	0.500923517	0.77306456	0.767757219	1.168588875	0.419270518	0	1.398971197
AC106028.4	0.969667801	0.109127608	0	0.500923517	0.437704982	0.554258689	0.08328095	0	0	0.447640218
AC104260.1	1.954259153	1.223910012	0	0	0.235388845	0.303584331	0.08328095	0.153697792	0	0
LINC02157	1.544376177	0.703638181	0	0	0	0.767757219	0	0	0	0
AC103746.1	0.969667801	0.557243396	0	0	0	0.303584331	0.08328095	0.153697792	0	0
AC036108.2	0.969667801	0.305360622	0	0	0	0	0.439939844	0.419270518	0	0.628271096
AC009041.4	0.969667801	0.210577958	0	0	0	0	0.08328095	0.153697792	0	0
AC009041.1	0.969667801	0	0	0	0	0	0	0.643473295	0	0
IFT140	6.048116117	4.925399435	3.741971649	4.695278312	3.923902101	5.175167016	4.297142461	4.907063938	4.354837355	3.889930225
TMEM204	7.026607494	5.015772103	2.315908948	2.677293718	3.872459136	4.336638335	1.945750803	2.932175965	4.21064728	1.750499294
AL031710.2	0.969667801	0.305360622	0	0	0.235388845	0.303584331	0.439939844	0.535722825	0	0.447640218
SLC9A3R2	7.261003682	3.446329611	2.315908948	2.58049035	1.79955811	2.247110657	1.805636818	2.128462404	0	1.670317402
TSC2	4.798823449	4.265256269	4.117600479	4.236502024	4.267091595	4.567915005	4.394109325	4.30550738	4.354837355	4.367763485
CLDN6	0.969667801	0	0.528202631	0.500923517	0.437704982	0	0.162015671	0.153697792	0	0
ZNF205	3.266862442	2.181392746	2.03383522	2.111349571	2.239307528	2.174120136	2.209422873	1.363921822	1.558829045	2.032934936
AC005736.2	0.969667801	0.109127608	0.528202631	0.500923517	0	0	0.162015671	0	0	0.447640218
AC012676.1	0.969667801	0.210577958	0.528202631	0	0.437704982	0.554258689	0.162015671	0.153697792	0	0
AC012173.1	1.544376177	0.305360622	0	0.500923517	0	0.767757219	0.08328095	0.292586407	0	0
AC022167.4	1.544376177	0.109127608	0.528202631	0	0	0	0.08328095	0.153697792	0	0.241112665
C16orf72	5.149829434	4.543219653	4.828435969	4.267928406	4.212971964	4.479801798	4.188491274	4.263903201	4.716985471	4.28940601
LINC02185	3.266862442	1.070431649	0.528202631	0	0.235388845	2.097239083	0.236674922	0.153697792	0	0
LINC02186	1.544376177	0	0	0	0	0	0	0.153697792	0	0
MRTFB	10.43657931	7.35032495	6.22565949	6.462298073	6.459709937	7.481904997	6.603010136	7.84050514	7.037731411	6.809198943
AC130650.2	4.263740731	2.156181869	2.845959612	2.243691085	2.699094863	2.777193267	2.263988712	3.220154001	3.423676481	2.649664066
AC130650.1	5.366404862	2.301233935	0.914000208	2.111349571	1.375743375	2.621185191	0.919431165	2.572004673	1.558829045	1.670317402
AC026401.1	0.969667801	0.39429826	0	0	0	0.554258689	0.37531544	0.535722825	0	0.241112665
NOMO3	4.112084828	2.411879209	2.932055716	3.010247291	2.951310186	3.125788218	3.401543769	2.599024529	2.290510657	2.881005658
ANKS4B	1.544376177	0	0.528202631	0	0.235388845	0	0.08328095	1.232049706	0	0
ERN2	0.969667801	0	0	0	0.437704982	0	0	0	0	0.241112665
AC109449.1	0.969667801	0.109127608	0	0.500923517	0	0.303584331	0.162015671	0.292586407	0	0.241112665
NSMCE1	5.463607154	4.400224504	3.921074955	3.956908799	4.587312088	4.081175392	4.637418974	4.158867026	4.606072321	4.937830525
AC145285.2	2.534048648	1.123426124	1.218095595	0.872031482	1.939446186	0.554258689	1.049382133	1.008453654	0	1.064484919
TMEM219	5.027988101	4.198907272	4.610757026	4.443338565	4.406232879	3.770530504	4.473435729	4.131368033	4.354837355	4.342114307
TAOK2	5.640327939	2.970135276	3.163235508	3.280585482	3.275599418	2.825659639	3.326615478	3.399916341	3.664127521	3.080326372
GDPD3	3.403798884	1.813289292	1.469117882	1.620865861	1.27369008	1.400236624	0.7766056	1.484743015	1.558829045	1.585415562
MAPK3	5.110348039	3.898007242	2.315908948	3.280585482	3.077825345	3.842958375	2.582957847	2.932175965	1.558829045	2.950550934
AC135050.1	1.544376177	0.39429826	0.914000208	0	0.77306456	0.554258689	0.561103223	0.153697792	0	0.628271096
AC009088.1	1.544376177	0.39429826	0.528202631	0	0.615107351	0.303584331	0.618071014	0.643473295	0	0.628271096
TRIM72	1.544376177	0.39429826	0	0.500923517	0	0.303584331	0.439939844	0.292586407	0	0
AC145350.2	1.954259153	0.305360622	0	0	0.235388845	0.303584331	0	0.743732475	0	0
AC136944.1	0.969667801	0.210577958	0.528202631	0	0	0.554258689	0.30765993	0.419270518	0	0.241112665
LINC02192	0.969667801	0	0	0	0	0	0	0	0	0.447640218
SLC12A3	2.534048648	0.557243396	2.03383522	0.872031482	0.615107351	0.554258689	0.37531544	0.419270518	0	0.241112665
HERPUD1	9.99808732	7.331445142	8.959873602	5.724920128	4.804159228	5.601221447	4.830568581	5.920794644	6.43680205	5.159614406
AC012181.2	1.544376177	0.39429826	0.914000208	0	0	0	0.08328095	0.292586407	0	0
AC012181.1	5.721182284	2.301233935	4.872651992	0	0.235388845	1.11838284	0.618071014	2.052303909	1.558829045	0.788782055
CETP	4.641530999	0.836536817	1.218095595	0	0.437704982	0.554258689	0.618071014	0.419270518	0	0.788782055
AC023825.2	0.969667801	0.210577958	0	0	0.235388845	0	0.162015671	0	0	0
AC009090.3	1.544376177	0.557243396	0.528202631	0	0.77306456	0.303584331	0.501793134	1.086899725	0	0.241112665
ADGRG3	1.954259153	0.109127608	0	0	0.77306456	0	0.162015671	1.008453654	0	0
AC018552.2	0.969667801	0.109127608	0	0	0.437704982	0	0	0.153697792	0	0
DRC7	0.969667801	0.39429826	0.528202631	0	0.437704982	0	0.30765993	0.419270518	0	0.241112665
CDH5	6.834028189	2.572956883	0.528202631	0.500923517	0.437704982	1.11838284	0.37531544	1.425596849	0	0.447640218
BEAN1-AS1	0.969667801	0.39429826	0.528202631	0	0.235388845	0	0.30765993	0.535722825	0	0.241112665
EXOC3L1	3.849744553	0.703638181	0	0	0.235388845	0	0	0.153697792	0	0.241112665
ELMO3	1.954259153	0.771617258	0.914000208	0.500923517	0	0.554258689	0.825802029	1.008453654	0	0.447640218
RIPOR1	5.262177339	3.875012736	4.584411363	3.956908799	4.344644934	3.999029932	4.174315963	4.685478009	4.050429424	3.959056731
AC027682.4	3.849744553	3.233828818	2.551748677	3.151739281	2.239307528	3.163987575	2.719383878	2.994554112	2.773666983	2.950550934
GFOD2	6.224889196	2.926069581	3.693492316	3.280585482	3.940650047	3.307408757	3.318044718	3.65294057	4.354837355	3.411548765
CENPT	3.849744553	2.785171187	2.845959612	3.010247291	3.165924714	2.316585512	2.745186593	2.516397727	3.134974126	3.111024861
CHTF8	1.544376177	0.771617258	0.528202631	1.166945108	0.615107351	0.767757219	0.618071014	0.643473295	0	0.241112665
AC099511.1	0.969667801	0.210577958	0.528202631	0	0.437704982	0	0.08328095	0	0	0
CDH13	5.962015301	2.955595749	3.481431012	2.768008103	2.393244769	4.623802649	2.281728143	4.361808402	3.423676481	3.889930225
AC009063.2	1.544376177	0.210577958	0.528202631	0	0.235388845	0	0	0.153697792	0	0.788782055
TAF1C	5.463607154	3.795604462	4.042171473	4.171517869	4.083226897	4.268145602	4.746834748	3.337109186	4.050429424	4.248571294
AC092127.1	1.544376177	0.39429826	0	0.500923517	0.437704982	0.303584331	0.30765993	0.153697792	0	0
LINC01081	1.544376177	0.305360622	0	0	0	1.11838284	0.236674922	0.292586407	0	0
FENDRR	3.403798884	0.632296885	0	0	0	0.767757219	0.236674922	0.419270518	2.773666983	0
FOXF1	3.643934115	0.703638181	0	0	0	2.777193267	0.236674922	0.153697792	0	0
AC010536.1	0.969667801	0.210577958	0	0	0	0	0.162015671	0.153697792	0	0.241112665
AC126696.3	0.969667801	0.109127608	0	0	0	0.303584331	0.561103223	0.292586407	0	0
AC126696.1	2.273085671	0.703638181	0.528202631	0.500923517	0.437704982	0.554258689	0.7766056	1.008453654	1.558829045	1.750499294
AC138028.4	1.544376177	0	0	0	0.235388845	0.303584331	0.162015671	0	0	0.241112665
SPG7	7.269990034	5.857171762	6.234157865	6.646932683	6.223522545	6.398789456	6.174928234	5.973367668	6.500208143	6.864296846
SPATA33	3.849744553	2.895926484	2.438642595	3.280585482	2.618120148	2.825659639	2.568577949	3.166974426	2.290510657	2.881005658
AC010538.1	4.400960128	1.936865864	2.438642595	2.111349571	1.27369008	2.247110657	1.805636818	2.702311025	0	1.295858611
AC129507.2	3.403798884	0.39429826	1.218095595	1.803522499	0	0.303584331	0.439939844	1.796255354	0	1.967338869
AC032044.1	1.544376177	0.109127608	0.528202631	0	0.615107351	0.767757219	0.501793134	0.292586407	0	0
AC118754.1	0.969667801	0.478070085	0	0	0	0	0.162015671	0	0	0
FBXO39	2.754959655	0.836536817	0	0.500923517	0	0.554258689	0.08328095	0.535722825	0	0.241112665
BCL6B	2.273085671	0	0	0	0	0	0.236674922	0.292586407	0	0
TMEM88	7.296618046	1.813289292	1.218095595	1.411684687	0.915421422	1.635922727	1.206231731	1.596223067	1.558829045	0.628271096
CYB5D1	3.849744553	1.906949844	0.528202631	2.111349571	1.724175194	1.11838284	1.594757447	2.458561256	2.773666983	1.184805152
ARHGEF15	4.798823449	0	0.528202631	0.500923517	0.235388845	0.303584331	0.37531544	0.292586407	0	0
RNF222	1.544376177	0.109127608	0	0	0	0	0.236674922	0.743732475	0	0.447640218
MYH8	0.969667801	0	0	0.500923517	0	0	0.162015671	0.153697792	0	0
AC002347.1	1.544376177	0.305360622	0	0.872031482	0	0.767757219	0.162015671	0.419270518	0	0.241112665
AC005772.2	1.544376177	0.109127608	0.914000208	0	0.437704982	0.767757219	0.236674922	0.643473295	0	0.447640218
TNFRSF13B	0.969667801	0.305360622	0	0	0	0	0	0.419270518	0	0
GRAP	3.643934115	0.305360622	2.181754964	0.500923517	0.615107351	0	0.162015671	0.419270518	1.558829045	0.241112665
AC007952.3	1.954259153	0.109127608	0	0	0	0.303584331	0	0	0	0
GRAPL	3.528857028	0.39429826	1.218095595	0.500923517	0.615107351	0	0	0.153697792	0	0
AC007952.5	1.544376177	0	0	0	0	0	0	0	0	0
LINC02088	0.969667801	0.210577958	0.528202631	0	0	0	0.561103223	0	0	0.447640218
TMEM11	4.029826858	3.414788651	2.656628372	2.933932548	2.91786852	2.961993999	3.247581477	2.974059614	3.423676481	2.690889779
NATD1	2.754959655	2.104398664	1.868998205	1.620865861	2.292466012	1.92997406	1.755735805	1.596223067	1.558829045	1.750499294
AC138761.1	0.969667801	0.109127608	0	0.500923517	0.235388845	0	0.30765993	0.292586407	0	0.241112665
AC132825.3	0.969667801	0.109127608	0	0	0	0.767757219	0.08328095	0.419270518	0	0.241112665
AC129926.2	1.544376177	0.210577958	0.914000208	0.500923517	0	0.303584331	0.236674922	0.292586407	0	0.241112665
AC015688.6	0.969667801	0.478070085	0	0	0.235388845	0	0.672874506	0.419270518	0	0
GIT1	5.494605105	3.827894128	4.153885862	3.877639383	4.66998543	3.667931606	4.461811279	4.460873108	4.485916787	4.234698774
AC104984.4	1.954259153	0.557243396	0.528202631	0	0.437704982	0.767757219	0.08328095	0.153697792	0	0.447640218
BLMH	5.225691571	4.410922017	4.189280973	4.695278312	4.858050151	4.101001188	4.418368557	4.093867865	4.606072321	4.380419073
CPD	7.582853499	5.925909383	5.253196564	6.202532306	5.885805395	5.580187441	5.841332778	6.258222533	6.530895905	5.688439664
AC060766.4	1.544376177	0.771617258	0	0.500923517	0.77306456	0.303584331	0.162015671	0	0	0
AC015911.6	1.544376177	0.478070085	0	0	0	0	0	0	0	0
AC015849.4	2.534048648	1.747290657	1.218095595	1.803522499	1.939446186	1.740741763	1.730122755	1.796255354	1.558829045	1.89861764
RDM1	0.969667801	0.478070085	0.528202631	0	0.437704982	0.303584331	0.236674922	0.292586407	0	0
CCL16	1.544376177	0.210577958	0.528202631	0	0	0	0	0	0	0
CCL14	5.939662535	0.39429826	0.914000208	1.411684687	0.235388845	0	0.162015671	0.643473295	1.558829045	0.241112665
CCL23	3.403798884	0.109127608	0	0.872031482	0	0.767757219	0	0.292586407	0	0.788782055
PSMB3	5.297763096	5.050393469	4.002924615	3.749917589	3.854895615	4.214553954	3.626451257	4.025801501	3.423676481	3.924907462
NEUROD2	0.969667801	0.109127608	0	0.500923517	0	0.303584331	0.08328095	0.743732475	0	0.241112665
GJD3	2.754959655	0.898660436	0.528202631	0	0	0.303584331	0	0.292586407	0	0
KRT20	0.969667801	0.210577958	0	0	0	0.303584331	0	0.292586407	0	0
KRT19	5.027988101	2.514639828	0	0	0.915421422	0.953695712	0.37531544	0.535722825	0	0.241112665
HSPB9	0.969667801	0.305360622	0	0	0	0	0	0	0	0.241112665
KCNH4	1.954259153	0.39429826	0.914000208	0	0.615107351	0.303584331	1.129937466	0.83747465	0	0
TUBG1	3.266862442	2.647217912	2.315908948	2.111349571	2.126727028	2.621185191	1.730122755	1.886749027	1.558829045	1.967338869
IFI35	5.297763096	3.964870288	3.481431012	2.933932548	3.194134888	3.272867858	1.98958641	2.775195495	3.423676481	2.607225566
SOST	3.643934115	0	0.528202631	0	0	0	0.08328095	0.292586407	0	0
CD300LG	3.266862442	0.958219033	0.528202631	0	0.437704982	1.522887195	0.236674922	0.292586407	0	2.471862741
UBTF	4.894899617	4.452936069	4.002924615	4.0682002	4.357174652	4.69074881	4.207177598	4.2890094	4.21064728	4.40540199
AC002558.3	4.189904619	3.14691306	3.232736999	3.151739281	3.137151903	3.163987575	3.033930365	2.775195495	2.773666983	3.255422263
SP6	2.754959655	0	0	0.500923517	0	0	0.08328095	0	0	0.628271096
AC004477.3	0.969667801	0.109127608	0	0.500923517	0.437704982	0	0.162015671	0.419270518	0	0.241112665
AC027801.4	0.969667801	0.210577958	0	0	0.235388845	0.303584331	0.30765993	0.292586407	0	0
PCTP	5.667785966	4.432081979	5.236374251	4.032048644	3.625543482	4.553598137	3.796508887	4.272320573	4.354837355	4.367763485
AC004584.1	0.969667801	0	0	0	0.235388845	0	0.162015671	0.292586407	0	0.241112665
AC005962.2	1.544376177	0	0	0	0	0.303584331	0	0	0	0
CA4	9.757335698	1.223910012	0.914000208	3.082727191	0.915421422	1.522887195	1.566090674	3.014761544	0	0.447640218
AC008026.3	2.754959655	0.958219033	2.03383522	0.872031482	1.163864459	0.767757219	1.38098701	1.232049706	0	1.585415562
SCN4A	3.849744553	0.478070085	0	0	0	0.554258689	0.236674922	0.419270518	0	0
ICAM2	6.680736421	2.156181869	2.656628372	1.96563062	0.615107351	1.266181899	0.672874506	1.796255354	5.387813005	0.447640218
PECAM1	8.983196902	1.813289292	6.93243926	2.111349571	1.375743375	2.016029288	2.494446565	3.65294057	4.819977092	1.585415562
SMURF2	8.369318254	6.616471277	7.617813325	7.014263932	6.525021632	6.920628787	6.648156964	7.05381976	7.812541979	7.186000844
AC005332.2	2.534048648	1.317848593	1.218095595	0.872031482	1.4710521	1.740741763	0.873376016	1.699703292	1.558829045	0.933209434
AC011591.1	1.544376177	0.771617258	0.528202631	0	0.235388845	0.554258689	0	0.419270518	0	0
LINC02074	1.954259153	0.210577958	0	0.500923517	0	0	0.501793134	0.419270518	0	0.447640218
HID1-AS1	1.544376177	0	0	0	0	0	0.30765993	0	0	0.241112665
CASKIN2	6.539242601	3.094789993	2.315908948	2.768008103	2.699094863	2.917965345	2.4480676	3.911896142	1.558829045	2.690889779
SNHG20	5.870447972	3.292854298	4.354295725	2.677293718	3.666391126	3.125788218	3.163965603	3.184919642	3.423676481	2.730970103
SEC14L1	10.16875675	5.354611579	8.861825066	5.935277629	6.372908276	4.716681	5.559887465	6.004015803	6.468853404	5.900986105
BIRC5	1.954259153	0.557243396	1.469117882	0.500923517	0.437704982	0	0.501793134	0.419270518	0	0.628271096
LINC01993	4.112084828	1.271643748	1.469117882	0.872031482	1.044984318	0.767757219	1.049382133	1.232049706	0	0.788782055
DNAH17-AS1	1.544376177	0.210577958	0	0	0.235388845	0.303584331	0.236674922	0.419270518	0	0
CEP295NL	1.544376177	0.210577958	1.218095595	0	0.437704982	0.767757219	0.30765993	0.153697792	0	0.241112665
CENPX	3.403798884	2.768631376	2.315908948	2.853354385	2.441111525	2.247110657	2.299252097	2.516397727	2.773666983	2.607225566
TBCD	7.406643547	5.575132053	5.880666295	5.895588571	6.131699679	6.543457849	5.867999961	5.723129035	6.468853404	6.047049194
AP005530.1	1.544376177	0	0	0.500923517	0	0	0	0.153697792	0	0
YES1	7.561053897	5.152725532	4.042171473	4.968261146	5.24270118	5.492843658	5.58153295	5.108536487	6.468853404	5.593801897
AP000829.1	4.526254194	1.317848593	0.528202631	2.111349571	1.163864459	1.740741763	1.347688502	3.034689842	3.134974126	1.064484919
MYL12B	7.109044074	6.617626147	4.610757026	5.277086185	5.24270118	5.058340742	4.422372397	4.923189883	5.689293632	4.82199466
AP001025.1	2.273085671	0.632296885	0	0.500923517	0.235388845	0.767757219	0.618071014	1.299491991	0	0.628271096
AP001496.2	1.544376177	0.305360622	0.528202631	0.500923517	0.615107351	0.303584331	0.618071014	1.008453654	0	0.447640218
AP001180.1	0.969667801	0.305360622	0	0	0	0	0	0	0	0
AP001269.2	0.969667801	0.210577958	0	0	0	0	0.162015671	0	0	0
AC022809.1	1.544376177	0	0	0.500923517	0	0	0	0.925495588	0	0
GATA6-AS1	0.969667801	0	0	0	0.235388845	0.554258689	0	0.535722825	0	0
GATA6	3.942593697	0.898660436	0.528202631	0	0.235388845	2.917965345	0.618071014	1.299491991	1.558829045	2.032934936
AC091588.2	0.969667801	0.210577958	0	0	0.235388845	0.554258689	0.162015671	0.153697792	0	0
LINC01894	2.273085671	1.223910012	0	1.411684687	0	0.953695712	0.162015671	0.535722825	0	0.447640218
AC021549.1	0.969667801	0	0	0	0	0	0.30765993	0	0	0
AC090371.2	1.544376177	0.109127608	0	0	0.235388845	0	0.236674922	0.643473295	0	0.241112665
AC091198.1	0.969667801	0.210577958	0	0	0.437704982	0.303584331	0.08328095	0.535722825	0	0.241112665
HAUS1	4.894899617	4.294434854	3.591354515	4.204375805	3.782421897	4.061073346	3.326615478	3.845754143	4.21064728	3.835821068
MIR4527HG	1.544376177	0	0.914000208	0	0.615107351	0.303584331	0.37531544	0.419270518	0	0
AC048380.1	4.263740731	1.448196995	1.218095595	1.620865861	1.724175194	1.266181899	1.730122755	1.484743015	1.558829045	2.690889779
AC093567.1	4.695889702	0.771617258	0	0	0.915421422	0.767757219	0.825802029	0.83747465	2.773666983	1.49520314
SMAD7	8.215010604	4.994593333	3.163235508	4.204375805	4.199118782	4.402026188	3.577021658	3.517878823	5.247045628	5.195865404
TCF4-AS2	3.266862442	1.567738047	2.181754964	0.872031482	0.235388845	0.953695712	0	1.748786888	0	0
AC100847.1	0.969667801	0.305360622	0	0.500923517	0.235388845	0.303584331	0.439939844	0.535722825	0	0.628271096
ATP8B1	8.287604437	5.504472406	5.70838711	4.718211861	5.159302286	5.375658214	4.25286118	4.722807992	5.689293632	4.654963106
LINC00305	1.544376177	0.478070085	0	0	0	0.303584331	0.7766056	0.153697792	0	0
AC079062.1	3.266862442	0.210577958	0.528202631	0.500923517	0.235388845	0.303584331	0.37531544	0	0	0.241112665
LINC02582	3.115552145	0.305360622	0	0	0.437704982	0	0	0.419270518	0	0
AC079070.1	0.969667801	0	0	0	0	0.303584331	0	0.292586407	0	0
AC090398.1	0.969667801	0.39429826	0	0.500923517	0	0	0.08328095	0	0	0
AC116003.1	1.544376177	0.210577958	0	0	0	0	0.37531544	0	0	0.241112665
AC012101.1	0.969667801	0	0	0	0	0	0	0.292586407	0	0
LINC01893	0.969667801	0	0	0	0	0.303584331	0	0.643473295	0	0
AC103808.4	0.969667801	0	0	0	0.235388845	0	0.08328095	0.292586407	0	0
MIER2	5.149829434	3.040712959	4.042171473	2.768008103	2.775765202	2.917965345	3.220244471	3.13040014	2.773666983	2.730970103
THEG	0.969667801	0.109127608	0	0	0.235388845	0	0.162015671	0.292586407	0	0
C2CD4C	4.585043672	0.557243396	0	0	1.724175194	0	0.37531544	1.161299394	0	0
SHC2	5.332492177	4.186508997	2.932055716	3.39886203	4.55504593	4.232639937	3.409633909	3.503650307	3.134974126	4.025021947
ODF3L2	1.544376177	0.210577958	0	0	1.044984318	0	0.439939844	0.535722825	0	0
AC009005.1	0.969667801	0.109127608	0	0	0.615107351	0	0.236674922	0.419270518	0	0.447640218
PRSS57	0.969667801	0.478070085	0	0.500923517	0.235388845	0	0.08328095	0	0	0
AC006273.1	2.534048648	1.406042665	0	1.803522499	0.615107351	0.953695712	0.236674922	0.153697792	0	0
REXO1	4.189904619	3.209525425	3.481431012	2.768008103	3.540205771	3.307408757	3.292022632	3.13040014	3.423676481	3.170529051
AC119403.1	3.750506261	2.494664931	3.013301911	2.476721389	1.939446186	2.016029288	2.844016235	3.034689842	2.290510657	2.769966965
AC005264.1	2.534048648	0.109127608	0	0	0	0.303584331	0.236674922	0.292586407	1.558829045	0
TBXA2R	3.528857028	0.703638181	0	0.500923517	0.235388845	0.953695712	0.30765993	0.535722825	0	0.241112665
CACTIN	2.946492673	2.411879209	2.656628372	2.111349571	2.343735193	2.446238275	2.299252097	2.09088564	2.290510657	2.471862741
FSD1	1.544376177	0.109127608	0.528202631	0	0.235388845	0	0.236674922	1.363921822	0	0.241112665
LRG1	2.273085671	1.906949844	0.914000208	0	0.235388845	0.554258689	0.30765993	0.535722825	0	0
SEMA6B	6.148983726	2.610565157	3.591354515	2.243691085	0.77306456	1.266181899	0.873376016	2.012661977	1.558829045	0.933209434
TNFAIP8L1	4.400960128	1.845189879	2.845959612	1.803522499	1.871196981	1.92997406	1.445363433	1.299491991	3.134974126	1.670317402
DPP9-AS1	2.273085671	0.632296885	1.469117882	0.872031482	0.437704982	0.767757219	1.206231731	0.925495588	0	0.933209434
FEM1A	3.266862442	2.591883564	2.03383522	2.677293718	2.532328851	2.446238275	2.679793333	2.428749642	2.290510657	2.032934936
AC022517.1	0.969667801	0.109127608	0.528202631	0	0	0.767757219	0.08328095	0	0	0
AC008760.1	0.969667801	0.210577958	0	0	0.235388845	0	0.7766056	0	0	0.241112665
INSR	8.958395568	7.489928304	7.1275225	7.801473877	7.535198937	7.187252087	8.321621368	6.714050291	6.903459164	7.050027952
KANK3	7.430885196	1.605480845	2.181754964	2.111349571	1.27369008	1.740741763	3.488133956	2.200801351	2.290510657	2.649664066
MARCH2	6.348811816	3.754198775	5.671317415	3.658021302	4.544128163	4.081175392	3.914912393	4.408377169	4.21064728	3.798586917
AC136469.1	2.534048648	0.557243396	0	0	0.615107351	0.953695712	0.30765993	0.925495588	0	0.628271096
HNRNPM	7.269990034	6.278197289	6.682155037	6.399836675	6.712227867	6.286402301	6.558225378	6.195429846	6.404022423	6.378867685
OR7D2	1.544376177	0.39429826	0.528202631	0	0.77306456	0.767757219	0.30765993	0	0	0.241112665
AC011451.4	1.544376177	0.210577958	0	0.500923517	0	0.554258689	0.37531544	0	0	0.447640218
ZNF426	4.333981237	3.77090392	2.932055716	3.508172346	3.518058607	3.770530504	3.385226104	3.288141724	3.423676481	3.048960435
AC011511.2	5.149829434	2.181392746	2.551748677	1.803522499	2.004612058	1.400236624	1.780902052	1.842211606	3.134974126	1.670317402
ICAM1	7.187023699	5.193568745	4.915553073	2.364906138	5.24270118	3.046214378	2.227841751	2.751307469	4.21064728	2.690889779
AC011511.5	1.954259153	0.210577958	0	0	0	0	0.439939844	0.153697792	0	0.241112665
ICAM4	0.969667801	0.39429826	0	0	0	0	0.162015671	0	0	0
CDC37	6.027067843	4.458102829	4.610757026	4.103467959	4.319254234	4.539137767	3.827033171	3.922630893	5.006223502	4.103450803
DOCK6	7.356902926	4.473493004	3.362436167	4.328799155	4.699806033	4.754725707	3.125188451	3.845754143	3.134974126	4.302764713
ANGPTL8	0.969667801	0.210577958	0	0	0.437704982	0.303584331	0	0	0	0.447640218
AC024575.1	1.544376177	0.478070085	0.528202631	0.872031482	0.615107351	0.767757219	0.561103223	0.743732475	0	0.788782055
ZNF799	3.403798884	2.390418619	2.551748677	2.243691085	2.18411515	2.097239083	2.463693505	1.425596849	1.558829045	1.967338869
AC010422.7	0.969667801	0.210577958	0	0	0	0	0	0.419270518	0	0
NANOS3	2.946492673	1.123426124	1.218095595	0.500923517	0.615107351	0.953695712	1.445363433	1.484743015	1.558829045	0.933209434
AC022098.4	0.969667801	0.305360622	0	0.500923517	0.437704982	0.303584331	0	0.292586407	0	0
PKN1	6.261395007	4.129359193	4.711576969	3.994967854	3.957205799	3.977741353	3.914912393	3.954364061	5.319145514	3.889930225
AC008569.2	2.534048648	0.898660436	0	0.500923517	1.044984318	0.767757219	0.7766056	0.743732475	0	1.064484919
AC005785.1	1.544376177	0.478070085	0.914000208	0	0.77306456	0	0.561103223	0.292586407	0	0.447640218
SIN3B	5.846618332	5.143133674	5.112782986	4.784903065	4.776439573	5.309036009	4.727548299	4.446068168	5.171152066	5.312720288
F2RL3	5.366404862	0.305360622	0.914000208	3.280585482	0.235388845	0.303584331	0.162015671	0.743732475	0	2.032934936
USHBP1	4.940640251	2.368633969	2.03383522	2.476721389	2.066961189	2.72704193	2.568577949	2.6515919	2.773666983	2.649664066
PLVAP	7.653227917	1.123426124	1.218095595	0.500923517	1.4710521	1.11838284	0.964061464	1.363921822	1.558829045	0.628271096
AC010463.2	0.969667801	0	0	0	0.437704982	0	0.162015671	0	0	0.241112665
INSL3	0.969667801	0.305360622	0.528202631	0	0	0	0.162015671	0.153697792	0	0
LSM4	4.189904619	3.393371618	4.042171473	3.340935501	3.472717458	3.406330566	3.598413475	3.586989641	3.423676481	3.361360746
AC005387.2	1.544376177	0.703638181	0	0	0	0.303584331	0.725672147	0.743732475	0	0
LINC00664	1.954259153	0.39429826	0	1.166945108	0.235388845	0.554258689	0.919431165	0.743732475	0	0
LINC01859	0.969667801	0	0	0.500923517	0	0	0	0	0	0.628271096
UQCRFS1	4.984975134	4.235475343	4.117600479	4.236502024	4.476827428	4.336638335	4.606079638	4.313686156	4.050429424	4.644508553
LINC01533	1.544376177	0.210577958	0	0.872031482	0.615107351	0	0.08328095	0.419270518	0	0.241112665
CEBPG	5.297763096	3.613100609	3.481431012	2.58049035	2.487440993	3.34114198	3.163965603	3.202644383	3.870169752	2.950550934
KIAA0355	8.373493406	7.763672208	6.694524864	7.159576158	6.795144785	7.147290221	6.752821893	6.472450953	6.404022423	6.780840268
ZNF792	2.754959655	0.836536817	0.914000208	0.872031482	0.615107351	0.767757219	0.672874506	1.161299394	1.558829045	1.064484919
U62631.1	1.544376177	0.109127608	0	0	0	0	0	0	0	0
RBM42	4.112084828	3.594452032	2.845959612	2.853354385	3.047221394	2.565194063	2.333674076	2.775195495	2.290510657	2.155805242
ZNF260	4.798823449	4.014813647	3.878340214	4.204375805	3.540205771	4.139853686	3.965180141	4.093867865	3.870169752	3.798586917
ZNF420	6.916461117	5.575132053	4.936534506	5.724920128	4.679994275	5.608165182	5.365639089	5.584672021	5.576144478	6.109194149
ZNF570	3.266862442	2.717842841	1.868998205	1.803522499	1.560452737	2.097239083	2.281728143	2.458561256	2.290510657	2.471862741
PRX	5.612337162	3.121086908	2.315908948	2.243691085	1.79955811	2.675084238	1.506989518	4.868720603	1.558829045	1.670317402
SERTAD3	3.750506261	3.292854298	2.181754964	2.111349571	2.618120148	2.247110657	1.877394119	1.796255354	2.290510657	1.967338869
PCAT19	7.305385942	0.557243396	1.218095595	1.166945108	0.235388845	0.953695712	0.561103223	0.83747465	0	0.447640218
CD79A	0.969667801	0.109127608	0	0	0	0.303584331	0.37531544	0.292586407	0	0.241112665
LIPE-AS1	7.833765078	4.812942822	5.554025986	4.62420566	4.30638932	4.539137767	5.53791227	5.464934694	5.247045628	4.774842768
CXCL17	2.754959655	1.123426124	2.181754964	1.411684687	1.163864459	1.11838284	1.476505502	1.842211606	1.558829045	1.398971197
CEACAM1	5.916957983	3.425379107	3.090215584	2.768008103	1.644635201	2.382867865	2.73234292	3.337109186	2.290510657	2.37400682
CEACAM8	0.969667801	0.478070085	0	0	0	0.303584331	0.236674922	0.292586407	0	0
PSG3	1.954259153	0.305360622	0	1.166945108	0.437704982	0.303584331	0.439939844	0.743732475	0	0
PSG8-AS1	3.115552145	0.109127608	0.914000208	0	0.615107351	0	0.725672147	2.625547625	0	0
PSG1	2.273085671	0.109127608	0.528202631	0.500923517	0.437704982	0.303584331	0.30765993	1.596223067	0	0
AC005392.3	1.544376177	0.109127608	0	0	0	0.303584331	0	1.008453654	0	0
ZNF155	4.641530999	3.754198775	2.845959612	3.749917589	3.401916488	3.866314905	3.376997534	3.995617537	3.134974126	3.701066996
ZNF223	3.403798884	2.494664931	2.438642595	2.853354385	2.848565775	2.777193267	2.597195828	2.844574264	3.134974126	2.881005658
CEACAM20	0.969667801	0	0	0	0	0.554258689	0.08328095	0.153697792	0	0
IGSF23	2.534048648	0.210577958	0	0	0.235388845	0.303584331	0.439939844	1.54155956	0	0.241112665
PVR	5.399538652	4.288646157	2.932055716	3.45455222	2.343735193	4.353265229	3.064995557	2.6515919	2.290510657	2.950550934
CEACAM16	0.969667801	0	0	0	0.235388845	0.303584331	0.08328095	0.292586407	0	0.447640218
NECTIN2	6.950396892	5.899565843	5.744528121	4.648287681	5.123077716	5.30048768	4.32735002	5.016334217	4.050429424	4.920603845
NKPD1	1.544376177	0.305360622	0.914000208	0.872031482	0.235388845	0.554258689	0.37531544	0.83747465	0	0.788782055
EXOC3L2	7.068414514	0.836536817	1.469117882	0.872031482	1.044984318	1.635922727	1.007352437	1.008453654	2.290510657	0.628271096
GPR4	3.403798884	1.174542731	0	0.872031482	0	0.767757219	0.439939844	0.743732475	2.290510657	0.788782055
AC092301.1	1.544376177	0.771617258	0	0	0.615107351	0.303584331	0.162015671	0.419270518	0	0.241112665
NOVA2	6.348811816	0.632296885	1.682868569	0.500923517	1.871196981	1.740741763	1.506989518	3.703613127	0	0.447640218
KPTN	2.534048648	1.362619454	0.914000208	1.411684687	1.724175194	2.016029288	1.536842716	1.748786888	1.558829045	0.933209434
RASIP1	5.667785966	1.966174121	0.528202631	1.166945108	2.239307528	1.11838284	0.439939844	0.83747465	1.558829045	0.628271096
FUT1	2.273085671	0.39429826	0	0	0	0.303584331	0.162015671	0.153697792	0	0
AC026803.2	0.969667801	0.210577958	0	0	0	0.303584331	0	0	0	0
TRPM4	4.695889702	3.338395338	3.232736999	1.803522499	2.393244769	3.406330566	2.190765796	2.235654586	2.773666983	3.111024861
ADM5	4.263740731	0.478070085	0.528202631	0.500923517	0.615107351	0	0.725672147	1.54155956	0	1.184805152
TSKS	2.754959655	0.703638181	0.528202631	1.620865861	0.615107351	0.554258689	1.007352437	1.748786888	0	1.295858611
AC010624.3	1.544376177	0.557243396	0	0.872031482	0.235388845	0	0.08328095	0.419270518	0	0
IZUMO2	0.969667801	0.305360622	0	0	0	0	0.162015671	0.153697792	0	0.241112665
ASPDH	1.544376177	0.109127608	0	0	0	0	0.08328095	1.363921822	0	0
ZNF347	5.110348039	4.014813647	3.232736999	3.704701019	3.782421897	3.889299322	3.850995965	3.933286359	2.773666983	3.740869426
LENG1	2.946492673	2.104398664	1.682868569	1.620865861	1.724175194	1.400236624	1.347688502	1.596223067	2.290510657	1.398971197
LILRA1	1.954259153	0.210577958	1.682868569	0.500923517	0.437704982	0.554258689	0.162015671	0.535722825	0	0.241112665
GP6	4.189904619	1.123426124	1.218095595	1.411684687	1.163864459	1.400236624	1.090221969	1.748786888	0	1.295858611
RDH13	5.297763096	3.360637871	2.845959612	3.082727191	3.60467761	3.406330566	3.626451257	3.111759313	3.664127521	3.436002882
EPS8L1	1.954259153	0.478070085	0	0	0.235388845	0	0.30765993	0.292586407	0	0
AC006116.6	0.969667801	0.210577958	0	0	0.235388845	0	0.725672147	0.153697792	0	0
AC012313.9	0.969667801	0.109127608	0	0.500923517	0.235388845	0	0.236674922	0.153697792	0	0.447640218
TCF15	2.946492673	0.109127608	0	0	0.235388845	0.303584331	0	0.535722825	0	0
SLC52A3	2.946492673	0	0	0.500923517	0.235388845	0	0.08328095	0.419270518	0	0
SDCBP2	5.027988101	2.02306274	2.03383522	2.476721389	1.939446186	1.740741763	0.919431165	2.200801351	1.558829045	1.89861764
SDCBP2-AS1	6.415121207	4.595734553	4.894261994	5.606995888	5.365617144	4.886220831	5.526797861	5.318183311	5.171152066	5.796264258
FKBP1A	8.143467615	4.655429416	5.219353467	4.204375805	4.142336228	3.999029932	3.874567238	4.37749894	5.247045628	4.206547023
GNRH2	1.544376177	1.015416051	0	0	0	0.953695712	0.162015671	0.292586407	0	0.241112665
HSPA12B	5.188259084	1.362619454	0	0.500923517	0.235388845	1.266181899	0.162015671	1.363921822	2.290510657	0.241112665
SMOX	4.798823449	2.156181869	2.754397613	2.476721389	3.275599418	2.097239083	4.288394269	2.516397727	2.290510657	2.649664066
AL121890.5	0.969667801	0.557243396	0	0.500923517	0.235388845	0.303584331	0.30765993	0.419270518	0	0.241112665
LINC01722	1.544376177	0.39429826	0.914000208	0.500923517	0.235388845	0.554258689	0.561103223	0.643473295	0	0.628271096
LINC01723	0.969667801	0.703638181	0	0	0.235388845	0.303584331	0.439939844	0.153697792	0	0.447640218
ISM1	4.940640251	1.567738047	0.914000208	0	1.27369008	1.635922727	0.618071014	1.425596849	2.290510657	1.064484919
RRBP1	7.24286129	6.329844099	6.146833648	5.245860824	6.23714446	5.907375092	5.344694523	5.293584015	5.983601995	5.122428989
LINC00652	0.969667801	0	0	0	0	0.303584331	0.37531544	0.153697792	0	0
AL133464.1	0.969667801	0.210577958	0	0	0.235388845	0	0.162015671	0.83747465	0	0
LINC01747	0.969667801	0	0	0	0	0	0.37531544	0.153697792	0	0
FAM242A	2.946492673	0.478070085	0.914000208	0.872031482	0.77306456	1.400236624	1.476505502	1.54155956	2.290510657	1.064484919
ID1	10.35235801	7.191104194	3.163235508	7.369703583	3.837115636	6.215421897	3.449417786	5.251629499	4.21064728	6.832412655
AL031658.1	3.942593697	0.557243396	0.914000208	0.500923517	0.437704982	0.303584331	0.37531544	1.484743015	0	0
CCM2L	5.612337162	0.210577958	0.528202631	0.500923517	0	0.554258689	0	0.743732475	0	0.241112665
AL050349.1	0.969667801	0.109127608	0	0	0.437704982	0.303584331	0.30765993	0.153697792	0	0.241112665
AL035420.3	0.969667801	0.305360622	0	0.500923517	0.235388845	0	0.162015671	0.743732475	0	0
LINC01746	0.969667801	0	0	0	0.235388845	0	0.236674922	0.419270518	0	0.241112665
AL162293.1	0.969667801	0.210577958	0	0	0	0.303584331	0.236674922	0.292586407	0	0.447640218
AL031667.3	1.544376177	0.478070085	0	0.500923517	0.437704982	0.767757219	0.37531544	0.419270518	0	0.788782055
AL133520.1	0.969667801	0.305360622	0	0.500923517	0.437704982	0	0.37531544	0.292586407	0	0.241112665
AL031666.1	2.534048648	1.406042665	0	0.500923517	1.27369008	1.11838284	0.561103223	1.008453654	0	0.788782055
SULF2	8.614794329	6.807710993	5.396372598	4.599714818	2.618120148	4.040687242	3.115329092	4.475527662	4.716985471	3.460049394
AL139351.1	3.115552145	1.317848593	0	0	0	0.554258689	0	0.153697792	0	0
AL133342.1	1.544376177	0.305360622	0.528202631	0.500923517	0.437704982	0	0.37531544	0.419270518	0	0.241112665
SNAI1	5.188259084	2.785171187	0.528202631	0	0.235388845	1.11838284	0.7766056	1.086899725	0	0.241112665
AC005914.1	0.969667801	0	0	0	0.437704982	0	0.30765993	0.535722825	0	0
AC006076.1	0.969667801	0.210577958	0.528202631	0	0.615107351	0	0.236674922	0	0	0
CTCFL	0.969667801	0.210577958	0	0.500923517	0.235388845	0	0.162015671	0.153697792	0	0.447640218
PPP1R3D	3.115552145	2.346515321	2.181754964	2.476721389	2.292466012	2.097239083	2.052939326	1.842211606	1.558829045	2.095677759
ADRM1	4.585043672	3.594452032	2.845959612	3.010247291	3.107793556	2.872550598	2.693111263	2.702311025	2.773666983	2.322471751
ZBTB46	8.438703064	4.887603335	5.269824982	6.0115231	3.44950107	6.370482152	5.119073426	5.334352866	3.423676481	5.905371234
ZBTB46-AS1	4.585043672	1.747290657	1.469117882	2.243691085	1.044984318	2.621185191	1.650436732	1.971899925	0	2.213526722
SOX18	7.693861617	0.836536817	0.528202631	0.872031482	0.437704982	0.767757219	0.725672147	1.886749027	1.558829045	0
FP236241.1	1.544376177	0.109127608	0	0	0.437704982	0.554258689	0.439939844	0.153697792	0	0.241112665
AP000459.2	1.544376177	0.210577958	0.528202631	0.500923517	0	0	0.08328095	0	0	0.241112665
LINC01692	1.954259153	0.305360622	0.528202631	1.411684687	0.615107351	0.953695712	0.672874506	0.419270518	0	0.447640218
JAM2	7.485913537	5.857171762	2.845959612	4.784903065	2.18411515	2.917965345	2.568577949	4.2890094	2.773666983	4.5127617
AP000224.1	1.954259153	0.478070085	0	0.872031482	0.437704982	0.303584331	0.30765993	1.161299394	0	1.064484919
CYYR1-AS1	6.834028189	2.368633969	2.315908948	2.853354385	1.4710521	1.635922727	5.956254557	3.271442798	3.134974126	3.309363682
CYYR1	9.564472285	2.998781989	3.090215584	3.2176003	1.724175194	2.825659639	6.436809592	3.879204154	2.290510657	3.924907462
BACH1-IT1	0.969667801	0.305360622	0	0	0.235388845	0	0.37531544	0.419270518	0	0.628271096
AP000238.1	0.969667801	0.109127608	0	0	0.437704982	0	0	0.153697792	0	0.241112665
AP000282.1	2.534048648	1.605480845	1.218095595	1.166945108	0.77306456	1.11838284	0.825802029	1.299491991	0	1.398971197
AP000688.4	0.969667801	0.210577958	0	0	0	0	0	0.153697792	0	0.241112665
AP000695.2	2.273085671	0.771617258	0.528202631	0	0.77306456	0	0.08328095	0.643473295	0	1.184805152
CLDN14	2.273085671	1.015416051	0.528202631	0.500923517	0.77306456	0.767757219	0.162015671	1.425596849	1.558829045	0.447640218
AP001407.1	1.544376177	0.109127608	0	0.500923517	0	0	0	1.086899725	0	0
ERG	9.61999886	5.968170255	3.878340214	3.010247291	6.223522545	4.874749846	2.383814456	3.626920852	5.516058136	2.4237643
AP001037.1	5.583792552	2.346515321	0.914000208	0.500923517	2.883633245	0.953695712	0.561103223	0.153697792	2.290510657	0.241112665
AF064858.1	5.797744704	3.527215632	3.232736999	2.364906138	0.615107351	2.016029288	1.566090674	1.54155956	1.558829045	2.095677759
UMODL1	3.403798884	0.109127608	0.914000208	0.872031482	0.915421422	0.303584331	1.38098701	0.643473295	0	0.788782055
UMODL1-AS1	3.643934115	0	0.528202631	0	0	0	0.08328095	0.153697792	0	0.241112665
AP001627.1	2.534048648	0.109127608	0	1.166945108	1.044984318	0.303584331	0.439939844	1.748786888	0	0
SIK1	3.942593697	0.771617258	0.914000208	0	2.737939292	0.767757219	0.37531544	1.484743015	0	1.064484919
AP001065.3	0.969667801	0.210577958	0	0.500923517	0.437704982	0	0.236674922	0.153697792	0	0.241112665
TSPEAR	5.225691571	0.478070085	0.914000208	0.872031482	0	1.11838284	0.672874506	1.232049706	2.290510657	0.241112665
KRTAP10-4	2.534048648	0	0	0	0	0	0.30765993	0.535722825	0	0
AP001476.1	0.969667801	0.109127608	0	0	0	0.554258689	0	0	0	0
AC006946.2	2.273085671	1.448196995	0	0	0.77306456	0.554258689	0.825802029	0.925495588	0	0.628271096
LINC00528	2.534048648	0.210577958	1.218095595	0	0	0	0	0.153697792	1.558829045	0
AC016027.3	0.969667801	0	0.528202631	0.500923517	0.235388845	0.303584331	0.162015671	0.153697792	0	0
FAM230J	0.969667801	0.39429826	0	0.500923517	0	0	0.08328095	0	0	0.241112665
AC000072.1	0.969667801	0	0	0	0.235388845	0.303584331	0.162015671	0.153697792	0	0
UFD1	5.225691571	4.362145921	4.257567954	4.137894104	3.989758017	4.539137767	4.323073186	4.140592726	4.606072321	3.942083135
CDC45	1.544376177	0.305360622	0.914000208	0	0.437704982	0	0.162015671	0.292586407	0	0
AC000082.1	3.115552145	0	0	0	0	0	0	0.153697792	0	0
CLDN5	8.138569538	0.632296885	0.528202631	0.500923517	0.615107351	0.554258689	0.618071014	1.363921822	0	0.447640218
PPM1F	6.10947886	3.585036561	4.977603566	3.39886203	4.608428797	3.406330566	3.265522548	3.384469027	3.664127521	3.282645062
UPB1	5.225691571	0.771617258	0.528202631	3.39886203	1.27369008	2.565194063	0.725672147	2.677174335	2.290510657	1.670317402
AP000355.1	0.969667801	0.109127608	0	0.500923517	0	0.303584331	0	0.419270518	0	0
AP000356.1	0.969667801	0.210577958	0	0	0.437704982	0.303584331	0.37531544	0.292586407	0	0
AL008638.3	0.969667801	0.39429826	0	0	0	0.767757219	0.08328095	0	0	0
AL008638.1	0.969667801	0.632296885	0.528202631	0	0	0	0.08328095	0	0	0
GAS2L1	4.641530999	2.5537786	2.438642595	3.508172346	3.221804009	2.565194063	3.125188451	3.237453654	2.290510657	2.950550934
AC004264.1	0.969667801	0.109127608	0	0.872031482	0	0	0	0	0	0
AC004832.6	2.754959655	0	0	0	0	0	0.30765993	1.161299394	0	0
PES1	5.149829434	2.895926484	4.117600479	3.793759954	2.91786852	3.163987575	3.182970207	3.092874475	2.290510657	3.080326372
AC005006.1	2.273085671	0.557243396	0.528202631	1.166945108	0.77306456	1.11838284	0.618071014	0.419270518	0	1.184805152
AC004542.1	0.969667801	0.109127608	0.528202631	0	0.235388845	0	0.08328095	0.153697792	0	0.447640218
SLC5A4-AS1	4.585043672	1.406042665	2.03383522	1.411684687	1.939446186	0.953695712	1.445363433	2.6515919	1.558829045	1.064484919
SLC5A4	5.027988101	0.305360622	0	0.872031482	0.437704982	0	0.37531544	1.232049706	1.558829045	0.447640218
AL008723.2	0.969667801	0.210577958	0	0	0	0	0	0.419270518	0	0
AL021937.3	3.403798884	0	0	0.500923517	0	0	0	0	0	0
AL024495.1	2.273085671	1.174542731	1.218095595	0	0.437704982	0.554258689	0.873376016	0.83747465	0	1.064484919
AL022313.2	1.954259153	0.109127608	0	0.872031482	0	1.11838284	0.162015671	0.643473295	0	0.241112665
CARD10	4.400960128	2.6829625	1.469117882	2.111349571	1.27369008	1.266181899	1.206231731	1.425596849	0	1.49520314
TRIOBP	6.314478059	5.671696091	5.131100431	5.366901145	5.495975651	4.80393994	5.458250923	4.710471678	5.387813005	4.911912749
AL021707.9	0.969667801	0.109127608	0	0	0.235388845	0	0.37531544	0.419270518	0	0.241112665
AL021707.5	0.969667801	0.109127608	0	0.500923517	0.235388845	0	0.37531544	0.292586407	0	0.241112665
SMDT1	4.526254194	4.223388682	3.878340214	3.994967854	3.973573718	3.956133926	4.019052868	4.103334685	4.354837355	4.103450803
CYB5R3	6.539242601	5.831522352	4.415356086	4.204375805	4.699806033	4.974846099	4.040051024	4.14975881	3.870169752	4.489584895
ATP5MGL	2.534048648	0.703638181	0.914000208	0.872031482	0.77306456	0.767757219	0.561103223	0.419270518	0	0.241112665
LINC00229	0.969667801	0.210577958	0	0	0	0	0	0.419270518	0	0
WNT7B	1.544376177	0.305360622	0.528202631	0	0	0	0.162015671	0.153697792	0	0.447640218
CERK	6.415121207	4.812942822	4.828435969	4.523644392	4.858050151	5.202953024	4.261826835	4.074745802	5.742705514	4.234698774
Z97192.2	1.954259153	0.109127608	0.914000208	0	0	0	0	0.153697792	0	0
Z97192.4	4.029826858	0	0	0.500923517	0	0	0.08328095	0	0	0
PIM3	5.366404862	3.658693938	4.189280973	4.415544904	4.332005441	3.977741353	3.713984315	3.166974426	4.485916787	4.05690692
MOV10L1	5.188259084	1.845189879	0.914000208	0.872031482	0.77306456	1.400236624	0.873376016	2.335430265	1.558829045	0.241112665
AL022328.3	2.273085671	0.39429826	0.914000208	1.166945108	0.615107351	0.953695712	0.37531544	1.299491991	0	1.585415562
MAPK11	4.029826858	1.123426124	0.528202631	1.96563062	0.915421422	0.303584331	1.38098701	1.699703292	1.558829045	2.095677759
AC000050.1	1.954259153	0	0	0	0	0	0	0	0	0
SHANK3	8.742955299	2.474409583	2.03383522	3.082727191	4.083226897	3.086549854	2.463693505	3.220154001	0	1.967338869
AC000036.1	1.544376177	0	0	0	0	0	0	0	0	0
ACR	2.273085671	0	0	0	0.235388845	0	0.162015671	0.419270518	0	0
AC002056.2	0.969667801	0	0	0	0	0.554258689	0.08328095	0.292586407	0	0
ASB9	2.754959655	0.771617258	1.868998205	0.872031482	1.871196981	0.554258689	0.30765993	0.535722825	0	0
PPEF1	5.297763096	1.174542731	1.868998205	3.010247291	0.915421422	1.635922727	1.049382133	2.165085228	0	3.22767589
PHEX-AS1	0.969667801	0.109127608	0	0	0	0	0	0.535722825	0	0.241112665
AC112493.1	3.942593697	0.836536817	1.682868569	2.111349571	0.615107351	0.303584331	0.162015671	2.487769299	0	0.628271096
TAB3-AS2	0.969667801	0.109127608	0	0	0	0	0.162015671	0	0	0
AF241728.1	0.969667801	0.210577958	0	0	0.235388845	0.303584331	0.439939844	0.419270518	0	0
AC092198.1	0.969667801	0.210577958	0	0	0	0.303584331	0.236674922	0.153697792	0	0
Z94277.1	0.969667801	0.703638181	0.528202631	0.500923517	0.235388845	0.303584331	0.236674922	0.153697792	0	0.447640218
DIPK2B	7.058075788	0.109127608	0.528202631	1.166945108	0.615107351	0.767757219	0.08328095	1.086899725	0	0.447640218
AC136489.1	3.750506261	0	0	0.500923517	0	0	0.236674922	0.925495588	1.558829045	0
AC231759.2	1.544376177	0.109127608	0	0.500923517	0.77306456	0	0.236674922	0.925495588	0	0.241112665
AL050309.1	8.068190861	6.88647348	6.014956059	7.014263932	7.29422657	7.068926121	6.477786138	6.700079535	6.926723751	7.384379763
NBDY	7.158273001	5.986165339	6.431812844	5.307650004	5.855214844	5.642391224	5.375998439	5.564251149	5.843939663	5.577407297
AL034397.2	0.969667801	0.210577958	0.528202631	0	0.235388845	0	0.08328095	0	0	0.241112665
YIPF6	5.640327939	5.077504533	5.302517659	4.968261146	4.831356307	5.256969347	4.708000524	4.716653021	5.006223502	4.849563375
EFNB1	5.667785966	3.658693938	2.656628372	1.620865861	1.4710521	2.565194063	1.049382133	2.128462404	1.558829045	1.064484919
AL353804.1	1.544376177	0.39429826	0.528202631	0.872031482	0.615107351	0.554258689	0.672874506	0.925495588	0	0.241112665
COX7B	5.870447972	5.263113095	4.711576969	5.042827007	4.926909455	5.309036009	5.22601893	5.243090175	5.387813005	5.231227796
ITM2A	7.287796538	5.368398207	2.656628372	4.443338565	4.037249279	2.72704193	2.844016235	3.13040014	4.916103675	3.22767589
BEX5	4.526254194	2.130522588	0.528202631	1.96563062	0.915421422	1.400236624	1.168588875	2.128462404	0	1.49520314
TMSB15A	0.969667801	0.210577958	0	0	0	0	0	0.83747465	0	0
NCBP2L	0.969667801	0.39429826	0	0	0	0	0.08328095	0	0	0.628271096
PSMD10	3.266862442	2.717842841	1.469117882	2.243691085	2.004612058	1.92997406	1.96783509	1.842211606	1.558829045	1.967338869
ATG4A	4.464966914	2.817692591	2.845959612	3.280585482	2.91786852	2.506941868	3.47277194	3.415200008	2.290510657	2.807937403
SERTM2	2.273085671	1.123426124	0	1.411684687	0.615107351	0.767757219	0.162015671	0.925495588	0	0.241112665
KIAA1210	0.969667801	0.305360622	0	0	0	0.303584331	0.08328095	0.292586407	0	0
MAGEC3	2.273085671	0.557243396	0.528202631	0.500923517	0	1.266181899	0	1.596223067	0	0.628271096
NAA10	4.798823449	3.24582869	3.013301911	2.853354385	3.352708729	3.163987575	3.085340179	3.014761544	4.050429424	3.335596459
SMIM9	3.266862442	0.210577958	0.528202631	0	0	0	0.08328095	0.292586407	0	0.788782055
F8	8.6769231	2.895926484	3.299043597	3.917818459	3.047221394	2.72704193	3.868710426	4.400719349	3.870169752	4.220691564
SPRY3	3.528857028	0.958219033	0.914000208	1.96563062	1.044984318	1.740741763	2.052939326	1.842211606	0	1.750499294
AC010737.1	8.360931527	1.317848593	2.932055716	0.500923517	0	2.174120136	0.873376016	1.086899725	0	0.788782055
PCDH11Y	7.79070433	2.254485136	3.090215584	1.411684687	2.066961189	3.468700491	1.945750803	5.627949914	1.558829045	2.155805242
SDF4	4.400960128	5.365651401	4.444943723	4.968261146	4.629240875	4.479801798	4.515274865	4.497234109	4.716985471	5.084259704
MXRA8	3.849744553	6.973839007	3.299043597	5.147912649	2.441111525	5.662543763	3.739882919	3.98541423	3.664127521	5.052980099
MMP23B	0	2.301233935	0	0	0.437704982	0.953695712	0.439939844	0.643473295	1.558829045	0.241112665
ANGPTL7	0	3.466980226	0	1.166945108	0.77306456	1.400236624	1.38098701	1.232049706	1.558829045	2.322471751
C1orf167	0	2.572956883	0.914000208	1.166945108	0.437704982	1.11838284	0.618071014	0.292586407	1.558829045	1.750499294
AC254633.1	0	2.926069581	0.914000208	0.500923517	0	0.303584331	1.007352437	0.535722825	0	1.295858611
AL359771.1	0	0.210577958	0	0	0	0	0.162015671	0	0	0
PLA2G2A	5.188259084	10.95186502	5.075435263	1.620865861	5.402353451	4.177687247	5.832333042	5.4904121	6.590379943	2.269027364
AL663074.1	0	0.210577958	0	0	0	0	0	0	0	0
CELA3A	0	0.305360622	0	0	0.235388845	0	0.08328095	0.153697792	0	0
MAN1C1	6.068861717	8.771027609	6.742970088	6.928366401	5.594512866	6.980719073	7.417969426	5.866233123	6.994347843	6.934632821
PAQR7	2.273085671	3.040712959	2.551748677	1.803522499	2.343735193	2.675084238	2.246028437	2.128462404	2.290510657	2.095677759
ATP5IF1	5.366404862	5.912797741	5.167052035	5.4097953	5.115722362	4.729474367	5.502418818	5.330327435	5.319145514	5.245133572
AL049795.2	0	0.703638181	0	0	0.235388845	0.303584331	0.30765993	0.153697792	0	0.241112665
TMEM35B	4.984975134	5.271941867	3.962580163	3.836309185	3.957205799	4.214553954	4.10625812	3.489280064	4.050429424	3.701066996
TEKT2	0	0.210577958	0	0	0	0	0	0	0	0
COL8A2	3.643934115	7.113003698	3.481431012	4.827710465	2.487440993	5.256969347	4.827552459	2.79869442	4.21064728	3.361360746
OXCT2	0	0.305360622	0	0	0.235388845	0	0.08328095	0.153697792	0	0
SVBP	3.266862442	4.014813647	2.03383522	2.768008103	2.883633245	3.046214378	2.432270596	2.751307469	3.134974126	2.095677759
PTCH2	4.189904619	6.1846717	4.002924615	4.763013431	3.782421897	5.415786996	3.064995557	4.55357029	3.423676481	4.28940601
PRDX1	6.858064966	7.608520032	5.484492945	5.935277629	6.195886681	5.75928846	6.025010462	5.647494714	5.171152066	5.383581982
TMEM69	3.115552145	4.007783866	2.845959612	3.280585482	3.562018083	3.307408757	3.335135622	3.111759313	3.134974126	3.529873761
TMEM275	0	1.813289292	0	0	0	0.303584331	0.08328095	0.153697792	0	0
CYP4X1	4.847661159	6.814776973	2.315908948	3.5598708	2.004612058	4.020008937	1.945750803	2.544469097	3.134974126	1.967338869
CYP4A22	0	0.557243396	0	0	0	0	0	0	0	0
FOXE3	0	0.703638181	0	0	0	0	0	0	0	0
FOXD2-AS1	1.954259153	3.281240817	0.528202631	0.500923517	0.615107351	1.266181899	0.08328095	0.535722825	0	0.628271096
FOXD2	2.273085671	4.742699996	0.528202631	2.111349571	0.915421422	3.374104437	1.168588875	1.54155956	0	0.628271096
LINC01738	0	1.489154498	0	0	0.235388845	0.303584331	0	0	0	0
DMRTA2	0	0.210577958	0	0	0	0	0.08328095	0.153697792	0	0
GPX7	2.534048648	3.527215632	1.469117882	1.803522499	2.126727028	2.621185191	2.246028437	1.796255354	2.290510657	2.607225566
PODN	4.641530999	6.785275612	2.932055716	2.933932548	3.957205799	3.977741353	2.719383878	3.353069169	2.773666983	2.322471751
AL445183.1	0.969667801	1.605480845	0.914000208	0	0.615107351	0.303584331	0.08328095	0	0	0.241112665
CZIB	3.528857028	4.767883939	3.481431012	4.204375805	4.199118782	4.020008937	4.216430775	3.764549149	3.664127521	4.118637621
BSND	0	0.305360622	0	0	0	0	0.162015671	0.153697792	0	0
AC099791.4	0	0.478070085	0	0	0	0	0.08328095	0	0	0
LEPR	7.983315519	10.5111274	7.190013305	7.4019312	5.215433737	6.586284731	6.78738235	5.11790785	6.027305046	6.645839886
LINC01707	0	1.271643748	0	0.500923517	0.615107351	0.554258689	0.561103223	0.535722825	0	0
LINC01360	0	0.478070085	0	0	0	0	0	0	0	0.241112665
AC096531.2	0.969667801	1.070431649	0	0	0	0.303584331	0	0	0	0
GPR88	1.544376177	3.159654809	0	0.872031482	0.437704982	0	0.30765993	0.535722825	0	0
AC099670.3	0	0.39429826	0	0	0.235388845	0	0	0	0	0
GSTM4	2.754959655	3.92064099	2.754397613	3.280585482	3.495566148	3.437852546	3.125188451	2.974059614	3.134974126	3.01689738
GSTM1	0	0.703638181	0	0.500923517	0.235388845	0	0.30765993	0	0	0.241112665
LINC02586	0	0.210577958	0	0	0	0	0	0	0	0
CHI3L2	1.954259153	5.801348882	2.03383522	0.500923517	1.044984318	4.596129434	1.049382133	1.54155956	3.423676481	0.933209434
OLFML3	3.528857028	7.251866972	3.013301911	3.877639383	2.292466012	5.291888397	2.94766295	3.75256611	4.485916787	3.111024861
AL591742.2	0	0.305360622	0	0	0	0	0	0	0	0
HAO2	0	0.210577958	0	0	0	0	0	0	0	0
FAM72C	0	0.210577958	0	0	0	0	0	0	0	0
FMO5	3.266862442	4.528559311	3.741971649	3.340935501	3.047221394	4.040687242	2.819936253	3.337109186	3.423676481	3.779603167
CERS2	3.750506261	4.788539866	4.444943723	4.032048644	3.854895615	3.911923295	3.674243253	3.415200008	4.050429424	4.041052518
S100A6	7.568357092	8.967924439	6.251005892	7.436915061	6.113351189	6.855010573	5.506196359	7.588311935	7.218268873	6.899893429
SLC27A3	2.273085671	3.304375039	2.551748677	2.111349571	2.393244769	1.838458292	1.278693158	1.425596849	1.558829045	1.967338869
AL162591.2	0	0.39429826	0	0	0	0	0	0	0	0
MUC1	0	3.497412274	1.218095595	2.111349571	1.044984318	2.446238275	0.919431165	0.743732475	1.558829045	1.750499294
CRABP2	0.969667801	3.972111782	0.914000208	2.58049035	0.437704982	1.838458292	1.049382133	1.232049706	0	1.585415562
UFC1	3.528857028	4.014813647	3.299043597	3.280585482	3.782421897	3.437852546	3.064995557	3.415200008	3.423676481	3.386672985
Z99943.1	0	0.210577958	0	0	0	0	0	0	0	0
MPC2	4.263740731	5.248277339	3.788874739	4.0682002	3.646111867	4.650955021	3.700858555	4.074745802	3.664127521	4.088102415
LINC00626	0	0.898660436	0	0	0.235388845	0.303584331	0.30765993	0.153697792	0	0.628271096
AL021026.1	0	0.305360622	0	0	0	0	0	0	0	0
CACYBP	3.403798884	4.362145921	3.163235508	3.658021302	3.352708729	3.046214378	3.125188451	3.890184002	3.664127521	3.506972418
TOR1AIP2	5.110348039	5.951780505	5.44110547	5.19771782	5.402353451	5.439339195	5.106686045	5.177381415	5.319145514	5.129943144
AL137800.1	0	0.210577958	0	0	0	0	0	0	0	0
CFHR5	0	0.210577958	0	0	0	0	0.162015671	0	0	0
INAVA	0.969667801	2.230530121	0.914000208	0.500923517	0.915421422	0.767757219	0.236674922	1.363921822	0	0.628271096
TMEM9	3.643934115	4.7342067	3.299043597	3.956908799	4.083226897	3.819217482	3.66074918	4.272320573	4.050429424	3.889930225
IPO9-AS1	5.494605105	6.46558798	4.610757026	5.024543727	4.822347461	5.734117555	5.195929292	4.823614289	4.606072321	4.894371891
FMOD	3.403798884	6.729749326	2.754397613	4.171517869	2.441111525	4.214553954	2.719383878	2.335430265	2.773666983	2.844934068
PLEKHA6	5.188259084	8.393532303	4.354295725	5.060881479	3.819113797	5.399869174	5.918482879	5.660379012	4.485916787	5.004751122
AL592114.3	0	0.632296885	0	0	0.437704982	0.303584331	0.30765993	0	0	0
AL606753.2	0	0.557243396	0	0	0	0	0	0	0	0.241112665
G0S2	0.969667801	3.594452032	0.914000208	1.803522499	0.437704982	2.316585512	0.672874506	1.086899725	1.558829045	0.447640218
HSD11B1	1.954259153	5.445862387	1.682868569	2.243691085	1.044984318	4.449192838	1.38098701	2.367212162	3.134974126	1.398971197
SERTAD4-AS1	1.544376177	3.622335275	0	1.620865861	0.437704982	2.247110657	1.049382133	0.925495588	2.290510657	0.628271096
SERTAD4	1.954259153	3.292854298	1.218095595	0	0.437704982	1.522887195	0.439939844	1.086899725	0	0.628271096
VASH2	0.969667801	4.192721453	1.469117882	1.411684687	0.437704982	2.917965345	1.313603245	2.599024529	1.558829045	1.89861764
AL445423.1	0	0.478070085	0	0	0	0	0	0	0	0.241112665
WNT9A	1.954259153	4.28283414	0.528202631	2.243691085	0.77306456	2.174120136	1.829954648	1.008453654	1.558829045	2.518409217
AGT	0.969667801	5.239302099	0	0.872031482	0.915421422	2.382867865	1.007352437	3.034689842	2.773666983	1.064484919
AL118511.4	0	0.210577958	0	0	0	0	0.08328095	0	0	0
MAP1LC3C	0	3.14691306	0	0.500923517	0.437704982	0.953695712	0.30765993	0.153697792	0	0.241112665
AC079779.1	0	3.257729574	0	0.500923517	0.235388845	0.953695712	0.725672147	0.419270518	1.558829045	1.585415562
SH3YL1	5.612337162	7.205000668	5.18469736	6.092742348	5.396295327	6.140767739	6.225070257	5.408776381	5.633828043	5.982106334
ACP1	4.641530999	5.392886922	4.636630195	4.62420566	4.41824114	4.402026188	4.526478057	4.580934338	4.485916787	4.28940601
ALKAL2	6.746598233	9.48879594	5.167052035	5.582208609	3.872459136	6.286402301	4.848534082	4.975677263	5.938533595	5.004751122
AC079779.2	4.400960128	7.113822376	3.299043597	2.853354385	1.644635201	4.433641332	1.98958641	2.335430265	4.21064728	2.563500756
AC079779.3	0.969667801	3.404119876	0.528202631	0.500923517	0.437704982	1.266181899	0.236674922	0.643473295	2.773666983	0.788782055
LINC01865	0.969667801	2.5537786	0	0	0.235388845	1.522887195	0.162015671	0.153697792	1.558829045	0.241112665
ADI1	3.115552145	5.387480795	3.591354515	4.470606883	4.127784384	3.934197955	4.060747935	4.229733838	3.664127521	4.302764713
ALLC	0.969667801	2.368633969	0	0	0.437704982	0.554258689	0.725672147	0.153697792	0	0.447640218
AC010907.1	0.969667801	2.346515321	0	0	0	1.635922727	0.439939844	0.535722825	0	0.241112665
RDH14	3.750506261	4.400224504	3.090215584	3.010247291	3.725572689	3.819217482	3.134980888	3.531968381	3.134974126	2.844934068
OSR1	0	1.994898818	0	0	0.437704982	1.266181899	0.37531544	0.643473295	0	0.241112665
LAPTM4A	6.904969454	8.359422243	6.669678232	5.973903996	6.764900575	7.103735296	5.131355351	5.963005212	6.500208143	5.810362487
SDC1	0	2.700508082	0.914000208	1.803522499	0.235388845	1.522887195	0.618071014	0.292586407	0	0.933209434
GDF7	0	3.73729793	1.469117882	2.111349571	0	2.621185191	0.7766056	0.643473295	1.558829045	0.933209434
AC010872.2	0	0.210577958	0	0	0	0	0	0	0	0
TMEM214	3.528857028	4.400224504	3.423160093	3.082727191	3.646111867	3.641099842	3.095405906	2.953269777	3.664127521	3.309363682
GALNT14	2.534048648	6.952946165	3.741971649	4.49736935	1.939446186	4.081175392	1.594757447	3.271442798	2.290510657	4.28940601
VIT	4.189904619	6.975641557	3.163235508	4.137894104	1.871196981	5.529881607	2.568577949	3.13040014	4.21064728	3.460049394
LINC01819	0	0.771617258	0	0	0.235388845	0.303584331	0	0.419270518	0	0
SIX2	0	3.012894824	0.528202631	0	0	0.554258689	0.30765993	0.153697792	0	0.241112665
AC093702.1	0	2.474409583	0	0	0.235388845	0	0.162015671	0.153697792	0	0.447640218
LINC01121	0.969667801	1.87640032	0.914000208	0.500923517	0.615107351	1.11838284	0.672874506	1.232049706	0	0.447640218
AC009236.2	0	1.317848593	0	0.500923517	0	0.554258689	0.162015671	0.743732475	0	0
AC009236.1	0	0.771617258	0	0	0	0	0.30765993	0.535722825	0	0
AC092155.1	2.534048648	4.776181833	1.682868569	3.280585482	3.44950107	1.92997406	2.032129275	3.613732871	1.558829045	2.37400682
PROKR1	0	0.478070085	0	0	0	0	0	0.292586407	0	0
ANTXR1	6.331747071	9.637391284	6.101105972	7.004968452	6.762547623	8.393966827	5.548941708	7.154014811	6.500208143	7.750088753
AC114802.1	0	1.362619454	0	0	0	0.554258689	0.08328095	0.743732475	0	0
PCYOX1	4.263740731	5.774678146	4.042171473	4.62420566	5.340596071	4.920096492	4.257350972	4.77112469	4.485916787	4.417733065
FHL2	6.583166585	9.587871596	4.7357183	4.718211861	6.477034871	8.167092476	4.778416712	5.472259979	6.189971013	3.942083135
AC108058.1	2.273085671	4.983886206	0.914000208	1.411684687	2.487440993	3.770530504	1.168588875	1.971899925	0	1.49520314
ECRG4	2.754959655	6.577832455	2.932055716	3.658021302	2.292466012	3.745556679	4.402241145	2.487769299	4.354837355	3.361360746
GACAT1	0	0.210577958	0	0	0	0	0.08328095	0.153697792	0	0
SH3RF3-AS1	2.273085671	2.817692591	0.528202631	0	0.235388845	1.266181899	0.236674922	0.153697792	0	0.241112665
MTLN	3.643934115	4.356623141	3.423160093	3.45455222	3.800884491	3.374104437	3.814900846	3.202644383	3.664127521	3.975832949
INSIG2	4.748274399	5.640220798	5.167052035	4.62420566	4.171006847	5.127633638	4.559574913	4.716653021	4.819977092	4.442083459
AC012363.2	0	0.898660436	0	0.500923517	0	0.303584331	0	0	0	0
GLI2	3.942593697	7.154970649	3.362436167	4.549449448	2.004612058	5.814366915	3.909217417	3.202644383	4.050429424	4.118637621
AC017033.1	0	0.898660436	0	0	0	0	0	0	0	0
LINC01911	0	1.070431649	0	0.872031482	0.235388845	0	0.08328095	0	0	0
AC062032.1	0	0.836536817	0	0	0.235388845	0.554258689	0.08328095	0	0	0
TNFAIP6	2.273085671	3.527215632	1.218095595	0.500923517	1.044984318	2.174120136	0.672874506	1.886749027	1.558829045	0.241112665
LINC01958	0	0.305360622	0	0	0	0	0	0	0	0
BZW1	6.10947886	6.660839959	4.662047519	5.096326419	4.849206968	5.146835328	4.25286118	4.928525389	5.387813005	4.716147743
AC012668.3	0.969667801	4.096602994	0.914000208	1.620865861	2.004612058	2.247110657	0.919431165	1.363921822	2.290510657	1.064484919
AC012668.1	0	0.771617258	0	0	0	0	0	0	0	0
LINC00607	4.641530999	6.580203893	3.362436167	3.508172346	3.327460797	4.41792036	2.652782874	2.79869442	1.558829045	3.141083717
LINC01280	0	0.39429826	0	0	0	0.303584331	0.08328095	0	0	0
IGFBP5	9.224186752	11.95207313	8.304874658	9.347602962	6.952056556	10.61521319	8.969176644	8.023664378	9.177433077	9.561358859
AAMP	3.403798884	4.339926806	3.537439438	3.45455222	3.518058607	3.163987575	3.144707306	3.054346611	4.050429424	3.596474165
CHPF	3.528857028	5.861077662	3.232736999	4.763013431	4.639535399	3.770530504	3.441548293	3.489280064	3.870169752	3.529873761
NPPC	0	5.097508641	1.682868569	2.364906138	0	2.621185191	2.113626866	1.748786888	1.558829045	3.111024861
ECEL1	0.969667801	5.849328095	1.868998205	3.5598708	1.27369008	2.247110657	2.770535921	3.25454832	1.558829045	2.807937403
AC005104.1	0	0.210577958	0	0	0	0	0.08328095	0	0	0
AC131097.1	0	0.305360622	0	0	0	0	0	0	0	0
AC034187.1	0	0.210577958	0	0	0	0	0.08328095	0	0	0
FBLN2	3.528857028	5.335086249	2.03383522	3.2176003	1.724175194	2.506941868	2.625257056	2.821816715	1.558829045	2.730970103
AC010727.1	0.969667801	1.489154498	0	0	0	0.953695712	0	0.535722825	0	0.241112665
AC099560.1	1.954259153	5.07077438	2.438642595	1.803522499	0.615107351	3.086549854	1.049382133	1.161299394	0	3.048960435
AC099541.2	0	0.898660436	0.528202631	0.500923517	0	0	0.08328095	0.419270518	0	0.241112665
AC099541.1	0	0.39429826	0	0	0	0	0	0.153697792	0	0
HIGD1A	3.643934115	5.19975094	3.013301911	4.298684792	3.44950107	4.742155283	3.401543769	3.573429797	3.423676481	3.701066996
AC006058.3	0	0.305360622	0	0	0	0	0	0.153697792	0	0
LRRC2	0	4.738459598	2.181754964	1.96563062	1.044984318	1.740741763	2.745186593	1.699703292	1.558829045	2.649664066
AC104304.3	0	0.39429826	0	0	0	0.303584331	0.08328095	0	0	0
NDUFAF3	4.029826858	5.260158124	3.163235508	4.032048644	4.240285537	3.934197955	3.480473395	3.834429544	3.423676481	3.282645062
AMIGO3	0	0.305360622	0	0	0	0	0.08328095	0	0	0.241112665
GMPPB	2.273085671	2.984529734	1.868998205	2.364906138	1.939446186	2.506941868	2.316565745	1.929952608	2.290510657	2.322471751
TMEM115	2.754959655	4.473493004	2.315908948	3.39886203	3.425904956	3.163987575	2.367293865	2.599024529	2.290510657	2.37400682
TNNC1	0.969667801	5.266062026	1.218095595	2.476721389	1.163864459	1.635922727	0.919431165	1.232049706	1.558829045	1.064484919
WNT5A-AS1	0	0.210577958	0	0	0	0	0	0	0	0
ARF4	5.846618332	6.699528532	5.365761054	5.95472008	5.484599781	6.329054659	5.4756954	5.540055624	5.319145514	5.796264258
GPR27	0.969667801	1.906949844	0	1.166945108	0.915421422	0.953695712	0.725672147	0.419270518	0	0.788782055
TBILA	0	0.632296885	0	0.500923517	0	0	0.162015671	0.292586407	0	0
FSTL1	6.667195409	9.024745421	5.42634809	7.125669612	6.513873382	7.876349643	5.230592907	6.831202606	5.892011776	6.966458388
SEC61A1	4.112084828	5.424905048	4.828435969	4.415544904	4.618872365	4.815985583	4.484967263	4.185851653	4.606072321	4.248571294
LINC01998	0	0.210577958	0	0	0	0	0	0	0	0
AADAC	0	0.703638181	0	0	0.235388845	0	0.08328095	0.153697792	0	0.241112665
SSR3	5.399538652	6.272342939	5.037094949	5.277086185	4.689934162	5.027593727	4.38593141	4.728936816	4.354837355	4.5127617
PTX3	0	4.22944467	0.528202631	0.872031482	1.044984318	2.825659639	2.509580709	1.886749027	0	0.788782055
LXN	4.894899617	7.324389441	3.299043597	4.032048644	3.706114006	4.567915005	3.368721763	3.474765242	3.134974126	3.361360746
AC080013.4	2.534048648	3.67653533	0.528202631	0.500923517	1.044984318	2.621185191	0.825802029	1.008453654	0	0.933209434
RARRES1	7.058075788	10.25046375	5.779785844	6.489213683	4.30638932	8.019949161	4.657939934	5.571090273	5.983601995	5.144855053
AC080013.1	1.544376177	4.351079138	0.528202631	2.933932548	1.163864459	3.004718669	1.090221969	2.012661977	2.290510657	1.670317402
LINC01323	0.969667801	3.14691306	0.528202631	2.111349571	0	1.522887195	0.162015671	0	0	0
LINC01324	2.534048648	4.682169323	1.218095595	1.803522499	0.615107351	2.72704193	0.561103223	0.292586407	2.773666983	0.788782055
AC073288.1	0	0.210577958	0	0	0	0	0.08328095	0	0	0
CLDN11	4.526254194	6.477086403	2.438642595	4.267928406	1.79955811	4.020008937	2.416298703	3.531968381	3.134974126	3.048960435
AC026316.5	0.969667801	2.984529734	0.914000208	0	1.79955811	1.400236624	0.37531544	1.161299394	1.558829045	0.788782055
AC007953.1	0	0.305360622	0	0	0	0	0	0	0	0
AC110992.1	0	4.447750739	0	0.500923517	0.235388845	2.316585512	0.561103223	1.54155956	0	0.447640218
AC117453.1	3.528857028	6.829802818	0.914000208	2.768008103	0.615107351	4.80393994	1.347688502	3.586989641	2.773666983	0.933209434
LINC01014	0	0.478070085	0	0	0	0	0	0.153697792	0	0
AC090425.2	0	0.210577958	0	0	0	0	0	0	0	0
DCUN1D1	6.478516331	7.644091145	6.401951863	6.19437727	5.782757569	6.926196146	5.586893955	5.891041469	6.468853404	5.905371234
THPO	0	1.070431649	0	0.500923517	0.437704982	0.767757219	0.08328095	0	0	0.241112665
CHRD	0.969667801	4.288646157	0	2.111349571	0.615107351	3.086549854	1.805636818	0.743732475	0	1.064484919
MAGEF1	2.946492673	4.64187128	3.163235508	3.45455222	3.137151903	3.163987575	3.6471277	2.844574264	2.773666983	2.471862741
LRRC15	0	0.39429826	0	0	0.235388845	0	0	0.292586407	0	0
APOD	7.611416512	11.35284543	6.663399131	7.16375899	6.895195678	8.761712987	6.742450369	6.485179701	8.440512211	6.37254696
OTOP1	0	0.305360622	0	0	0	0	0	0	0	0
HTRA3	3.528857028	4.751143584	2.438642595	1.803522499	0.615107351	2.247110657	1.347688502	0.292586407	2.290510657	2.095677759
CPZ	0	1.271643748	0.528202631	0.500923517	0	0	0.725672147	0.153697792	0	0.241112665
FAM90A26	0	0.305360622	0	0	0.235388845	0	0	0	0	0
FAM200B	3.942593697	5.315293034	4.189280973	4.695278312	4.748176868	4.158894483	4.753206692	4.2890094	4.606072321	4.569125283
FGFBP1	0	1.070431649	0	0	0	0.554258689	0	0	0	0.241112665
SOD3	4.585043672	7.508101455	3.834300865	5.594655483	3.221804009	5.137266429	4.473435729	4.158867026	4.354837355	5.63663128
SHISA3	0	0.305360622	0	0	0	0	0.08328095	0	0	0
SLC10A4	0.969667801	3.209525425	0	1.166945108	0	1.838458292	1.38098701	1.54155956	1.558829045	0.788782055
ZAR1	0	0.898660436	0.528202631	0	0	0	0.37531544	0	0	0
DCUN1D4	6.206283941	7.870224959	5.954525172	6.767270447	6.587504238	6.96186954	6.614429982	6.455918648	6.530895905	7.113943239
AC124017.1	0.969667801	2.572956883	0	1.166945108	0	1.11838284	0.236674922	0.743732475	0	0.241112665
PDGFRA	5.822388467	9.154139247	4.610757026	5.465072997	2.812624643	7.782786694	4.25286118	4.747168601	5.319145514	4.569125283
AC116049.2	1.544376177	2.751899742	1.469117882	0.500923517	1.79955811	1.400236624	0.561103223	1.086899725	0	0.933209434
CXCL6	0	0.478070085	0	0	0	0	0	0	0	0
SEPTIN11	6.187435612	8.175220124	6.772442526	6.144454621	5.716227671	7.292299784	6.084334434	6.306150401	6.027305046	5.824324277
BMP3	0.969667801	3.67653533	0.914000208	1.620865861	0.235388845	2.097239083	0.501793134	2.6515919	0	1.585415562
ADH1B	4.112084828	8.191985742	3.591354515	3.508172346	2.659175543	5.46251307	2.891002984	2.398308984	3.134974126	2.769966965
ADH1C	0	1.605480845	0	0.500923517	0	0.554258689	0.08328095	0	0	0
DDIT4L	1.544376177	4.852718967	0.914000208	2.111349571	0.915421422	2.316585512	2.383814456	1.086899725	0	0.788782055
ENPEP	4.189904619	7.121169642	3.013301911	3.704701019	1.79955811	5.814366915	2.679793333	2.932175965	3.423676481	3.048960435
LINC01438	0.969667801	2.591883564	0.528202631	0	0.437704982	1.838458292	0.30765993	0.292586407	0	0.628271096
LINC02502	0	0.305360622	0	0	0	0	0	0.153697792	0	0
LINC02511	4.464966914	7.425446109	3.299043597	3.749917589	1.79955811	6.097012432	3.518375798	2.572004673	3.423676481	3.87211838
HHIP-AS1	1.954259153	4.600415189	1.682868569	3.280585482	0.77306456	1.635922727	1.704046748	1.971899925	1.558829045	1.670317402
FGG	0	0.210577958	0	0	0	0	0	0	0	0
TDO2	0.969667801	3.622335275	0	0	0.437704982	1.11838284	2.190765796	0.419270518	0	1.967338869
NPY5R	0	1.936865864	0.528202631	0.500923517	1.044984318	1.400236624	0.162015671	0.153697792	0	0
AC079226.1	0	0.210577958	0	0	0	0	0.08328095	0.153697792	0	0
AC019193.3	0	0.210577958	0	0	0	0	0	0	0	0
ING2	2.534048648	3.73729793	1.682868569	2.58049035	2.393244769	2.097239083	3.283243245	2.200801351	2.290510657	2.518409217
RWDD4	3.849744553	4.947610755	3.693492316	4.032048644	3.889811406	4.061073346	4.257350972	3.613732871	4.21064728	3.835821068
AC108477.2	0	0.210577958	0	0	0	0	0.08328095	0.153697792	0	0
ENPP6	4.029826858	5.594030404	2.181754964	3.658021302	1.79955811	3.374104437	2.719383878	2.269685646	1.558829045	2.984105514
AC108865.1	0	0.210577958	0	0	0	0	0	0	0	0
AC108865.2	0	0.210577958	0	0	0	0	0	0	0	0
AC026740.1	0	0.210577958	0	0	0	0	0	0.153697792	0	0
AC122719.1	0	0.210577958	0	0	0	0	0	0	0	0
AC116351.2	0	0.898660436	0	0	0.235388845	0.303584331	0.08328095	0	0	0
AC091891.1	0	0.632296885	0	0	0	0	0.08328095	0	0	0
IRX2	0.969667801	4.007783866	0	0.500923517	0.437704982	2.446238275	0.561103223	1.842211606	0	0.447640218
C5orf38	2.534048648	3.694158774	0.528202631	1.620865861	0.235388845	2.316585512	0.672874506	0.83747465	1.558829045	1.295858611
LINC01019	0.969667801	2.104398664	0.528202631	0.500923517	0.235388845	1.635922727	0.501793134	0.535722825	0	0
IRX1	0.969667801	2.801523525	0	0	0.235388845	1.522887195	0.30765993	0.535722825	0	0.447640218
LINC01018	0.969667801	3.026870939	0.914000208	0.872031482	0.235388845	1.11838284	0.672874506	1.008453654	0	0.933209434
AC025756.1	0	0.210577958	0	0	0	0	0	0.153697792	0	0
CMBL	2.534048648	4.373128458	1.682868569	3.082727191	2.239307528	3.201201533	2.807743846	2.200801351	2.773666983	2.607225566
AC114964.2	0.969667801	2.5537786	0	1.166945108	0	1.400236624	0.08328095	0.153697792	0	0.447640218
CDH18	9.24712198	12.28296442	8.276356405	7.433454604	5.235932483	10.00134178	5.530512186	8.497489163	7.932322722	6.307768248
CDH18-AS1	3.115552145	5.280716939	1.682868569	1.803522499	0.437704982	2.917965345	0.30765993	1.086899725	0	0.241112665
NPR3	4.029826858	6.825811203	1.682868569	1.411684687	1.375743375	4.479801798	2.093679996	3.320970667	3.423676481	0.788782055
LINC02120	0	0.39429826	0	0	0	0	0.08328095	0	0	0
LINC02160	0	1.317848593	0	0	0	0.554258689	0.08328095	0.153697792	0	0.788782055
LINC00603	1.954259153	6.723326521	2.438642595	0	0.615107351	4.729474367	1.313603245	2.335430265	1.558829045	0.788782055
AC093292.1	0	0.210577958	0	0	0	0	0	0	0	0
ESM1	0	3.456691867	0	0	0.615107351	2.565194063	0.08328095	0	1.558829045	0.447640218
FOXD1-AS1	0	0.478070085	0	0	0	0	0.162015671	0	0	0
AC008897.2	0	0.39429826	0	0	0	0	0.30765993	0	0	0
AC008592.1	0	1.123426124	0.528202631	0.500923517	0.235388845	0.554258689	0.08328095	0	0	0.241112665
TMED7	4.984975134	5.719810317	4.557575628	4.298684792	4.699806033	5.027593727	4.116179452	4.77112469	4.606072321	4.088102415
AC008574.1	0.969667801	2.230530121	0.914000208	0.500923517	0.615107351	0	0.439939844	1.086899725	0	0
LOX	2.754959655	4.690973611	1.868998205	1.620865861	3.137151903	2.506941868	1.445363433	1.425596849	1.558829045	1.670317402
AC010255.2	0	0.39429826	0	0	0	0	0	0	0	0
SLC22A5	4.189904619	6.197085706	4.415356086	5.096326419	4.533127143	4.920096492	5.489118984	4.361808402	4.485916787	5.383581982
PITX1	3.750506261	6.714718058	2.932055716	3.45455222	1.4710521	5.351034007	2.597195828	2.09088564	3.423676481	2.950550934
AC008406.3	0	0.478070085	0	0	0	0	0	0	0	0
C5orf66-AS1	0.969667801	4.32303498	0	1.96563062	0.235388845	1.635922727	1.38098701	0.743732475	0	1.295858611
C5orf66-AS2	0	0.557243396	0	0	0	0.303584331	0	0.153697792	0	0.241112665
SPINK1	0	0.210577958	0	0	0	0	0	0	0	0
C5orf52	0	0.39429826	0	0	0.235388845	0	0	0	0	0
EBF1	10.09608594	11.97576756	7.441893272	7.927360652	7.087936721	10.29421484	6.434828994	7.563662892	8.155513225	7.283552993
AC136424.2	3.115552145	4.362145921	1.868998205	1.411684687	0.615107351	2.621185191	0.501793134	1.086899725	0	0.447640218
AC136424.1	0	0.632296885	0	0	0	0	0.08328095	0	0	0
LINC02202	1.544376177	5.572752257	1.682868569	1.803522499	1.871196981	4.250501994	1.347688502	1.796255354	4.354837355	2.155805242
C1QTNF2	2.273085671	5.298108567	1.469117882	3.010247291	0.77306456	2.446238275	1.780902052	1.425596849	1.558829045	2.032934936
AC139491.4	0	2.970135276	0	0.500923517	0	2.446238275	0.162015671	0.925495588	0	0.628271096
CLTB	3.528857028	5.880450097	3.878340214	4.740786548	3.940650047	4.385954958	4.19786469	4.567317191	4.354837355	4.041052518
TRIM52-AS1	2.534048648	3.67653533	2.932055716	3.082727191	3.221804009	2.872550598	2.479151976	2.844574264	3.134974126	2.730970103
EXOC2	7.553713544	8.965658802	7.233048394	7.264572483	7.067113949	7.969614546	6.886357649	7.061125205	7.837306943	7.142085222
AL357054.2	3.115552145	6.324196024	3.591354515	4.0682002	2.699094863	4.385954958	3.201727716	4.112739789	4.050429424	3.170529051
AL357054.4	1.544376177	2.998781989	0.914000208	0.872031482	0.437704982	2.316585512	0.561103223	0.535722825	0	0.447640218
AL357054.5	0.969667801	3.787417847	1.682868569	0.500923517	0.615107351	2.247110657	0.919431165	1.971899925	2.290510657	0.933209434
AL357054.3	0	1.406042665	0	0	0.235388845	0.767757219	0.08328095	0.535722825	0	0
AL356130.1	0	0.39429826	0	0	0	0.303584331	0.08328095	0	0	0
FOXCUT	1.954259153	4.848790341	0.914000208	1.166945108	0.77306456	3.498902625	0.725672147	0.535722825	0	1.670317402
GMDS	9.244844795	10.64719863	7.794842794	8.193913411	7.507364082	9.052596151	7.41696645	7.387928436	8.906144936	7.362220481
AL359852.2	0	1.271643748	0	0.872031482	0.235388845	0	0	0	0	0.788782055
GCM2	0	0.836536817	0	0	0	0.303584331	0.08328095	0.535722825	0	0
FAM8A1	3.643934115	4.852718967	3.423160093	4.032048644	3.854895615	4.139853686	3.409633909	3.868140101	4.050429424	3.596474165
AL021917.1	0	0.210577958	0	0	0	0	0	0	0	0
HCG11	2.946492673	3.898007242	2.656628372	2.768008103	2.775765202	2.72704193	2.190765796	2.335430265	2.773666983	1.670317402
OR14J1	0	0.305360622	0	0	0	0	0	0.153697792	0	0.241112665
RPP21	2.946492673	3.585036561	2.181754964	2.111349571	2.883633245	2.777193267	2.844016235	2.458561256	2.773666983	2.649664066
TUBB	5.188259084	5.764287437	4.50235855	4.032048644	4.729022705	4.650955021	3.868710426	4.446068168	4.485916787	4.133666235
PSORS1C1	1.544376177	2.998781989	0.528202631	1.96563062	0.235388845	1.635922727	0.725672147	0.535722825	0	0.788782055
CSNK2B	4.263740731	4.772038852	3.423160093	3.45455222	3.800884491	3.374104437	3.04435993	3.531968381	4.21064728	3.309363682
SNHG32	4.189904619	5.624221837	4.290536406	4.523644392	4.767080056	4.650955021	4.207177598	4.246919677	4.819977092	4.466029669
SLC44A4	0	2.368633969	0	1.620865861	1.044984318	0.554258689	1.168588875	0.925495588	0	0.933209434
C4B	0	1.489154498	0	0.500923517	0	0.303584331	0.236674922	0.153697792	0	0.241112665
TNXB	4.641530999	6.312833104	3.362436167	4.103467959	2.004612058	4.874749846	2.509580709	2.79869442	3.664127521	2.950550934
SLC39A7	3.115552145	3.928107346	2.845959612	3.340935501	3.275599418	3.468700491	2.706307376	2.889039918	3.134974126	2.649664066
PI16	4.940640251	9.003257184	4.290536406	6.938167058	3.763719964	5.826326172	5.642871724	3.823015346	4.716985471	6.070668361
FOXP4-AS1	2.273085671	3.694158774	0.914000208	2.58049035	0.77306456	2.097239083	1.755735805	1.299491991	1.558829045	1.670317402
FOXP4	2.946492673	5.504472406	3.090215584	4.204375805	2.883633245	4.081175392	3.401543769	2.6515919	3.664127521	3.048960435
MDFI	1.954259153	4.43732383	0.914000208	0.872031482	0.235388845	2.097239083	1.007352437	0.643473295	1.558829045	0.788782055
DNPH1	2.754959655	3.711569533	2.754397613	2.933932548	2.575862113	2.675084238	2.494446565	2.79869442	3.134974126	2.37400682
DLK2	0	1.362619454	0.528202631	0.500923517	0	0	0.162015671	0.925495588	0	0.628271096
MRPL14	3.750506261	4.755346919	3.591354515	4.103467959	3.015954143	3.34114198	3.891996352	3.430323458	3.664127521	3.080326372
AL096865.1	1.544376177	4.36764764	2.03383522	1.803522499	0.615107351	2.016029288	1.049382133	0.925495588	3.134974126	1.295858611
MEP1A	0	0.210577958	0	0	0	0	0.08328095	0	0	0
BMP5	6.809584139	10.78373968	5.744528121	5.747390902	4.021591922	9.152756561	4.183781629	5.729256498	7.344563452	4.275922454
AL593844.1	0	0.210577958	0	0	0	0	0	0.153697792	0	0
AL136164.1	0	0.305360622	0	0	0	0	0.08328095	0	0	0
TBX18-AS1	0.969667801	2.230530121	0.528202631	0	0	1.635922727	0.08328095	0.153697792	0	0.241112665
Z99289.2	0	1.845189879	0	0.500923517	0	1.11838284	0.08328095	0.535722825	0	0.241112665
COL10A1	5.463607154	6.627978592	4.473936735	5.780454147	5.3279209	5.068445832	5.719715329	4.944414527	5.247045628	5.657578416
TSPYL4	2.534048648	3.811839629	2.181754964	2.677293718	3.221804009	2.382867865	2.539380885	3.337109186	2.290510657	2.37400682
Z84488.1	0	0.305360622	0	0	0	0	0	0	0	0
AL445224.1	0	0.39429826	0	0	0	0.303584331	0.08328095	0	0	0
CALHM5	0.969667801	3.779184512	1.469117882	2.243691085	0.615107351	2.621185191	0.561103223	1.363921822	0	1.49520314
RFX6	0	1.015416051	0	0.500923517	0.235388845	0.767757219	0	0	0	0
CENPW	0.969667801	2.801523525	1.682868569	1.166945108	0.437704982	1.838458292	1.090221969	0.83747465	1.558829045	1.184805152
AL035603.1	0	1.223910012	0	0	0	0.554258689	0	0.153697792	0	0
CCN2	6.869934824	9.066784924	5.350208214	7.260672346	7.036279476	7.555596531	5.406637516	5.026321919	5.938533595	5.588357705
LINC01312	0	0.632296885	0	0	0.235388845	0.303584331	0.08328095	0.419270518	0	0
AIG1	7.215212618	8.395890074	6.973623414	7.151173936	7.126873589	7.113528438	6.238757865	7.268887879	6.264906129	7.247739465
HYMAI	4.029826858	7.530347336	3.643327102	4.827710465	2.292466012	6.358178332	2.611294667	3.184919642	4.606072321	4.234698774
NANOGP11	0	0.210577958	0	0	0	0	0.08328095	0	0	0
AL391863.2	0	0.305360622	0	0	0	0	0	0	0	0
AL078604.2	0	0.478070085	0	0	0	0.303584331	0.162015671	0	0	0.241112665
AL136099.1	0	0.771617258	0	0.500923517	0.235388845	0.303584331	0.236674922	0	0	0
LINC01615	0	0.632296885	0	0	0.235388845	0	0	0.153697792	0	0
LINC02544	0	0.305360622	0	0	0	0	0	0	0	0
LINC00242	0	0.703638181	0	0	0	0	0.37531544	0.153697792	0	0
KDELR2	4.798823449	5.572752257	4.322768264	4.204375805	3.973573718	4.920096492	4.060747935	4.337947914	4.916103675	3.907524841
AC003986.3	0	0.478070085	0	0	0	0	0.08328095	0	0	0
PRR15	0	1.406042665	0	0.500923517	0	0.303584331	0.08328095	0	0	0.241112665
AC007327.2	0	0.703638181	0	0.500923517	0	0	0.236674922	0.153697792	0	0
AC006960.3	0	0.39429826	0	0	0	0.303584331	0	0.153697792	0	0
SFRP4	7.251961004	11.08447632	7.307417429	8.42230941	5.078372347	7.677790469	7.200317322	6.332551976	7.058943581	7.499071723
PSMA2	4.984975134	5.526773886	3.962580163	4.267928406	3.686389277	4.232639937	4.581225052	4.2890094	4.485916787	3.552417242
MRPL32	3.849744553	5.416966887	4.223828454	3.917818459	3.837115636	4.779542667	3.986971225	3.600423222	3.423676481	3.506972418
AC023669.2	0	0.632296885	0	0	0	0.303584331	0.162015671	0.292586407	0	0
LINC01447	0	0.703638181	0	0.500923517	0	0	0.162015671	0.292586407	0	0.241112665
SEC61G	4.748274399	5.406314269	3.693492316	4.236502024	4.156742758	4.494866142	3.903499872	4.093867865	4.485916787	3.639225453
TPST1	7.546335652	8.918645755	6.468290367	6.604481173	5.340596071	7.900590725	6.562766934	6.768618483	6.227925042	6.825487676
TMEM248	5.431928526	6.172149946	5.732581432	5.337579732	5.426334714	5.28323755	5.448467621	5.42773975	5.794210359	5.678225758
SBDS	5.494605105	6.381066478	4.257567954	4.987267021	5.222299065	5.621953187	4.055601477	4.765172858	4.916103675	4.803318422
CCL26	5.262177339	10.24225107	4.662047519	4.763013431	4.804159228	5.184488606	5.62561085	4.907063938	6.30096291	4.591068268
RHBDD2	4.798823449	7.017365828	4.444943723	4.848647084	4.226693388	5.175167016	4.179056559	4.917834571	5.006223502	4.665342446
POR	4.695889702	6.883596196	5.149188218	4.909693413	4.533127143	6.072117995	4.164787782	4.415994556	5.387813005	4.417733065
AC004921.2	0	0.557243396	0	0	0	0	0.30765993	0.292586407	0	0.241112665
STEAP1	1.954259153	3.728772677	0.914000208	0.500923517	1.163864459	2.621185191	0.725672147	1.232049706	1.558829045	0.933209434
FZD1	2.946492673	5.416966887	2.932055716	2.933932548	3.107793556	2.565194063	2.795447521	2.335430265	0	2.471862741
TAC1	0	3.575559239	0.528202631	0	0.235388845	0	0	1.54155956	1.558829045	0.241112665
FBXO24	0.969667801	2.998781989	0.914000208	1.411684687	1.4710521	2.097239083	1.445363433	0.643473295	0	0.788782055
PCOLCE	4.641530999	8.191598049	3.834300865	5.465072997	3.275599418	6.282066883	4.369435182	3.716007975	5.006223502	4.316000855
AC073517.1	0	0.703638181	0	0	0.437704982	0	0.162015671	0.419270518	0	0.241112665
DNAJB9	4.189904619	5.050393469	3.163235508	4.0682002	3.077825345	4.020008937	2.94766295	3.474765242	3.134974126	3.506972418
KCP	0	1.936865864	1.218095595	0.500923517	0.77306456	0.303584331	0.672874506	0.743732475	0	1.295858611
CPA1	0	0.771617258	0	0	0	0	0	0.643473295	0	0.241112665
AC007938.1	0	0.478070085	0	0	0	0	0.08328095	0	0	0
WDR86	4.029826858	7.349630086	3.591354515	3.793759954	2.532328851	5.485320581	4.522753318	4.475527662	4.819977092	4.7652246
CRYGN	0	2.230530121	0	0.500923517	0.437704982	0.303584331	0.825802029	0.743732475	1.558829045	1.064484919
AC073236.1	0	0.210577958	0	0	0	0	0	0.153697792	0	0
PDGFRL	2.946492673	5.695953772	3.013301911	3.2176003	1.4710521	2.247110657	3.495754055	1.54155956	1.558829045	4.612682501
AC100802.1	0	0.632296885	0	0	0	0	0.236674922	0.292586407	0	0.241112665
AC105206.1	0	2.050687365	0.528202631	0	0.437704982	1.400236624	0.08328095	0.419270518	0	0.241112665
AC105206.3	0.969667801	1.223910012	0	0	0	0.303584331	0	0.292586407	0	0.241112665
PHYHIP	1.544376177	3.487339416	0.914000208	0.500923517	0	2.777193267	0.725672147	1.232049706	0	0.628271096
AC041005.1	1.954259153	3.720196747	0.914000208	0.500923517	0	2.446238275	0.236674922	1.232049706	0	1.064484919
SCARA5	5.962015301	9.083389004	4.530231243	5.544210406	3.583505518	7.712034428	4.288394269	4.065088878	6.069723048	4.774842768
GOT1L1	0	0.478070085	0	0	0	0.303584331	0.08328095	0	0	0
ADRB3	0	1.678127451	0	0	0	0.303584331	0	0.153697792	0	0
PENK	3.403798884	6.409349539	0.528202631	2.364906138	0.915421422	1.400236624	1.853869366	1.648890771	2.773666983	1.064484919
AC012349.1	0	1.994898818	1.218095595	0	0.437704982	0.554258689	0.37531544	0.535722825	0	0.447640218
LINC00968	1.544376177	4.513748463	1.868998205	0.872031482	0.615107351	2.961993999	0.561103223	0.925495588	0	1.398971197
IMPAD1	5.027988101	6.325610117	4.782821842	5.130921369	4.926909455	5.165784804	4.503983995	4.840694847	4.606072321	5.748249595
AC104051.2	0	0.557243396	0	0	0	0	0	0	0	0
AC083967.1	0	1.174542731	0	0	0	0.767757219	0.501793134	0.419270518	0	0
TRAM1	6.348811816	7.41019848	6.072957087	5.895588571	5.562409155	5.784027725	4.982020786	5.472259979	6.027305046	5.426928493
AC138646.1	0	0.305360622	0	0	0.235388845	0	0	0.153697792	0	0
AC009902.3	0	0.39429826	0	0	0	0.303584331	0	0.153697792	0	0
AC009902.2	0	2.130522588	0	0	0	0.953695712	0	0.153697792	0	0
FABP5	4.263740731	9.377817976	4.805809173	3.39886203	3.706114006	5.878948894	4.38593141	4.313686156	5.091043326	3.309363682
FABP4	2.273085671	6.224632718	3.232736999	0.500923517	1.27369008	3.468700491	1.622865683	1.484743015	3.870169752	0.447640218
LINC02839	0	0.632296885	0	0	0.235388845	0	0.37531544	0.292586407	0	0
AC090578.3	0	0.557243396	0	0	0	0	0	0.153697792	0	0.241112665
TMEM64	5.262177339	7.870224959	4.473936735	7.268462106	5.100898188	5.68898326	5.414699222	4.408377169	5.319145514	4.380419073
AP003351.1	0	0.210577958	0	0	0	0	0	0	0	0
AC012339.1	0	0.771617258	0	0	0	0	0.08328095	0.419270518	0	0
GDF6	0.969667801	3.546747896	1.682868569	1.803522499	0.437704982	1.11838284	0.825802029	0.292586407	1.558829045	1.184805152
AP003355.2	0	0.305360622	0	0	0	0	0	0	0	0
CTHRC1	1.544376177	3.993620699	1.868998205	2.476721389	1.871196981	2.621185191	1.566090674	2.09088564	1.558829045	2.095677759
AC103853.1	0	0.305360622	0	0	0	0	0	0	0	0
AC103853.2	0	0.39429826	0	0	0.235388845	0	0.08328095	0.153697792	0	0
AP000428.1	0	0.632296885	0	0	0.235388845	0.303584331	0	0.153697792	0	0
AC025508.1	4.112084828	6.256119895	2.315908948	1.96563062	0.615107351	4.754725707	1.900541422	1.699703292	2.773666983	1.184805152
RSPO2	5.494605105	8.976051395	4.828435969	3.151739281	2.659175543	7.135322937	3.503334117	4.907063938	5.006223502	3.81732411
RAD21	6.331747071	7.304447903	6.173590335	6.266164401	6.477034871	5.808349904	5.721341216	5.533067424	6.530895905	6.09774405
EXT1	8.360931527	10.80689502	8.688685123	9.131845944	8.835482313	9.777479944	8.110786804	8.633568398	8.579107206	8.234296958
AC107953.2	0	0.898660436	0	0	0.235388845	0	0.08328095	0	0	0
ZFAT-AS1	0	0.210577958	0	0	0	0	0.08328095	0	0	0
ERICD	0	1.070431649	0	0.500923517	0.437704982	0.554258689	0.37531544	0.419270518	0	0.628271096
RRAGA	4.400960128	4.987464085	3.362436167	3.793759954	3.973573718	3.889299322	3.385226104	3.184919642	3.134974126	3.436002882
KLHL9	3.528857028	4.180269674	3.643327102	3.340935501	3.906957446	3.374104437	3.612500477	3.545921667	3.664127521	3.835821068
MSMP	0	0.210577958	0	0	0	0	0	0	0	0
CCIN	0	0.305360622	0	0	0	0	0	0	0	0
FAM74A1	0	0.305360622	0	0	0	0	0	0	0	0
LINC01474	1.544376177	2.534341934	0.914000208	0.872031482	0.615107351	1.266181899	0.30765993	1.596223067	0	0.447640218
GAS1	3.528857028	7.165274375	3.591354515	3.836309185	4.544128163	5.239187678	3.163965603	3.430323458	3.664127521	3.618008159
NXNL2	1.544376177	2.998781989	1.682868569	1.96563062	0.77306456	0.953695712	0.7766056	1.086899725	0	1.670317402
OGN	4.984975134	8.309556892	4.687024784	5.833929481	3.625543482	5.239187678	4.839579296	4.0357241	3.664127521	5.18868771
OMD	4.798823449	7.404187873	3.741971649	5.277086185	2.775765202	4.827931485	3.914912393	3.799912408	4.485916787	4.654963106
AL136981.3	0	0.210577958	0	0	0	0	0	0	0	0
AL354861.2	0	3.762575526	0	1.96563062	0.615107351	2.247110657	0.618071014	0.743732475	0	1.398971197
AL354861.3	0	1.528981262	0	0.872031482	0	0.767757219	0.236674922	0.535722825	0	0.628271096
AL136084.3	0	0.210577958	0	0	0	0	0.08328095	0.153697792	0	0
SEC61B	4.984975134	5.776747338	4.50235855	4.470606883	4.858050151	5.108172931	4.821501233	4.868720603	5.091043326	5.258906592
TMEM246	2.273085671	4.690973611	2.438642595	3.836309185	3.666391126	2.872550598	2.879398982	2.994554112	3.134974126	2.269027364
TXN	5.110348039	6.637118812	4.223828454	5.060881479	5.078372347	4.953194939	3.926235342	4.361808402	4.716985471	4.234698774
GSN	8.426698657	10.67381256	7.826098132	8.516900956	6.933350835	9.153943344	7.335973944	7.37333003	7.538257954	7.509190894
AL513122.2	0	0.210577958	0	0	0	0	0	0	0	0
GPR21	0	0.210577958	0	0	0	0	0	0	0	0
WDR38	0	0.210577958	0	0	0	0	0	0	0	0
AL359632.1	0	0.305360622	0	0	0	0	0.162015671	0.153697792	0	0
AL356309.1	0	0.305360622	0	0	0	0	0	0.153697792	0	0
AL161785.3	0	0.210577958	0	0	0	0	0.162015671	0	0	0
PRRX2	2.534048648	5.924043571	1.218095595	2.111349571	1.560452737	4.779542667	0.964061464	1.699703292	2.773666983	1.750499294
PRRX2-AS1	0	0.958219033	0	0	0	0.554258689	0.08328095	0	0	0
PRDM12	0	1.317848593	0.528202631	0	0	0.953695712	0.08328095	0.153697792	0	0.447640218
ABO	3.266862442	5.770530839	1.868998205	2.58049035	1.375743375	4.250501994	3.845042477	1.748786888	2.773666983	2.518409217
SURF4	5.188259084	5.749613559	4.850713366	4.869284209	4.699806033	5.088446121	4.544958855	4.782955195	5.453360109	4.963290898
AL390778.1	0	0.210577958	0	0	0	0	0	0.153697792	0	0
KCNT1	0	2.474409583	0	0	0.235388845	0.953695712	0.30765993	1.086899725	0	0.447640218
PHPT1	3.403798884	5.015772103	3.741971649	3.793759954	4.453677618	3.498902625	3.626451257	3.901080916	4.354837355	3.660135228
NSMF	2.754959655	4.416241174	2.656628372	2.58049035	2.883633245	3.272867858	2.891002984	2.487769299	3.870169752	2.213526722
AL954642.1	0	0.478070085	0	0	0	0	0	0.153697792	0	0
AL158211.1	0	0.632296885	0	0	0.235388845	0.303584331	0.162015671	0.153697792	0	0.447640218
ARHGAP21	7.422849821	9.214347732	8.09695271	7.584622849	7.287695886	7.703954523	6.894307087	7.960607155	6.831326019	7.329962028
AL512598.1	0	1.528981262	0	0.500923517	0	0.303584331	0.725672147	0.743732475	0	1.064484919
LINC00836	4.189904619	7.040800433	1.868998205	3.2176003	0.915421422	4.886220831	1.780902052	2.269685646	3.423676481	1.585415562
AL121748.1	0	1.174542731	0.914000208	0	0	0	0.08328095	0.153697792	0	0
LINC02628	0	0.210577958	0	0	0	0	0.08328095	0	0	0
FZD8	3.750506261	5.120501511	2.181754964	2.768008103	1.375743375	2.72704193	2.133301706	2.012661977	2.773666983	1.184805152
AL353801.2	0	0.210577958	0	0	0	0	0.162015671	0	0	0
ZNF22	3.849744553	4.914164211	3.299043597	3.340935501	3.625543482	4.232639937	3.229414482	3.460102902	4.21064728	3.141083717
GPRIN2	0	0.478070085	0	0	0	0	0.08328095	0.292586407	0	0
ANXA8	0	2.865140124	0	0	0.437704982	0.554258689	0.672874506	1.363921822	1.558829045	0
UNC5B-AS1	0	0.557243396	0	0	0	0	0.162015671	0.153697792	0	0
CHCHD1	3.643934115	4.096602994	3.299043597	3.658021302	3.377522397	3.468700491	3.300748916	3.220154001	3.664127521	2.984105514
LINC00857	0	1.678127451	0.528202631	0	0.437704982	0.767757219	0.439939844	0.419270518	0	0.447640218
AC025428.1	0	0.210577958	0	0	0	0	0	0	0	0
NUTM2A	0	0.210577958	0	0	0	0	0.08328095	0	0	0
RPP30	4.526254194	5.51442676	4.444943723	4.848647084	4.804159228	4.791792875	4.216430775	4.468218992	4.606072321	4.501219839
AL359198.1	0	0.478070085	0	0	0	0	0.08328095	0.292586407	0	0.241112665
CYP26A1	0	3.281240817	0.528202631	1.620865861	0.235388845	1.266181899	0.7766056	0.743732475	0	2.095677759
RBP4	4.464966914	7.966276894	3.090215584	4.470606883	2.699094863	4.897601328	3.61949273	3.703613127	3.870169752	3.779603167
HELLS	3.942593697	6.637118812	4.584411363	4.38720526	3.872459136	4.319817583	3.300748916	3.65294057	4.916103675	4.008811248
AL138759.1	0	0.305360622	0	0	0	0	0	0	0	0.241112665
COX15	5.399538652	7.096531827	4.610757026	5.307650004	4.344644934	6.418674217	4.790858426	4.438608332	4.21064728	4.591068268
KAZALD1	1.544376177	4.362145921	0.528202631	1.166945108	0.77306456	2.506941868	0.825802029	1.086899725	0	1.750499294
LINC02681	0	0.478070085	0	0	0	0.303584331	0.236674922	0	0	0
PITX3	0	0.898660436	0	0	0.437704982	0.303584331	0.08328095	0.153697792	0	0
AL133482.1	0	2.5537786	0.914000208	0	0	0.953695712	0.30765993	0	0	0
TDRD1	0	1.223910012	0	0	0.235388845	0.953695712	0.439939844	0.419270518	0	0.241112665
GRK5-IT1	0.969667801	2.02306274	0.914000208	0	0	1.11838284	0.08328095	0	0	1.064484919
AC010998.3	0	0.958219033	0	0	0	0.303584331	0	0	0	0
TALDO1	4.333981237	5.37933343	4.7357183	4.599714818	5.063157321	4.353265229	4.230200205	4.272320573	4.354837355	4.367763485
LINC02708	0	0.632296885	0	0	0	0.303584331	0	0	0	0
H19	2.946492673	5.984375898	1.682868569	1.803522499	1.79955811	3.770530504	1.594757447	2.052303909	0	1.184805152
IGF2	0.969667801	4.682169323	1.682868569	1.166945108	0.77306456	2.825659639	0.439939844	1.008453654	2.773666983	0.628271096
AC132217.1	0	1.605480845	0	0	0	0	0	0	0	0
IGF2-AS	0	2.301233935	0	0	0.235388845	1.266181899	0.162015671	0.153697792	0	0.241112665
CDKN1C	5.027988101	7.596855825	4.530231243	6.592119146	4.709610813	5.901734484	4.708000524	4.753195019	4.606072321	5.521372699
PHLDA2	0	2.433025239	1.218095595	0.500923517	0	0.303584331	0.37531544	0.535722825	0	0.628271096
MRGPRE	0	2.077792958	0.528202631	0.872031482	0.235388845	0.554258689	0.439939844	0.292586407	0	0.628271096
OR52B6	0	0.210577958	0	0	0	0	0	0	0	0
OR52N1	0	0.210577958	0	0	0	0	0.08328095	0	0	0
OLFML1	2.534048648	4.478586794	1.682868569	2.58049035	1.79955811	2.917965345	1.566090674	1.54155956	1.558829045	2.730970103
TMEM9B	4.847661159	5.139922164	4.322768264	4.599714818	4.476827428	4.319817583	4.446164864	4.345945338	4.354837355	4.19226243
ADM	5.939662535	7.677699378	4.473936735	3.340935501	3.495566148	5.820358936	2.969718209	3.320970667	3.664127521	2.844934068
AC073172.1	0	0.39429826	0	0	0.235388845	0	0	0.292586407	0	0
SAA2	0.969667801	2.768631376	0.528202631	0.872031482	0.77306456	1.11838284	0.236674922	0.153697792	0	0
SAA1	3.849744553	6.679761163	3.163235508	1.166945108	1.4710521	4.742155283	1.780902052	2.544469097	0	1.398971197
LINC02726	0	1.070431649	0	0	0.235388845	0.303584331	0.08328095	0.419270518	0	0.447640218
FIBIN	3.849744553	6.218556454	2.754397613	4.718211861	1.4710521	4.285576039	2.745186593	3.092874475	3.664127521	3.436002882
AC013714.1	0	0.210577958	0	0	0	0	0	0	0	0
AC090692.3	0	0.210577958	0	0	0	0	0	0	0	0
MDK	4.189904619	6.639394848	3.232736999	4.415544904	3.744772408	4.36970268	3.368721763	3.66577654	4.21064728	6.165119938
ACP2	2.534048648	4.142256229	3.537439438	3.010247291	3.24895244	3.004718669	2.597195828	2.844574264	3.664127521	3.048960435
FAM180B	0	1.448196995	0	0	0.615107351	0	0.162015671	0.419270518	0	0.241112665
C1QTNF4	1.954259153	4.186508997	2.315908948	1.803522499	1.871196981	2.872550598	1.650436732	3.202644383	1.558829045	2.155805242
TRIM49B	0	0.478070085	0	0	0	0	0	0	0	0
SERPING1	6.462926794	9.806054835	5.768128748	7.578369406	7.973941236	7.623994338	5.803457754	6.399401291	7.079848379	6.508466713
AP002754.1	0	0.39429826	0	0	0	0	0	0	0	0.241112665
RAB3IL1	0.969667801	4.148661767	2.845959612	1.166945108	2.004612058	1.635922727	1.536842716	1.299491991	0	2.095677759
TRMT112	4.847661159	5.884293563	3.591354515	4.599714818	4.629240875	4.353265229	4.164787782	4.176912741	4.819977092	4.466029669
SLC22A11	0	0.557243396	0	0	0	0	0.30765993	0.419270518	0	0
LTBP3	4.940640251	6.592002958	4.117600479	5.352314929	4.804159228	5.447105254	5.058619425	4.666444435	5.091043326	5.04505307
C11orf68	2.754959655	4.103214002	2.656628372	3.082727191	3.107793556	2.565194063	2.980620674	2.625547625	2.773666983	2.730970103
BANF1	4.189904619	4.887603335	3.537439438	4.204375805	3.800884491	3.61375958	3.53326227	3.788220705	4.485916787	3.740869426
CST6	0	1.678127451	0.528202631	0.500923517	0.235388845	0	0.236674922	0	0	0
LINC02701	0	0.478070085	0	0	0	0.303584331	0.30765993	0.153697792	0	0
AP000439.1	0	0.210577958	0	0	0	0	0	0	0	0
ANO1-AS1	0	0.39429826	0	0	0	0	0	0	0	0
PHOX2A	0	0.557243396	0	0	0	0	0.162015671	0.153697792	0	0
B3GNT6	0	0.210577958	0	0	0	0	0	0.153697792	0	0
MMP3	0	1.223910012	0	0	0	0	0.162015671	0	0	0
MMP12	0	0.771617258	0	0	0	0	0.162015671	0	0	0
MMP13	0	0.210577958	0	0	0	0	0.08328095	0	0	0
AP003043.1	0	0.210577958	0	0	0	0	0	0	0	0
DDI1	0	0.305360622	0	0	0	0	0	0	0	0
CLMP	5.694731146	8.52736208	4.636630195	5.0787128	3.047221394	7.303037851	3.640268425	4.857575546	5.633828043	4.103450803
LINC02098	0	0.210577958	0	0	0	0	0.08328095	0.153697792	0	0
AC006205.2	0	0.210577958	0	0	0	0	0	0	0	0
FBXL14	4.112084828	5.351838373	3.741971649	3.5598708	3.352708729	3.406330566	3.335135622	4.504397618	4.050429424	2.984105514
C1S	6.206283941	9.376113011	5.202129474	6.61062269	5.3279209	7.93275232	5.623873349	5.601471353	6.85577333	6.047049194
C1R	5.939662535	8.859105059	4.687024784	5.992836162	3.666391126	6.931742103	4.809322101	5.442732996	5.794210359	5.04505307
MGP	10.20200432	12.31546489	7.800576179	7.917486056	8.579554469	10.33219129	7.223448791	7.88372171	9.056090129	7.308600486
AC007529.2	1.544376177	4.167709488	1.218095595	0.500923517	1.4710521	2.316585512	1.41353427	0.925495588	0	0.788782055
AC007529.1	0	0.557243396	0	0	0.235388845	0.303584331	0.08328095	0	0	0
AC092793.1	0	0.305360622	0	0	0	0	0	0	0	0
PTHLH	0	2.254485136	0.528202631	0.500923517	0.235388845	0.953695712	0.30765993	0.292586407	0	0.447640218
LINC02461	0.969667801	3.928107346	0.528202631	0.500923517	0	0.554258689	0.501793134	0.419270518	0	0.447640218
AC004241.4	0	0.478070085	0	0	0	0.303584331	0	0	0	0
CACNB3	1.544376177	3.197218454	1.682868569	1.620865861	1.27369008	1.92997406	0.873376016	1.796255354	1.558829045	1.49520314
C12orf81	1.544376177	2.077792958	0.528202631	0.500923517	0.437704982	0.767757219	0.37531544	0.535722825	0	0.788782055
AC078864.1	0	0.557243396	0	0	0.235388845	0.303584331	0.08328095	0.292586407	0	0
IGFBP6	6.720613189	9.459307354	5.334485879	7.4019312	4.30638932	7.466703986	5.528656219	5.404953612	6.404022423	6.018995705
HOXC6	0	0.210577958	0	0	0	0	0	0.153697792	0	0
AC034102.8	0	0.836536817	0	0	0	0.303584331	0	0.292586407	0	0.447640218
RNF41	3.849744553	4.317360133	3.834300865	4.137894104	3.763719964	3.934197955	3.909217417	3.545921667	3.664127521	3.740869426
AC026120.3	0	0.210577958	0	0	0	0	0	0.153697792	0	0
GLI1	2.534048648	3.859476897	1.218095595	1.411684687	0	2.097239083	0.919431165	0.83747465	0	1.49520314
LINC01479	1.544376177	4.096602994	1.469117882	1.411684687	0.235388845	1.838458292	0.501793134	1.363921822	3.134974126	0.241112665
LNCOG	0	1.813289292	0	0.500923517	0	0.767757219	0.162015671	0.535722825	0	0.447640218
BBS10	0.969667801	4.035699777	2.438642595	2.933932548	3.015954143	2.247110657	2.432270596	2.458561256	2.290510657	2.4237643
DCN	6.554033017	9.696377623	6.242606473	7.009623678	4.441961906	8.139798676	5.872396959	5.584672021	6.30096291	6.616720143
AC089983.2	0	0.632296885	0	0	0	0.554258689	0.08328095	0.153697792	0	0
CKAP4	3.643934115	5.320976002	2.845959612	3.39886203	4.156742758	4.336638335	3.023424853	3.995617537	3.134974126	3.660135228
TMEM119	0	4.021809341	1.218095595	1.620865861	0.615107351	2.961993999	0.501793134	0.419270518	1.558829045	0.933209434
GPN3	2.754959655	3.537014819	2.03383522	2.768008103	2.737939292	2.777193267	2.597195828	2.775195495	2.290510657	2.844934068
AC079384.1	0	0.632296885	0.528202631	0	0	0	0.08328095	0.153697792	0	0.241112665
COX6A1	5.747157171	6.434469802	4.872651992	5.556987998	5.484599781	5.46251307	5.450429596	5.423966965	5.453360109	5.426928493
TMED2	4.798823449	5.392886922	3.643327102	3.994967854	4.171006847	4.139853686	3.997744568	4.280689118	4.485916787	4.367763485
UBC	7.508869398	8.066515703	6.496822542	6.837028965	6.49415422	7.007226805	5.806524617	6.266673016	6.069723048	6.592449817
GALNT9	2.273085671	4.655429416	0.528202631	1.620865861	0.77306456	2.961993999	1.206231731	2.052303909	0	1.585415562
FAM230C	0	0.39429826	0	0	0.235388845	0	0.162015671	0	0	0
AL355516.1	0	0.210577958	0	0	0	0	0	0	0	0
AL356259.1	0	0.210577958	0	0	0	0	0.08328095	0	0	0
AL391560.2	0	0.210577958	0	0	0	0	0	0.153697792	0	0
SHISA2	0	3.77090392	0.528202631	1.166945108	0.437704982	0.303584331	2.463693505	0.292586407	2.290510657	1.295858611
TEX26-AS1	2.534048648	4.673310975	0.914000208	1.166945108	0.615107351	2.621185191	1.049382133	1.299491991	1.558829045	0.241112665
CCNA1	0	0.557243396	0	0	0	0	0.162015671	0.419270518	0	0
SERTM1	1.954259153	5.271941867	2.656628372	2.243691085	0.615107351	2.382867865	1.622865683	1.796255354	0	2.37400682
AL157932.1	0	0.210577958	0	0	0	0	0	0	0	0
ITM2B	9.307285376	9.599754479	8.623870352	8.424054095	8.130853697	8.303818899	8.078483935	8.373381165	8.213416443	8.272140367
AL136301.1	0	0.305360622	0	0	0	0	0.08328095	0	0	0.241112665
AL390964.1	0	0.210577958	0	0	0	0	0	0.153697792	0	0
LINC00395	0	0.39429826	0	0	0.235388845	0	0.08328095	0	0	0
KLF5	1.954259153	4.763717026	1.469117882	2.58049035	3.625543482	2.316585512	1.206231731	2.012661977	0	1.89861764
LMO7DN	0	2.346515321	0	0	0.235388845	1.400236624	0.08328095	0.535722825	0	0.241112665
LINC00368	0	0.478070085	0	0	0	0	0.08328095	0	0	0
RASA3-IT1	0	0.210577958	0	0	0	0	0	0	0	0
AL589743.4	0	1.070431649	0	0.500923517	0	0.554258689	0.162015671	0	0	0
AL589743.1	0	0.210577958	0	0	0	0	0	0	0	0
ANG	2.754959655	4.738459598	2.03383522	2.111349571	3.725572689	2.872550598	1.96783509	2.487769299	3.134974126	2.269027364
RNASE4	3.643934115	6.444917284	2.551748677	4.171517869	4.253750824	4.851530576	3.033930365	3.586989641	3.664127521	3.701066996
LINC02332	0	0.210577958	0	0	0	0	0	0	0	0
IL25	0	0.39429826	0	0	0	0	0	0.292586407	0	0
LINC02306	2.754959655	4.788539866	1.868998205	3.082727191	1.163864459	1.838458292	1.090221969	1.299491991	2.290510657	2.032934936
PAX9	0	0.836536817	0.528202631	0	0	0.303584331	0.08328095	0.153697792	0	0
SAMD4A	6.846096636	9.187185246	7.530809465	5.655328279	7.170122943	7.906235798	6.919313223	6.644425092	6.189971013	5.498334925
AL133444.1	0.969667801	2.130522588	1.218095595	0.500923517	0.77306456	1.11838284	0.561103223	0.535722825	0	0
DACT1	3.115552145	6.592002958	2.551748677	2.364906138	2.812624643	4.596129434	1.805636818	1.929952608	3.134974126	1.967338869
LINC01500	3.266862442	6.62568446	4.687024784	3.082727191	2.239307528	5.423680528	2.867700889	3.337109186	3.664127521	3.907524841
SALRNA1	0	0.958219033	0.528202631	0	0	0.554258689	0	0	0	0
SIX1	1.544376177	4.288646157	0.914000208	1.166945108	0	3.201201533	0.725672147	0.925495588	2.290510657	1.064484919
AL391261.2	0	4.528559311	0.914000208	0.872031482	0.77306456	2.247110657	0.825802029	1.484743015	0	2.518409217
AL391261.4	0	0.836536817	0	0.500923517	0	0.303584331	0.08328095	0	0	0.241112665
PGF	1.954259153	4.389447077	1.218095595	0.872031482	2.487440993	2.72704193	1.313603245	1.886749027	1.558829045	1.184805152
LINC02308	0	0.210577958	0	0	0	0	0	0	0	0
AL049775.2	0	1.747290657	0	0.500923517	0.615107351	1.11838284	0.236674922	0.643473295	0	0.241112665
LINC00911	0	2.301233935	0	0.500923517	0.437704982	1.266181899	0.439939844	0.153697792	0	0.628271096
AL049775.1	1.544376177	3.233828818	0.528202631	0	0	2.097239083	0.672874506	1.425596849	1.558829045	0.788782055
SERPINA3	5.893890395	9.551473104	5.056392466	5.556987998	4.926909455	6.82254065	5.246488581	6.407066092	6.675245804	5.238197438
[truncated: 10,009 more rows]
