# Supplementary material for: Single-cell analysis of the epigenome and 3D chromatin architecture in the human retina
Source: Sci Adv. 2026 Jul 23;12(30):eadv9162. doi: 10.1126/sciadv.adv9162 (PMC13394472; doi:10.1126/sciadv.adv9162)
Supplement: Supplementary file 2 — Tables S1 to S15 [file sciadv.adv9162_tables_s1_to_s15.zip › Tables_revision1/table S3.tsv]

This table shows the value of Fig.3b, which includes the cell types specific genes with significantly expressed patterns of all the cell types from retina and macula tissues. Based on the gene expression level matrix (rows as genes, columns as cell types), we further find the significant cell type specific genes. First, we calculated the z score of each row with (row_data - mean of row_data)) / s…
gene	All_amacrine	Astrocyte	Cones	GABA_amacrine	Gly_amacrine	Horizontal	Muller_glia	OFF_cone_bipolar	ON_cone_bipolar	RGC	Rod_bipolar	Rods
AL645608.2	2.303402954	0	0	1.250479634	0.49892723	0.583967078	0.335291622	0.417738496	0	0	0.354922988	0.034376206
C1orf159	5.81010632	5.012593868	4.115132453	5.081980995	5.22335643	4.406543371	4.857715684	4.512800499	4.279109467	4.645752201	4.17104313	4.589584997
SCNN1D	4.458979399	2.859196872	1.334198263	1.995765858	3.211518018	1.45753067	1.955296607	1.328402013	1.155538989	1.58627944	2.120022658	1.400399408
ACAP3	7.060900983	4.813002407	4.634275793	5.655967574	6.634195979	5.105622831	4.961305435	5.554864271	5.358333523	5.702376722	5.141875355	5.711130403
ATAD3B	4.458979399	3.514356428	2.422559366	2.981126632	3.392693067	2.697911533	2.987913605	2.947972514	2.371306863	3.586772982	2.373998828	2.866657389
AL645728.1	3.252241388	1.625443936	2.502199038	2.652360935	2.238316456	2.582472655	2.337797362	2.377928611	2.502118303	2.323508278	2.44960811	2.788249348
CDK11B	4.659540878	3.223651704	3.615653365	3.770058689	3.553633458	4.105709531	3.829081997	4.111686409	3.858421568	3.908733974	3.636405338	3.727906423
CALML6	0.727732758	0	0	0	0.49892723	0	0.335291622	0	0	0	0	0.194948776
AL590822.2	1.209184495	0	0.773966673	0	0.49892723	0.806074967	0.477624083	0.417738496	0	0	0	0.470742707
LINC02766	0.727732758	0	0.266453267	0	0	0	0	0	0	0	0	0.034376206
TMEM51	3.819738751	2.370371274	0.935695052	0	1.407434032	1.582970968	1.033179549	0.588562708	0.576348119	1.000987817	0	0.544153456
C1orf195	1.209184495	0	0	0.298502911	0	0	0.258487935	0.223936467	0	0	0	0.034376206
CLCNKA	7.09591544	2.370371274	0.685752981	0.756683909	1.960562318	3.354855491	1.078567294	0.417738496	0.987059061	0	0	0.636562121
CLCNKB	3.947924168	1.625443936	0.491282781	1.103892085	0.49892723	2.52109378	0.835840999	0	0.316765641	0	0.354922988	0
AL049569.2	0.727732758	0	0.266453267	0.298502911	0	0	0.091406156	0	0	0	0	0.22502492
ACTL8	0.727732758	0	0.139369361	0	0	0	0.258487935	0	0	0	0	0.164232256
AL137127.1	1.209184495	0	0.491282781	0.545706513	0.49892723	0.321330924	0.543848927	0.879376267	0.316765641	0	0	0.636562121
OTUD3	5.106757065	3.756193403	4.098145349	4.625057337	3.950532116	4.423415553	3.855398638	4.166676253	4.260747952	4.001851602	3.901674539	4.224936813
AL020998.1	0.727732758	0	0	0	0	0	0.408212409	0.223936467	0	0	0	0.194948776
HP1BP3	7.564392735	6.879960215	6.796311905	7.23279393	7.144405395	7.372069121	6.892390912	7.18062424	7.186066238	6.78331673	6.789396741	6.910391613
NBPF3	5.07902504	4.144288483	3.805520964	3.53280388	3.911453856	3.423554669	3.94390092	3.710387596	3.402704121	4.586855223	3.668405889	3.635754144
AL512444.1	0.727732758	0	0	0	0	0	0.607166768	0.223936467	0	0	0	0.034376206
SELENON	4.835593187	3.514356428	2.527797726	3.349747493	3.651745868	3.997198621	3.353682128	2.781791649	2.149744176	3.702262852	2.521451386	2.547671382
EXTL1	4.992479459	0	1.498569456	2.84928331	3.501956134	2.389898775	1.078567294	2.781791649	2.67847118	2.001481472	0.87715679	1.202982875
TRIM63	0.727732758	0	0.383243277	0	0.49892723	0	0.17736446	0.223936467	0	0	0.354922988	0.194948776
THEMIS2	3.348300908	0	0.139369361	0.545706513	0.49892723	0.583967078	0.543848927	0	0	1.000987817	0	0.164232256
LINC01648	1.209184495	0	0	0	0.49892723	0	0.091406156	0.223936467	0	0	0	0.132847495
AC114488.3	1.56954145	0	0.266453267	0.545706513	0	0.321330924	0.726029897	0.223936467	0.576348119	0	0.639542085	0.339426026
AC099565.1	0.727732758	0	0.139369361	0.545706513	0.49892723	0	0.17736446	0.223936467	0	0	0.354922988	0.06795233
EXO5	2.78749741	2.370371274	1.498569456	1.995765858	1.798661966	0.998506608	1.71777338	1.744515679	1.682490422	1.58627944	1.41873176	1.749819182
AL031289.2	1.56954145	0	0.266453267	0	0	0	0.335291622	0.223936467	0.316765641	0	0	0.034376206
PTPRF	8.659857637	5.102907291	4.49196804	6.343829948	6.881725157	7.008262114	4.847918914	4.710800606	4.297240225	5.001913281	3.760357112	4.946212374
AL357079.2	0.727732758	0	0.266453267	0	0	0.583967078	0.408212409	0.223936467	0.316765641	0	0	0.22502492
SLC6A9	8.269969118	3.223651704	4.341307962	5.001447124	7.497657287	2.951593918	3.980229249	4.139443314	4.367567145	2.586608487	3.092675522	4.187240301
MKNK1-AS1	1.56954145	0	0.139369361	0.545706513	0	0.321330924	0.477624083	0.417738496	0.987059061	1.000987817	0.639542085	0.311664925
LINC02794	1.209184495	0	0	0.545706513	0	0.583967078	0.258487935	0.223936467	0	0	0.354922988	0.132847495
AL391844.1	0.727732758	0	0.266453267	0	0	0.321330924	0.258487935	0	0	0	0	0.132847495
PRPF38A	4.900408911	4.144288483	4.140243867	4.360275679	4.40904843	4.406543371	4.266701123	4.564905808	4.529705781	4.001851602	4.560244297	4.53660748
AL591167.1	0.727732758	0	0.139369361	0	0	0	0.258487935	0.223936467	0	0	0.354922988	0.164232256
AC099677.4	0.727732758	0	0	0.298502911	0.49892723	0.321330924	0.335291622	0.223936467	0	0	0	0.283359131
GLIS1	4.458979399	0	0.591792141	2.598623728	2.238316456	0.806074967	0.937881758	1.592153953	0.316765641	3.323705679	0.639542085	0.311664925
AL357078.2	1.56954145	0	0.383243277	0.298502911	0	0.321330924	0.477624083	0.588562708	0.987059061	0	0.87715679	0.44541821
DEPDC1	1.56954145	0	0	0.298502911	0.49892723	0	0.091406156	0	0	0	0	0
AL035409.1	5.969639692	0	1.213195558	3.316845631	2.847482939	0.806074967	0.726029897	2.330553545	3.06454697	1.000987817	4.959912446	0.366663004
PIGK	5.892077035	5.485194599	5.001604397	5.332970846	5.38898417	5.282490589	5.533806713	5.314282764	5.400875726	5.359478825	5.476093261	5.283748068
AC093433.2	1.56954145	0	0.266453267	0.940708053	1.163168345	0.321330924	1.078567294	0.417738496	0	0	0.354922988	0.164232256
AC096531.2	1.209184495	0	0.266453267	0	0.49892723	0	0.335291622	0	0	0	0	0.311664925
AL136234.1	0.727732758	0	0	0	0	0	0.17736446	0	0.316765641	0	0.354922988	0
LINC01781	0.727732758	0	0	0.298502911	0.49892723	0	0.258487935	0	0	0	0	0.100764771
C1orf52	5.287250752	5.187898582	4.811475551	4.651688284	4.799893077	4.778480158	4.777413033	4.512800499	4.769361942	4.525451103	4.454096796	4.791507216
LINC02801	1.56954145	0	0.139369361	0.298502911	0	0	0.335291622	0	0	0	0	0.100764771
AC091614.1	0.727732758	0	0.139369361	0	0	0.321330924	0.091406156	0.223936467	0	0	0	0.164232256
VAV3	9.497129285	7.753505622	6.368872361	6.961955748	7.599517331	5.968602894	6.74358698	6.966821446	6.829096007	6.171872548	9.021774512	8.047084634
VAV3-AS1	3.149326751	1.625443936	0.685752981	1.617678209	1.61626914	0.321330924	0.937881758	1.592153953	1.155538989	2.001481472	2.209741885	1.78052255
CLCC1	4.992479459	3.963251821	4.028123203	4.015359821	4.490855226	4.389471534	3.802276372	3.764865977	3.808730863	4.17179031	3.570192715	3.984594867
LINC01397	0.727732758	0	0	0.298502911	0	0.321330924	0.258487935	0	0	0	0	0.311664925
ATP1A1	9.490565747	6.326323322	7.745492803	7.856655741	7.318808022	7.15437956	7.415606771	6.635155853	6.169115954	7.702405188	5.855469796	6.619822243
LINC01525	1.209184495	0	0	0.756683909	0.49892723	0.321330924	0.258487935	0	0	0	0	0.283359131
MAN1A2	7.539172296	7.002338266	6.976751002	6.888284185	7.169465841	6.98571991	7.017836495	7.218528965	7.116293769	6.631311643	6.814639166	6.976802738
AC245014.1	1.56954145	0	0.383243277	1.383537086	0.49892723	0.321330924	0.258487935	0.223936467	0.316765641	0	0.639542085	0.283359131
AC242988.2	1.56954145	0	0.139369361	1.103892085	0	0.321330924	0.937881758	0.417738496	0.576348119	1.000987817	0	0.419641224
TARS2	5.490387656	4.701795823	4.955190541	4.469092227	4.568271107	4.063279441	4.62130902	5.002902885	4.675449383	4.956107602	4.721453335	5.081819893
GABPB2	6.014251501	4.701795823	4.334071302	4.570273707	5.141288742	4.566993227	5.533806713	4.949023182	4.782292563	4.809259392	5.153227593	4.938291488
AL391069.1	0.727732758	0	0	0	0	0	0.091406156	0.223936467	0	0	0	0.132847495
AL589765.4	1.56954145	0	0.591792141	1.250479634	0.49892723	0.583967078	0.408212409	0.223936467	0.316765641	0	0.639542085	0.591097541
TDRKH	4.225963749	2.370371274	2.943725267	3.248701502	2.928009776	2.997385549	2.562085501	3.17950566	2.977276606	3.461227147	2.373998828	3.208979224
TDRKH-AS1	4.225963749	2.859196872	2.885512611	3.44417713	3.334793064	2.951593918	2.810966478	3.232015708	2.67847118	2.809047909	3.139090382	3.546272978
AL589765.6	2.643458244	1.625443936	1.549446138	2.424245652	1.61626914	1.698371533	1.078567294	1.744515679	1.30638498	1.000987817	1.692131879	1.608659366
RORC	0.727732758	0	0.139369361	0	0	0.321330924	0.477624083	0	0.316765641	0	0	0.06795233
C2CD4D	0.727732758	0	0	0.298502911	0.49892723	0	0.408212409	0	0	0	0	0.034376206
CRTC2	3.679043324	2.859196872	2.422559366	3.06277113	3.004278479	2.697911533	2.727941517	2.781791649	2.884385312	3.001728236	2.44960811	2.605977133
LENEP	0.727732758	0	0	0	0	0	0.17736446	0	0	0	0	0.100764771
YY1AP1	6.113275251	5.941945679	5.774905152	5.78786948	5.848078143	5.640927686	5.618836599	5.6005141	5.729374239	5.783298787	5.701600834	5.700465794
AL365181.3	1.857637945	0	0	0.545706513	0.49892723	1.320135839	0.408212409	0	0	0	0	0.06795233
CFAP45	1.209184495	0	0.266453267	0	0.868943301	0	0.937881758	0.417738496	0.316765641	0	0	0.254486842
AL359962.3	0.727732758	0	0	0	0	0	0.543848927	0.417738496	0	0	0.354922988	0.100764771
C1orf220	3.149326751	1.625443936	2.422559366	1.383537086	2.106113398	1.698371533	2.003160606	2.781791649	1.682490422	1.58627944	2.209741885	2.384032097
AL590422.1	1.209184495	0	0	0	0	0	0	0	0	0	0	0
LINC01035	0.727732758	0	0	0.298502911	0	0	0.258487935	0.223936467	0	0	0	0.132847495
AL138927.1	2.303402954	0	0.591792141	0.298502911	0.49892723	0.583967078	0.835840999	0.417738496	0.316765641	0	0.354922988	0.764943687
RGS13	1.209184495	0	0.591792141	0.756683909	0.49892723	0	0.258487935	0.223936467	0	0	0	0.339426026
ASPM	1.209184495	0	0.491282781	0.545706513	0	0	1.033179549	0.223936467	0.576348119	0	0.354922988	0.393395281
MYOG	0.727732758	0	0	0.545706513	0	0	0	0	0	0	0	0
REN	2.097668998	0	0.383243277	0.940708053	1.163168345	0.321330924	0.408212409	1.421780534	1.155538989	0	0	0.419641224
NFASC	9.29350149	7.048523576	6.363551111	7.455076003	7.708972323	8.11336641	6.776668009	7.578039528	7.626976317	7.359514928	8.207193385	8.516983822
AC093422.2	0.727732758	0	0.266453267	0	0	0.321330924	0.091406156	0	0.316765641	0	0	0.100764771
SLC26A9	1.56954145	0	0	0.940708053	0	1.320135839	0.408212409	0.223936467	0.316765641	0	0	0.283359131
IKBKE	1.209184495	0	0	0.545706513	0.49892723	0	0.607166768	0.741284766	0	0	0	0.132847495
FCMR	2.78749741	0	0	1.721886704	0.868943301	0.583967078	0.607166768	0.741284766	0.796269811	0	0.354922988	0.366663004
AL023754.1	0.727732758	0	0.139369361	0.298502911	0	0	0.17736446	0	0.316765641	0	0	0.100764771
KCNH1	6.762742972	3.514356428	2.248738648	3.770058689	4.490855226	2.855405216	3.675077265	2.553253067	1.887870596	1.000987817	2.589886082	1.262197
RNU6ATAC35P	0.727732758	0	0	0	0	0	0.258487935	0	0.576348119	0	0	0
CAPN8	1.209184495	0	0.266453267	0.756683909	0.49892723	0	0.477624083	0.223936467	0	1.000987817	0	0.06795233
WNT9A	1.209184495	0	0	0	0.49892723	0	0	0	0	0	1.081114097	0.034376206
ACTA1	1.209184495	0	0.266453267	0.545706513	0	0	0.408212409	0	0.316765641	0	0	0.164232256
AL118511.4	0.727732758	0	0	0.298502911	0.49892723	0	0.17736446	0.223936467	0	0	0	0.194948776
AL118511.3	1.209184495	0	0	0	0.49892723	0	0.17736446	0.588562708	0	0	0	0.22502492
SIPA1L2	7.661084025	5.892157495	6.482869834	6.403809227	6.75500841	5.073915898	6.03469545	6.767786711	6.296256983	5.702376722	6.248473288	6.905176492
AL663058.2	1.209184495	0	0	0	0	0	0.543848927	0	0.316765641	0	0	0.034376206
SLC35F3	9.432851555	0	1.902434783	6.975195211	6.18765396	4.225989893	3.268115365	2.178311551	1.155538989	4.586855223	1.692131879	1.12537474
AL355472.2	3.885254672	1.625443936	2.27920232	2.598623728	2.762194237	1.805221032	2.261130561	1.81505868	1.567681991	2.001481472	1.692131879	1.620021928
AL355472.3	2.78749741	0	1.148662525	1.617678209	1.61626914	0.321330924	0.937881758	0.588562708	0.576348119	0	1.259776581	0.702180474
AL391832.4	1.209184495	0	0.383243277	0.298502911	0.49892723	0.806074967	0.937881758	0.588562708	0.316765641	0	0	0.419641224
AL359921.1	3.438361791	2.859196872	2.27920232	1.91012252	2.471131774	1.904699758	2.392736868	2.123771872	2.149744176	2.323508278	2.44960811	2.486909628
HEATR1	4.868365014	4.144288483	4.274832859	4.189038848	4.13146556	3.855198955	4.067238792	3.85132698	4.125225365	4.645752201	4.29920507	4.096607494
MAP1LC3C	0.727732758	0	0	0	0.49892723	0	0.17736446	0	0	0	0	0.06795233
KIF26B	8.090632739	5.012593868	3.916273461	4.376332491	5.285806754	2.641346408	4.40229209	2.633523001	2.371306863	4.0893217	2.209741885	2.793276693
KIF26B-AS1	3.679043324	0	0.857095927	0.545706513	1.407434032	0.321330924	0.986317377	0	0.316765641	0	0	0.366663004
OR2B11	1.56954145	0	0.266453267	0	0.49892723	0	0.408212409	0	0.316765641	0	0	0.164232256
OR1C1	0.727732758	0	0	0.298502911	0	0	0.335291622	0.417738496	0	0	0.354922988	0.393395281
SH3BP5L	3.751105482	2.859196872	2.153286754	3.101923656	3.004278479	2.245568819	2.221213159	1.882312564	2.438194685	3.171680653	1.811576162	2.336608596
AL672291.1	1.209184495	0	0.266453267	0.756683909	0.49892723	0	0.091406156	0	0	0	0.354922988	0.254486842
AC116609.2	1.209184495	0	0.266453267	0	0.49892723	0	1.078567294	0.417738496	0.316765641	0	0	0.44541821
LINC01249	0.727732758	0	0	0.298502911	0	0	0.17736446	0	0	0	0.354922988	0.06795233
AC017076.1	1.857637945	0	0.685752981	0	0	0	0.091406156	0	0.316765641	0	0	0.034376206
AC092617.1	0.727732758	0	0.139369361	0	0	0	0.543848927	0	0.316765641	0	0	0.034376206
GDF7	1.209184495	0	0.266453267	0.545706513	0	0	0.408212409	0.417738496	0.987059061	0	0.354922988	0.132847495
AC012065.4	2.303402954	0	0.139369361	0.756683909	0.868943301	0.583967078	0.835840999	0.879376267	0.796269811	0	1.081114097	0.764943687
CAD	4.007984307	2.370371274	2.577671477	3.022526353	3.950532116	2.319537925	2.770051161	2.593946228	2.227441052	2.586608487	2.717724935	2.258785842
GCKR	2.097668998	0	0.139369361	0.940708053	1.163168345	0	0.835840999	0.417738496	0	1.000987817	0.354922988	0.366663004
SUPT7L	5.425802017	5.187898582	4.680657577	4.980591082	4.922888942	4.520703681	4.393339247	4.575104792	4.574995271	4.756789362	4.933819747	4.895685836
AC012593.1	1.209184495	0	0.139369361	0.545706513	0.49892723	0	0.477624083	0	0	0	1.081114097	0.339426026
AC009236.2	2.097668998	0	0.491282781	0	0.868943301	0.321330924	0.835840999	0.588562708	0.576348119	0	1.56189854	1.550464129
PSME4	7.360650459	6.905280397	6.567070559	6.179686136	6.663891843	6.431674479	7.183443636	6.374048136	6.450029164	6.688456324	6.722383931	6.618052486
TSPYL6	0.727732758	0	0.383243277	0.298502911	0	0	0.258487935	0	0	0	0.354922988	0.194948776
LINC01793	1.56954145	0	0.139369361	0.756683909	1.163168345	0.321330924	0.335291622	0	0.316765641	0	0.354922988	0.22502492
AC007179.1	1.209184495	0	0.857095927	0	0	0	0.607166768	0	0.576348119	0	0.354922988	0.311664925
WDPCP	8.730634212	8.284108144	8.31862009	8.041706787	8.321753802	7.84721147	8.332484183	8.257083175	8.233829847	8.282739382	8.386229401	8.406187781
MCEE	5.07902504	4.581295808	4.355673287	4.277196336	4.490855226	4.697566437	4.570585536	4.025060031	4.434624603	3.809188901	4.03037599	4.53660748
ACTG2	0.727732758	0	0.139369361	0	0	0	0.335291622	0	0	0	0	0.254486842
LINC01293	1.209184495	0	0.591792141	0.545706513	0	0.583967078	0.667822123	0.223936467	0.576348119	0	0.354922988	0.72340638
LINC00342	7.163493638	5.941945679	5.758781273	6.020217012	6.727147722	4.765305767	6.26195539	5.92945959	5.596585397	5.859921925	5.613937569	5.814889205
AC092683.2	1.209184495	0	0.383243277	0.545706513	0	0	0.408212409	0.417738496	0.576348119	0	0	0.132847495
AC079447.1	6.718491653	5.613635697	5.485908949	6.215828776	6.448751216	5.804420008	6.132090719	5.976386315	5.850964417	6.024312408	5.943102167	5.877770385
IL18RAP	0.727732758	0	0	0.298502911	0.49892723	0	0	0.223936467	0	0	0	0.132847495
LINC01935	0.727732758	0	0	0	0	0	0.17736446	0	0	0	0	0
TGFBRAP1	4.732559382	3.963251821	4.054781356	3.886750181	4.197929787	3.669671614	3.950019524	3.916948621	4.104782355	3.323705679	3.26999611	3.769316208
LINC01789	0.727732758	0	0.139369361	0.298502911	0.49892723	0.321330924	0.408212409	0	0.316765641	0	0.354922988	0.06795233
AC096669.1	4.542578388	0	0.383243277	1.995765858	0.49892723	0.583967078	2.654906635	0	0.576348119	1.000987817	0	0.100764771
LINC01885	3.819738751	0	0.773966673	1.819072448	1.960562318	0.998506608	2.319009223	1.121288479	1.9805448	1.58627944	0.87715679	0.44541821
LINC01886	4.370236554	0	0	2.153160908	1.798661966	0	0.607166768	2.511378702	1.155538989	0	0	0.164232256
GACAT1	0.727732758	0	0	0	0	0	0.17736446	0.223936467	0	0	0	0.22502492
AC017002.6	1.209184495	0	0.383243277	0.298502911	0.49892723	0	0.726029897	0.588562708	0.316765641	0	0.354922988	0.393395281
AC017074.2	0.727732758	0	0	0	0.49892723	0.321330924	0	0.417738496	0	0	0	0
ERCC3	5.334928333	5.012593868	4.080955843	4.277196336	4.778334287	3.904101679	4.602010459	4.29562545	4.260747952	4.645752201	3.928349742	4.237901286
FAM168B	6.745204982	6.167972257	6.271846015	6.114172338	6.094773705	6.201623374	5.768285627	6.160369713	6.040481691	6.428216764	5.805981391	6.456315155
AC110620.2	0.727732758	0	0	0.298502911	0.49892723	0	0.258487935	0	0.316765641	0	0	0.06795233
AC079584.1	3.252241388	0	0.139369361	0.545706513	1.163168345	2.52109378	0.335291622	0	0.316765641	0	0	0.164232256
AC023128.1	0.727732758	0	0.139369361	0.545706513	0	0	0	0	0	0	0	0
AC079163.2	1.209184495	0	0.383243277	0	0	0.321330924	0.335291622	0.417738496	0.316765641	0	0	0.132847495
AC023469.1	2.78749741	1.625443936	1.445832814	2.22585492	1.798661966	1.45753067	2.200832497	1.592153953	1.442941094	1.58627944	1.692131879	1.675529928
AC018731.1	0.727732758	0	0	0.298502911	0	0	0.607166768	0	0	0	0	0.06795233
LINC02478	0.727732758	0	0.139369361	0	0.49892723	0	0.477624083	0	0	0	0	0
B3GALT1	5.287250752	2.370371274	0.773966673	2.484744032	2.574815613	0.998506608	2.280682587	0.588562708	1.9805448	2.323508278	2.120022658	0.991804404
CERS6-AS1	1.857637945	0	0.139369361	0.298502911	1.163168345	0.583967078	0.937881758	0.417738496	0.576348119	0	1.56189854	0.100764771
CHRNA1	1.209184495	0	0	0.545706513	0	0	0.258487935	0	0	0	0.354922988	0.06795233
AC019080.4	1.209184495	0	0.266453267	0	0.49892723	0	0.335291622	0.223936467	0.316765641	1.000987817	0.639542085	0.132847495
UBE2E3	8.804464974	7.354548526	7.396179033	7.62597708	7.520561825	7.275480395	7.289185706	8.401627269	8.527700103	7.191785999	7.167976676	7.710730327
AC104076.1	1.209184495	0	0.139369361	0	0	0	0.091406156	0.417738496	0	0	0	0.283359131
ITPRID2	6.98821466	5.99007281	6.351057998	6.070428914	6.154567036	6.363370142	6.266865491	5.87270996	5.63273188	6.411342675	5.382733896	6.226141174
WDR75	5.237943534	5.012593868	4.882643915	4.638434258	4.756448442	4.372195258	4.471982406	4.634829431	4.633251098	4.756789362	4.454096796	4.771266874
AC011997.2	5.133966053	2.859196872	0.935695052	2.22585492	1.798661966	2.245568819	1.033179549	2.06708909	2.227441052	0	2.373998828	0.06795233
SGO2	3.523129401	2.859196872	2.625878556	3.06277113	3.07671685	2.52109378	3.113158364	3.009431449	2.563329328	2.809047909	2.521451386	2.890310998
ORC2	6.958082768	6.125511424	5.885469293	6.472640322	6.235903653	6.12633742	6.475310228	6.03297645	6.061849585	6.110470811	6.76370478	5.968901254
AC083900.1	0.727732758	0	0.383243277	0.298502911	0	0	0.543848927	0	0	0	0	0.132847495
PECR	5.552205435	4.144288483	5.037689481	4.542081499	4.617666081	3.778588924	3.94390092	4.654200559	4.974820593	3.908733974	4.508146563	4.391660456
AC012513.1	0.727732758	0	0.266453267	0.298502911	0	0	0	0.223936467	0	0	0	0.034376206
AC021016.2	2.097668998	0	0.139369361	1.103892085	0.868943301	0.321330924	0.607166768	0.417738496	0.316765641	2.001481472	0	0.311664925
PRKAG3	1.209184495	0	0	0	0	0	0.258487935	0.223936467	0	0	0.639542085	0.132847495
WNT6	4.370236554	1.625443936	1.148662525	1.617678209	1.407434032	0.806074967	0.477624083	3.512326722	1.682490422	0	1.081114097	2.168808352
WNT10A	6.452802284	0	1.445832814	1.721886704	0.49892723	0.583967078	0.726029897	3.594841532	4.618906187	3.001728236	0.87715679	2.030894579
AC097468.1	0.727732758	0	0.139369361	0.298502911	0.49892723	0	0	0	0.316765641	0	0.354922988	0.311664925
STK11IP	3.438361791	2.370371274	2.601976359	2.894583107	2.762194237	2.697911533	2.850753353	2.553253067	3.106279147	2.809047909	2.655221039	3.17085785
LINC02832	0.727732758	0	0.383243277	0.298502911	0	0.321330924	0.408212409	0.223936467	0.316765641	0	0	0.132847495
PAX3	1.857637945	0	0.591792141	0.545706513	0.868943301	0	0.477624083	0.223936467	0.316765641	0	0	0.22502492
AC010980.1	1.857637945	0	0	0	0.49892723	0	0.091406156	0	0	0	0.354922988	0
SPP2	0.727732758	0	0.266453267	0	0	0.321330924	0	0	0.316765641	0	0	0.283359131
RAMP1	6.243896328	2.859196872	3.74132386	4.277196336	1.163168345	0	1.165271338	0.879376267	0.316765641	2.809047909	1.259776581	0.393395281
SCLY	5.133966053	4.581295808	4.49196804	4.423457742	4.778334287	4.2639536	4.488891396	4.682778133	4.618906187	4.756789362	4.525722341	4.601098183
ERFE	0.727732758	0	0.266453267	0.298502911	0.49892723	0	0	0.417738496	0	0	0	0
AC093642.7	1.56954145	0	0	0.298502911	0	0	0	0	0	0	0	0.034376206
LINC01238.1	2.303402954	1.625443936	1.274965142	1.383537086	1.163168345	1.582970968	1.397913848	1.744515679	2.227441052	1.58627944	1.56189854	1.664597869
BRPF1	3.252241388	1.625443936	1.498569456	1.505352414	2.671544904	2.904301066	1.828191214	1.882312564	1.567681991	1.58627944	1.081114097	1.924941561
STT3B	7.901714886	6.905280397	7.207110766	6.703357025	6.508894391	6.658819311	6.379956916	7.120961882	7.111178484	6.249876503	6.759996863	6.563188764
GORASP1	4.542578388	3.223651704	3.438037882	3.994705378	3.603523536	3.974481512	3.81574144	3.33162811	2.884385312	3.586772982	3.535910835	3.735761837
ZNF445	5.611482873	5.102907291	4.997029632	4.980591082	5.089709527	4.62648915	4.602010459	4.972361302	4.467019603	4.756789362	5.071819517	4.942823032
TGM4	0.727732758	0	0	0	0	0	0.543848927	0	0.316765641	0	0.354922988	0.06795233
LINC02009	1.209184495	0	0	0	0	0	0	0	0	0	0	0
CAMP	0.727732758	0	0	0	0	0	0	0	0	0	0	0.06795233
C3orf62	4.007984307	3.223651704	3.516850471	3.248701502	3.274471837	2.582472655	3.344421503	2.850577537	3.186287755	3.001728236	2.717724935	3.44768775
GMPPB	2.483426725	1.625443936	2.051069284	1.91012252	1.61626914	2.167601279	1.90578998	2.008087868	1.887870596	2.001481472	2.024351742	2.005126854
RAD54L2	6.375114462	5.787109676	5.559115963	5.609177048	5.706865709	5.520638655	5.35168252	5.431185215	5.56700165	5.702376722	5.230286323	5.62069564
POC1A	2.097668998	0	0.935695052	1.383537086	0	1.45753067	0.726029897	0.741284766	0.796269811	1.000987817	0.87715679	0.68063761
TLR9	1.209184495	0	0	0.545706513	0	0	0.408212409	0.223936467	0.316765641	0	0	0.100764771
STIMATE	4.582628779	3.223651704	3.752223723	4.015359821	3.603523536	3.855198955	3.599243662	3.994988813	3.676457352	3.908733974	3.928349742	4.017188737
AC012467.1	0.727732758	0	0	0.298502911	0	0	0.408212409	0	0	0	0	0.034376206
AC025572.1	0.727732758	0	0.139369361	0	0	0	0.091406156	0	0	0	0.354922988	0.100764771
DENND6A-DT	1.209184495	0	0.139369361	0.756683909	0.49892723	0	0.477624083	0.741284766	0	0	0	0.393395281
C3orf67-AS1	6.822499518	2.859196872	3.105471294	5.248256626	3.501956134	3.489130645	2.180159791	1.50948079	1.567681991	5.525494009	2.209741885	1.56229249
AC114401.1	1.209184495	0	0.139369361	0	0	0	0.835840999	0	0	0	0	0.100764771
MDFIC2	2.097668998	0	0.591792141	1.505352414	1.163168345	0.583967078	1.286276882	1.121288479	0.987059061	1.000987817	0.87715679	0.764943687
AC108752.1	0.727732758	0	0.139369361	0	0	0	0.091406156	0	0	0	0	0.06795233
CEP97	5.469178753	4.701795823	4.465719752	4.664821654	4.842067595	4.488997711	5.226212273	4.502149746	4.633251098	4.525451103	4.674953402	4.515468045
LINC02042	0.727732758	0	0.383243277	0	0	0	0	0.223936467	0	0	0	0.034376206
AC108693.2	0.727732758	0	0	0	0	0.321330924	0.091406156	0.588562708	0	0	0	0.254486842
ADCY5	8.220057313	3.756193403	2.015321474	4.638434258	4.999421773	2.389898775	2.299973174	4.367802096	4.467019603	4.908799765	4.215041009	1.12537474
ALDH1L1-AS1	1.56954145	0	0.383243277	0.756683909	0.868943301	0.321330924	0.258487935	0	0	1.000987817	0.354922988	0.034376206
UROC1	0.727732758	0	0.139369361	0	0	0.583967078	0.17736446	0	0	0	0	0.034376206
TPRA1	4.415290211	3.514356428	3.69688175	4.133437019	3.988579719	3.879857513	3.519201725	3.728776582	3.858421568	4.0893217	3.699712009	3.973564525
AC024933.2	0.727732758	0	0	0	0	0	0	0	0.316765641	0	0	0.06795233
SPSB4	6.014251501	0	0.857095927	3.413382262	4.380715136	0.321330924	0.726029897	0	0	2.809047909	0.354922988	0.393395281
AC108727.2	2.483426725	0	0.139369361	0.545706513	0.868943301	0	0	0	0	0	0	0.034376206
ZBTB38	7.559383795	6.629537791	6.742666942	6.654815025	6.969954804	7.307643294	6.14014083	6.255392464	6.509559194	6.541112547	6.27988466	6.393147403
ATP1B3-AS1	1.209184495	0	0.383243277	0.298502911	0.49892723	0.321330924	0.335291622	0.588562708	0.796269811	1.000987817	0.354922988	0.393395281
PLSCR5	0.727732758	0	0	0	0	0	0.091406156	0	0	0	0	0.100764771
AC117386.2	3.348300908	0	2.153286754	1.617678209	2.574815613	0.583967078	1.433285653	0.741284766	0.987059061	1.58627944	1.259776581	1.093123529
LINC01214	0.727732758	0	0.139369361	0	0	0	0.667822123	0.223936467	0	0	0	0.06795233
MME	4.962437441	0	0.773966673	1.250479634	2.574815613	0.583967078	1.122570567	0.879376267	0.987059061	1.000987817	0	0.658768176
MME-AS1	2.918452134	0	0	0.298502911	0.868943301	0	0.17736446	0	0	0	0	0
GMPS	6.268659066	4.91624698	4.390972992	5.5395859	5.660480395	5.669495665	5.069239631	4.987712912	4.857533078	4.756789362	4.397943003	4.438941052
AC104472.5	1.56954145	0	0.266453267	0.298502911	0.49892723	0.583967078	0.477624083	0.588562708	0	0	0.639542085	0.419641224
GFM1	6.606398941	5.613635697	5.60793663	5.763657575	5.976692517	5.596986189	5.360896801	6.010606056	5.963098764	5.616644524	5.762168234	5.936321596
LINC02082	5.447653402	1.625443936	0.935695052	3.06277113	2.106113398	0.321330924	5.145867412	0.879376267	0.987059061	2.323508278	1.259776581	0.495630324
AC092954.2	2.303402954	0	0.139369361	0.545706513	0	0	1.746180166	0	0	1.000987817	0	0.034376206
LINC01997	1.209184495	0	0.266453267	0	0	0	0.408212409	0	0	0	0	0.100764771
AC117465.1	1.857637945	0	0.383243277	1.103892085	0.868943301	0	0.887763349	0.588562708	0.316765641	0	0.354922988	0.785272311
AC007620.2	2.303402954	0	0.857095927	0.545706513	1.163168345	0.806074967	1.122570567	0.588562708	0.796269811	1.58627944	0.87715679	0.863837985
HTR3E	2.303402954	0	0.591792141	0	0.868943301	0.998506608	1.122570567	1.328402013	1.155538989	1.58627944	0.639542085	0.785272311
AC112907.1	1.209184495	0	0.266453267	0.298502911	0.868943301	0	0.17736446	0	0	0	0	0.132847495
BDH1	6.408922753	4.91624698	5.745205668	5.43614926	5.75180599	4.867478656	5.231245327	5.425559687	5.269289985	5.90883266	5.230286323	5.830256986
AC024560.1	2.303402954	1.625443936	1.391095043	1.103892085	1.163168345	0.583967078	1.598198983	1.228558715	0.987059061	1.000987817	1.811576162	1.009192805
AC139887.4	2.303402954	1.625443936	1.010232374	0.298502911	1.163168345	0.583967078	1.165271338	1.005396947	1.30638498	1.000987817	0.87715679	0.974203867
FAM53A	2.483426725	0	0.935695052	1.505352414	1.163168345	0	1.206744502	1.228558715	0.316765641	1.000987817	1.56189854	0.974203867
FAM193A	6.663533678	6.125511424	6.151446333	6.20238117	6.274914581	5.718167566	6.245881159	5.909447151	5.899245277	6.068034691	5.923346606	5.955509131
LINC01396	1.857637945	0	0.857095927	0.940708053	1.407434032	0.321330924	0.335291622	0.588562708	0.796269811	1.000987817	1.259776581	0.419641224
MSX1	1.857637945	0	0.935695052	0.756683909	0.868943301	0.806074967	0.986317377	1.005396947	0.987059061	0	0	0.544153456
AC112254.1	1.209184495	0	0.266453267	0.545706513	0.49892723	0	0.726029897	0	0	0	0	0.06795233
HTRA3	0.727732758	0	0	0.298502911	0	0	0.258487935	0	0	0	0	0.100764771
FAM90A26	0.727732758	0	0	0.298502911	0.49892723	0.583967078	0.17736446	0	0	0	0	0
LINC02472	0.727732758	0	0.139369361	0.545706513	0	0.321330924	0.17736446	0.223936467	0	0	0	0.132847495
LINC02501	0.727732758	0	0	0	0	0	0.408212409	0	0	0	0.354922988	0.034376206
TMEM156	1.56954145	0	0.139369361	0.756683909	1.163168345	0.321330924	0.887763349	0.223936467	0	0	0.639542085	0.591097541
AC079921.2	2.097668998	0	0.139369361	0.298502911	0.49892723	0	0.17736446	0	0	0	0	0
GUF1	5.07902504	4.581295808	4.054781356	4.765794437	4.617666081	4.456579255	4.246957384	4.402579985	4.467019603	4.323804369	3.954540665	4.354729521
NOA1	3.947924168	3.514356428	3.250897658	2.938503712	3.651745868	2.951593918	2.713627334	3.039206199	3.224687411	3.461227147	3.092675522	3.324609867
LINC02503	2.097668998	0	0.773966673	1.250479634	1.163168345	1.45753067	0.726029897	0.588562708	0.796269811	0	0.87715679	0.68063761
ZCCHC23	1.56954145	0	0	0.545706513	0.49892723	0	0.543848927	0.417738496	0.576348119	0	0	0.863837985
LINC02262	1.56954145	0	0.383243277	0	0	0.321330924	0.408212409	0.223936467	0	0	0.354922988	0.100764771
SEC24D	5.984664096	3.223651704	2.153286754	3.745543454	3.211518018	3.389613961	3.60700893	3.307362357	3.64848249	3.586772982	2.835152171	2.936485638
SYNPO2	8.350466875	0	1.391095043	5.239505055	1.61626914	0.583967078	3.156134505	0.879376267	1.30638498	5.674361601	1.692131879	0.68063761
MYOZ2	2.78749741	1.625443936	0.266453267	1.103892085	1.163168345	0.321330924	0.781979984	0.223936467	0.796269811	2.001481472	0.354922988	0.034376206
AC079341.2	1.209184495	0	0.491282781	0.298502911	0	0	0	0.588562708	0	0	0	0.393395281
AC104791.1	0.727732758	0	0	0.545706513	0	0	0	0	0	0	0.354922988	0
NR3C2	9.983856155	8.043064124	8.888554579	7.973414523	8.485368226	8.306497452	8.309765448	8.396604091	8.272146908	7.92083004	8.085072941	8.253141394
LINC02355	3.751105482	1.625443936	1.498569456	1.819072448	2.847482939	1.45753067	1.659224657	1.121288479	1.567681991	2.001481472	1.081114097	0.44541821
AC097375.4	0.727732758	0	0.139369361	0.298502911	0	0	0	0.417738496	0	0	0	0.034376206
AC097375.3	1.209184495	0	0.266453267	0.545706513	0	0	0.607166768	0.223936467	0	0	0	0.22502492
TKTL2	0.727732758	0	0.139369361	0.298502911	0	0	0	0	0	0	0.354922988	0.132847495
AC097487.1	3.603191566	0	0.266453267	2.076608754	0.868943301	0.583967078	0.477624083	0.588562708	0.576348119	0	1.259776581	0.283359131
LINC02512	0.727732758	0	0.139369361	0	0.49892723	0.321330924	0.258487935	0	0.316765641	0	0	0.06795233
AC074254.2	0.727732758	0	0.383243277	0	0	0	0.408212409	0	0	0	0	0.283359131
LINC02174	0.727732758	0	0	0	0	0	0.477624083	0.223936467	0.316765641	0	0	0.132847495
AC106895.2	0.727732758	0	0.266453267	0	0	0	0.17736446	0	0	0	0.354922988	0.132847495
AC093801.1	4.582628779	1.625443936	0.266453267	0.545706513	2.671544904	2.997385549	1.828191214	1.744515679	0.987059061	1.000987817	0.87715679	0.419641224
AC103879.1	0.727732758	0	0	0	0	0	0.17736446	0.223936467	0	0	0	0.132847495
AC079766.1	1.209184495	0	0.266453267	0.545706513	0	0	0.091406156	0.223936467	0	0	0.354922988	0.132847495
AC019193.4	0.727732758	0	0	0	0	0	0.17736446	0.223936467	0	0	0	0.164232256
CLDN24	0.727732758	0	0	0	0	0	0	0	0	0	0	0.06795233
RWDD4	4.174478158	3.223651704	3.188066015	3.474328385	3.392693067	3.697681479	3.228393434	3.594841532	3.435815613	2.586608487	3.390005685	3.555179085
LINC02436	2.097668998	0	0.935695052	1.103892085	0.49892723	0.321330924	1.078567294	0.588562708	0.796269811	1.000987817	0.354922988	1.043353227
AC110772.1	0.727732758	0	0	0.298502911	0	0	0.17736446	0.223936467	0	0	0	0.22502492
ZFP42	1.56954145	0	0	0.298502911	0	0	0.091406156	0	0	0	0	0
TRIML2	0.727732758	0	0	0.298502911	0	0	0.091406156	0.223936467	0	0	0.354922988	0.06795233
LRRC14B	2.303402954	0	0	0.298502911	0	1.45753067	0	0.223936467	0	0	0	0
AC116351.1	0.727732758	0	0	0	0	0.321330924	0.477624083	0	0	0	0	0
SLC12A7	8.387679516	2.859196872	1.598589602	2.22585492	2.847482939	7.073849425	3.046194049	3.728776582	2.884385312	1.000987817	3.668405889	0.863837985
ICE1	6.736355384	5.99007281	6.088331738	5.90318493	6.195808471	5.718167566	6.08282331	6.080287492	6.327468695	5.956139436	6.013309198	6.136511999
FASTKD3	3.523129401	2.370371274	2.527797726	2.295061093	2.106113398	2.456987081	2.593694099	2.593946228	2.149744176	2.586608487	2.717724935	2.571277195
OTULINL	3.438361791	2.370371274	1.010232374	2.484744032	1.798661966	1.168265582	1.955296607	1.121288479	1.155538989	1.000987817	2.373998828	1.830285944
PURPL	1.209184495	0	0.139369361	0.545706513	0	0.321330924	0.543848927	0.879376267	0	0	0	0.366663004
LINC00603	1.857637945	0	0.266453267	0.298502911	0	0.806074967	0.781979984	0.223936467	0.316765641	0	0.354922988	0.56781643
AC114977.1	0.727732758	0	0.139369361	0	0	0	0.091406156	0.223936467	0.316765641	0	0	0.06795233
AC008875.3	0.727732758	0	0	0.298502911	0	0	0.543848927	0.223936467	0	0	0	0.06795233
AC112187.3	1.209184495	0	0	0.298502911	0	0	0	0	0	0	0	0.034376206
IL31RA	1.209184495	0	0.139369361	0.298502911	0.868943301	0	0.17736446	0	0	0	0	0.06795233
AC008852.1	0.727732758	0	0	0.298502911	0	0	0	0.223936467	0	0	0	0.06795233
UTP15	3.038502884	2.859196872	2.449597352	2.153160908	2.471131774	2.245568819	2.299973174	2.423797314	2.622048637	2.323508278	2.373998828	2.699989895
AC008897.2	0.727732758	0	0.139369361	0.545706513	0.49892723	0	0.258487935	0.223936467	0	0	0	0.254486842
FAM151B	4.962437441	4.144288483	4.010073446	3.841199831	4.097048785	3.804580249	4.246957384	3.78257768	3.435815613	4.461316864	3.26999611	3.997720911
ARSK	4.802059587	3.514356428	3.627541199	4.392212561	4.380715136	3.951400962	3.502646303	3.653771021	3.906457612	4.17179031	3.668405889	3.630145664
AC008572.1	1.209184495	0	0.773966673	0.756683909	0	0.321330924	0.335291622	0	0.316765641	0	0.354922988	0.22502492
LINC02214	0.727732758	0	0	0	0	0.583967078	0.335291622	0	0.316765641	0	0	0.034376206
ZNF474	0.727732758	0	0	0	0	0	0.17736446	0.223936467	0	0	0	0.034376206
MARCH3	8.737302826	7.477811099	7.567178856	7.508869132	7.514054693	8.412762197	8.025357453	8.039559644	7.684932645	8.126089196	7.344234847	8.067977595
PCDHB6	2.303402954	0	0.491282781	0.545706513	1.960562318	0.321330924	0.937881758	1.005396947	0.987059061	1.000987817	0.87715679	0.254486842
PCDHGB3	1.209184495	0	0.383243277	0	0.49892723	0	0.408212409	0.879376267	0.316765641	0	0.354922988	0.034376206
ARAP3	6.965674946	1.625443936	1.274965142	3.589001276	2.359415357	6.57447182	3.502646303	1.946570431	3.468184177	2.323508278	1.081114097	0.764943687
AC005740.4	0.727732758	0	0.266453267	0	0	0.321330924	0.335291622	0.223936467	0	0	0	0.164232256
ARHGAP26-IT1	1.56954145	0	0	0	0.49892723	0.806074967	0.258487935	0.879376267	0	0	0.639542085	0.614008918
LARS	6.397741122	6.363336958	5.616909394	5.775814319	6.023259034	5.633696417	5.637912862	5.778761143	5.749267144	5.932679941	5.883004912	5.75043494
SPINK7	0.727732758	0	0	0	0	0.321330924	0.091406156	0	0	0	0	0.06795233
CAMK2A	5.552205435	1.625443936	0.857095927	4.677836544	3.698408359	0.998506608	1.501529253	0.417738496	0.576348119	2.586608487	0.639542085	0.393395281
AC008641.1	0.727732758	0	0	0	0.49892723	0	0	0	0	0	0	0.470742707
GM2A	3.819738751	2.370371274	1.82195048	2.802514887	1.960562318	3.167269013	1.746180166	2.230864297	2.931578458	2.323508278	2.777632963	1.887821184
HAND1	2.78749741	0	0.139369361	0.545706513	0	0	0.091406156	0	0	0	0	0.034376206
AC010476.2	2.097668998	1.625443936	1.148662525	1.250479634	0.49892723	1.168265582	1.165271338	1.005396947	1.155538989	1.000987817	0.87715679	0.658768176
GABRP	1.209184495	0	0.266453267	0.298502911	0.868943301	0.321330924	0.543848927	0.223936467	0	0	0.354922988	0.254486842
AC139491.3	0.727732758	0	0	0	0	0	0	0.223936467	0	0	0	0.100764771
AC113391.1	0.727732758	0	0	0.298502911	0	0	0.258487935	0	0	0	0	0.034376206
AC146507.3	1.56954145	0	0.591792141	0.298502911	0	0.998506608	0.835840999	0.741284766	0.316765641	0	0.639542085	0.44541821
ADAMTS2	6.218701123	1.625443936	1.213195558	2.652360935	3.448358738	1.320135839	1.397913848	1.592153953	2.732769888	3.171680653	1.41873176	1.12537474
RASGEF1C	7.046653738	0	1.445832814	3.06277113	4.322322518	1.698371533	1.854523963	2.816594507	3.858421568	4.859887896	2.024351742	0.991804404
MAPK9	6.919510751	4.581295808	5.019759757	6.229152191	5.773761841	5.619124227	5.356297017	5.464485373	5.625574672	6.305730724	5.50296232	5.203882335
BTNL8	0.727732758	0	0.139369361	0	0	0	0.726029897	0.223936467	0	0	0	0.194948776
OR2V2	0.727732758	0	0	0.298502911	0	0	0.091406156	0.223936467	0	0	0	0.06795233
AL512308.1	1.209184495	0	0	0	0	0	0.17736446	0.417738496	0.316765641	0	0	0.254486842
LINC01622	0.727732758	0	0	0	0	0.321330924	0.408212409	0.223936467	0.316765641	0	0.354922988	0.311664925
FOXQ1	1.857637945	0	0	0	0.49892723	0	0.091406156	0	0	0	0	0.06795233
AL031768.1	0.727732758	0	0	0	0	0	0.17736446	0.223936467	0	0	0.354922988	0.100764771
LINC00518	1.209184495	0	0	0.298502911	0	0	0.091406156	0	0.316765641	0	0	0
MIR5689HG	1.209184495	0	0.139369361	0.545706513	0.49892723	0	0.335291622	0	0	0	0	0.100764771
AL009177.1	4.007984307	0	0.935695052	1.819072448	2.847482939	1.698371533	0.781979984	1.121288479	1.887870596	2.809047909	1.259776581	1.076723467
AL138720.1	7.720627677	0	2.015321474	4.376332491	4.197929787	1.904699758	2.529768835	2.781791649	1.9805448	5.089379751	2.373998828	2.350317981
SLC17A1	0.727732758	0	0	0	0	0.321330924	0	0	0	0	0.354922988	0.06795233
AL513548.4	2.097668998	0	0	1.383537086	1.163168345	1.168265582	1.165271338	1.005396947	0.316765641	1.000987817	0.354922988	0.194948776
HIST1H2AH	0.727732758	0	0	0	0	0	0.091406156	0	0	0	0	0.06795233
POM121L2	0.727732758	0	0	0	0	0	0.335291622	0	0	0	0	0.06795233
ZKSCAN4	3.348300908	2.859196872	2.672526763	2.598623728	3.145691289	2.697911533	2.546017653	2.850577537	2.438194685	2.586608487	2.777632963	3.020343294
OR11A1	0.727732758	0	0	0	0	0	0.335291622	0	0.316765641	0	0	0.06795233
TRIM31	0.727732758	0	0	0.298502911	0.49892723	0	0.17736446	0	0	0	0	0.311664925
TRIM31-AS1	3.348300908	0	0.383243277	1.383537086	0.868943301	0.321330924	0.667822123	0.417738496	0	1.58627944	0	0.419641224
HCG17	7.176637559	6.659607848	6.546867891	6.220283599	6.669758364	6.427498903	5.959352467	6.062274076	6.002308996	5.859921925	5.969029017	6.008887847
SFTA2	0.727732758	0	0.139369361	0	0	0	0.408212409	0	0	0	0	0.100764771
CDSN	0.727732758	0	0	0	0	0.321330924	0.258487935	0	0	0	0	0
PSORS1C3	0.727732758	0	0.266453267	0	0	0.321330924	0.258487935	0.223936467	0	0	0	0.22502492
DDX39B-AS1	1.56954145	0	0.383243277	0.298502911	0.49892723	0.806074967	0.607166768	0.879376267	0.576348119	0	0.87715679	0.991804404
SKIV2L	3.438361791	1.625443936	1.978665332	1.819072448	2.106113398	2.641346408	2.577976364	2.008087868	2.67847118	2.586608487	1.56189854	2.523672889
RGL2	5.237943534	4.144288483	3.451475943	4.075606085	4.778334287	3.582223434	3.774963247	3.634394086	4.165262352	4.17179031	3.636405338	3.988983497
CLPSL1	1.56954145	0	0.139369361	0	0	0.321330924	0.726029897	0.417738496	0.316765641	0	0	0.194948776
FOXP4-AS1	1.209184495	0	0	0	0	0	0.543848927	0.223936467	0.316765641	0	0	0.06795233
CUL9	4.992479459	2.859196872	3.410780319	3.841199831	4.322322518	3.45671521	4.027286399	3.67289115	3.783228604	4.323804369	3.535910835	3.896234804
NFKBIE	3.348300908	2.370371274	0.685752981	1.721886704	1.798661966	1.698371533	0.607166768	1.328402013	0.987059061	1.000987817	0.354922988	1.262197
TMEM151B	5.358188992	2.370371274	1.334198263	3.44417713	3.871287544	2.389898775	1.688796008	2.330553545	2.563329328	4.394198396	1.081114097	2.410447376
AARS2	4.121086982	2.370371274	2.625878556	3.248701502	3.211518018	2.456987081	2.987913605	2.672043009	2.884385312	2.586608487	2.655221039	3.334989764
RHAG	1.209184495	0	0.139369361	0.545706513	0.49892723	0.583967078	0.477624083	0	0	0	0.639542085	0.311664925
AL080275.1	0.727732758	0	0	0	0	0	0.408212409	0	0	0	0	0.034376206
OOEP-AS1	1.56954145	0	0.139369361	0	1.163168345	0.321330924	0.091406156	0.417738496	0	0	0.354922988	0.194948776
LINC01611	0.727732758	0	0.139369361	0.298502911	0	0	0.335291622	0	0	0	0.354922988	0.194948776
ZNF292	8.878727567	8.163377036	8.251546479	8.574407592	8.534420835	8.528401214	8.340657638	8.567889839	8.542026195	8.310307762	8.647341216	8.28494328
AL139090.1	1.56954145	0	0	0.940708053	1.163168345	0	0.543848927	0	0	0	0	0
CASP8AP2	5.758590931	5.187898582	4.720053376	4.95942911	5.03621766	4.62648915	4.777413033	4.972361302	4.589781242	5.089379751	4.525722341	5.005897127
AL138731.1	0.727732758	0	0.139369361	0.298502911	0	0	0.091406156	0	0	0	0	0.06795233
AL589826.2	0.727732758	0	0	0	0	0	0.607166768	0	0	0	0	0
ASCC3	8.285218952	7.157904927	7.51052927	7.631004771	7.745539481	7.128889959	7.2161783	7.715778686	7.507472335	7.579393453	7.583304252	7.460376306
ARMC2	6.78007032	5.613635697	6.011029126	6.570095729	6.33521768	5.891879707	5.928697697	5.610465292	5.349672446	5.884584556	5.670336122	5.780492576
AL138830.1	1.209184495	0	0.383243277	0	0.868943301	0	0.091406156	0	0.316765641	0	0.354922988	0.034376206
AL357141.1	3.252241388	0	1.213195558	0.940708053	1.163168345	2.456987081	1.397913848	0.417738496	0.987059061	0	0.87715679	0.636562121
TSPYL4	5.923604232	3.223651704	2.981268414	4.716191238	4.261466419	5.126380153	3.306772867	3.447187953	3.468184177	3.809188901	3.092675522	2.976815818
RFX6	0.727732758	0	0.491282781	0	0	0	0.091406156	0	0	0	0	0.06795233
ROS1	0.727732758	0	0	0	0	0	0.258487935	0.223936467	0	0	0.354922988	0.132847495
RSPO3	4.415290211	0	0.266453267	1.103892085	3.07671685	0	0.667822123	0.588562708	0.576348119	2.323508278	2.373998828	0.470742707
ADGRG6	1.56954145	0	0.139369361	0	0	0.583967078	0.335291622	0.588562708	0.576348119	0	0	0.283359131
AL023581.2	0.727732758	0	0	0	0.49892723	0	0.258487935	0	0	0	0	0.034376206
LTV1	4.007984307	2.859196872	2.96261896	3.213383133	2.762194237	2.804793875	2.963925829	3.125011967	2.835596034	2.809047909	2.777632963	2.936485638
AL138916.1	1.857637945	0	0.266453267	1.383537086	0.868943301	0.583967078	0.667822123	0.879376267	0	0	0.639542085	0.164232256
STXBP5	10.45491802	7.443654602	8.085867869	9.225028247	9.118622013	8.100310355	7.790676275	8.163865832	7.824301518	8.691968151	7.512346754	8.222487435
ZC3H12D	2.097668998	1.625443936	0.383243277	1.103892085	0.868943301	0.321330924	1.566690014	0.417738496	0.316765641	0	0.639542085	0.764943687
AL355312.3	3.523129401	1.625443936	1.334198263	2.754179412	2.574815613	1.582970968	1.598198983	1.328402013	0.987059061	2.001481472	1.259776581	0.938345225
IYD	0.727732758	0	0	0	0	0.321330924	0.335291622	0.417738496	0	0	0	0.254486842
MAS1	1.857637945	0	0.591792141	0.298502911	1.61626914	0.583967078	0.408212409	0.417738496	0.316765641	1.000987817	0.354922988	0.495630324
C6orf118	1.857637945	0	0.139369361	0	1.163168345	0	1.534477484	0.223936467	0	1.000987817	0	0.100764771
RPS6KA2-IT1	1.56954145	0	0	0.298502911	0	0.806074967	0.335291622	0	0.316765641	0	0.354922988	0.06795233
THBS2	3.348300908	1.625443936	0.491282781	2.361098851	0	0.321330924	1.324457133	0.417738496	0.316765641	1.000987817	0.354922988	0.254486842
AL008628.1	2.303402954	1.625443936	1.445832814	0.940708053	1.407434032	0.583967078	1.033179549	0.741284766	0.987059061	1.000987817	1.081114097	1.262197
AC073957.2	1.209184495	0	0.139369361	0	0	0	0	0.223936467	0	0	0	0.06795233
UNCX	1.209184495	0	0.139369361	0.298502911	0.49892723	0	0.17736446	0.223936467	0	0	0	0.495630324
AC102953.2	2.78749741	0	0.266453267	1.995765858	1.61626914	1.698371533	1.361652958	0.417738496	1.155538989	1.000987817	1.081114097	0.68063761
EIF3B	4.868365014	4.581295808	4.205146206	4.423457742	4.542924601	4.611843607	4.281333606	4.344142171	4.367567145	4.525451103	4.17104313	4.487825534
PAPOLB	1.56954145	0	0.383243277	0.756683909	0.868943301	0.321330924	0.477624083	0.588562708	0.316765641	1.000987817	0.639542085	0.520095882
AC092171.2	1.209184495	0	0	0	0	0	0	0.223936467	0.316765641	0	0	0.22502492
C7orf26	3.819738751	1.625443936	2.577671477	3.140041656	3.145691289	2.804793875	2.876681139	2.709561221	2.301166506	3.001728236	2.373998828	2.523672889
AC004879.1	0.727732758	0	0.266453267	0	0	0	0.17736446	0.223936467	0	0	0	0.06795233
VWDE	5.723196154	1.625443936	0.383243277	2.22585492	0.49892723	0.583967078	0.17736446	2.468252504	0.576348119	2.001481472	1.259776581	0.194948776
DBNL	5.237943534	3.963251821	4.49196804	4.483988488	4.665425706	3.904101679	4.406747762	4.512800499	3.952945649	3.809188901	4.29920507	4.668312075
NUDCD3	6.49538652	6.036646153	5.880510377	6.128463623	5.957636743	6.115995783	6.17320769	6.101610841	5.963098764	6.191772481	6.025715003	6.172648775
ZMIZ2	5.18689132	4.813002407	3.29628837	4.035722732	4.261466419	3.45671521	3.575693885	3.282681469	3.224687411	3.323705679	2.9951105	3.024624675
AC073325.1	1.209184495	0	0.591792141	0.756683909	0	0.321330924	0.781979984	0.223936467	0	0	0.354922988	0.419641224
AC087175.1	2.303402954	0	0	0.298502911	0	0.806074967	0.781979984	0.223936467	0.576348119	0	0	0.06795233
AC006459.1	1.209184495	0	0	0	0	0	0.091406156	0	0	1.000987817	0	0.034376206
AC092848.2	0.727732758	0	0	0	0	0	0	0.223936467	0.316765641	0	0	0.06795233
ZNF138	6.153718105	5.613635697	5.377450721	5.496160721	5.837693047	5.336935532	5.667919744	5.65441528	5.911067188	5.586896341	5.855469796	5.677538308
SPDYE9P	1.56954145	0	0.491282781	1.103892085	0.868943301	0.321330924	0.781979984	0.223936467	0.316765641	1.000987817	0.354922988	0.544153456
TMEM270	0.727732758	0	0	0	0	0	0.258487935	0	0	0	0	0.034376206
POM121C	6.099538375	5.012593868	5.689588557	5.21292723	5.374688671	4.891929981	5.408329275	5.326408597	5.083285674	5.428193814	5.26209182	5.268485774
POMZP3	4.007984307	3.514356428	3.615653365	3.561176193	3.448358738	3.206788396	3.372026931	3.447187953	3.146838017	3.001728236	3.184058396	3.341868436
MAGI2	12.03919512	9.913549716	10.57621456	10.79369878	10.41408879	11.4775505	11.33715965	10.10197892	10.28406634	10.40711497	10.01689482	9.692203039
MAGI2-AS1	1.56954145	0	0.591792141	0.545706513	0.868943301	0.806074967	0.986317377	0.417738496	0.576348119	0	0.354922988	0.254486842
MAGI2-AS3	7.400408483	6.399424681	6.320259416	6.556066749	6.441911204	7.176941389	6.857011006	6.119142668	5.934424303	6.341800595	5.820295004	6.12857819
KRIT1	6.36366665	5.99007281	5.595885471	6.020217012	5.976692517	6.002682777	6.010015741	5.729388209	5.980033805	6.171872548	5.798770976	5.814889205
ANKIB1	7.711625553	6.954625378	7.093848389	7.405080923	7.110299593	6.942479776	7.112251962	6.978394619	6.904953351	7.56420694	6.973565789	7.16939707
PEX1	6.305024026	5.941945679	5.439458386	5.473947926	5.695408446	5.372123181	5.379150671	5.585457416	5.521456512	5.428193814	5.476093261	5.512064562
RBM48	4.542578388	4.305119695	3.925932699	4.055802226	3.553633458	3.830111593	3.559777722	3.800074575	4.184871752	3.908733974	3.668405889	4.046959327
CPSF4	4.275675104	3.756193403	2.804051386	3.643091437	3.07671685	3.167269013	3.046194049	2.781791649	2.502118303	3.586772982	2.521451386	2.813212699
ZKSCAN5	4.121086982	2.859196872	3.071062289	3.381915701	3.603523536	3.354855491	3.316277534	3.33162811	3.06454697	3.908733974	3.427888496	3.285898243
PVRIG	0.727732758	0	0.383243277	0	0	0	0.258487935	0	0	0	0	0.06795233
LRCH4	4.458979399	3.223651704	2.845356882	3.413382262	3.743608765	3.167269013	3.228393434	2.850577537	2.371306863	4.001851602	2.373998828	2.94102285
GIGYF1	5.793138094	4.91624698	4.801015874	5.256955429	5.403139406	5.084562491	5.30709258	4.884876931	4.963511731	4.461316864	4.543086575	5.041191697
CUX1	8.376331366	7.767380527	7.592418025	7.937340269	8.176857939	7.309913438	7.68871211	7.536888718	7.545891524	7.77015023	7.622629286	7.977842261
ORAI2	5.5919931	3.223651704	4.028123203	4.376332491	4.999421773	4.14692731	3.208114669	3.948673044	3.146838017	3.908733974	3.570192715	3.341868436
AC005050.3	0.727732758	0	0.383243277	0.298502911	0	0.321330924	0.17736446	0.223936467	0	0	0	0.132847495
DUS4L	4.121086982	3.514356428	3.866982709	3.643091437	3.603523536	3.778588924	3.297205167	3.533402072	3.783228604	3.702262852	3.535910835	3.641340906
AC073348.2	1.209184495	0	0	0	0	0	0	0	0	0	0	0.034376206
LINC01510	0.727732758	0	0	0.298502911	0	0.321330924	0.607166768	0.223936467	0.316765641	0	0.354922988	0.06795233
ASZ1	1.56954145	0	0.591792141	0.298502911	0	0	0.17736446	0.588562708	0.576348119	0	0.87715679	0.100764771
RBM28	5.490387656	5.187898582	5.006164701	5.022005956	5.158080006	5.019471523	4.991282187	5.239306211	5.134605979	4.956107602	4.721453335	5.133279194
AC087071.1	1.209184495	0	0	0.298502911	0	0	0.408212409	0	0	1.000987817	0.354922988	0
KEL	1.857637945	0	0.491282781	0.545706513	0.868943301	0.806074967	1.078567294	0.741284766	0.796269811	1.000987817	0.354922988	0.72340638
AC005518.1	2.097668998	0	0	0.545706513	0.49892723	0	0	0.223936467	0	0	0	0
GIMAP5	0.727732758	0	0	0	0	0	0.091406156	0	0	0	0	0.254486842
AOC1	2.78749741	0	0	0.545706513	0	0	0.477624083	0	0.796269811	0	1.259776581	0.194948776
AGAP3	6.420018387	4.701795823	3.925932699	5.45138777	5.612554023	5.196765411	4.111583677	5.111999141	4.769361942	5.359478825	4.920594269	4.122803501
ASB10	0.727732758	0	0	0	0	0	0	0	0	0	0	0.100764771
AF233439.1	4.174478158	1.625443936	0.266453267	0.545706513	0.49892723	0.583967078	1.078567294	0.223936467	0	1.000987817	0.87715679	0.254486842
DEFB1	6.293003932	0	0.139369361	2.361098851	2.928009776	2.52109378	0.335291622	0.223936467	0.316765641	0	0.639542085	0.254486842
DEFA5	0.727732758	0	0	0	0.49892723	0	0.607166768	0	0	0	0	0
AC022784.3	0.727732758	0	0.139369361	0	0	0	0	0.223936467	0.316765641	0	0.354922988	0.06795233
SOX7	1.857637945	0	1.148662525	0.298502911	1.163168345	0.583967078	0.667822123	0.417738496	0	0	0.354922988	1.232893715
AC022239.1	0.727732758	0	0.139369361	0.298502911	0	0	0.477624083	0	0	0	0	0.06795233
AC123777.1	0.727732758	0	0	0.298502911	0.49892723	0	0.258487935	0.223936467	0	0	0	0.100764771
NAT1	1.56954145	0	0.591792141	0.298502911	0	0	0.986317377	0.417738496	0	0	0	0.100764771
SLC18A1	1.209184495	0	0.139369361	0.545706513	0	0	0.17736446	0	0.796269811	0	0	0.100764771
BMP1	3.438361791	2.370371274	0.266453267	1.505352414	2.238316456	1.997759332	1.90578998	1.005396947	0.796269811	1.000987817	0.87715679	0.393395281
AC087362.2	1.209184495	0	0.591792141	0.298502911	0	0	0.091406156	0.417738496	0.316765641	1.000987817	0.354922988	0.132847495
HGSNAT	7.422644914	6.249319288	5.714881913	6.343829948	6.489123946	5.933698447	6.218263849	6.411526185	6.318619752	6.908849107	6.177974211	6.055662464
AC090200.1	0.727732758	0	0.491282781	0.298502911	0	0	0.091406156	0.417738496	0	0	0	0.034376206
AC104051.1	1.209184495	0	0.591792141	0.298502911	0.49892723	0	0.408212409	0.588562708	0.316765641	0	0.354922988	0.194948776
AC022182.2	0.727732758	0	0.139369361	0	0	0	0.477624083	0	0	0	0	0.06795233
AC011978.2	2.303402954	0	1.010232374	0.940708053	0.868943301	0.321330924	1.078567294	0.741284766	0.796269811	1.58627944	0	0.863837985
AC091047.1	1.857637945	0	0	1.103892085	0.868943301	0	0	0	0	0	0.639542085	0
AC022893.3	1.209184495	0	0	0.298502911	0.49892723	0.321330924	0.887763349	0.223936467	0.796269811	0	0.354922988	0.06795233
SLC10A5	0.727732758	0	0.266453267	0.545706513	0.49892723	0.321330924	0.335291622	0.223936467	0.316765641	0	0.354922988	0.22502492
AC106038.1	0.727732758	0	0	0.298502911	0	0	0.607166768	0.223936467	0	0	0	0
AC087439.1	1.857637945	0	0	1.250479634	0	0	0.091406156	0	0	1.58627944	0	0
AC010834.1	0.727732758	0	0.266453267	0	0.49892723	0	0.335291622	0.223936467	0	0	0	0.194948776
AP001330.4	0.727732758	0	0	0.545706513	0	0.321330924	0.335291622	0	0.316765641	0	0	0.419641224
AC090802.1	0.727732758	0	0	0.298502911	0	0	0	0.223936467	0.316765641	0	0	0.164232256
MAL2-AS1	2.097668998	0	0.491282781	1.103892085	1.163168345	1.168265582	0.667822123	0.417738496	0.576348119	1.000987817	0.87715679	0.764943687
AC021733.2	0.727732758	0	0.139369361	0.545706513	0	0.321330924	0.091406156	0	0	0	0	0.132847495
TBC1D31	5.469178753	3.514356428	4.912101757	4.114416457	4.821134442	4.440092695	4.231970215	4.344142171	4.041655582	4.461316864	3.846797256	4.381681775
OC90	0.727732758	0	0	0	0.49892723	0	0	0.417738496	0	0	0.354922988	0.034376206
AC011676.1	0.727732758	0	0.383243277	0	0	0	0	0.223936467	0.316765641	0	0	0.06795233
LINC00051	1.209184495	0	0.139369361	0	0.49892723	0	0.258487935	0	0.316765641	0	0.354922988	0.132847495
LY6E-DT	5.07902504	2.370371274	0.491282781	2.754179412	1.61626914	3.319238876	2.15918655	0.879376267	1.442941094	3.001728236	0.87715679	0.194948776
AC067930.2	0.727732758	0	0.266453267	0.298502911	0	0.321330924	0.091406156	0.417738496	0.316765641	0	0	0.132847495
EPPK1	5.050749474	0	0.491282781	0.545706513	0.868943301	0.321330924	1.361652958	1.005396947	0.576348119	2.586608487	0.639542085	0.100764771
DGAT1	5.18689132	4.144288483	3.627541199	4.224950823	3.988579719	4.73859048	3.399114042	4.15312404	4.367567145	3.908733974	3.901674539	3.86792123
TMEM249	2.78749741	1.625443936	1.646114057	2.153160908	2.238316456	1.698371533	1.880384676	1.50948079	1.887870596	2.323508278	1.56189854	1.790613497
ADCK5	4.458979399	2.370371274	2.739787376	3.101923656	3.392693067	2.319537925	2.299973174	1.946570431	2.502118303	3.001728236	2.209741885	2.808254465
FOXH1	1.209184495	0	0.139369361	0.545706513	0	0.321330924	0.937881758	0.223936467	0.316765641	0	0.639542085	0.132847495
AC084125.2	1.857637945	0	0.491282781	1.103892085	1.163168345	1.168265582	0.781979984	0.741284766	0.796269811	0	0.354922988	0.56781643
AL355672.1	0.727732758	0	0.383243277	0	0	0	0.667822123	0	0	0	0	0.254486842
SNAPC3	5.843455543	5.344191049	5.508585169	5.420748073	5.511643084	5.626428721	5.347053216	5.590493791	5.366942915	5.461361721	5.520600984	5.760096011
AQP7	1.56954145	0	0.266453267	0.298502911	0.49892723	0.321330924	0.335291622	0	0.576348119	0	0.354922988	0.034376206
AL356489.4	0.727732758	0	0	0	0	0	0.258487935	0	0	0	0	0.06795233
IL11RA	4.835593187	3.514356428	2.338265238	3.06277113	3.829970851	2.582472655	2.654906635	3.096973285	3.106279147	3.001728236	2.777632963	2.072843702
CA9	2.097668998	0	0.139369361	1.383537086	0.49892723	0	0.887763349	0	0	0	0	0.06795233
GBA2	6.452802284	5.012593868	5.527742218	5.713979571	5.636716214	5.596986189	4.824797704	5.513037329	5.332192725	5.428193814	5.20868631	5.561521165
AL391987.4	0.727732758	0	0.139369361	0	0	0.321330924	0.335291622	0.223936467	0	0	0	0.06795233
AL391987.3	0.727732758	0	0.139369361	0.298502911	0	0.321330924	0.17736446	0.223936467	0.316765641	0	0	0.100764771
FOXD4L5	0.727732758	0	0.139369361	0.545706513	0.49892723	0	0	0	0	0	0	0.194948776
APBA1	8.791707544	5.99007281	5.571476884	7.062138503	7.012125383	8.061765606	5.560046013	6.701831806	6.345005399	7.667301153	7.011484963	5.941991527
TRPM6	4.868365014	2.370371274	2.761528336	1.617678209	3.501956134	1.45753067	1.90578998	1.50948079	1.30638498	0	1.811576162	2.301754114
LINC02843	0.727732758	0	0.139369361	0.545706513	0.49892723	0	0.258487935	0	0	0	0.354922988	0.034376206
SHC3	8.131706312	2.859196872	3.554698904	5.203958025	5.636716214	3.389613961	4.801299901	3.994988813	3.64848249	3.702262852	5.563776619	5.242071556
AL353150.1	1.209184495	0	0	0.298502911	0.49892723	0	0.335291622	0.417738496	0.576348119	0	1.081114097	0.132847495
AL161910.1	2.78749741	1.625443936	0.935695052	1.383537086	0	0.583967078	0.408212409	0.223936467	1.442941094	0	1.259776581	0.132847495
GADD45G	6.536749745	3.756193403	2.449597352	3.474328385	3.392693067	3.245254035	2.79745656	4.344142171	5.203519104	3.001728236	4.193209788	3.045843044
BX470209.1	0.727732758	0	0	0	0	0	0.17736446	0.223936467	0.316765641	0	0.354922988	0
AL355607.1	0.727732758	0	0.266453267	0	0	0.583967078	0.091406156	0	0	0	0	0
FBP2	1.209184495	0	0.139369361	0.298502911	0.868943301	0	0.477624083	0.417738496	0.316765641	0	0.354922988	0.311664925
ZNF510	4.900408911	3.756193403	3.982568197	4.207106574	4.06179086	3.611965691	3.8748258	4.039863811	3.676457352	3.908733974	4.054793733	3.926293491
ZNF782	7.301882571	6.081762907	6.521608311	6.123715574	6.407216078	6.035976154	6.200409883	6.080287492	6.203169435	5.645791675	6.200035438	6.481061347
MFSD14C	7.803457651	7.390854004	7.131903608	6.747235103	7.152807338	6.431674479	6.916806728	7.025641126	6.729131387	6.631311643	6.782102749	7.326334778
AL590705.1	4.007984307	3.514356428	2.845356882	3.413382262	2.671544904	2.389898775	2.810966478	2.850577537	2.301166506	3.323705679	2.589886082	2.904319224
AL359710.1	1.209184495	0	0.139369361	0.756683909	0	0.321330924	0.258487935	0	0.576348119	0	0.87715679	0.254486842
GRIN3A	6.887892983	1.625443936	1.445832814	5.952214527	3.698408359	1.997759332	1.397913848	1.421780534	0.796269811	1.000987817	1.081114097	0.882828629
PPP3R2	0.727732758	0	0	0.545706513	0	0	0	0	0	0	0	0.034376206
PHF19	4.225963749	2.859196872	3.250897658	2.802514887	3.501956134	3.126636523	2.951780697	3.653771021	2.732769888	2.586608487	2.890465785	3.812049481
SLC25A25-AS1	5.334928333	3.963251821	3.896758778	4.224950823	4.799893077	3.520833726	3.998056032	4.29562545	4.104782355	3.171680653	4.257736699	4.51242268
AL590708.1	3.038502884	1.625443936	2.120012518	1.995765858	1.407434032	1.45753067	1.247058676	1.882312564	2.622048637	2.001481472	2.373998828	1.820469639
ZER1	6.166950981	4.701795823	5.046571468	5.458947088	5.431039909	4.520703681	5.287897588	5.187065698	4.940624542	5.461361721	4.454096796	5.184880102
MIGA2	4.458979399	3.223651704	3.266187124	3.413382262	3.603523536	3.319238876	3.034724788	3.068378855	2.732769888	4.249798594	3.044717607	3.095528987
AC002101.1	0.727732758	0	0.266453267	0	0.49892723	0.321330924	0.335291622	0.223936467	0	0	0.354922988	0.194948776
DBH	0.727732758	0	0	0.298502911	0	0	0.408212409	0.223936467	0.316765641	0	0	0
SNAPC4	4.121086982	2.370371274	3.250897658	3.101923656	3.651745868	2.697911533	3.0800647	3.257570992	3.146838017	3.171680653	2.717724935	3.491649926
MAMDC4	3.523129401	2.859196872	1.334198263	1.617678209	2.762194237	2.456987081	1.361652958	1.592153953	1.567681991	2.323508278	1.692131879	1.728981138
AL355597.1	0.727732758	0	0.139369361	0.298502911	0.49892723	0	0.091406156	0	0.316765641	0	0	0.283359131
AL513303.1	0.727732758	0	0.139369361	0	0	0	0	0	0	0	0	0.100764771
AC025822.1	0.727732758	0	0.139369361	0	0	0	0.258487935	0	0	0	0	0.254486842
AC025822.2	0.727732758	0	0	0.298502911	0.49892723	0	0.17736446	0	0	0	0	0.100764771
LINC00706	2.097668998	0	0	1.617678209	0.868943301	0	0.091406156	0	0	0	0	0.06795233
LINC02663	0.727732758	0	0	0	0	0	0.335291622	0	0.576348119	0	0.354922988	0.194948776
SFTA1P	0.727732758	0	0	0	0	0	0.408212409	0	0	0	0	0.06795233
NMT2	5.705167709	5.012593868	3.982568197	5.130123328	4.903104101	4.817296519	4.760105551	4.682778133	5.269289985	4.956107602	4.674953402	4.704787676
AC069542.1	2.097668998	0	1.213195558	1.505352414	0.868943301	0.998506608	1.165271338	1.121288479	1.155538989	1.000987817	0.87715679	0.863837985
AL158211.1	0.727732758	0	0	0	0	0	0.408212409	0	0	0	0	0.034376206
LINC02644	0.727732758	0	0.139369361	0	0	0	0.335291622	0.223936467	0	0	0	0.254486842
AL158834.1	0.727732758	0	0.139369361	0	0	0	0.091406156	0.223936467	0	0	0	0.06795233
ZNF37A	6.663533678	6.036646153	5.628786924	5.994440136	6.482473129	6.052339088	6.081430463	6.170494987	6.103658741	5.956139436	5.89657787	5.848484814
FAM25G	0.727732758	0	0	0	0	0	0	0	0.576348119	0	0	0.034376206
RUFY2	6.871820397	6.326323322	5.907575867	6.306607752	6.652086745	5.991412029	6.14014083	6.203741699	6.072416012	6.477686213	5.798770976	6.398518313
CCAR1	6.397741122	5.99007281	6.227621109	6.0455414	6.251634833	6.063145507	6.152132395	5.93342898	5.887325693	5.90883266	5.876170245	6.132550548
ASCC1	6.057525077	5.840589488	5.275363236	5.473947926	5.444790396	5.676550137	5.492483008	5.752040123	5.490274152	5.729858174	5.353505922	5.469514823
KCNMA1-AS3	2.643458244	0	0.266453267	1.505352414	0.868943301	0.583967078	0.937881758	1.005396947	1.30638498	2.001481472	0.354922988	0.034376206
POLR3A	5.826877292	5.485194599	4.95046596	5.21292723	5.270445775	5.662406529	5.14853025	5.118987082	5.00822483	5.04630927	4.893773938	5.099177738
SFTPA2	0.727732758	0	0	0.298502911	0	0.583967078	0	0	0	0	0	0
NUTM2E	0.727732758	0	0.266453267	0	0	0	0.091406156	0	0	0	0	0.132847495
LINC00865	0.727732758	0	0	0	0	0	0.607166768	0.417738496	0	0	0	0
LINC01374	5.160671368	2.859196872	0.857095927	3.022526353	3.988579719	2.085178204	1.324457133	1.121288479	0.576348119	0	0.354922988	0.991804404
AL139340.1	3.947924168	0	0	1.505352414	2.574815613	1.168265582	0.408212409	0	0	0	0	0.06795233
LINC02653	7.665752578	0	0.591792141	4.789970806	6.103468837	0.583967078	1.433285653	0.588562708	0.576348119	1.000987817	1.081114097	0.22502492
AL391704.1	3.523129401	0	0	1.819072448	2.928009776	0.321330924	0.091406156	0	0	0	0	0.06795233
CEP55	0.727732758	0	0.139369361	0	0.49892723	0	0.17736446	0.223936467	0.316765641	0	0	0.132847495
NOC3L	4.659540878	3.514356428	3.916273461	3.589001276	3.698408359	3.520833726	4.375265144	4.180102344	3.808730863	3.586772982	3.668405889	4.177660233
DNTT	0.727732758	0	0.139369361	0	0	0	0.17736446	0	0	0	0	0
CPN1	1.56954145	0	0.857095927	0.545706513	0.49892723	0.583967078	0.835840999	1.005396947	0	1.000987817	0.354922988	0.72340638
AL121928.1	1.56954145	0	0.491282781	0	0.49892723	0	0.335291622	0	0.316765641	0	0	0.419641224
CNNM2	7.130100187	6.717930613	6.615627251	6.731717108	6.798495784	6.593232344	6.366295885	6.494469623	6.513441868	6.645811412	6.752552317	6.456315155
RPEL1	1.56954145	0	0.491282781	0	0.868943301	0.583967078	0.091406156	0.417738496	0.576348119	0	0.354922988	0.44541821
PCGF6	5.021908635	3.514356428	3.74132386	4.376332491	4.380715136	3.904101679	4.072857019	3.691761188	3.730830496	4.249798594	4.17104313	3.712066103
LINC02624	0.727732758	0	0.266453267	0	0	0	0.091406156	0	0.316765641	0	0.354922988	0.06795233
PNLIPRP3	0.727732758	0	0.139369361	0.545706513	0	0.321330924	0.17736446	0.223936467	0.316765641	0	0	0.164232256
AC016825.1	1.209184495	0	0.266453267	0.298502911	0	0.321330924	0.17736446	0	0	0	0.639542085	0.132847495
HSPA12A	9.070486601	6.167972257	6.793676507	6.731717108	5.918753064	6.997035039	5.62458601	6.261720704	5.916942014	7.92677934	6.264264461	6.117096353
ACADSB	5.939113177	4.91624698	4.555572509	5.282741499	5.403139406	5.389400314	4.721282056	4.964623801	4.832886348	5.616644524	4.766501195	4.683283999
EEF1AKMT2	6.085669442	5.485194599	5.559115963	5.560817964	5.285806754	5.196765411	5.492483008	5.289720994	5.203519104	5.616644524	5.303436972	5.178169746
ABRAXAS2	4.696512037	3.514356428	4.123551583	3.841199831	3.334793064	3.778588924	3.599243662	3.512326722	3.368814795	4.17179031	3.818555446	3.632952629
CLRN3	0.727732758	0	0	0.298502911	0	0	0.091406156	0	0.576348119	0	0	0.034376206
LINC01163	1.209184495	0	0	0.545706513	0.868943301	0.321330924	0.667822123	0.588562708	0.316765641	0	0.354922988	0.283359131
TCERG1L	9.217636145	5.344191049	5.153214794	6.20238117	5.158080006	8.662354954	5.500842984	4.01010277	4.297240225	5.859921925	5.686053169	3.921709646
PIDD1	3.947924168	2.370371274	2.905178974	3.349747493	2.928009776	2.319537925	3.091180483	3.009431449	2.835596034	2.001481472	2.44960811	3.271559708
PGAP2	5.237943534	4.144288483	4.205146206	4.483988488	4.490855226	3.389613961	4.027286399	4.344142171	4.279109467	4.001851602	4.766501195	4.215604624
HBG2	0.727732758	0	0	0	0	0.321330924	0.667822123	0	0	0	0	0
AC027804.1	0.727732758	0	0.139369361	0	0	0	0.258487935	0	0.316765641	0	0	0.100764771
AC013549.3	0.727732758	0	0	0	0	0.321330924	0.17736446	0	0	0	0	0.164232256
AC027779.1	0.727732758	0	0.383243277	0.298502911	0	0	0.091406156	0	0.316765641	0	0	0.132847495
INSC	0.727732758	0	0.139369361	0	0	0	0.335291622	0.417738496	0	0	0	0.132847495
LINC02751	0.727732758	0	0.139369361	0	0	0.321330924	0.17736446	0	0	0	0.639542085	0.164232256
AC027544.2	0.727732758	0	0	0	0	0	0.408212409	0	0	0	0.639542085	0.311664925
LINC02726	1.857637945	0	0.266453267	0.940708053	1.407434032	0.583967078	0	0	0.316765641	0	1.081114097	0.164232256
AL078612.2	0.727732758	0	0.266453267	0	0.49892723	0	0.543848927	0	0.316765641	0	0	0.034376206
CCDC73	3.252241388	1.625443936	1.334198263	2.076608754	1.163168345	1.582970968	1.979427094	1.328402013	1.887870596	2.586608487	2.120022658	1.373797799
PRRG4	1.209184495	0	0.383243277	0	0.49892723	0.583967078	0.408212409	0.223936467	0	0	0	0.22502492
LINC02687	0.727732758	0	0	0	0.49892723	0	0.335291622	0.588562708	0	0	0	0
DGKZ	5.705167709	3.223651704	2.502199038	4.498732512	4.351814235	2.804793875	2.756150734	2.377928611	2.563329328	4.001851602	1.692131879	1.686379772
MYBPC3	1.209184495	0	0.139369361	0.545706513	0	0	0.726029897	0	0	0	0	0.283359131
AC090559.1	3.149326751	2.859196872	0.935695052	1.617678209	2.359415357	1.582970968	1.361652958	1.121288479	1.30638498	1.000987817	0.87715679	1.319076251
SLC39A13	5.469178753	3.514356428	3.035812519	4.242577055	4.025649637	4.778480158	3.208114669	3.096973285	3.298550173	4.702338766	3.227667045	2.913583042
AP004247.2	0.727732758	0	0.139369361	0	0.49892723	0.321330924	0.17736446	0	0.316765641	0	0	0.06795233
AP001652.1	0.727732758	0	0.383243277	0	0	0	0.091406156	0	0	0	0	0
MS4A18	0.727732758	0	0	0	0	0	0.335291622	0	0.576348119	0	0	0.034376206
MS4A15	1.56954145	0	0.491282781	0.545706513	0	0.583967078	0.258487935	0	0	0	0	0.495630324
AP003108.1	3.038502884	0	0.266453267	0.940708053	1.798661966	1.45753067	0.835840999	1.228558715	0.987059061	0	1.259776581	0.164232256
AP003559.1	2.303402954	0	0	1.383537086	0.49892723	0.998506608	0.091406156	0	0	2.001481472	0	0
MYRF	4.065643721	2.370371274	0.266453267	0.756683909	0.49892723	0	2.624624993	0.741284766	0	1.000987817	0	0.991804404
FEN1	4.696512037	2.859196872	2.885512611	3.503862379	3.787435933	4.126465614	2.624624993	3.764865977	3.703900065	3.461227147	3.139090382	3.438090431
ESRRA	5.287250752	3.963251821	4.072283672	4.392212561	4.380715136	4.440092695	3.986196019	3.634394086	4.260747952	5.001913281	3.535910835	3.957978979
CCDC88B	4.802059587	0	0.935695052	1.250479634	4.097048785	0.806074967	2.221213159	2.423797314	2.371306863	2.809047909	2.024351742	0.901572538
TMEM262	0.727732758	0	0	0	0.49892723	0.321330924	0.17736446	0.223936467	0.316765641	0	0.354922988	0.22502492
KCNK7	2.097668998	0	0.491282781	1.250479634	0.49892723	0.806074967	0.408212409	0.879376267	0.316765641	0	0.639542085	0.764943687
AP001266.2	4.835593187	3.963251821	4.010073446	3.745543454	3.743608765	3.669671614	4.038814711	4.193404639	3.435815613	3.586772982	3.500794466	4.237901286
AP5B1	4.007984307	2.370371274	2.739787376	2.542807231	3.07671685	2.319537925	2.221213159	2.281569807	2.301166506	3.171680653	2.521451386	3.190044447
SNX32	5.843455543	3.963251821	1.941053492	4.392212561	4.025649637	2.951593918	2.546017653	2.230864297	2.371306863	3.702262852	2.589886082	1.987689081
AP003419.2	1.209184495	0	0.491282781	0.298502911	0.49892723	0.321330924	0.543848927	0.417738496	0	0	0.354922988	0.614008918
TBX10	1.209184495	0	0.383243277	0.298502911	0.49892723	0	0.335291622	0.741284766	0.576348119	0	0.354922988	0.44541821
C11orf24	3.149326751	1.625443936	1.902434783	1.995765858	2.471131774	2.52109378	1.955296607	2.178311551	2.563329328	2.323508278	2.521451386	2.336608596
IGHMBP2	3.603191566	3.223651704	2.999679864	3.06277113	3.501956134	3.245254035	2.914719527	3.009431449	2.884385312	2.809047909	2.943736725	3.151412645
AP000439.2	0.727732758	0	0	0	0	0	0	0.417738496	0	0	0	0
AP002336.1	1.56954145	0	0.266453267	0	0	0	0.781979984	0	0	0	0.639542085	0.339426026
SHANK2-AS2	0.727732758	0	0	0.298502911	0	0	0.258487935	0.223936467	0	0	0	0
AP002815.1	1.209184495	0	0.857095927	0	0	0	0.408212409	0.223936467	0.796269811	0	0.639542085	0.366663004
RSF1-IT1	1.857637945	0	0.139369361	0.298502911	0.868943301	0	0.17736446	0.223936467	0.316765641	1.000987817	0.354922988	0.366663004
SMCO4	5.334928333	3.963251821	1.334198263	3.589001276	2.847482939	1.997759332	2.876681139	1.592153953	2.301166506	3.461227147	2.120022658	2.153251007
CEP295	5.705167709	5.268160249	5.225392732	4.848696501	5.239224269	4.456579255	5.216093179	5.09082991	4.929043334	4.956107602	5.153227593	5.129308844
AP000943.2	7.460752559	5.102907291	2.824851955	5.256955429	4.097048785	4.951304474	3.809024615	3.355492461	3.224687411	2.809047909	3.26999611	4.226796029
LINC02700	3.149326751	1.625443936	0	1.721886704	0.49892723	1.805221032	0.258487935	0	0	0	0	0
TRPC6	7.259272598	0	0.685752981	5.14893927	2.574815613	0.998506608	2.392736868	1.005396947	0.987059061	1.58627944	1.921883047	0.764943687
LINC02715	1.857637945	0	0.266453267	0.756683909	0.49892723	0	0.17736446	0.879376267	0.316765641	0	0	0.034376206
ANKK1	3.819738751	1.625443936	1.148662525	1.383537086	1.163168345	2.855405216	1.397913848	1.328402013	1.887870596	1.000987817	1.081114097	1.760126412
DRD2	8.141794558	0	1.978665332	2.598623728	3.911453856	7.500853889	1.566690014	3.378968475	4.019984216	1.000987817	0.87715679	0.956385953
ZW10	4.582628779	4.305119695	3.685553967	3.66939456	3.334793064	3.804580249	3.390141395	3.764865977	3.262091442	3.323705679	3.464801966	3.7513455
AP003170.4	0.727732758	0	0.139369361	0	0	0.583967078	0.335291622	0	0	0	0	0.132847495
SIDT2	4.323730444	3.963251821	3.204032322	3.381915701	3.274471837	3.282720668	3.451808698	3.039206199	2.622048637	3.171680653	2.717724935	3.050049525
LINC02098	1.209184495	0	0	0.298502911	0	0	0.17736446	0.223936467	0.316765641	1.000987817	0	0.06795233
ETS1	0.727732758	0	0.266453267	0	0	0.583967078	0.258487935	0	0	0	0	0.311664925
KCNJ5	4.931756514	0	1.148662525	2.22585492	4.641743516	0.583967078	0.937881758	0.417738496	0.796269811	2.001481472	0	0.311664925
ST14	1.209184495	0	0.591792141	0	0.49892723	0.321330924	0.477624083	0	0	0	0	0.254486842
B4GALNT3	4.370236554	1.625443936	1.445832814	2.153160908	3.448358738	0.583967078	1.828191214	1.121288479	1.442941094	3.001728236	1.692131879	1.642482053
AC005342.1	1.209184495	0	0.383243277	0.756683909	0.49892723	0	0.477624083	0	0.316765641	0	0.639542085	0.825089894
CACNA1C-IT3	0.727732758	0	0	0	0.49892723	0	0.17736446	0.223936467	0	0	0	0
ACSM4	3.438361791	1.625443936	1.213195558	1.819072448	1.61626914	0.583967078	0.835840999	1.121288479	1.155538989	3.323705679	0.639542085	0.366663004
NANOGNB	0.727732758	0	0	0	0	0.321330924	0.091406156	0	0.316765641	0	0.354922988	0.164232256
C3AR1	1.857637945	0	0.685752981	0.545706513	0.49892723	0.321330924	0.726029897	0.223936467	0.316765641	1.000987817	0	0.591097541
AC006581.1	1.209184495	0	0.773966673	0.298502911	0.49892723	0	0.726029897	0.417738496	0	0	0.354922988	0.658768176
CLECL1	0.727732758	0	0.266453267	0	0	0.321330924	0.258487935	0	0	0	0	0.034376206
AC048352.1	0.727732758	0	0	0.545706513	0	0	0.408212409	0	0	0	0.354922988	0.311664925
DENND5B	8.568077439	7.667331416	8.104594983	8.098466964	8.122285008	7.943930067	7.677693119	7.982274569	8.034795177	7.967751348	8.117310485	8.140042196
MUC19	1.209184495	0	0.266453267	0.298502911	0.49892723	0	0	0.223936467	0	0	0	0.06795233
AC079684.1	0.727732758	0	0	0.298502911	0	0	0	0	0	0	0	0.06795233
LINC02402	0.727732758	0	0	0	0	0	0.091406156	0.223936467	0	0	0	0.100764771
AC009464.1	0.727732758	0	0	0	0	0	0	0.223936467	0.576348119	0	0	0.283359131
KANSL2	4.992479459	4.701795823	4.376956584	4.344038145	4.734225465	4.225989893	4.165164137	4.402579985	4.279109467	4.461316864	4.397943003	4.593913216
ADCY6	4.659540878	3.223651704	3.188066015	3.616299838	4.025649637	2.951593918	3.485898694	3.096973285	3.146838017	4.17179031	2.835152171	3.178563135
PRKAG1	5.531892406	4.91624698	4.769173996	5.091738839	4.799893077	4.830006642	5.023552773	4.774144275	4.795108317	5.323853712	4.721453335	4.864975714
DHH	2.643458244	0	0	0	0.49892723	0	0.17736446	0.223936467	0	1.000987817	0	0.132847495
SMAGP	3.252241388	0	0.935695052	1.103892085	0.49892723	0.321330924	1.534477484	0.741284766	0.576348119	0	1.081114097	0.636562121
DNAJC14	3.348300908	2.370371274	2.217617809	2.894583107	2.471131774	2.52109378	2.513334922	2.553253067	2.301166506	1.58627944	2.44960811	2.662017737
AC034102.4	1.56954145	0	1.010232374	0.545706513	0.49892723	0.806074967	0.835840999	0.588562708	1.155538989	0	0.639542085	0.658768176
PAN2	5.287250752	4.813002407	4.459082376	4.72875284	4.799893077	4.354709589	4.674010758	4.843287125	4.716448381	4.323804369	4.610526094	4.708784175
AC025165.4	1.209184495	0	0.383243277	0	0.49892723	0	0.335291622	0	0	0	0.639542085	0.254486842
AC083805.3	1.209184495	0	0.139369361	0.298502911	0	0	0.543848927	0.223936467	0.576348119	0	0	0.034376206
LINC01465	0.727732758	0	0.266453267	0	0.49892723	0	0.258487935	0.223936467	0	0	0	0.311664925
AC078962.4	0.727732758	0	0	0	0	0	0.408212409	0.223936467	0	0	0	0
LINC02454	0.727732758	0	0	0	0	0	0.258487935	0	0	0	0	0.034376206
LINC02442	0.727732758	0	0.139369361	0	0	0	0.408212409	0.223936467	0	0	0	0.56781643
LNCOG	1.209184495	0	0.139369361	0	0	0	0.258487935	0.417738496	0.316765641	0	0.639542085	0.100764771
OTOGL	8.155136748	0	0.685752981	2.802514887	6.112111877	0.998506608	1.566690014	0.588562708	0	1.000987817	0.639542085	0.591097541
AC123567.2	2.483426725	0	0.139369361	0.545706513	0.868943301	0.321330924	1.078567294	0.741284766	0.316765641	1.000987817	0	0.034376206
AC073655.3	0.727732758	0	0	0	0	0	0.335291622	0	0	0	0	0
AC023161.1	1.209184495	0	0	0	0	0	0	0	0	0	0	0
TMCC3	5.611482873	2.370371274	1.081107152	2.802514887	3.07671685	0.806074967	1.324457133	3.469229281	2.227441052	2.001481472	0.354922988	0.470742707
AC138360.1	2.097668998	0	0	0.940708053	0	0	0	0.223936467	0	1.000987817	0	0
AC089983.1	2.097668998	0	0.266453267	0.298502911	0.49892723	0	2.003160606	0	0.576348119	1.000987817	0.639542085	0.614008918
AC079385.2	0.727732758	0	0	0.545706513	0.49892723	0	0.091406156	0	0	0	0	0.06795233
BTBD11	7.8777708	2.370371274	1.978665332	5.443788635	5.403139406	1.168265582	2.428234277	1.421780534	3.33411021	2.323508278	3.044717607	1.346696459
AC007540.1	0.727732758	0	0	0.545706513	0	0	0	0	0	0	0	0
USP30-AS1	0.727732758	0	0.266453267	0	0	0.321330924	0.477624083	0.417738496	0	0	0	0.366663004
ANAPC7	5.447653402	4.91624698	4.543073971	4.94873057	4.665425706	4.778480158	4.231970215	4.663789452	4.434624603	5.211374982	4.29920507	4.660079605
ATXN2-AS	0.727732758	0	0.139369361	0.298502911	0	0.321330924	0.335291622	0	0	0	0	0.22502492
AC089999.1	2.097668998	1.625443936	1.010232374	0	1.163168345	1.168265582	0.986317377	1.005396947	1.155538989	1.000987817	0.639542085	0.702180474
TPCN1	8.370623641	6.978679058	5.059792754	5.316421283	5.072098361	5.008331679	5.639806688	4.868384601	4.729859822	4.323804369	4.319500673	4.650415304
AC089999.2	2.483426725	2.370371274	0.139369361	0	0.49892723	0	0.543848927	0.417738496	0	0	0.354922988	0.194948776
SLC8B1	5.106757065	3.514356428	1.334198263	2.22585492	2.762194237	1.45753067	2.68456572	0.879376267	0.796269811	1.000987817	1.259776581	0.92007604
TBX5-AS1	0.727732758	0	0.139369361	0.298502911	0	0	0.607166768	0	0	0	0	0
AC087863.2	0.727732758	0	0.383243277	0.298502911	0	0	0.091406156	0.223936467	0	0	0	0.254486842
GCN1	4.802059587	3.963251821	4.220925624	3.994705378	4.542924601	3.804580249	4.08402826	4.083384978	3.676457352	4.17179031	3.311118547	3.870302034
AC069209.1	1.209184495	0	0	0	0.49892723	0.321330924	0	0	0	0	0	0
DIABLO	2.78749741	1.625443936	1.334198263	1.383537086	1.960562318	0.998506608	2.116302593	1.67034523	1.788832134	1.000987817	2.024351742	1.597206602
CCDC62	3.679043324	3.514356428	2.782946525	2.484744032	2.928009776	2.389898775	2.727941517	2.593946228	2.438194685	3.001728236	2.890465785	2.922787756
MPHOSPH9	6.995650317	5.941945679	6.744032666	6.31912216	6.47579151	6.345776527	6.149476203	6.268021306	6.007824467	6.359502894	6.350622816	6.39769332
AC068768.1	0.727732758	0	0	0	0	0.321330924	0.17736446	0	0	0	0	0
AC145423.3	0.727732758	0	0.139369361	0.298502911	0	0	0.335291622	0.223936467	0.316765641	0	0	0.06795233
AC131009.2	1.209184495	0	0.266453267	0.545706513	0.49892723	0.321330924	0.408212409	0	0	0	0	0.132847495
AC138466.3	1.209184495	0	0.266453267	0.298502911	0.49892723	0	0.258487935	0.223936467	0	0	0	0.254486842
AC148477.3	1.209184495	0	0.139369361	0.298502911	0.49892723	0	0	0	0	0	0	0
AC148477.2	3.438361791	0	0.266453267	2.542807231	0.868943301	0.583967078	0.091406156	0	0	0	0	0.06795233
FBRSL1	6.293003932	5.787109676	4.95046596	5.05230511	5.270445775	4.804473424	5.066426199	5.408550278	5.093696822	4.809259392	5.353505922	5.308539233
ZNF26	5.334928333	4.581295808	4.731114513	4.638434258	5.191087375	4.126465614	4.777413033	4.544288954	4.434624603	4.809259392	4.57720036	4.647642142
ZNF84	6.596652566	5.673808024	5.527742218	5.869547661	6.162910178	5.765250881	5.9578351	5.590493791	5.63273188	5.979223554	5.732202354	5.763302044
PSPC1-AS2	0.727732758	0	0.139369361	0	0.49892723	0.321330924	0.335291622	0	0	0	0.354922988	0.393395281
TNFRSF19	6.180063583	5.268160249	3.719273928	3.886750181	4.13146556	4.245096617	3.297205167	3.85132698	3.530820857	2.001481472	2.9951105	4.731224237
AL160035.1	1.209184495	0	0.139369361	0	0.49892723	0.321330924	0.477624083	0.417738496	0.796269811	0	0.639542085	0.339426026
N4BP2L2-IT2	4.121086982	3.223651704	3.325774381	3.213383133	3.651745868	3.423554669	3.502646303	3.469229281	2.977276606	3.171680653	3.139090382	3.507031606
PROSER1	5.133966053	3.756193403	4.282372057	4.259990535	4.292215325	4.440092695	4.216825718	4.367802096	4.279109467	4.461316864	4.17104313	4.339344637
AL354809.1	6.085669442	3.223651704	2.96261896	3.66939456	3.651745868	4.389471534	3.408031231	3.307362357	3.33411021	1.000987817	3.184058396	3.186227486
SMIM2	0.727732758	0	0	0	0	0	0.091406156	0	0	0	0	0.164232256
CYSLTR2	1.857637945	0	0.383243277	0	0	0	1.286276882	0.417738496	0	0	0	0.034376206
CCDC70	0.727732758	0	0.266453267	0	0	0.321330924	0	0.223936467	0	0	0	0.22502492
LINC00345	0.727732758	0	0	0	0.49892723	0	0.17736446	0	0	0	0	0
LINC02335	1.209184495	0	0.491282781	0.545706513	0.49892723	0.321330924	0.937881758	0.223936467	0	0	0	0.44541821
DIAPH3-AS2	0.727732758	0	0.139369361	0	0.49892723	0	0.091406156	0.223936467	0	0	0	0.100764771
AL136526.1	2.097668998	0	0.383243277	0.298502911	0.868943301	0.583967078	0.726029897	0.588562708	0.576348119	0	0	0.785272311
BIVM	5.668420541	4.144288483	4.41860378	4.765794437	4.922888942	4.830006642	4.271595126	4.425308051	4.544960796	4.702338766	4.560244297	4.299265737
DAOA-AS1	0.727732758	0	0	0	0	0	0.091406156	0.223936467	0	0	0	0.100764771
COL4A2-AS1	0.727732758	0	0	0	0	0	0.335291622	0	0.316765641	0	0	0.06795233
AL356740.1	2.483426725	0	1.445832814	0.756683909	0.868943301	0.806074967	1.433285653	1.228558715	0.576348119	1.000987817	1.081114097	1.076723467
LINC00452	0.727732758	0	0	0.298502911	0	0.321330924	0.091406156	0	0	0	0	0.06795233
POTEG	0.727732758	0	0.266453267	0	0	0.321330924	0.17736446	0	0	0	0	0.254486842
OR4N2	0.727732758	0	0	0	0	0	0	0	0	0	0.354922988	0.100764771
RNASE6	0.727732758	0	0	0	0.49892723	0	0	0	0.316765641	0	0	0.194948776
TRAJ11	1.209184495	0	0.383243277	0.298502911	0.49892723	0.321330924	0	0.223936467	0.987059061	0	0.354922988	0.44541821
TRAJ10	0.727732758	0	0.383243277	0	0	0	0.17736446	0	0	0	0	0.44541821
TRAJ1	0.727732758	0	0	0.298502911	0.49892723	0	0	0	0	0	0	0.132847495
PRMT5	4.323730444	3.514356428	3.088369373	3.381915701	3.698408359	3.611965691	2.810966478	3.33162811	3.530820857	3.001728236	3.351101246	3.503968362
DCAF11	4.962437441	3.223651704	3.567097567	4.152210073	4.13146556	3.45671521	3.443158831	4.125631615	4.019984216	3.586772982	3.846797256	4.122803501
FITM1	3.885254672	0	0.935695052	0.298502911	0.49892723	0	0.835840999	0.879376267	1.682490422	1.000987817	0.87715679	0.805318466
RNF31	4.121086982	2.370371274	2.527797726	2.652360935	2.762194237	1.582970968	2.999759564	2.709561221	2.835596034	3.323705679	2.835152171	2.94102285
LINC02286	0.727732758	0	0	0.298502911	0	0.583967078	0.335291622	0.223936467	0	0	0	0.100764771
LINC02300	2.097668998	0	0.266453267	0.940708053	1.163168345	0.583967078	0.607166768	0	0	1.000987817	0.639542085	0.311664925
G2E3	6.691274345	6.036646153	5.764175947	6.070428914	6.137734596	6.305388445	5.879856932	6.210300081	6.588978512	6.110470811	6.086192591	6.233095119
LINC02302	1.209184495	0	0.383243277	0.298502911	0.49892723	0.321330924	0.335291622	0.223936467	0.316765641	0	0.639542085	0.254486842
AL121809.1	0.727732758	0	0	0	0	0	0.091406156	0	0	0	0	0.100764771
AL162632.3	0.727732758	0	0.139369361	0	0	0	0.091406156	0	0	0	0.354922988	0.339426026
NEMF	7.170080567	6.167972257	6.194039129	6.487500181	6.566630331	7.04142845	6.437704022	6.344541448	6.392160312	6.601867454	6.08025765	6.275028006
AL358334.3	1.209184495	0	0	0	0.49892723	0	0.887763349	0	0	0	0	0.100764771
AL358334.4	4.458979399	2.859196872	2.39500496	2.424245652	3.211518018	0.998506608	2.79745656	1.882312564	2.301166506	1.58627944	1.259776581	1.686379772
AL138479.2	0.727732758	0	0.139369361	0.545706513	0	0	0.17736446	0	0	0	0	0.132847495
SAMD4A	8.726171283	6.399424681	5.077234744	6.372130858	6.059459449	5.431709061	5.063607271	4.800462695	4.450913028	6.493806125	4.435620656	5.798731139
AL122035.1	4.415290211	3.963251821	3.74132386	3.770058689	4.097048785	4.167102851	3.711549834	3.746934125	4.019984216	4.001851602	3.818555446	3.469836285
AL133445.3	0.727732758	0	0.266453267	0.298502911	0	0	0.17736446	0	0.316765641	0	0	0.194948776
ACOT1	2.097668998	0	1.081107152	0.940708053	0.49892723	0.806074967	1.078567294	1.121288479	0.316765641	1.58627944	0	0.614008918
VRTN	2.097668998	1.625443936	0.685752981	0.298502911	1.163168345	0.321330924	1.122570567	0	0.576348119	1.000987817	0.354922988	0.785272311
LTBP2	5.311286487	1.625443936	1.274965142	2.484744032	2.106113398	1.997759332	3.519201725	2.06708909	0.796269811	3.702262852	2.943736725	2.013767334
AC013451.1	1.857637945	0	0.139369361	0.298502911	0	0.321330924	1.46781093	0.588562708	0	1.000987817	0.639542085	0.339426026
YLPM1	7.123327731	6.502568485	6.523200058	6.834089441	6.825024429	6.845660565	6.643314464	6.572902616	6.462133304	6.191772481	6.535489937	6.378587081
MLH3	6.49538652	5.99007281	5.54977527	5.574801041	6.041472782	5.480894292	5.989369406	5.93342898	5.813662955	5.956139436	5.164491199	5.632665537
TTC7B	8.210503519	6.80121892	7.087407103	7.06709324	7.261689812	6.90992583	6.596300999	6.921577104	6.458109864	7.485779709	6.518033472	7.292560179
AL135818.1	1.209184495	0	0	0.298502911	0	0	0.607166768	0	0	0	0	0.034376206
AL135818.3	0.727732758	0	0	0.298502911	0	0	0.335291622	0	0	0	0	0.034376206
TRIP11	6.635249128	6.209219045	6.159656785	6.065485639	6.267196329	5.848812509	6.193979539	6.258560054	6.077670345	5.884584556	6.127067306	6.250563212
TCL6	0.727732758	0	0	0	0.49892723	0	0	0	0	0	0	0.100764771
AL132709.7	1.56954145	0	0.266453267	1.103892085	0	0	1.361652958	0.223936467	0	0	0.354922988	0
LINC02323	0.727732758	0	0.139369361	0	0	0.583967078	0.091406156	0	0	0	0.354922988	0.132847495
CDC42BPB	6.606398941	6.167972257	5.976587937	6.050553367	6.203917149	5.765250881	6.225848425	5.949198219	5.674945135	5.729858174	5.724612612	6.202243853
AC126335.1	0.727732758	0	0	0	0	0	0	0	0	0	0	0.06795233
AC009878.1	1.209184495	0	0.139369361	0	0.49892723	0	0.258487935	0.879376267	0.796269811	0	0.639542085	0.393395281
HERC2	7.623181553	7.093276095	6.881925849	6.868553764	7.242136579	6.820405323	7.198298345	6.765561893	6.719079421	7.06804942	6.733771132	7.003619048
AC026150.1	1.56954145	0	0.591792141	0	1.163168345	0.321330924	0.667822123	0.223936467	0	0	0.639542085	0.194948776
AC026150.3	1.56954145	0	0.591792141	0.756683909	0.49892723	0.998506608	0.781979984	1.005396947	0.796269811	0	0.639542085	0.938345225
FAN1	6.193058077	5.550844043	5.408787667	4.99105679	5.270445775	5.177003279	5.97143429	5.402835616	4.857533078	5.249850533	4.920594269	5.387120545
OTUD7A	9.23501776	6.598827618	5.556009113	7.280501403	7.075367955	7.781660081	6.335077227	6.489085978	6.657250878	7.461395363	6.839447516	5.871247627
AC009268.2	0.727732758	0	0.266453267	0.298502911	0.49892723	0	0.335291622	0.223936467	0	0	0.354922988	0.254486842
GOLGA8A	7.283775032	6.036646153	6.173913593	6.080264939	6.814471436	5.309969878	5.736780227	5.817937016	5.639853756	6.268735867	5.546661105	5.829645407
GJD2	8.260741238	2.859196872	5.489170313	4.259990535	3.211518018	1.698371533	2.026509992	3.490938926	3.703900065	2.809047909	2.589886082	3.425193878
ACTC1	10.70332198	1.625443936	4.213057488	3.745543454	2.671544904	2.456987081	1.801368878	2.916232511	2.732769888	1.000987817	1.259776581	1.770360525
AC013652.2	0.727732758	0	0.139369361	0	0	0	0	0	0	0	0	0.06795233
BUB1B	2.303402954	0	0.491282781	1.103892085	1.798661966	0	0.667822123	0.588562708	0.576348119	1.000987817	1.081114097	0.22502492
PLCB2	0.727732758	0	0	0.545706513	0.49892723	0.321330924	0.091406156	0.223936467	0	0	0	0.100764771
DNAJC17	5.18689132	4.305119695	4.827024239	4.716191238	4.593179981	4.536299138	4.329063706	4.564905808	4.482948344	4.525451103	4.626904658	4.611097399
AC020661.4	1.209184495	0	0.491282781	0	0	0	0.408212409	0.417738496	0	0	0.354922988	0.470742707
MGA	6.085669442	5.892157495	5.370393542	5.510781496	5.72951083	5.512776892	5.61499089	5.419912137	5.490274152	5.089379751	5.153227593	5.525721736
PLA2G4B	3.947924168	2.370371274	1.978665332	2.981126632	3.004278479	1.698371533	2.975969572	2.468252504	2.502118303	2.323508278	2.373998828	1.760126412
CDAN1	5.5919931	3.514356428	2.865574453	2.598623728	3.698408359	2.697911533	3.5835866	2.947972514	3.06454697	1.58627944	2.777632963	3.293014422
AC090510.1	2.097668998	0	1.010232374	1.103892085	0.868943301	1.168265582	1.122570567	1.121288479	0.987059061	0	1.259776581	1.187791646
AC068726.1	1.209184495	0	0.139369361	0.298502911	0.49892723	0	0.408212409	0.417738496	0.576348119	1.000987817	0.639542085	0.470742707
AC090515.5	1.209184495	0	0	0	0	0	0	0.223936467	0	0	0	0.06795233
C2CD4B	2.643458244	0	0.139369361	0.756683909	1.960562318	0.321330924	0	0	0.316765641	0	0.639542085	0.06795233
AC079328.2	0.727732758	0	0.383243277	0.298502911	0	0	0.408212409	0	0.316765641	0	0	0.311664925
EWSAT1	4.458979399	0	1.549446138	1.250479634	2.106113398	1.320135839	0.835840999	1.228558715	1.788832134	0	1.56189854	0.863837985
AC027088.2	5.358188992	0	0.383243277	0.940708053	0.868943301	0.321330924	0.17736446	0.223936467	0.576348119	0	0.639542085	0.254486842
GLCE	9.279862813	5.102907291	6.809417163	5.769748752	6.357196967	5.697508913	5.999729507	5.91748547	6.02967788	5.884584556	6.013309198	6.719582643
AC100826.1	0.727732758	0	0	0.298502911	0	0	0	0.417738496	0.576348119	0	0	0.194948776
AC090607.4	0.727732758	0	0	0.298502911	0	0	0.091406156	0.417738496	0	0	0.354922988	0.100764771
AC023034.1	0.727732758	0	0	0	0	0	0.091406156	0	0	0	0.639542085	0
GOLGA6L10	3.149326751	1.625443936	1.86275381	2.295061093	2.359415357	1.45753067	2.756150734	2.123771872	2.149744176	2.586608487	2.294206763	1.943149623
ZNF592	5.741002086	5.187898582	4.82185994	4.651688284	4.922888942	4.063279441	4.677702513	4.941159151	4.661519982	4.323804369	4.880174449	5.178169746
PLIN1	2.303402954	0	1.274965142	1.505352414	0.868943301	1.168265582	1.501529253	0.879376267	0.987059061	1.000987817	1.692131879	0.92007604
AC107958.2	0.727732758	0	0.383243277	0.545706513	0	0	0.335291622	0.223936467	0	0	0	0.164232256
C15orf32	0.727732758	0	0	0.298502911	0	0.321330924	0.258487935	0	0	0	0.354922988	0.034376206
RGMA	5.876051254	4.813002407	0.685752981	1.995765858	1.798661966	0.998506608	2.299973174	0.417738496	0.576348119	1.000987817	0.87715679	0.702180474
AC108457.1	0.727732758	0	0.139369361	0	0.49892723	0	0.17736446	0	0	0	0	0.132847495
AC110023.1	8.008481862	7.115142311	0.857095927	1.721886704	1.163168345	0.583967078	3.829081997	0	0	0	0.354922988	0.419641224
LINC01579	5.26280778	3.756193403	0.491282781	2.22585492	1.960562318	0.321330924	1.930755638	0.741284766	0.316765641	0	0.87715679	0.68063761
LINC01580	4.007984307	3.756193403	0.383243277	0.940708053	0.49892723	0	0.258487935	0.417738496	0	0	0	0.254486842
AC087477.2	1.209184495	0	0.139369361	0.298502911	0.49892723	0	0.607166768	0.223936467	0	1.000987817	0	0.06795233
AC055807.1	0.727732758	0	0.139369361	0	0	0	0.477624083	0	0.576348119	0	0	0.194948776
AC036108.2	0.727732758	0	0.139369361	0	0	0	0.543848927	0	0	0	0	0.132847495
LINS1	4.900408911	4.144288483	4.274832859	4.344038145	4.436835983	4.47287954	4.562621175	4.544288954	4.084045499	4.394198396	4.397943003	4.44214537
AC087762.1	1.56954145	0	0.685752981	0.545706513	0.49892723	0.583967078	1.078567294	0.588562708	0.576348119	0	0.354922988	0.544153456
WASIR2	1.56954145	0	0.139369361	0.756683909	0.49892723	0.583967078	0.091406156	0	0	1.000987817	0.354922988	0.393395281
TMEM8A	5.741002086	2.370371274	3.603666762	2.802514887	3.274471837	3.282720668	3.43445679	3.205999573	2.622048637	2.586608487	2.294206763	3.123741385
DECR2	3.947924168	1.625443936	2.085952692	2.424245652	2.106113398	2.245568819	2.116302593	1.744515679	1.682490422	2.809047909	1.081114097	1.514385801
RAB11FIP3	6.754000627	5.485194599	5.217548987	5.886464328	6.243790685	4.879756119	5.891030911	5.139750088	4.905598226	5.674361601	4.751640985	5.051718755
CAPN15	4.582628779	1.625443936	2.885512611	3.44417713	3.501956134	2.997385549	3.156134505	2.816594507	2.438194685	3.702262852	3.184058396	2.85708628
PIGQ	4.868365014	3.756193403	3.477982288	4.207106574	3.274471837	4.167102851	3.842300323	3.691761188	3.402704121	3.001728236	2.943736725	3.722645617
AL022341.2	2.78749741	0	0.591792141	1.250479634	0.868943301	1.168265582	1.033179549	0.588562708	0.576348119	1.58627944	0.87715679	0.283359131
AC120498.9	1.209184495	0	0.491282781	0.545706513	0	0.583967078	0.726029897	0.879376267	0.576348119	0	0.354922988	0.366663004
CCDC154	3.819738751	2.370371274	1.82195048	2.484744032	3.145691289	1.904699758	2.299973174	1.946570431	2.067623532	2.809047909	2.294206763	1.878389911
MAPK8IP3	7.088980203	5.99007281	5.625826697	6.04051196	6.305381184	6.176962019	5.428189609	5.32035842	5.174387029	6.444895769	5.153227593	5.045411742
IGFALS	1.209184495	0	0.139369361	0.545706513	0	0.321330924	0.335291622	0.417738496	0.576348119	1.000987817	0.354922988	0.44541821
TSC2	5.469178753	4.144288483	4.089576197	4.498732512	5.124299745	3.830111593	4.598119574	4.436539208	3.906457612	4.908799765	4.215041009	4.191054586
CEMP1	0.727732758	0	0.139369361	0.545706513	0	0	0.091406156	0	0	0	0	0.06795233
MTRNR2L4	1.56954145	0	0.591792141	0.545706513	0.49892723	0.806074967	0.607166768	0.741284766	0.796269811	0	0.639542085	0.991804404
DNASE1	5.686911121	5.102907291	4.686351842	4.825492283	5.017937023	4.73859048	5.486181081	4.817745306	4.702911095	4.809259392	4.824457104	4.845747024
AC006111.2	0.727732758	0	0.139369361	0	0	0	0.408212409	0.223936467	0	0	0.354922988	0.283359131
AC012676.1	1.209184495	0	0.139369361	0.756683909	0	0	0.408212409	0.223936467	0	0	0.354922988	0.132847495
AC005774.2	1.209184495	0	0	0	0	0	0.091406156	0	0	0	0	0.034376206
AC022167.1	0.727732758	0	0	0	0	0	0	0	0.316765641	0	0	0.132847495
NPIPA5	3.348300908	1.625443936	1.779959447	2.598623728	2.359415357	1.904699758	2.356343967	2.511378702	1.788832134	2.809047909	2.373998828	2.577118787
AC025277.1	0.727732758	0	0	0	0	0	0.091406156	0	0	0	0	0.100764771
AC126755.2	1.209184495	0	0.383243277	0	0	0	0.17736446	0	0	0	0	0.100764771
GP2	0.727732758	0	0	0.298502911	0	0	0.17736446	0	0	0	0	0
AF001550.1	0.727732758	0	0.139369361	0	0.49892723	0	0.091406156	0.417738496	0	0	0	0.034376206
AC009021.1	1.209184495	0	0.266453267	0	0.49892723	0	0.17736446	0.223936467	0	0	0	0.419641224
AC009158.1	0.727732758	0	0	0	0	0	0.17736446	0	0	0	0	0.100764771
NFATC2IP	6.099538375	4.91624698	5.352598068	5.43614926	5.330932087	4.867478656	5.040855333	5.111999141	5.174387029	5.089379751	4.880174449	5.537753853
AC009093.2	5.287250752	3.963251821	1.549446138	2.981126632	3.145691289	2.904301066	4.138622634	1.81505868	1.567681991	2.586608487	2.373998828	1.009192805
BOLA2	3.751105482	3.223651704	2.449597352	3.248701502	2.574815613	3.206788396	2.479894602	2.230864297	2.931578458	3.001728236	2.717724935	2.397300193
SPN	0.727732758	0	0	0	0	0	0.477624083	0	0	0	0	0.132847495
GDPD3	2.918452134	0	1.010232374	1.103892085	2.106113398	0.806074967	1.955296607	1.121288479	1.30638498	1.58627944	1.56189854	1.653582339
BOLA2B	3.438361791	2.370371274	2.96261896	2.484744032	2.238316456	1.805221032	2.850753353	2.468252504	2.438194685	2.586608487	2.120022658	2.499268432
SULT1A3	3.947924168	1.625443936	2.120012518	2.598623728	2.238316456	2.167601279	3.494296801	2.123771872	1.682490422	2.323508278	1.811576162	2.27325126
ZNF688	4.542578388	4.144288483	3.354669804	3.994705378	3.274471837	3.669671614	3.372026931	3.490938926	3.833790142	3.171680653	3.818555446	3.712066103
ZNF785	4.696512037	4.305119695	4.098145349	3.474328385	3.988579719	3.389613961	3.861903469	3.355492461	3.590850855	3.809188901	3.846797256	3.522251018
SRCAP	4.582628779	4.144288483	3.973282001	3.973750934	3.988579719	3.997198621	4.038814711	3.994988813	3.368814795	4.001851602	3.570192715	4.02575749
TMEM265	4.174478158	2.859196872	3.554698904	3.283175868	3.743608765	3.641107153	3.208114669	3.152516091	2.977276606	3.001728236	2.589886082	3.260711505
RNF40	4.458979399	2.859196872	2.761528336	4.015359821	3.871287544	3.0848264	3.218289681	2.979029226	3.499842423	3.461227147	3.092675522	3.242447904
FBXL19	4.370236554	3.223651704	2.804051386	3.44417713	3.651745868	3.389613961	3.011509048	2.511378702	2.227441052	3.323705679	2.589886082	2.436387684
SETD1A	3.679043324	2.370371274	2.502199038	2.598623728	2.847482939	2.641346408	3.011509048	2.377928611	2.371306863	2.809047909	1.811576162	2.553609144
PYCARD-AS1	0.727732758	0	0	0.545706513	0.49892723	0.321330924	0.091406156	0	0	0	0	0.034376206
AC074050.3	1.209184495	0	0.266453267	0.545706513	0.49892723	0.806074967	0.726029897	0.417738496	0	0	0.354922988	0.56781643
AC136944.1	1.209184495	0	0.491282781	0	0.49892723	0	0.258487935	0	0.576348119	0	0.354922988	0.22502492
SHCBP1	2.097668998	0	0.491282781	0.940708053	0.868943301	0.321330924	1.71777338	0.588562708	0	1.000987817	0.354922988	0.393395281
ITFG1	8.868639092	8.173832945	8.132498335	8.448113344	8.501905104	8.067143744	8.446422839	8.133131892	8.211297891	8.013194564	8.09393668	8.187592668
C16orf78	0.727732758	0	0.383243277	0	0.49892723	0	0.091406156	0	0	0	0	0
AC007861.1	0.727732758	0	0	0	0	0	0.17736446	0	0	0	0	0
RBL2	6.644739059	6.363336958	5.857981876	6.161269501	6.032394651	6.019425503	6.326872006	6.160369713	5.97441085	6.068034691	5.889807353	5.77096758
AC007496.1	1.209184495	0	0.139369361	0.298502911	0	0	0.607166768	0.417738496	0.576348119	1.000987817	0	0.591097541
CETP	1.209184495	0	0.266453267	0.298502911	0.868943301	0.321330924	0.607166768	0.223936467	0	0	0	0.06795233
AC009090.1	0.727732758	0	0	0	0	0	0	0	0	0	0	0.254486842
AC018552.2	1.209184495	0	0.139369361	0	0.49892723	0	0.091406156	0.223936467	0.316765641	0	0	0.132847495
CNOT1	6.788656574	6.535373682	6.264251463	5.978750006	6.305381184	5.909950655	6.583566547	6.119142668	6.154271894	5.956139436	6.13281315	6.224281114
AC012325.1	0.727732758	0	0	0	0	0	0.477624083	0	0	0	0	0.22502492
AC044802.1	1.209184495	0	0.139369361	0	0.49892723	0.583967078	0.937881758	0	0	0	0	0.254486842
CES3	2.097668998	0	0.139369361	0.545706513	1.163168345	0	0.335291622	0.588562708	0.316765641	1.000987817	0	0.06795233
E2F4	4.225963749	3.223651704	2.845356882	3.474328385	3.651745868	4.041587076	3.124023014	2.850577537	3.224687411	3.461227147	2.9951105	2.963497302
AC020978.7	1.209184495	0	0.491282781	0	0	0.806074967	0.477624083	0.417738496	0.316765641	0	0.354922988	0.520095882
AC020978.2	1.857637945	0	0.383243277	0.940708053	0.49892723	1.168265582	0.667822123	0.588562708	0.316765641	0	0.354922988	0.339426026
PDF	0.727732758	0	0.266453267	0.298502911	0	0	0.258487935	0.223936467	0	0	0	0.164232256
LINC02136	5.212643236	0	0.383243277	2.802514887	2.471131774	1.45753067	0.667822123	0.879376267	0.316765641	2.323508278	0	0.339426026
AC009120.3	0.727732758	0	0.139369361	0	0.49892723	0	0.607166768	0	0	0	0	0.194948776
CTRB1	0.727732758	0	0	0	0	0	0.17736446	0.223936467	0	0	0	0.06795233
AC022166.1	0.727732758	0	0.383243277	0.545706513	0	0	0.17736446	0.223936467	0.316765641	0	0.354922988	0.100764771
AC138304.1	1.209184495	0	0.139369361	0.298502911	0.868943301	0	0.781979984	0.223936467	0.576348119	0	0	0.22502492
KLHL36	4.868365014	4.144288483	3.685553967	4.015359821	4.40904843	3.997198621	4.149297901	3.61475335	3.619954431	3.171680653	3.427888496	4.057444535
AC092127.1	0.727732758	0	0	0	0	0	0.17736446	0.223936467	0	0	0	0.100764771
LINC02181	1.56954145	0	0.139369361	0	0.49892723	0	0.17736446	0	0	0	0	0.06795233
C16orf95	5.531892406	4.144288483	3.516850471	3.841199831	4.322322518	3.245254035	3.697071264	3.232015708	3.808730863	3.171680653	4.125661126	3.735761837
AC010531.4	1.209184495	0	0.266453267	0	0	0	0.17736446	0	0	0	0.354922988	0.034376206
AC105429.1	3.438361791	2.859196872	2.422559366	2.22585492	1.960562318	2.582472655	1.71777338	1.592153953	2.149744176	1.000987817	1.56189854	2.089287677
AC010536.1	1.209184495	0	0.139369361	0.298502911	1.163168345	0	0.258487935	0.417738496	0	0	0.354922988	0.44541821
AC134312.4	5.876051254	2.370371274	0.857095927	4.498732512	2.847482939	3.282720668	1.397913848	1.121288479	1.30638498	1.58627944	0.87715679	0.938345225
AC134312.1	3.348300908	0	0.383243277	2.361098851	0.49892723	0.998506608	0.408212409	0.223936467	0.316765641	0	0.354922988	0
AC134312.5	1.209184495	0	0	0.545706513	0.49892723	0	0.477624083	0	0	0	0	0.034376206
RNF166	4.121086982	2.370371274	2.885512611	3.44417713	3.448358738	3.551855088	3.218289681	3.282681469	3.435815613	3.171680653	3.092675522	3.457221646
AC010538.1	4.225963749	3.756193403	2.96261896	2.802514887	3.211518018	2.804793875	2.902151172	2.709561221	2.622048637	2.809047909	2.024351742	3.119744663
CDK10	5.160671368	3.963251821	4.244275796	3.770058689	4.230047846	3.752120741	4.117032161	3.67289115	3.435815613	4.0893217	3.139090382	4.226796029
MC1R	5.050749474	3.514356428	3.396955951	4.170741977	3.787435933	4.2639536	3.559777722	3.800074575	4.019984216	3.809188901	3.603678847	2.823078337
AC087392.1	1.209184495	0	0.591792141	0	0	0	0.543848927	0.417738496	0.316765641	0	0	0.68063761
SLC43A2	5.876051254	4.144288483	3.250897658	4.8137487	4.464098422	3.752120741	3.788684445	4.054517228	3.808730863	5.001913281	3.789749724	4.166079543
SRR	4.732559382	2.859196872	3.591579732	3.841199831	3.448358738	3.927945152	3.645220432	3.402068587	4.063006225	4.001851602	3.603678847	3.879786154
ZNF232	3.348300908	2.859196872	2.695297172	2.22585492	2.928009776	2.389898775	2.546017653	2.230864297	2.732769888	2.323508278	2.589886082	2.62865526
AC087500.1	5.38108056	4.701795823	4.282372057	4.133437019	4.665425706	3.879857513	5.017738829	4.320087748	4.204218187	4.394198396	4.03037599	4.473803092
NEURL4	3.947924168	2.370371274	2.449597352	3.381915701	3.448358738	2.752342278	3.05757285	3.039206199	2.622048637	2.323508278	2.294206763	2.818153951
RNF227	4.275675104	2.370371274	2.824851955	2.704168219	3.501956134	3.0848264	2.562085501	3.009431449	3.146838017	1.58627944	1.811576162	3.282326947
AC135178.6	1.857637945	0	0.383243277	0	0.868943301	0.583967078	0.335291622	1.005396947	0	0	0.354922988	0.470742707
CCDC42	1.209184495	0	0.266453267	0	0.49892723	0	0.258487935	0	0.316765641	0	0	0.164232256
MYH8	0.727732758	0	0	0	0	0	0.17736446	0	0	0	0	0.034376206
AC002347.2	0.727732758	0	0	0	0	0	0.091406156	0.223936467	0	0	0.354922988	0.283359131
AC015908.4	0.727732758	0	0.266453267	0.298502911	0.49892723	0	0.091406156	0	0.316765641	0	0.354922988	0.194948776
AC005548.1	2.483426725	0	0.139369361	0.545706513	1.163168345	0	0	0.417738496	0	0	0.354922988	0.164232256
SHISA6	9.241286784	5.550844043	4.010073446	5.553775271	7.893253185	3.319238876	5.140526945	4.901182856	4.279109467	3.171680653	3.668405889	4.606820504
AC005725.1	1.209184495	0	0	0	0	0	0	0	0	0	0	0
AC093484.3	0.727732758	0	0.266453267	0.298502911	0	0	0.17736446	0	0.316765641	0	0	0.164232256
AC007952.3	0.727732758	0	0.139369361	0	0	0	0	0	0	0	0	0.06795233
DHRS7B	6.113275251	4.449806258	4.720053376	4.916150531	4.778334287	4.842605766	5.381416251	4.964623801	5.051593703	5.859921925	4.378728636	4.801521887
AC068418.2	1.209184495	0	0	0	0	0	0	0	0.316765641	1.000987817	0.354922988	0
TIAF1	1.56954145	0	0.383243277	0.940708053	0	0.321330924	0.835840999	0.223936467	0.796269811	0	0	0.544153456
AC127024.2	3.947924168	2.370371274	3.017859307	2.938503712	3.603523536	2.641346408	2.479894602	3.257570992	2.785098867	3.171680653	2.890465785	3.054243777
AC127024.5	2.78749741	2.370371274	1.498569456	1.505352414	1.960562318	1.45753067	1.659224657	2.06708909	1.788832134	1.000987817	1.56189854	2.030894579
AC138207.5	0.727732758	0	0.139369361	0.298502911	0	0	0	0	0	0	0	0.132847495
SLFN12L	0.727732758	0	0.139369361	0	0.49892723	0	0.17736446	0	0	0	0	0.283359131
CCL16	0.727732758	0	0.139369361	0.298502911	0	0.321330924	0.091406156	0	0	0	0	0.100764771
TBC1D3B	0.727732758	0	0.266453267	0	0	0.321330924	0.335291622	0.223936467	0.576348119	0	0	0.366663004
CCL4L2	0.727732758	0	0	0.298502911	0	0	0.17736446	0	0	0	0	0
AC244153.1	0.727732758	0	0.266453267	0.298502911	0.49892723	0	0.091406156	0.417738496	0	0	0.354922988	0.034376206
AC006449.1	0.727732758	0	0	0	0	0	0.091406156	0	0.316765641	0	0.639542085	0.034376206
NEUROD2	6.256330825	0	0.857095927	3.53280388	5.22335643	0.806074967	0.667822123	1.005396947	2.438194685	2.001481472	1.41873176	0.254486842
AC087491.1	1.209184495	0	0	0.545706513	0.49892723	0	0.607166768	0.223936467	0.316765641	0	0	0.100764771
MED24	4.962437441	3.756193403	4.251975952	4.224950823	4.197929787	3.951400962	4.106114537	4.283236978	4.063006225	4.461316864	3.760357112	4.192957954
TOP2A	4.275675104	1.625443936	0.383243277	0.545706513	0	0.583967078	0.258487935	0.588562708	0.576348119	0	0	0.283359131
IGFBP4	8.434937435	2.370371274	0.685752981	5.751397523	4.197929787	1.805221032	1.397913848	1.421780534	1.442941094	1.000987817	1.259776581	0.636562121
C17orf113	4.370236554	1.625443936	2.051069284	3.770058689	3.334793064	2.319537925	1.629034468	1.946570431	2.622048637	2.323508278	1.921883047	2.097439908
AC099811.4	0.727732758	0	0.139369361	0.545706513	0	0.321330924	0.335291622	0.223936467	0	0	0.354922988	0.194948776
STAT5A	4.542578388	2.370371274	0.383243277	2.894583107	2.574815613	0.321330924	1.688796008	1.121288479	0.316765641	1.000987817	0.354922988	0.419641224
LINC02594	0.727732758	0	0	0.298502911	0	0	0.335291622	0	0.316765641	0	0	0.06795233
AC007993.2	0.727732758	0	0	0	0	0	0.258487935	0	0	0	0	0.034376206
AC003043.1	0.727732758	0	0	0.298502911	0	0	0.408212409	0	0	0	0.354922988	0.06795233
CR936218.1	0.727732758	0	0.266453267	0	0	0	0.17736446	0.417738496	0	0	0	0.100764771
KANSL1-AS1	2.918452134	1.625443936	1.736709491	2.22585492	2.238316456	2.085178204	1.801368878	2.553253067	2.371306863	1.58627944	2.024351742	2.363898316
AC068234.3	0.727732758	0	0.139369361	0	0.49892723	0	0.17736446	0	0	0	0	0
AC018521.2	0.727732758	0	0.266453267	0.298502911	0	0.583967078	0.17736446	0.417738496	0.316765641	0	0	0.22502492
EME1	1.209184495	0	0.266453267	0.545706513	0	0.583967078	0.543848927	0.741284766	0.316765641	0	0.639542085	0.339426026
CHAD	2.097668998	0	0	0.756683909	1.407434032	0	0.408212409	0	0	0	0	0.034376206
LINC02071	0.727732758	0	0.139369361	0	0	0.321330924	0.408212409	0	0.576348119	0	0	0.311664925
AC005962.2	1.209184495	0	0.266453267	0	0.49892723	0	0.408212409	0	0.576348119	1.000987817	0	0.393395281
AC004687.3	1.56954145	0	0.139369361	0.756683909	0.868943301	0	0.091406156	0	0	0	0	0.034376206
TSPOAP1	5.939113177	3.756193403	3.674136535	4.611555221	4.665425706	4.75200996	3.900328321	3.594841532	3.468184177	4.525451103	3.818555446	4.150492584
AC025048.2	3.947924168	2.859196872	3.071062289	3.213383133	3.501956134	3.319238876	2.770051161	3.152516091	3.06454697	3.001728236	2.717724935	3.271559708
INTS2	5.758590931	5.012593868	5.024263122	5.341174976	5.285806754	5.309969878	5.299924353	5.326408597	5.425811629	5.359478825	5.333686368	5.201047907
MILR1	1.209184495	0	0.383243277	0.298502911	0	0.321330924	0.667822123	0.223936467	0.316765641	0	0	0.132847495
CACNG5	9.159240762	1.625443936	2.185810824	5.609177048	6.835500789	5.380787611	1.979427094	4.332165092	2.502118303	5.809294637	2.209741885	0.702180474
AC134407.1	1.209184495	0	0.139369361	0.298502911	0	0	0.335291622	0.223936467	0.576348119	0	0.354922988	0.419641224
FDXR	2.78749741	1.625443936	1.334198263	1.995765858	1.798661966	1.698371533	0.986317377	1.67034523	1.682490422	2.001481472	1.692131879	1.21801581
HID1	5.050749474	2.859196872	1.646114057	3.952487646	3.911453856	3.45671521	2.410594746	2.672043009	2.67847118	3.171680653	2.655221039	1.800634353
GALR2	0.727732758	0	0	0.545706513	0	0	0	0	0	0	0	0.06795233
LINC01978	0.727732758	0	0.139369361	0	0	0.321330924	0.607166768	0	0	0	0	0.034376206
AC016245.2	0.727732758	0	0.383243277	0.298502911	0.49892723	0	0.258487935	0	0.316765641	0	0	0.164232256
SLC25A10	3.038502884	2.370371274	1.646114057	0.756683909	2.471131774	1.168265582	1.880384676	1.228558715	1.30638498	1.000987817	1.811576162	1.78052255
TBCD	5.954457173	5.344191049	5.240953433	5.412985383	5.740701478	5.245017902	5.302317721	5.37391775	5.314498619	5.249850533	5.240966254	5.272091455
AP001020.3	1.209184495	0	0.491282781	0.298502911	0	0.321330924	0.258487935	0.223936467	0.316765641	0	0.354922988	0.06795233
APCDD1	6.788656574	4.813002407	1.148662525	3.503862379	3.871287544	0.806074967	2.963925829	1.421780534	3.975639728	0	2.777632963	0.520095882
AFG3L2	6.180063583	5.268160249	5.29039694	5.602367063	5.740701478	5.528457808	4.93378326	5.35035873	5.521456512	5.756825911	5.546661105	5.28909644
CEP192	6.879879073	6.659607848	6.537447299	6.188807036	6.448751216	6.121175868	6.249606525	6.28365347	6.404757681	6.444895769	6.330763341	6.694946028
AC007922.3	0.727732758	0	0	0.298502911	0	0	0.258487935	0	0.576348119	0	0	0.034376206
AC110603.1	0.727732758	0	0.139369361	0	0	0	0	0	0.576348119	0	0	0.034376206
AC121320.1	0.727732758	0	0.266453267	0.545706513	0	0	0.258487935	0	0	0	0.354922988	0.194948776
AC074237.1	0.727732758	0	0.139369361	0.545706513	0.49892723	0	0.258487935	0.223936467	0	0	0	0.194948776
SLC14A2-AS1	2.097668998	0	0.139369361	1.250479634	0.49892723	0	0.887763349	0.223936467	0.576348119	1.58627944	0	0.366663004
WDR7-OT1	0.727732758	0	0.266453267	0	0	0	0	0	0	0	0.354922988	0.132847495
MIR122HG	0.727732758	0	0	0	0	0	0.408212409	0	0	0	0	0
AC027514.2	0.727732758	0	0.266453267	0	0	0	0.258487935	0	0	0	0.639542085	0.06795233
AC023394.2	2.097668998	0	0	0.545706513	0	0	0.477624083	0	0	1.000987817	0	0
AC068112.1	0.727732758	0	0.139369361	0	0	0	0.258487935	0	0	0	0.639542085	0
LIVAR	0.727732758	0	0	0	0.49892723	0.321330924	0.258487935	0	0.316765641	0	0	0.100764771
CTDP1	3.947924168	3.223651704	2.981268414	2.981126632	3.501956134	3.354855491	2.975969572	2.816594507	2.438194685	3.586772982	2.717724935	3.011742227
AC114341.1	0.727732758	0	0	0.298502911	0	0	0	0.223936467	0	0	0	0.100764771
PTBP1	4.732559382	4.144288483	3.155593322	3.908997154	4.06179086	3.725157874	3.535569321	3.424804648	2.563329328	3.461227147	3.464801966	3.317648212
CSNK1G2	4.696512037	4.144288483	3.424473473	3.794164297	4.292215325	3.45671521	3.768053399	3.469229281	3.676457352	3.702262852	3.603678847	3.79961173
BTBD2	5.358188992	4.144288483	3.866982709	4.423457742	4.756448442	4.063279441	4.300615549	4.039863811	4.14538274	4.702338766	4.17104313	4.206211676
JSRP1	2.097668998	0	0.773966673	0.940708053	0.868943301	0.583967078	0.937881758	0.588562708	1.442941094	1.58627944	1.259776581	0.863837985
SPPL2B	6.099538375	4.701795823	4.459082376	5.01176316	4.98066581	4.282567286	4.958273216	4.447683607	4.223308618	4.645752201	4.278619873	4.771266874
AC092068.2	2.097668998	1.625443936	0.266453267	1.250479634	0.49892723	0.321330924	0.986317377	0	0.316765641	1.000987817	0.354922988	0.393395281
AC092068.3	1.56954145	0	0.139369361	0.298502911	0.868943301	0.806074967	0.667822123	0	0	0	0	0.164232256
ZNF77	3.438361791	2.370371274	2.625878556	2.484744032	2.928009776	2.167601279	2.639845263	2.281569807	2.227441052	2.586608487	2.777632963	2.783204422
GNA11	4.621597304	3.756193403	2.552950106	4.075606085	3.392693067	3.520833726	3.381112593	2.672043009	3.146838017	3.461227147	2.373998828	3.127727065
NCLN	4.659540878	3.223651704	3.155593322	3.952487646	3.911453856	3.489130645	3.228393434	3.096973285	3.146838017	4.323804369	3.139090382	3.395748085
APBA3	3.523129401	2.859196872	2.845356882	2.802514887	2.847482939	2.245568819	2.529768835	2.330553545	2.785098867	2.323508278	2.373998828	2.823078337
DAPK3	4.275675104	3.223651704	3.219823861	3.381915701	3.787435933	3.126636523	3.822427139	3.039206199	2.835596034	3.461227147	3.139090382	3.334989764
PIAS4	4.621597304	3.223651704	3.567097567	3.908997154	4.025649637	3.974481512	3.614732626	3.78257768	3.06454697	4.0893217	3.464801966	4.017188737
EBI3	1.209184495	0	0	0.298502911	0	0.583967078	0.17736446	0.588562708	0.576348119	0	0	0.100764771
AC104521.1	1.56954145	0	0.383243277	0	0	0	0.258487935	0.417738496	0	0	0.639542085	0.132847495
KDM4B	7.734026409	6.209219045	6.878199107	6.68735715	6.945982876	6.965702346	6.401325758	6.81157741	6.56298817	6.376990611	6.403867465	7.006056962
ARHGEF18	4.992479459	4.449806258	4.164925662	4.498732512	4.922888942	4.126465614	4.19122616	4.139443314	4.498703136	4.17179031	4.339514716	4.390002128
ZNF266	4.992479459	4.144288483	4.089576197	4.483988488	4.351814235	3.879857513	4.598119574	4.193404639	4.297240225	4.0893217	4.525722341	4.376666432
CARM1	5.77596792	4.449806258	5.019759757	4.848696501	4.490855226	4.55172781	4.154606058	4.544288954	4.434624603	4.908799765	4.57720036	4.374990769
CCDC159	3.348300908	2.370371274	2.924580853	2.652360935	2.106113398	2.456987081	2.654906635	2.979029226	2.227441052	2.809047909	2.521451386	2.871419237
AC008770.3	2.097668998	0	1.081107152	0.545706513	0.868943301	0.583967078	1.033179549	1.121288479	1.155538989	0	0.354922988	1.076723467
B3GNT3	0.727732758	0	0.139369361	0	0	0.321330924	0.335291622	0	0	0	0	0.06795233
SLC5A5	2.303402954	0	0.491282781	0.545706513	0.49892723	0.321330924	0.607166768	0.223936467	0.576348119	0	0.639542085	0.366663004
AC007192.2	1.56954145	0	0.266453267	0	0.49892723	0.321330924	0.258487935	0	0.576348119	0	0	0.22502492
AC005197.1	0.727732758	0	0	0	0	0	0.335291622	0	0.576348119	0	0	0.100764771
ARMC6	4.275675104	3.756193403	3.204032322	3.503862379	3.553633458	2.904301066	3.277877283	3.402068587	3.499842423	3.323705679	3.390005685	3.784543491
MAU2	6.441956884	5.613635697	5.472789264	5.553775271	5.837693047	5.196765411	5.579910262	5.16697729	5.124486927	4.956107602	5.27253972	5.387951605
GMIP	1.56954145	0	0.383243277	0.298502911	1.163168345	0	1.078567294	0.879376267	0.316765641	0	0.354922988	0.470742707
LINC01858	0.727732758	0	0	0	0.49892723	0	0.091406156	0.417738496	0	0	0	0.034376206
LINC01837	6.305024026	1.625443936	0.685752981	0.756683909	0	2.951593918	0.726029897	0.223936467	0	1.000987817	0.639542085	0.254486842
LINC01533	1.209184495	0	0.266453267	0.298502911	0	0.321330924	0.607166768	0.223936467	0	0	0	0.164232256
ZNF507	6.516216367	5.892157495	5.373926447	5.574801041	5.648647235	6.151871762	5.945638368	5.649597546	5.709203198	5.493784196	5.323673543	5.682965883
AC008738.2	1.56954145	0	0	0	0.868943301	0	1.165271338	0	0	0	0	0.034376206
AC020907.4	0.727732758	0	0.266453267	0	0.49892723	0	0.335291622	0	0	0	0	0.194948776
HAMP	2.097668998	0	0.383243277	0	0	0.321330924	0.091406156	0.223936467	0.316765641	0	0.354922988	0.636562121
ZNF781	3.438361791	2.859196872	2.885512611	2.652360935	2.574815613	2.319537925	2.783818933	3.125011967	2.931578458	2.586608487	2.9951105	2.945545836
SIPA1L3	9.392582167	5.613635697	6.004206351	8.007320418	7.471027508	7.321210883	6.145482723	6.630273263	6.719079421	4.525451103	5.58069146	5.747847691
AC011465.1	0.727732758	0	0.139369361	0.298502911	0	0	0	0	0	0	0	0.100764771
AC011479.2	0.727732758	0	0.266453267	0.298502911	0.49892723	0	0.17736446	0	0	0	0	0
AC011479.4	0.727732758	0	0	0.298502911	0	0	0.258487935	0	0	0	0	0.034376206
MEGF8	5.237943534	4.581295808	4.045949925	4.871533405	4.568271107	4.225989893	4.044544505	4.193404639	4.279109467	4.461316864	4.193209788	4.13671447
ZNF155	5.447653402	4.305119695	4.045949925	4.344038145	4.778334287	3.489130645	4.305396035	4.29562545	4.165262352	4.461316864	4.236546792	4.116800349
ZNF223	3.603191566	2.859196872	2.924580853	2.802514887	2.928009776	2.752342278	2.669812393	3.17950566	2.835596034	3.586772982	2.835152171	2.721247818
EXOC3L2	1.857637945	1.625443936	0.491282781	1.103892085	0.868943301	0.321330924	0.835840999	0.588562708	0.987059061	0	0.354922988	0.591097541
PTGIR	1.56954145	0	0	0	0.49892723	0	0	0.588562708	0	0	0.639542085	0.06795233
C5AR2	2.78749741	0	0.383243277	0.298502911	0	1.320135839	0.667822123	0.879376267	0	0	0	0.520095882
BICRA	3.438361791	2.859196872	2.649391192	2.802514887	3.145691289	2.804793875	2.624624993	2.281569807	2.67847118	2.809047909	2.717724935	2.994384712
CCDC114	2.097668998	0	0.491282781	0.298502911	1.163168345	0.321330924	1.165271338	1.228558715	0.316765641	0	1.081114097	0.520095882
NTN5	3.947924168	2.370371274	2.36691402	2.981126632	3.145691289	2.582472655	2.221213159	2.916232511	2.931578458	1.58627944	2.209741885	2.571277195
MAMSTR	2.483426725	1.625443936	1.148662525	1.819072448	1.798661966	1.582970968	1.629034468	1.228558715	1.442941094	2.323508278	1.41873176	1.585662194
SNRNP70	7.271575833	6.629537791	6.205981054	6.577059391	6.861363614	6.58200533	6.84884766	6.296038381	6.30524373	6.461384149	6.086192591	6.359648114
CPT1C	5.050749474	3.756193403	3.340294434	4.277196336	3.743608765	4.300943874	3.740078221	4.083384978	4.384625973	4.586855223	3.668405889	3.402343729
TBC1D17	5.490387656	4.305119695	4.465719752	4.927092498	5.107108301	4.985790571	4.542515767	4.851701555	4.675449383	4.702338766	4.472339306	4.829932774
EMC10	5.469178753	4.581295808	4.089576197	4.94873057	4.883044157	4.300943874	4.19638254	4.595288975	4.702911095	4.323804369	4.933819747	4.451715841
AC020909.2	4.696512037	2.370371274	0.266453267	0.756683909	2.471131774	0.321330924	0.335291622	0.223936467	1.30638498	0	2.024351742	0.194948776
ACP4	1.209184495	0	0.266453267	0.298502911	0.868943301	0.321330924	0.408212409	0.741284766	0.316765641	0	0.354922988	0.311664925
AC010325.2	0.727732758	0	0	0	0	0	0.091406156	0	0	0	0	0.164232256
KLK12	0.727732758	0	0.266453267	0	0	0.583967078	0.091406156	0	0	0	0	0.495630324
SIGLECL1	1.209184495	0	0.383243277	0.298502911	0	0.806074967	0	0	0.316765641	0	0.354922988	0.164232256
AC011468.3	0.727732758	0	0.266453267	0	0	0.321330924	0.477624083	0.223936467	0	0	0	0.470742707
ZNF347	4.323730444	3.756193403	3.438037882	3.81787374	3.911453856	3.611965691	3.747123036	3.424804648	3.402704121	3.586772982	3.227667045	3.776949939
ZNF845	3.523129401	1.625443936	1.779959447	2.598623728	2.238316456	3.0848264	2.374655169	2.281569807	1.442941094	2.586608487	2.521451386	2.266036681
AC245052.4	0.727732758	0	0.139369361	0	0	0	0.258487935	0	0	0	0.354922988	0.06795233
AC245884.9	0.727732758	0	0	0.545706513	0	0	0.408212409	0	0	0	0	0.254486842
LAIR2	0.727732758	0	0	0.298502911	0	0	0.091406156	0	0	0	0	0.194948776
LILRA2	0.727732758	0	0	0	0	0	0.335291622	0	0	0	0	0.132847495
FCAR	1.209184495	0	0.383243277	0	0	0	0.667822123	0.741284766	0.576348119	0	0	0.311664925
ZNF471	5.021908635	4.449806258	4.341307962	4.376332491	4.617666081	4.041587076	4.558622446	4.097605091	4.418150176	4.001851602	4.643099364	4.448532733
ZNF71	3.603191566	2.370371274	2.625878556	2.704168219	3.211518018	3.126636523	2.513334922	3.068378855	2.563329328	2.323508278	2.890465785	2.85708628
USP29	0.727732758	0	0	0	0	0	0.091406156	0	0	0	0	0.132847495
AC008751.3	2.918452134	1.625443936	1.010232374	1.505352414	2.106113398	0.806074967	1.324457133	0	0.987059061	0	1.081114097	0.901572538
ZNF544	6.980740481	6.399424681	5.943683662	6.114172338	6.508894391	6.156924843	6.260725249	5.980228839	6.051205198	5.979223554	6.127067306	6.314028489
AC020915.2	4.121086982	3.514356428	3.071062289	3.316845631	3.603523536	3.282720668	3.761110296	3.282681469	3.33411021	3.001728236	3.26999611	3.3384332
ZNF8	4.174478158	3.514356428	3.805520964	2.894583107	3.501956134	3.582223434	3.316277534	3.125011967	2.785098867	3.461227147	2.943736725	3.275157724
AC012313.2	0.727732758	0	0.383243277	0.298502911	0	0	0.091406156	0	0.316765641	0	0.354922988	0.06795233
DEFB125	1.209184495	0	0.139369361	0	0	0	0.091406156	0	0	0	0	0.164232256
RBCK1	5.859845454	4.581295808	4.51774729	4.677836544	4.734225465	4.79153533	4.681384845	4.625045449	4.384625973	5.211374982	4.490354022	4.888656685
TBC1D20	5.511289282	5.012593868	4.319488163	4.741206011	4.961662792	5.319014548	4.433196627	4.564905808	4.450913028	4.645752201	4.852584738	4.374990769
TCF15	1.857637945	0	0	1.250479634	0.49892723	0.583967078	0	0.223936467	0	1.000987817	0.639542085	0.100764771
SIRPB1	0.727732758	0	0.139369361	0	0	0	0.258487935	0.223936467	0	0	0	0.100764771
EBF4	5.511289282	2.370371274	2.824851955	4.242577055	4.351814235	2.804793875	3.697071264	3.402068587	3.368814795	4.645752201	3.044717607	2.064550891
VPS16	4.415290211	2.370371274	2.905178974	2.894583107	3.274471837	3.611965691	3.166681445	3.096973285	2.884385312	4.249798594	2.777632963	3.033149507
MAVS	5.490387656	4.701795823	4.080955843	4.189038848	4.617666081	4.187000132	4.811417288	4.283236978	4.24214973	4.956107602	4.102423315	4.413047029
AL353612.2	2.097668998	0	0.383243277	0.298502911	0.49892723	0.321330924	0.091406156	0.223936467	0	0	0	0
AL034427.1	2.918452134	0	0.935695052	1.103892085	1.407434032	1.168265582	0.477624083	1.121288479	0.576348119	0	0.639542085	0.311664925
PARAL1	0.727732758	0	0.139369361	0.298502911	0	0.321330924	0	0.417738496	0.316765641	0	0.354922988	0
LINC01722	0.727732758	0	0	0.298502911	0	0.321330924	0.091406156	0.223936467	0	0	0.354922988	0.06795233
AL121584.1	0.727732758	0	0.139369361	0	0.49892723	0	0.258487935	0.417738496	0.316765641	0	0	0.164232256
C20orf78	0.727732758	0	0.139369361	0	0.49892723	0	0.258487935	0.223936467	0	0	0	0.100764771
SYNDIG1	9.85078779	5.731570829	3.74132386	5.176710907	6.603875997	3.282720668	3.637658669	2.06708909	5.79464421	3.171680653	3.311118547	1.538537987
AL157413.1	3.523129401	0	0.266453267	0.940708053	0.49892723	0.321330924	0.335291622	0	1.442941094	0	0.639542085	0.194948776
AL035252.3	2.483426725	0	1.391095043	1.505352414	0.868943301	1.805221032	1.033179549	1.421780534	0.987059061	1.000987817	1.081114097	0.901572538
AL121772.2	0.727732758	0	0.139369361	0.545706513	0	0	0.091406156	0.223936467	0	0	0.354922988	0.034376206
AL121904.2	0.727732758	0	0	0.298502911	0.49892723	0.321330924	0.17736446	0	0.316765641	0	0	0.034376206
AL049539.1	1.209184495	0	0.383243277	0	0	0	0.17736446	0.741284766	0.316765641	0	0.639542085	0.56781643
AL356299.2	0.727732758	0	0.266453267	0	0	0	0	0	0	0	0.354922988	0.034376206
DLGAP4	7.661084025	5.416414783	5.037689481	6.491191353	6.068369382	7.008262114	6.200409883	5.620348315	5.287543788	6.743423499	5.654445963	5.781757837
SNHG17	3.947924168	2.370371274	2.185810824	3.177178397	3.448358738	2.52109378	2.624624993	2.468252504	2.622048637	3.461227147	2.373998828	2.547671382
ACTR5	4.370236554	2.859196872	2.981268414	3.316845631	3.553633458	2.804793875	3.102211274	3.205999573	3.368814795	3.171680653	3.044717607	3.587372341
AL023803.2	0.727732758	0	0.139369361	0	0	0	0	0	0	0	0	0.132847495
SLPI	0.727732758	0	0	0	0	0	0.091406156	0	0	0	0	0.06795233
LINC01754	1.209184495	0	0.266453267	0.298502911	0.868943301	0.321330924	0.607166768	0.223936467	0.316765641	0	0	0.194948776
LINC01522	0.727732758	0	0.139369361	0	0	0.321330924	0	0	0	0	0	0.100764771
MIR646HG	8.033983145	6.746231016	6.826277941	6.638264494	6.669758364	6.309932252	6.568731898	7.14683416	6.83220813	6.268735867	6.552737703	7.914078637
SLCO4A1-AS1	2.643458244	0	0.491282781	0	0	0	0.408212409	0	0.576348119	0	0	0.470742707
TNFRSF6B	4.121086982	2.370371274	2.015321474	3.06277113	3.392693067	2.456987081	2.428234277	2.281569807	2.502118303	2.809047909	2.44960811	2.480690297
LIME1	3.438361791	2.370371274	1.86275381	2.295061093	2.359415357	1.698371533	2.319009223	1.946570431	1.9805448	1.000987817	2.120022658	2.081089118
SOX18	1.209184495	0	0	0	0	0	0	0.223936467	0	0	0	0.034376206
CU633967.1	1.857637945	0	0	0	0	0	0.335291622	0.223936467	0.576348119	0	0.87715679	0.194948776
CU639417.4	0.727732758	0	0.591792141	0.298502911	0	0	0	0	0	0	0	0.194948776
CU633906.2	1.209184495	0	0.266453267	0.298502911	0	0	0.667822123	0	0.316765641	0	0	0.06795233
CU638689.5	5.050749474	1.625443936	1.445832814	2.361098851	2.928009776	2.245568819	2.876681139	1.328402013	2.438194685	1.58627944	1.921883047	1.332952452
CU634019.1	0.727732758	0	0	0.298502911	0.49892723	0	0.335291622	0	0	0	0	0
CR392039.4	0.727732758	0	0.139369361	0	0	0	0.543848927	0	0	0	0	0.06795233
AP001136.1	0.727732758	0	0	0	0.49892723	0	0.091406156	0	0	0	0	0.100764771
LINC01692	1.857637945	0	0.491282781	1.250479634	0.49892723	0	0.781979984	0	0.316765641	0	0.639542085	0.614008918
AP000146.1	1.857637945	0	0.383243277	0.940708053	0.868943301	0.321330924	0.258487935	0	0	0	0	0.164232256
RWDD2B	3.252241388	2.370371274	1.779959447	1.91012252	2.106113398	1.997759332	2.337797362	1.50948079	1.788832134	2.809047909	1.081114097	1.642482053
IL10RB	5.237943534	4.449806258	3.46478999	4.015359821	4.13146556	4.765305767	4.106114537	3.634394086	3.590850855	4.001851602	3.464801966	3.886858551
AP000322.1	1.56954145	0	0.139369361	0.545706513	0	0.583967078	0.543848927	0.223936467	0.796269811	0	0.87715679	0.132847495
CLDN14	1.56954145	0	0.773966673	0.545706513	0	0.321330924	0.667822123	0.417738496	0	0	0	0.419641224
LINC00114	0.727732758	0	0.383243277	0	0.49892723	0	0.258487935	0	0	0	0	0.06795233
FRGCA	0.727732758	0	0	0	0	0	0.408212409	0.223936467	0	0	0	0.034376206
AP001053.1	1.209184495	0	0.491282781	0	0	0.806074967	0.408212409	0.223936467	0	1.000987817	0.354922988	0.311664925
LINC00316	0.727732758	0	0	0	0	0	0.335291622	0	0	0	0	0
PCNT	5.649689892	4.581295808	2.981268414	4.133437019	4.230047846	3.904101679	3.835706299	3.554173975	3.146838017	5.001913281	2.9951105	3.466692951
BID	6.536749745	1.625443936	1.213195558	4.570273707	3.743608765	1.698371533	2.221213159	2.672043009	2.227441052	2.001481472	2.209741885	1.276628425
AC016027.3	0.727732758	0	0	0.298502911	0	0	0.17736446	0.417738496	0	0	0	0.034376206
ARVCF	4.868365014	2.859196872	2.739787376	3.695226699	3.743608765	3.245254035	4.319643179	3.096973285	3.186287755	3.908733974	2.717724935	2.890310998
AC007731.3	0.727732758	0	0.139369361	0.298502911	0	0	0.477624083	0	0.316765641	0	0	0.100764771
LZTR1	4.868365014	4.144288483	3.188066015	3.66939456	4.322322518	2.904301066	3.667670784	3.232015708	3.06454697	3.908733974	3.044717607	3.593149254
PPIL2	5.77596792	5.268160249	4.663438678	4.980591082	5.524649757	4.536299138	5.083225072	4.987712912	4.756314378	4.956107602	4.893773938	4.986275288
SUSD2	0.727732758	0	0	0	0.49892723	0	0.091406156	0	0	0	0	0.100764771
AL121885.2	0.727732758	0	0	0.298502911	0	0	0.091406156	0	0	0	0	0.100764771
LINC01643	1.56954145	0	0.491282781	0.545706513	0.49892723	0.321330924	0.258487935	0.879376267	0.576348119	0	0.639542085	0.56781643
MB	1.857637945	0	0	0.298502911	0.49892723	0.583967078	0.17736446	0	0	0	0	0
TEX33	0.727732758	0	0	0	0	0	0.258487935	0	0	0	0	0.034376206
Z73420.1	0.727732758	0	0	0.298502911	0	0.321330924	0.258487935	0	0	0	0	0.034376206
AL022311.1	3.523129401	2.370371274	2.153286754	3.022526353	2.671544904	2.245568819	2.824351057	2.468252504	2.438194685	3.171680653	2.373998828	1.952168198
AL021707.9	0.727732758	0	0.139369361	0.298502911	0	0	0.477624083	0	0	0	0	0.419641224
APOBEC3A	2.303402954	0	0.591792141	1.250479634	0.49892723	0.321330924	1.629034468	1.228558715	0.987059061	1.000987817	1.41873176	0.785272311
ADSL	4.542578388	3.756193403	3.876976505	3.745543454	4.06179086	3.641107153	3.968221162	3.424804648	4.165262352	3.702262852	3.846797256	3.704080241
SGSM3	5.531892406	4.581295808	3.991795002	4.638434258	4.711654808	4.582098807	4.078453453	4.673315033	4.702911095	4.586855223	4.998187441	4.192957954
Z82243.1	1.56954145	0	0.139369361	0	0	0	0.17736446	0.223936467	0	0	0	0.393395281
TRMU	5.07902504	3.514356428	4.054781356	4.376332491	4.322322518	4.105709531	4.216825718	4.469717422	4.041655582	4.809259392	3.818555446	4.250750293
TBC1D22A-AS1	0.727732758	0	0.139369361	0	0	0	0.17736446	0	0	0	0.354922988	0.100764771
FP325330.1	0.727732758	0	0	0	0	0	0.17736446	0	0	0	0	0.100764771
AL034546.1	0.727732758	0	0.383243277	0.298502911	0	0	0.17736446	0.223936467	0	0	0	0.034376206
TRABD	4.370236554	2.859196872	2.502199038	3.413382262	3.004278479	3.126636523	3.5835866	2.883778475	3.368814795	3.323705679	2.890465785	3.020343294
HDAC10	2.643458244	1.625443936	1.736709491	2.076608754	1.61626914	1.320135839	2.026509992	1.946570431	1.788832134	2.323508278	1.811576162	1.790613497
AC002056.2	0.727732758	0	0	0	0	0	0.17736446	0.223936467	0	0	0	0.034376206
EGFL6	6.316944798	0	0.491282781	3.06277113	3.004278479	2.855405216	0.607166768	0.223936467	1.155538989	3.001728236	4.359254906	0.132847495
DCAF8L2	1.209184495	0	0.491282781	0.298502911	0.49892723	0	0.543848927	0.741284766	0.316765641	0	0	0.339426026
AL121578.3	3.885254672	0	0	1.103892085	0	0.321330924	0.607166768	0.417738496	0.576348119	1.58627944	0	0.06795233
SYTL5	5.649689892	0	0.139369361	1.103892085	0.49892723	0.321330924	0.986317377	0.223936467	0	4.249798594	0	0.164232256
CXorf38	4.225963749	3.756193403	3.071062289	3.474328385	3.501956134	3.582223434	3.425701942	2.947972514	3.402704121	3.461227147	3.464801966	3.415445239
AC092268.2	0.727732758	0	0.266453267	0.298502911	0	0	0.607166768	0	0.316765641	0	0.354922988	0.100764771
Z94277.1	0.727732758	0	0	0	0.49892723	0.321330924	0.408212409	0	0	0	0	0.06795233
RBM10	5.106757065	4.449806258	4.205146206	4.703519301	4.568271107	4.126465614	3.906634129	4.283236978	4.33283217	4.525451103	4.435620656	4.268909751
CCDC120	3.523129401	1.625443936	2.739787376	2.938503712	2.762194237	2.582472655	2.654906635	2.553253067	2.227441052	2.323508278	2.373998828	2.788249348
AC232271.3	1.209184495	0	0.139369361	0	0	0	0.258487935	0.223936467	0	0	0.354922988	0.339426026
FAM156B	1.209184495	0	0.266453267	0	0	0	0.17736446	0	0	1.000987817	0	0.034376206
KDM5C-IT1	1.56954145	0	0.491282781	0.545706513	0.868943301	0	0.781979984	0.223936467	0.316765641	0	0	0.22502492
IGBP1-AS2	0.727732758	0	0.266453267	0	0	0	0.17736446	0	0	0	0	0.194948776
GJB1	0.727732758	0	0.139369361	0	0	0	0.091406156	0	0	0	0	0.164232256
PGAM4	0.727732758	0	0.266453267	0.298502911	0	0	0	0.417738496	0	0	0.354922988	0.254486842
BTK	0.727732758	0	0.139369361	0.298502911	0	0	0.335291622	0.417738496	0	0	0	0.22502492
AL035427.2	2.097668998	0	0.773966673	0.298502911	1.163168345	0	0.726029897	0.417738496	0.796269811	1.000987817	0.354922988	0.785272311
Z68871.1	3.751105482	2.859196872	2.649391192	2.704168219	2.238316456	2.52109378	2.699169703	2.746128427	2.732769888	2.586608487	2.44960811	2.390681398
TCEAL3-AS1	1.56954145	0	0.139369361	0	0	0.583967078	0.335291622	0.223936467	0.316765641	1.000987817	0.354922988	0.495630324
CLDN2	1.857637945	0	0.383243277	0.940708053	0.868943301	0.806074967	1.397913848	0.588562708	0.316765641	0	0.87715679	0.520095882
RBM41	6.526519586	5.344191049	5.128330088	4.980591082	5.636716214	4.765305767	5.311851687	4.987712912	5.232074545	5.461361721	5.010723397	4.99720924
NUP62CL	4.835593187	1.625443936	2.577671477	1.721886704	2.106113398	2.085178204	1.774038404	0.417738496	0.316765641	1.000987817	0.639542085	0.68063761
ZNF280C	4.696512037	4.144288483	4.148518138	3.44417713	3.988579719	3.879857513	3.974237699	3.764865977	3.833790142	4.001851602	3.954540665	4.142635496
AC239727.1	1.56954145	0	0.139369361	0.756683909	1.163168345	0.321330924	0.543848927	0.417738496	0.316765641	1.000987817	0	0.366663004
AC016925.3	0.727732758	0	0.139369361	0.545706513	0	0	0.408212409	0	0.316765641	0	0	0.132847495
MAGEA11	0.727732758	0	0	0	0	0	0	0	0	0	0	0.100764771
MTMR1	6.28088285	5.840589488	5.456220079	5.316421283	5.672217288	5.619124227	5.894207645	5.397098229	5.498133154	5.323853712	5.251567705	5.597172567
PASD1	1.209184495	0	0.266453267	0	0	0	0.17736446	0	0	0	0.639542085	0.194948776
AC116666.1	4.370236554	0	0.266453267	1.819072448	1.61626914	0.321330924	2.624624993	0	0	1.000987817	0.354922988	0
GABRA3	7.773491776	0	2.015321474	5.532438535	5.417157103	2.52109378	5.299924353	1.421780534	1.442941094	2.809047909	2.024351742	1.319076251
AC244102.4	1.56954145	0	0.591792141	0.940708053	0	0.321330924	0.477624083	0.417738496	0.796269811	0	0.639542085	0.44541821
TREX2	1.209184495	0	0	0	0.49892723	0	0.091406156	0	0	0	0	0
HAUS7	4.174478158	0	1.213195558	1.617678209	3.004278479	2.319537925	0.781979984	2.008087868	1.887870596	2.586608487	1.081114097	0.956385953
BGN	2.483426725	1.625443936	0.266453267	0	0.868943301	0.998506608	0.091406156	0	0.316765641	0	0	0.034376206
ATP2B3	5.969639692	2.370371274	0.857095927	3.66939456	4.380715136	0.583967078	0.543848927	1.121288479	1.682490422	4.001851602	0.354922988	0.495630324
DUSP9	1.209184495	0	0.139369361	0.298502911	0.868943301	0	0	0	0	0	0	0.034376206
TAZ	5.511289282	4.144288483	4.714490842	4.597925545	4.711654808	4.282567286	4.509752698	4.843287125	4.661519982	4.525451103	4.435620656	4.86736138
BRCC3	5.630712859	4.701795823	4.877675261	5.248256626	5.03621766	5.073915898	4.873897234	5.153427919	5.124486927	5.04630927	4.933819747	5.378783509
TTTY4B	0.727732758	0	0.139369361	0	0	0	0.091406156	0	0	0	0	0.100764771
AC145212.1	1.56954145	0	0.491282781	1.103892085	0.49892723	0.321330924	0.477624083	0.741284766	0.576348119	0	0.639542085	0.339426026
AL592183.1	6.28088285	4.813002407	5.312657779	5.54669803	5.957636743	5.731777465	5.13784928	5.118987082	5.154633616	5.323853712	5.303436972	5.397061808
AC240274.1	2.78749741	1.625443936	1.213195558	1.250479634	1.960562318	1.320135839	1.880384676	0.417738496	0.316765641	1.58627944	1.692131879	1.276628425
MXRA8	1.857637945	3.963251821	1.010232374	1.721886704	2.106113398	0.806074967	3.637658669	0.741284766	0.576348119	0	1.259776581	0.366663004
MRPL20-AS1	2.097668998	3.756193403	1.736709491	2.542807231	2.359415357	2.389898775	1.979427094	1.81505868	1.9805448	2.001481472	1.921883047	2.329704739
VWA1	2.097668998	5.268160249	0.591792141	2.076608754	2.238316456	1.45753067	3.567757752	0.879376267	0.316765641	1.58627944	0.87715679	0.470742707
TNFRSF14	1.56954145	4.701795823	1.081107152	0.545706513	1.407434032	1.168265582	3.675077265	1.005396947	0.576348119	0	0.87715679	0.882828629
PRDM16-DT	0	3.223651704	0.139369361	0.298502911	0.49892723	0	0.726029897	0.417738496	0	0	0	0.744324518
PRDM16	0.727732758	5.416414783	0.591792141	0.545706513	0.49892723	0.806074967	1.501529253	1.592153953	0	1.000987817	0	1.026374121
MEGF6	1.209184495	4.305119695	1.010232374	1.505352414	1.163168345	0.583967078	4.072857019	1.005396947	0.576348119	1.58627944	0.87715679	0.844594024
CCDC27	0	1.625443936	0.383243277	0	0	0	0.781979984	0	0.316765641	1.000987817	0.354922988	0.520095882
NPHP4	5.630712859	6.434631688	5.669604716	5.081980995	5.458411061	4.891929981	5.273331864	5.397098229	5.104033376	4.809259392	5.047690653	5.87480915
HES2	0.727732758	2.859196872	2.015321474	0.756683909	0.868943301	0.321330924	1.361652958	0.588562708	0.796269811	1.000987817	0.87715679	1.247619755
ZBTB48	3.679043324	4.449806258	3.491055046	3.177178397	3.651745868	3.206788396	3.906634129	3.307362357	3.435815613	3.001728236	2.943736725	3.392438921
AL591163.1	0	1.625443936	0	0	0	0	0.335291622	0	0.316765641	0	0.354922988	0.164232256
VAMP3	3.819738751	4.581295808	3.579390581	3.864154769	3.988579719	3.927945152	4.055936272	3.817361808	3.783228604	3.702262852	3.87449681	3.632952629
AL357140.4	0.727732758	3.223651704	0.935695052	1.103892085	0.868943301	0.806074967	2.496711649	1.005396947	0	1.000987817	1.259776581	0.764943687
ANGPTL7	1.209184495	2.370371274	1.391095043	1.383537086	0.868943301	1.45753067	1.033179549	1.121288479	1.442941094	0	0.87715679	1.426519381
TNFRSF1B	0.727732758	2.859196872	0.266453267	0.756683909	0	0.321330924	2.116302593	0.417738496	0.576348119	0	0	0.56781643
VPS13D	7.569384345	8.322206463	7.703288729	7.122882267	7.536702398	6.833088207	7.958265482	7.172250625	6.942877228	7.517664012	6.944457688	7.382872702
AADACL4	0	1.625443936	0	0	0	0	0.17736446	0	0	0	0	0.06795233
PDPN	1.209184495	5.840589488	0.935695052	0.756683909	3.004278479	0.998506608	4.961305435	1.228558715	0	0	0.639542085	0.636562121
CELA2A	0	1.625443936	0	0	0.868943301	0.583967078	0.781979984	0.879376267	0.576348119	0	0.354922988	0.614008918
AGMAT	0.727732758	2.370371274	0.857095927	1.250479634	0.868943301	0.998506608	1.955296607	1.328402013	0.796269811	0	1.081114097	1.156920718
AL121992.2	0	1.625443936	0	0	0	0	0.477624083	0.223936467	0.316765641	0	0.354922988	0.06795233
AL451042.2	0	1.625443936	0.266453267	0.298502911	0	0	0.835840999	0.223936467	0	0	0	0.339426026
AL109627.1	0	1.625443936	0.266453267	1.383537086	0.49892723	0.806074967	0.667822123	0.588562708	0.987059061	0	0.354922988	0.56781643
BX284668.2	0	1.625443936	0.139369361	0	0.868943301	0	0	0.223936467	0.316765641	0	0	0.132847495
TMCO4	1.857637945	5.344191049	2.601976359	1.721886704	0.868943301	1.45753067	3.268115365	0.417738496	0.576348119	2.586608487	0.87715679	0.863837985
LINC01635	0	1.625443936	0	0.545706513	0	0	0.091406156	0	0.796269811	0	0	0.132847495
C1QA	0.727732758	1.625443936	0	0.298502911	0.49892723	0.998506608	0.835840999	0.223936467	0	0	0	0.339426026
ZNF436	3.252241388	4.813002407	1.902434783	2.295061093	2.671544904	3.04176834	3.306772867	2.123771872	2.563329328	0	1.56189854	2.022356372
FUCA1	3.149326751	3.963251821	2.248738648	2.542807231	2.847482939	2.52109378	2.963925829	2.123771872	2.149744176	2.809047909	2.777632963	2.571277195
CNR2	0	1.625443936	0.266453267	0.298502911	0.868943301	0	0.667822123	0.417738496	0.576348119	0	0.354922988	0.44541821
IL22RA1	0	1.625443936	0.139369361	0	0	0	0.781979984	0	0	0	0	0.06795233
LINC02800	1.209184495	1.625443936	0	0	1.163168345	0	0.091406156	0	0	0	0	0.132847495
AL031432.5	0	1.625443936	1.010232374	0.298502911	0	0.583967078	0.667822123	0.879376267	0.796269811	0	1.081114097	0.764943687
AUNIP	1.56954145	2.859196872	1.081107152	1.617678209	1.798661966	0.998506608	2.072104761	1.005396947	0.316765641	2.001481472	1.259776581	1.232893715
SFN	0	2.370371274	0.139369361	0.298502911	0	0	0	0	0	0	0	0.164232256
WASF2	5.403614569	6.326323322	4.69202372	4.801908739	4.999421773	5.245017902	5.47773546	4.987712912	4.589781242	5.884584556	4.721453335	4.970827189
FO393419.2	1.209184495	2.370371274	0.685752981	0.940708053	0.49892723	0	1.165271338	0.879376267	0.316765641	1.000987817	0.639542085	0.764943687
AL445490.1	0	2.370371274	0.266453267	0.545706513	0.49892723	0.321330924	0.091406156	0.417738496	0.796269811	0	0	0.311664925
AL512288.1	0	3.223651704	0.383243277	0.298502911	1.163168345	0.321330924	1.165271338	0.588562708	0	0	0	0.495630324
MATN1-AS1	0.727732758	1.625443936	0.266453267	0	0	0.321330924	0.835840999	0.741284766	0.316765641	0	0.354922988	0.991804404
TXLNA	4.007984307	5.102907291	3.763041851	3.864154769	4.230047846	3.582223434	4.021487512	3.574651044	3.858421568	4.0893217	3.636405338	3.937689789
IQCC	0.727732758	2.859196872	1.445832814	1.617678209	1.61626914	1.698371533	1.801368878	1.328402013	1.30638498	1.58627944	0.87715679	1.631295698
AL109945.1	0	2.370371274	0	0	0	0	0	0.223936467	0	0	0	0.034376206
FAM229A	2.097668998	3.223651704	1.82195048	2.424245652	3.07671685	2.167601279	2.410594746	2.06708909	1.788832134	1.58627944	2.294206763	2.251498378
BSDC1	4.900408911	5.840589488	4.369896981	5.176710907	4.711654808	5.254477717	4.997203511	4.809129879	4.589781242	4.908799765	4.339514716	4.660079605
KIAA1522	0.727732758	3.514356428	1.334198263	1.91012252	1.61626914	0.583967078	3.145509892	0.588562708	0.316765641	1.000987817	1.259776581	0.785272311
CSMD2-AS1	0.727732758	1.625443936	0.383243277	0.545706513	0.49892723	0.583967078	0.408212409	1.228558715	0.576348119	0	0.87715679	0.132847495
TMEM35B	1.209184495	4.144288483	3.105471294	1.250479634	1.798661966	1.45753067	2.756150734	2.468252504	1.788832134	2.323508278	2.024351742	2.081089118
ZMYM6	5.490387656	6.249319288	5.766865738	5.341174976	5.285806754	5.196765411	5.579910262	5.575331613	5.392467053	5.556521817	5.071819517	5.894826707
TEKT2	0	1.625443936	0.266453267	0.298502911	0	0	0.408212409	0	0	0	0	0.06795233
ADPRHL2	3.819738751	4.449806258	3.29628837	3.66939456	3.334793064	4.282567286	3.652742767	3.800074575	3.435815613	3.702262852	3.311118547	3.722645617
MTF1	3.438361791	4.305119695	3.773779463	3.864154769	3.698408359	3.752120741	3.614732626	3.402068587	3.262091442	4.001851602	3.427888496	3.804599705
AL356055.1	0	2.370371274	0.139369361	0.298502911	0.49892723	0.583967078	0.726029897	0.223936467	0.316765641	1.000987817	0	0.164232256
ZMPSTE24	3.603191566	5.416414783	4.43898504	3.745543454	3.651745868	3.45671521	4.717700287	3.85132698	4.063006225	3.908733974	3.636405338	4.138690846
AL031985.4	1.209184495	2.370371274	0.857095927	1.721886704	0.868943301	1.45753067	0.781979984	0.588562708	0.576348119	0	0.639542085	0.882828629
ZNF684	3.947924168	4.449806258	3.542192762	3.53280388	3.553633458	3.697681479	3.689777123	3.282681469	3.186287755	3.461227147	4.005537849	3.402343729
CITED4	2.097668998	5.613635697	0.857095927	4.242577055	3.145691289	3.0848264	2.999759564	1.81505868	1.788832134	3.809188901	1.41873176	0.68063761
AC093151.2	0	1.625443936	0.266453267	0	0	0	0.887763349	0	0	0	0.354922988	0.034376206
HYI-AS1	1.209184495	2.370371274	0.685752981	0.940708053	1.407434032	1.45753067	1.122570567	1.121288479	0.987059061	1.000987817	1.259776581	1.12537474
PLK3	0.727732758	3.223651704	0.857095927	0.756683909	1.798661966	1.45753067	1.361652958	1.228558715	0.987059061	2.001481472	1.56189854	0.68063761
LINC00853	0.727732758	1.625443936	0	0	0	0	0.667822123	0	0	1.000987817	0	0.06795233
LINC01389	1.56954145	2.859196872	1.978665332	1.617678209	2.106113398	1.320135839	2.462879209	1.67034523	2.067623532	1.58627944	2.120022658	1.686379772
FOXD2	0	1.625443936	0	0	0	0.321330924	0.887763349	0.223936467	0	0	0	0
TRABD2B	0.727732758	2.370371274	0	0	0.49892723	1.45753067	1.033179549	0.417738496	0.316765641	0	0.639542085	0.311664925
ZYG11A	1.209184495	2.370371274	1.213195558	0.940708053	0.868943301	0.806074967	1.033179549	1.592153953	0.576348119	0	1.259776581	0.938345225
DIO1	0	2.370371274	0.383243277	0.545706513	0.868943301	0.806074967	1.774038404	1.005396947	1.155538989	1.000987817	0.639542085	0.520095882
AL603840.1	0.727732758	3.756193403	1.334198263	1.721886704	1.407434032	0.321330924	2.562085501	1.328402013	0.576348119	2.001481472	1.811576162	0.785272311
LINC01767	0	1.625443936	0	0	0	0	0.17736446	0	0	0	0	0
FYB2	2.097668998	4.813002407	1.148662525	0.545706513	1.163168345	0.321330924	3.208114669	1.228558715	1.887870596	0	1.921883047	1.550464129
AL592431.1	0	1.625443936	0	0	0	0	0.408212409	0	0.316765641	0	0	0.06795233
NFIA-AS1	1.857637945	2.370371274	0.266453267	0.940708053	0	0.998506608	1.165271338	1.121288479	0.316765641	0	0	0.100764771
L1TD1	0	1.625443936	0.591792141	0.298502911	0.868943301	0.806074967	1.033179549	0.879376267	0.576348119	1.000987817	0.87715679	1.12537474
DOCK7	7.747301848	8.456733527	7.150561289	7.50522297	7.507518078	7.071175331	8.07938546	7.344607984	7.095722896	7.750158628	6.68376407	7.241747614
ANGPTL3	1.56954145	3.514356428	1.391095043	1.505352414	1.960562318	1.320135839	2.770051161	1.67034523	1.788832134	1.58627944	0.87715679	1.597206602
AC103923.1	3.348300908	5.012593868	1.941053492	2.652360935	2.359415357	1.45753067	3.925387853	1.421780534	1.442941094	2.001481472	1.56189854	2.145408967
LINC00466	0.727732758	1.625443936	0.857095927	0.298502911	0	0	1.122570567	0.741284766	0.796269811	1.000987817	0.354922988	0.614008918
UBE2U	0.727732758	5.344191049	0.491282781	0.545706513	0	0.321330924	0.835840999	0.588562708	0.316765641	0	0.639542085	0.311664925
AL033530.1	1.56954145	3.963251821	0.383243277	0.756683909	0.868943301	2.167601279	0.726029897	1.121288479	0.987059061	1.58627944	0.87715679	0.636562121
AC093158.1	2.303402954	3.223651704	2.422559366	2.153160908	2.471131774	1.997759332	2.221213159	2.06708909	1.887870596	2.001481472	2.655221039	2.191834266
MIGA1	6.099538375	6.363336958	5.728744499	5.962887358	5.848078143	5.771853365	5.879856932	5.830762753	5.709203198	6.287351874	5.686053169	5.722375832
AC103591.3	2.78749741	5.613635697	2.695297172	2.295061093	2.359415357	2.085178204	4.154606058	1.946570431	2.149744176	0	2.209741885	2.27325126
IFI44L	0.727732758	7.157904927	0.266453267	0	1.407434032	0.321330924	3.208114669	0.588562708	0.576348119	0	0.87715679	0.658768176
IFI44	1.56954145	5.012593868	0.266453267	0	0.868943301	0.321330924	1.828191214	1.228558715	0	0	0.639542085	0.56781643
ADGRL4	1.209184495	7.178820122	0.773966673	0.298502911	0.49892723	1.698371533	1.033179549	0.879376267	0.576348119	1.000987817	0.639542085	0.636562121
AC099671.1	1.209184495	1.625443936	0.383243277	0	0	0	0.335291622	0.417738496	0.316765641	0	0	0.194948776
MCOLN3	0	2.370371274	0.139369361	0.545706513	0.868943301	0.321330924	0.258487935	0	0	1.000987817	0	0.520095882
ZNHIT6	4.868365014	5.941945679	5.077234744	5.21292723	5.107108301	5.030526009	5.321323062	5.258418801	5.124486927	5.323853712	5.430168628	5.275688147
GBP1	0	3.963251821	0.266453267	0	0.49892723	0	3.675077265	0	0.576348119	0	0.354922988	0.100764771
GBP2	0	3.756193403	0.773966673	0	1.163168345	0.321330924	3.599243662	0.588562708	0.796269811	0	0.354922988	0.544153456
CCDC18-AS1	6.663533678	7.443654602	6.633422789	6.722325555	6.926514348	6.817217104	7.103358186	6.491780311	6.614508908	6.990644104	6.468909667	6.643329883
BCAR3	3.348300908	6.773986933	3.188066015	3.864154769	3.871287544	4.939623453	5.376881528	2.979029226	3.186287755	4.001851602	3.846797256	3.01604917
AL109613.1	0	1.625443936	0.139369361	0	0	0.806074967	0.477624083	0	0.316765641	0	0.354922988	0.164232256
AC097059.1	0	1.625443936	0	0	0	0	0.335291622	0	0	0	0	0
LINC01776	0	6.036646153	0	0.298502911	0.49892723	0	3.068862606	0	0.576348119	0	1.41873176	0.100764771
EXTL2	4.582628779	5.673808024	4.832170117	5.316421283	4.711654808	4.206626724	4.818123008	4.605276149	4.384625973	4.956107602	4.508146563	4.772540249
LINC01677	0	3.963251821	0	0	0.49892723	0	1.433285653	0	0.576348119	0	0.87715679	0.22502492
AL355306.2	1.209184495	5.892157495	0.383243277	0.298502911	0.868943301	0.583967078	3.011509048	0.879376267	0.576348119	1.000987817	0.354922988	0.495630324
LINC02785	1.209184495	1.625443936	0.266453267	0.756683909	0	0.321330924	0.408212409	0.223936467	0.576348119	0	0.639542085	0.658768176
SYPL2	0.727732758	2.370371274	0.266453267	0	0.868943301	0.583967078	1.501529253	0.417738496	0	0	0	0.100764771
AC000032.1	0	1.625443936	0.266453267	0	0	0.321330924	1.033179549	0	0	0	0	0.06795233
CSF1	0	2.859196872	0.383243277	0.545706513	1.407434032	0.321330924	2.072104761	0	0	0	0	0.194948776
SLC16A4	3.819738751	4.813002407	3.382997831	3.66939456	3.698408359	3.830111593	4.319643179	3.691761188	3.92988887	3.586772982	3.98026458	4.146569389
AL360270.1	2.483426725	3.514356428	2.449597352	2.484744032	2.847482939	2.52109378	2.713627334	2.423797314	2.149744176	2.001481472	2.777632963	3.314154747
CEPT1	6.205936573	6.659607848	5.955521525	5.875208619	6.103468837	5.619124227	6.174514729	5.856077146	5.80101169	5.90883266	5.903316762	6.083118828
AL355816.1	0	1.625443936	0.266453267	0	0	0	0.477624083	0.588562708	0	0	0	0.254486842
DENND2D	2.643458244	2.859196872	0	0.298502911	0.49892723	0.583967078	0.887763349	0.588562708	0	1.000987817	0	0.419641224
CHI3L2	0	2.370371274	0	0	0.49892723	0	0.667822123	0	0	0	0	0.06795233
AL445426.1	0.727732758	3.963251821	1.081107152	1.103892085	0.868943301	0	3.325719992	1.005396947	0.987059061	0	0.87715679	0.470742707
WNT2B	3.038502884	6.363336958	3.763041851	3.283175868	3.651745868	2.752342278	3.912912496	3.096973285	3.224687411	3.461227147	2.890465785	4.104718583
ST7L	5.741002086	6.717930613	5.89533628	6.070428914	6.041472782	5.848812509	6.343236045	5.953113743	6.113924419	5.729858174	5.903316762	6.092835808
CAPZA1	6.057525077	7.460833932	6.338455754	5.936055763	5.948013631	6.380751786	6.834863074	6.105134292	6.093319492	6.729876794	6.34072725	6.23078086
RHOC	2.303402954	5.550844043	1.86275381	1.250479634	2.359415357	1.45753067	4.459169323	2.281569807	1.30638498	4.525451103	1.921883047	1.585662194
DCLRE1B	1.209184495	3.223651704	1.081107152	1.250479634	0.868943301	1.698371533	0.667822123	1.67034523	1.567681991	1.000987817	1.081114097	1.12537474
OLFML3	0.727732758	1.625443936	0.383243277	0.545706513	0	0.321330924	0.408212409	0	0.316765641	0	0	0.283359131
AL157904.1	0	2.370371274	0	1.250479634	0.49892723	0.583967078	0.937881758	0.741284766	0	0	0	0.034376206
TENT5C	0.727732758	2.370371274	0.591792141	0	0.868943301	0	0.726029897	0.417738496	0	0	0	0.22502492
WDR3	2.918452134	4.144288483	3.639331876	3.316845631	3.448358738	2.52109378	3.248391104	2.979029226	2.884385312	2.809047909	3.427888496	3.115736838
PHGDH	0.727732758	4.581295808	1.081107152	3.140041656	2.238316456	0.806074967	3.166681445	1.228558715	1.442941094	3.586772982	1.921883047	1.538537987
AC245008.1	0	1.625443936	0.266453267	0.298502911	0	0	0.17736446	0	0	0	0	0.366663004
AC245014.3	0.727732758	1.625443936	0.266453267	0	0	0	0.667822123	0	0	0	0.354922988	0
PIAS3	2.78749741	4.449806258	3.542192762	3.413382262	3.392693067	3.0848264	3.268115365	3.834444346	3.64848249	3.586772982	3.570192715	3.988983497
TXNIP	4.225963749	7.426268236	3.916273461	2.542807231	3.501956134	2.997385549	1.598198983	2.593946228	2.301166506	1.000987817	1.259776581	1.608659366
AC239799.2	0.727732758	2.859196872	1.148662525	0.940708053	0	0.583967078	1.501529253	1.228558715	1.442941094	1.58627944	1.259776581	0.974203867
NBPF10	1.56954145	4.144288483	2.309036007	0.756683909	1.61626914	0	3.652742767	1.228558715	1.30638498	0	0.639542085	2.013767334
AC239799.1	0	2.370371274	0.491282781	0	0.49892723	0.321330924	1.501529253	0.588562708	0	0	0	0.882828629
LINC02805	0.727732758	2.370371274	0.935695052	0.298502911	0.49892723	0.321330924	0.937881758	0.879376267	0.576348119	0	0.639542085	0.591097541
NBPF14	1.857637945	5.012593868	3.035812519	1.819072448	2.471131774	1.168265582	4.40229209	2.553253067	2.301166506	1.58627944	2.589886082	3.275157724
MTMR11	1.857637945	3.223651704	1.646114057	2.598623728	1.61626914	1.582970968	1.46781093	2.377928611	1.887870596	2.323508278	1.081114097	1.276628425
C1orf54	1.857637945	3.963251821	1.445832814	0.940708053	1.407434032	0.998506608	3.925387853	1.50948079	1.155538989	0	1.081114097	0.882828629
AL356356.1	0.727732758	2.370371274	0.591792141	0.298502911	1.407434032	0.321330924	1.854523963	0.223936467	0	0	0.639542085	0.366663004
ADAMTSL4	1.209184495	2.859196872	0.685752981	0.298502911	0.868943301	0	2.15918655	1.005396947	0.987059061	0	0.639542085	1.247619755
C1orf56	4.732559382	5.187898582	4.49196804	4.327615776	4.617666081	4.319089327	4.717700287	4.654200559	4.544960796	4.756789362	4.378728636	4.500176527
SELENBP1	0.727732758	4.305119695	0.591792141	2.22585492	1.407434032	0.806074967	2.392736868	0.588562708	0	0	0.639542085	0.614008918
S100A11	0	4.449806258	0.383243277	0.298502911	0.868943301	0	0.887763349	0.223936467	0.316765641	0	0.354922988	0.544153456
FLG	1.56954145	2.859196872	1.213195558	1.617678209	1.407434032	0	2.003160606	1.328402013	0.987059061	1.58627944	1.41873176	0.863837985
FLG2	1.56954145	2.370371274	0.383243277	1.103892085	0.868943301	0.806074967	1.46781093	1.005396947	0.576348119	2.001481472	1.081114097	1.009192805
S100A2	0	2.859196872	0.139369361	0.298502911	0	0.321330924	0.258487935	0	0.316765641	0	0	0
S100A16	0.727732758	4.144288483	0.491282781	0.298502911	1.163168345	0.583967078	2.026509992	1.005396947	0.576348119	0	0	0.254486842
S100A13	1.209184495	4.91624698	0.685752981	1.250479634	0.49892723	1.904699758	3.718734992	1.67034523	1.155538989	1.58627944	1.259776581	1.187791646
S100A1	0	5.941945679	0.383243277	0.545706513	0	0.583967078	1.746180166	0.223936467	0.316765641	0	0.87715679	0.544153456
AL358472.5	1.56954145	3.756193403	2.120012518	1.995765858	1.960562318	1.904699758	2.445660736	1.592153953	1.788832134	2.586608487	0.87715679	2.121623798
RAB13	1.209184495	3.756193403	1.081107152	1.103892085	0.49892723	0.806074967	1.955296607	1.421780534	0	0	0.87715679	1.009192805
SHE	0.727732758	1.625443936	0.591792141	0.545706513	0.868943301	0	1.122570567	0.588562708	0.316765641	0	0.354922988	0.393395281
TDRD10	0.727732758	2.859196872	0.383243277	0.298502911	0	0.321330924	0.887763349	0.588562708	0	0	0.354922988	0.254486842
AL451085.1	0	1.625443936	0.266453267	0.940708053	0	0.321330924	0.335291622	0.588562708	0.796269811	0	1.259776581	0.744324518
EFNA4	0.727732758	2.370371274	0.266453267	0.298502911	0	0.321330924	1.433285653	0	0	0	0.354922988	0.22502492
MUC1	2.483426725	3.223651704	0.383243277	1.103892085	1.163168345	0.583967078	1.90578998	0.223936467	0.576348119	0	0.639542085	0.44541821
AC234582.1	1.56954145	2.859196872	1.334198263	1.103892085	0.49892723	1.168265582	2.374655169	1.421780534	0.576348119	1.000987817	0.639542085	1.400399408
CLK2	4.121086982	4.91624698	3.627541199	3.589001276	4.06179086	3.489130645	4.111583677	4.054517228	3.975639728	3.323705679	3.227667045	4.004239419
AL353807.5	1.209184495	3.223651704	1.549446138	0.545706513	0.868943301	1.168265582	1.46781093	1.121288479	1.442941094	1.000987817	0.87715679	1.141233951
PMF1	4.542578388	5.416414783	5.019759757	4.570273707	4.40904843	4.225989893	4.918263206	4.673315033	4.544960796	4.645752201	4.610526094	5.045411742
LINC01704	0.727732758	1.625443936	0.266453267	1.250479634	0	0.321330924	0.408212409	0.417738496	0.576348119	0	0.354922988	0.22502492
IFI16	1.209184495	6.167972257	3.627541199	1.617678209	2.847482939	1.805221032	5.607268581	1.67034523	1.9805448	2.001481472	1.56189854	0.764943687
ATP1A2	3.038502884	8.618568056	3.035812519	2.598623728	4.542924601	1.582970968	7.885508262	2.511378702	2.732769888	0	2.655221039	1.996434314
ARHGAP30	0	3.223651704	1.549446138	1.383537086	0.49892723	0.998506608	1.501529253	1.50948079	1.9805448	1.000987817	1.692131879	2.28042994
ADAMTS4	0	1.625443936	0	0.545706513	0.49892723	0	0.607166768	1.228558715	0.576348119	0	0	0.06795233
FCER1G	0	3.223651704	0	0	0	0.998506608	0.477624083	0.223936467	0.576348119	0	0	0.419641224
HSPA6	0.727732758	1.625443936	0.266453267	0	0	0.806074967	0.258487935	0	0	0	0	0.132847495
FCRLB	1.209184495	3.223651704	0.266453267	1.505352414	0	0	0.986317377	0	0	0	0	0.06795233
OLFML2B	0	1.625443936	0	0	0	0	1.165271338	0.223936467	0	0	0	0.100764771
AL592435.2	0	1.625443936	0.591792141	0.545706513	0	0.321330924	1.033179549	0.223936467	0.316765641	0	0	0.283359131
ALDH9A1	3.751105482	5.102907291	3.954528346	4.242577055	4.351814235	4.14692731	4.450563607	3.96427743	3.530820857	3.323705679	3.928349742	3.657972544
AL583804.1	0	2.370371274	0.773966673	0.298502911	0.49892723	0	0.408212409	1.50948079	1.682490422	0	0.354922988	0.366663004
AL136984.1	2.303402954	2.859196872	1.445832814	1.250479634	1.163168345	0.806074967	1.501529253	1.744515679	1.155538989	1.000987817	1.41873176	1.868896577
MPZL1	4.501384341	6.081762907	4.197191301	4.703519301	4.165080386	4.440092695	4.57455129	4.206585402	4.260747952	5.461361721	4.054793733	4.432510987
SFT2D2	2.78749741	4.813002407	3.477982288	2.361098851	3.004278479	2.456987081	4.266701123	2.230864297	2.502118303	2.001481472	2.521451386	3.412180999
TBX19	0	2.370371274	1.148662525	0.756683909	1.163168345	0.998506608	1.688796008	0.741284766	0.316765641	1.000987817	0.354922988	1.202982875
F5	1.857637945	5.416414783	2.085952692	1.91012252	1.960562318	0.806074967	3.543684007	0.879376267	0.316765641	0	0.354922988	1.439404144
SELP	0	1.625443936	0	0.940708053	0.49892723	0.321330924	1.078567294	0.223936467	0	1.000987817	0.639542085	0.254486842
SELL	0	1.625443936	0.139369361	0	0	0	0.986317377	0	0	0	0	0.034376206
PRRX1	0	2.859196872	0.591792141	0.756683909	0.49892723	0	1.033179549	0.588562708	0.796269811	0	0.639542085	0.419641224
FMO3	0	2.370371274	0.491282781	0.298502911	0	0	0.335291622	0	1.682490422	0	0	0.254486842
FMO2	0	5.787109676	0.773966673	0.298502911	0	0	0.477624083	0	0.576348119	0	1.081114097	0.22502492
FMO1	0	1.625443936	0	0	0	0	0.781979984	0.417738496	0.316765641	0	0	0.339426026
EEF1AKNMT	3.149326751	3.756193403	2.309036007	2.704168219	2.671544904	2.641346408	2.200832497	2.468252504	2.371306863	2.001481472	2.024351742	2.429946202
AL137157.1	1.209184495	2.370371274	1.148662525	1.103892085	1.407434032	0.321330924	0.835840999	1.005396947	0.576348119	1.58627944	0.354922988	1.305065288
TEX35	0	1.625443936	0.491282781	0	0	0	0.667822123	0.741284766	0	0	0	0.366663004
TOR1AIP2	5.38108056	5.941945679	5.055399108	5.230700071	4.942406124	4.669554317	5.211006892	5.193700152	5.040873095	5.249850533	4.751640985	5.015608867
TOR1AIP1	4.542578388	5.416414783	4.289872062	4.242577055	4.380715136	4.2639536	5.216093179	4.673315033	3.906457612	3.908733974	3.98026458	4.156357446
GLUL	6.830837647	10.6611081	5.559115963	8.353949578	6.528397564	6.350195086	9.651900403	5.804996234	5.639853756	5.645791675	5.5293401	4.970827189
LAMC1-AS1	0.727732758	1.625443936	0.139369361	0.756683909	0	0.321330924	0.477624083	0.223936467	0.987059061	0	0.354922988	0
NCF2	0.727732758	2.370371274	0.266453267	0.298502911	1.163168345	0.583967078	1.165271338	0.417738496	0.796269811	1.000987817	1.081114097	0.614008918
AL158011.1	2.097668998	3.223651704	2.449597352	2.153160908	2.847482939	1.997759332	2.410594746	1.882312564	1.682490422	2.586608487	1.921883047	2.315797115
LINC01633	0	1.625443936	0	0	0	0	0.17736446	0	0.576348119	0	0	0.164232256
IVNS1ABP	4.174478158	5.613635697	4.432223228	4.376332491	4.665425706	4.063279441	4.526227235	4.436539208	4.14538274	4.525451103	4.236546792	4.945083478
AL078644.2	0	2.370371274	0.491282781	0	1.407434032	0.321330924	0.335291622	0.741284766	0.316765641	1.000987817	1.081114097	1.12537474
PRG4	0	1.625443936	0.935695052	0.298502911	0	0.583967078	0.543848927	1.121288479	0.796269811	0	0	0.92007604
PTGS2	0	4.144288483	0.383243277	0.756683909	0	0.583967078	0.258487935	0	0	1.000987817	0	0.132847495
LINC02770	0.727732758	2.859196872	0.591792141	0.545706513	1.163168345	0.321330924	2.810966478	0	0.316765641	0	0.354922988	0.366663004
AL136987.1	0	1.625443936	0.491282781	0.298502911	0.868943301	0	0.091406156	0	0	0	0	0.22502492
CFH	0	2.859196872	0.491282781	0	0.868943301	0.321330924	0.986317377	1.121288479	2.067623532	0	0.87715679	0.132847495
CFHR2	0.727732758	1.625443936	0	0	0	0	0.091406156	0.223936467	0	0	0	0.194948776
DDX59-AS1	2.303402954	3.514356428	2.120012518	2.361098851	1.61626914	2.752342278	2.927179334	2.06708909	2.301166506	2.323508278	2.890465785	2.005126854
INAVA	0	2.370371274	0.491282781	0.298502911	1.163168345	0	1.659224657	0	0.576348119	0	0.354922988	0.194948776
IGFN1	0	4.144288483	0.266453267	0	0	0	0.17736446	0.417738496	0	0	0	0.132847495
PTPN7	1.209184495	3.756193403	0.857095927	0.756683909	1.163168345	0.583967078	2.810966478	0.417738496	0.576348119	0	0.87715679	0.92007604
LGR6	0	4.813002407	0.491282781	0.545706513	0.49892723	0.321330924	0.726029897	0.223936467	0.316765641	0	0	0.393395281
CHI3L1	0.727732758	5.613635697	0.591792141	0.298502911	0.49892723	0.321330924	3.868379103	0.223936467	0.316765641	0	0	0.544153456
FMOD	0	4.305119695	0.266453267	0	0.49892723	0	0.986317377	0.741284766	0	0	0	0.254486842
PRELP	1.857637945	6.249319288	1.598589602	1.103892085	1.407434032	0.806074967	5.863742463	1.67034523	1.887870596	1.58627944	3.500794466	0.991804404
LAX1	0	1.625443936	0	0	0	0.321330924	0.986317377	0	0	0	0	0.194948776
ZC3H11A	0.727732758	3.223651704	1.692122786	1.250479634	1.960562318	0.583967078	1.397913848	1.50948079	1.30638498	1.58627944	1.41873176	1.514385801
AC096645.1	1.209184495	1.625443936	0.935695052	0.756683909	0.49892723	1.168265582	1.033179549	0.417738496	0.796269811	1.000987817	0.354922988	0.636562121
SOX13	2.097668998	5.344191049	0.773966673	3.794164297	2.574815613	1.582970968	3.652742767	1.005396947	0.576348119	1.58627944	1.081114097	0.419641224
ETNK2	0.727732758	3.514356428	3.017859307	1.721886704	1.798661966	0.806074967	1.206744502	2.330553545	1.567681991	1.000987817	1.081114097	0.132847495
AL606489.1	2.78749741	4.144288483	2.309036007	2.754179412	3.501956134	2.641346408	3.460407012	3.125011967	3.224687411	3.171680653	3.184058396	2.442800532
PPP1R15B	3.679043324	4.581295808	3.69688175	3.720604427	3.698408359	3.45671521	4.19638254	3.764865977	4.204218187	3.323705679	3.668405889	4.092534784
SLC45A3	0.727732758	2.859196872	0.773966673	0.545706513	0.49892723	0.583967078	1.361652958	0.741284766	0.576348119	0	0.87715679	0.956385953
RAB7B	0.727732758	2.370371274	0.139369361	0	0	1.168265582	2.049487491	0.417738496	0.316765641	0	0	0.132847495
RHEX	0	4.813002407	0.773966673	0.756683909	0	2.085178204	2.593694099	0.223936467	0.316765641	0	0	0.164232256
LINC02767	0	2.859196872	0.139369361	0.940708053	1.798661966	0	2.221213159	0.588562708	0.576348119	1.000987817	0.639542085	0.06795233
G0S2	0	3.514356428	0	0.756683909	0.868943301	0	0.543848927	0	0	1.000987817	0	0.06795233
UTP25	2.918452134	3.514356428	2.27920232	2.802514887	2.928009776	2.951593918	2.727941517	2.511378702	2.067623532	2.323508278	2.373998828	2.529710041
AC096637.1	0	1.625443936	0.266453267	0.298502911	0	0	0.726029897	0.223936467	0.576348119	0	0.354922988	0.311664925
SLC30A10	2.097668998	4.91624698	1.213195558	1.721886704	2.238316456	0.583967078	4.003949676	1.50948079	0.576348119	0	0.354922988	1.026374121
MARC1	3.149326751	5.102907291	1.902434783	2.802514887	2.574815613	1.805221032	3.974237699	3.17950566	3.499842423	2.001481472	2.44960811	0.520095882
LINC01655	1.209184495	3.963251821	0	0	0.49892723	0	0.258487935	0.223936467	0.316765641	0	0	0.22502492
LINC02257	2.643458244	3.514356428	0.773966673	0.545706513	0.49892723	0.583967078	0.781979984	0.417738496	0.316765641	1.000987817	0.639542085	0.72340638
LINC01705	3.603191566	4.813002407	0.591792141	0.545706513	0.49892723	0	0.781979984	0	0	0	0.639542085	0.956385953
FBXO28	5.07902504	5.268160249	5.06417306	5.04227593	4.903104101	4.879756119	5.094316625	5.111999141	5.00822483	5.131201585	4.907246428	4.893346589
DEGS1	4.931756514	6.167972257	3.815948147	5.412985383	4.436835983	4.640987511	4.08402826	4.615194661	4.782292563	5.756825911	4.490354022	4.02789175
LBR	3.947924168	5.787109676	2.885512611	4.015359821	4.40904843	3.997198621	3.931585309	3.691761188	3.146838017	4.461316864	2.373998828	3.877420963
LINC02765	0.727732758	1.625443936	0.266453267	0	0.49892723	0	0.091406156	0	0.316765641	0	0	0.034376206
EPHX1	3.819738751	5.941945679	4.41860378	3.503862379	4.230047846	3.245254035	5.333075504	3.594841532	4.315145953	4.859887896	4.005537849	3.942223221
AL591895.1	1.209184495	5.344191049	0.857095927	0.298502911	0.868943301	0.321330924	4.015665223	0.223936467	0	0	1.081114097	0.92007604
TMEM63A	1.857637945	6.363336958	1.86275381	0.298502911	2.574815613	1.320135839	5.172277175	1.744515679	1.30638498	2.001481472	0.639542085	1.12537474
LEFTY1	2.78749741	6.363336958	0.685752981	2.153160908	1.798661966	1.582970968	1.71777338	2.281569807	2.067623532	1.58627944	1.081114097	1.830285944
PYCR2	4.323730444	6.717930613	4.857627738	4.690735072	4.322322518	5.041496435	3.809024615	4.843287125	4.807811228	4.756789362	4.472339306	5.367872831
LEFTY2	0	7.093276095	0.266453267	0	0	0.321330924	1.033179549	0.223936467	0.316765641	0	0	0.194948776
ITPKB	0.727732758	3.963251821	0.857095927	0.940708053	1.163168345	0.583967078	3.145509892	0.741284766	0.987059061	0	1.41873176	1.076723467
AL731702.1	0.727732758	1.625443936	0	0.545706513	1.163168345	0	0.667822123	0	0	0	0.354922988	0.100764771
AL136379.1	0.727732758	1.625443936	0.685752981	0.298502911	0	0	0.258487935	0	0	0	0	0.034376206
AL670729.3	1.857637945	2.370371274	0.266453267	1.103892085	1.163168345	0	0.667822123	0	0	0	0	0.100764771
TRIM17	0	3.223651704	0.266453267	1.819072448	0.868943301	0.583967078	2.221213159	0.879376267	1.30638498	2.323508278	1.259776581	0.06795233
AL162595.2	0	1.625443936	0	0	0	0	0.667822123	0	0	0	0	0.034376206
LINC00582	0	2.370371274	0.857095927	0.545706513	1.61626914	0.998506608	1.324457133	1.421780534	1.30638498	1.000987817	1.259776581	1.608659366
AL160408.6	0	1.625443936	0	0	0	0	0.726029897	0.417738496	0	0	0	0.702180474
LINC01132	0	2.859196872	0.266453267	0	0	0.321330924	0.781979984	0.223936467	0.316765641	0	0	0.034376206
LINC01139	0	3.223651704	0	0	0	0	0.17736446	0	0	0	0	0
AL359551.1	0.727732758	1.625443936	0.139369361	0.298502911	0	0	0.258487935	0.223936467	0.316765641	0	1.259776581	0.06795233
AL358176.4	0	1.625443936	0	0	0	0	0	0.417738496	0.316765641	0	0.354922988	0.06795233
PLD5	2.643458244	7.652455	1.978665332	4.72875284	4.778334287	5.566930253	3.353682128	3.307362357	1.788832134	3.323705679	2.589886082	2.168808352
AL591686.2	0.727732758	3.514356428	0.383243277	1.721886704	1.163168345	1.168265582	1.688796008	1.005396947	0.576348119	0	0	0.254486842
AKT3	8.77019122	9.755461057	8.891638672	8.982392022	9.264347048	8.999129279	9.435249837	9.216955995	9.257710252	9.257000298	9.311832037	9.157968271
AL591721.1	1.209184495	2.370371274	0.491282781	0.298502911	0.49892723	1.698371533	1.433285653	1.328402013	1.30638498	0	0.639542085	1.232893715
AL358177.1	0	1.625443936	0	0	0	0	0.17736446	0	0	0	0	0
BX323046.2	0	2.370371274	0.773966673	0.545706513	0.49892723	1.805221032	0.477624083	0.879376267	1.155538989	0	0.354922988	0.764943687
SMYD3-IT1	0	1.625443936	1.391095043	0.756683909	0	0	0.258487935	0.588562708	0.576348119	0	0.354922988	0.901572538
LINC01341	2.097668998	3.756193403	1.779959447	1.819072448	2.928009776	0.998506608	2.756150734	2.06708909	1.887870596	2.323508278	1.692131879	2.308792701
AHCTF1	5.939113177	6.598827618	5.995058833	6.075355309	6.267196329	6.013866156	6.066019731	5.968670429	6.024245482	5.674361601	5.754734913	5.861108635
NLRP3	0.727732758	2.370371274	0.935695052	1.617678209	1.163168345	0.998506608	1.033179549	1.121288479	0	1.000987817	0.639542085	0.419641224
GCSAML	1.56954145	2.859196872	1.334198263	1.103892085	1.61626914	0.998506608	0.986317377	1.50948079	1.155538989	1.000987817	0.639542085	2.28042994
LINC01865	0	1.625443936	0.383243277	0.545706513	0.49892723	0	0.258487935	0.223936467	0.576348119	0	0	0.034376206
LINC01115	2.483426725	3.756193403	2.051069284	2.076608754	2.238316456	2.456987081	1.955296607	2.008087868	1.155538989	3.323705679	1.56189854	1.608659366
COLEC11	1.209184495	2.370371274	0.139369361	0	1.163168345	0.583967078	1.122570567	0.417738496	0	0	0.354922988	0.311664925
ALLC	0	1.625443936	0	0.545706513	0	0	0.335291622	0.223936467	0.316765641	0	0	0.100764771
DCDC2C	0	1.625443936	0	0	0.49892723	0	0.408212409	0	0	0	0.354922988	0.100764771
RNF144A-AS1	1.209184495	3.514356428	1.498569456	0.940708053	1.61626914	0.583967078	0.607166768	0.588562708	0.576348119	1.58627944	0.87715679	1.156920718
LINC00299	0.727732758	8.225005136	1.82195048	0.940708053	2.671544904	1.168265582	5.50292543	1.228558715	1.682490422	1.000987817	4.880174449	0.366663004
U91324.1	0	1.625443936	0.139369361	0	0	0	0.781979984	0	0.316765641	0	0.354922988	0
AC073195.1	3.679043324	4.701795823	3.516850471	3.66939456	3.145691289	4.245096617	3.408031231	4.01010277	4.019984216	3.171680653	3.928349742	3.928579964
ATP6V1C2	1.857637945	6.773986933	2.782946525	1.721886704	1.960562318	1.45753067	2.049487491	3.205999573	1.567681991	1.000987817	2.120022658	1.849720423
AC062028.1	0	1.625443936	0	0.756683909	0	0	0.781979984	0.741284766	0.576348119	0	0	0.419641224
ROCK2	6.586839899	7.936569613	7.519329342	6.693778409	6.984149068	7.199155808	6.956096797	6.828728171	6.581600354	6.601867454	6.315687248	7.19953169
AC099344.3	0	2.370371274	1.148662525	0.940708053	0	0.321330924	0.986317377	0.741284766	0.316765641	0	0.87715679	0.844594024
LINC00276	2.643458244	7.279076095	4.574119609	3.561176193	3.334793064	2.804793875	4.286178306	3.205999573	2.835596034	4.586855223	2.024351742	3.054243777
AC016730.1	0.727732758	1.625443936	0	0.298502911	0.868943301	0.806074967	0.335291622	0.879376267	0.316765641	0	0	0.419641224
AC011897.1	0	1.625443936	0.491282781	0.545706513	1.163168345	0	0.335291622	0	0.316765641	0	0	0.100764771
AC010745.2	0.727732758	1.625443936	0.591792141	0.545706513	0	0.321330924	0.408212409	0.223936467	0.316765641	0	0.354922988	0.283359131
MATN3	0	1.625443936	0.266453267	0	0	0.583967078	0.543848927	0.223936467	0.316765641	0	0.354922988	0.419641224
LINC01884	0	1.625443936	0	0	0.49892723	0.321330924	0.17736446	0	0	0	0.354922988	0.034376206
AC018467.1	1.209184495	2.859196872	0.773966673	1.103892085	1.163168345	0	0.607166768	0.417738496	0.316765641	1.58627944	0	0.56781643
AC012506.4	0	2.370371274	0.139369361	0	0	0	0	0	0	0	0	0
KLHL29	6.788656574	9.139679621	7.02698205	7.393293337	7.471027508	5.676550137	6.592394665	6.820178276	6.445971778	5.674361601	6.320730138	7.840096804
AC011239.1	2.097668998	3.756193403	1.498569456	1.383537086	1.407434032	1.168265582	1.286276882	1.328402013	1.155538989	1.000987817	0.639542085	1.868896577
ABHD1	1.56954145	3.756193403	1.978665332	0.940708053	1.798661966	1.805221032	2.624624993	1.50948079	1.682490422	2.323508278	1.56189854	1.760126412
AC093690.1	3.149326751	4.144288483	3.627541199	3.177178397	3.211518018	2.904301066	3.451808698	3.257570992	3.619954431	3.461227147	3.351101246	3.746169626
ALK	4.065643721	8.359324522	4.628371802	6.272695366	5.374688671	4.456579255	4.518013482	4.738289134	4.418150176	6.756844186	3.846797256	3.809570494
AC074096.1	0.727732758	2.370371274	0.266453267	0.545706513	0.49892723	0	0.408212409	0.417738496	0.316765641	0	0.354922988	0.132847495
AC106870.1	0.727732758	2.859196872	0.383243277	0.545706513	1.163168345	0.321330924	0.17736446	0.223936467	0	1.000987817	0.354922988	0.311664925
LINC01936	0	1.625443936	0.266453267	0	0.868943301	0	0.17736446	0	0	0	0	0.034376206
AL121655.1	0.727732758	1.625443936	0.139369361	0.545706513	0.49892723	0.321330924	0.17736446	0.223936467	0.316765641	1.000987817	0	0.06795233
TTC27	5.334928333	6.167972257	5.412227902	5.316421283	5.706865709	5.008331679	5.340081288	5.408550278	5.203519104	5.756825911	5.36331452	5.60219446
AC007378.1	0.727732758	1.625443936	0.491282781	0.298502911	0	0	0.408212409	0.588562708	0.796269811	1.000987817	0.639542085	1.172438753
NDUFAF7	4.501384341	4.813002407	4.411745536	4.294199354	4.490855226	4.245096617	4.384330499	4.219646831	4.14538274	4.249798594	4.454096796	4.465953549
RMDN2	4.732559382	5.550844043	4.282372057	4.741206011	4.593179981	4.582098807	5.032229992	4.480609408	4.857533078	4.461316864	4.946925085	4.191054586
CYP1B1	0	1.625443936	0.383243277	0.756683909	0.868943301	0.321330924	0.986317377	0.879376267	0.316765641	0	0.639542085	0.419641224
LINC02613	2.643458244	3.514356428	0.857095927	2.153160908	1.407434032	0.998506608	1.286276882	0.417738496	0.987059061	2.323508278	1.081114097	0.901572538
AC007317.1	0	3.223651704	0.383243277	1.103892085	0.49892723	0	0.335291622	0.417738496	0.576348119	1.000987817	2.209741885	0
LINC01913	0	2.370371274	0.139369361	0	0	0	0.091406156	0	0	0	0	0.254486842
C2orf91	0	1.625443936	0	0.298502911	0.868943301	0	0.335291622	0	0	0	0.354922988	0.22502492
OXER1	0	1.625443936	0	1.103892085	0.49892723	0.321330924	1.033179549	0.588562708	0.316765641	0	0	0
AC016735.1	0	1.625443936	0	0.298502911	0	0.321330924	0.726029897	0.223936467	0	0	0	0.132847495
CRIPT	5.403614569	5.892157495	5.193758587	5.158256009	5.38898417	5.512776892	5.003100632	5.200304236	5.425811629	5.04630927	5.141875355	5.372918784
AC007100.1	0.727732758	4.305119695	0.935695052	0.940708053	1.407434032	0.321330924	3.187546794	1.005396947	1.155538989	1.000987817	0.639542085	0.44541821
AC007100.2	0	1.625443936	0.139369361	0.545706513	0	0.321330924	0.781979984	0.223936467	0	0	0	0.034376206
AC007381.1	0	1.625443936	0.139369361	0	1.163168345	0	0.258487935	0.223936467	0.316765641	0	0	0.254486842
PUS10	4.802059587	5.102907291	3.973282001	4.311004314	4.097048785	4.187000132	4.586383559	4.544288954	4.14538274	4.586855223	4.215041009	4.371633594
AC016727.1	3.603191566	5.012593868	3.73034102	3.283175868	3.334793064	3.582223434	4.015665223	3.85132698	3.952945649	3.001728236	3.603678847	3.836607846
AC016727.3	1.209184495	2.370371274	1.334198263	1.250479634	1.407434032	1.168265582	0.667822123	1.50948079	1.155538989	1.000987817	0.639542085	1.276628425
OTX1	0	1.625443936	0	0	0	0	0.607166768	0.223936467	0	0	0	0.194948776
AC012368.1	1.209184495	3.223651704	0.773966673	1.505352414	1.163168345	0	2.445660736	1.228558715	0.316765641	1.000987817	2.44960811	0.844594024
AC007389.5	0	1.625443936	0.139369361	0.545706513	0.49892723	0.321330924	0.335291622	0.223936467	0.316765641	1.000987817	0.354922988	0.544153456
PLEK	0	1.625443936	0.139369361	0.298502911	0	0.321330924	0.091406156	0.223936467	0	0	0	0.164232256
MPHOSPH10	4.659540878	5.416414783	3.74132386	4.454040551	4.261466419	4.55172781	3.754133617	4.01010277	4.33283217	4.461316864	4.29920507	4.306316444
AC007878.1	1.56954145	4.144288483	2.120012518	2.295061093	2.359415357	2.167601279	2.654906635	2.06708909	2.149744176	1.000987817	1.811576162	2.168808352
RTKN	0	3.223651704	1.86275381	0.756683909	0.49892723	0.583967078	2.337797362	0.417738496	0.796269811	2.001481472	1.081114097	1.076723467
TTC31	3.252241388	4.701795823	3.886901548	3.248701502	3.392693067	2.752342278	3.788684445	3.653771021	3.730830496	3.171680653	3.464801966	4.334179666
LOXL3	1.857637945	5.187898582	1.598589602	1.91012252	3.211518018	3.997198621	4.117032161	1.005396947	0.987059061	1.58627944	1.081114097	0.991804404
AC019069.1	0	2.370371274	1.010232374	0.298502911	0.49892723	0.321330924	0.408212409	0.223936467	0.576348119	0	0	0.470742707
TCF7L1	2.303402954	6.326323322	1.334198263	1.103892085	1.798661966	2.167601279	5.340081288	0.588562708	0.576348119	0	1.41873176	0.882828629
CAPG	1.209184495	4.144288483	0	0.545706513	0.49892723	0.321330924	1.688796008	0.741284766	0.576348119	1.58627944	0.354922988	0.744324518
MAT2A	5.77596792	6.80121892	5.153214794	6.156628373	5.683859466	5.263875907	5.780354295	5.575331613	5.94020497	5.956139436	6.074298192	5.802476018
GGCX	4.458979399	5.550844043	4.485450603	5.032176542	4.688725417	4.536299138	4.625137947	4.491419778	4.917368405	4.809259392	5.083734286	4.876864788
VAMP5	0	3.756193403	0.139369361	1.617678209	0.868943301	0.321330924	1.534477484	0.417738496	0.796269811	3.001728236	0	0.520095882
TMEM150A	2.483426725	3.514356428	2.015321474	2.424245652	2.359415357	2.167601279	2.221213159	1.81505868	2.149744176	2.323508278	2.294206763	1.276628425
ST3GAL5	6.847370712	7.781123263	6.870716618	6.556066749	6.47579151	7.052316596	7.23759592	6.995582145	6.951489112	5.783298787	6.526788107	6.686864568
ST3GAL5-AS1	0	3.514356428	0.857095927	0	0.49892723	0.321330924	2.639845263	0.417738496	1.155538989	1.000987817	0.639542085	0.785272311
AC012511.1	0	1.625443936	0.139369361	0	0	0	0.335291622	0	0	0	0	0.06795233
AC009309.1	0	3.223651704	1.334198263	1.250479634	0.49892723	1.582970968	1.598198983	1.121288479	1.155538989	1.000987817	1.259776581	1.360310766
CYTOR	0	6.081762907	0.266453267	0	1.163168345	0.321330924	3.795496415	0	0.796269811	2.001481472	0.639542085	0.366663004
THNSL2	2.918452134	4.91624698	2.885512611	3.474328385	3.07671685	2.697911533	3.477451415	3.378968475	3.757267422	2.809047909	3.044717607	2.927368183
MAL	1.209184495	5.731570829	0.935695052	2.361098851	1.407434032	2.456987081	3.829081997	1.228558715	1.788832134	1.000987817	1.56189854	1.538537987
AC009237.15	0	1.625443936	0.139369361	0.298502911	0.868943301	0	0.258487935	0	0.796269811	1.000987817	0.354922988	0.44541821
SEMA4C	3.038502884	4.701795823	2.885512611	3.66939456	3.787435933	3.126636523	3.637658669	3.67289115	3.619954431	2.809047909	2.890465785	3.558135611
ZAP70	1.209184495	1.625443936	0.266453267	0.545706513	0.868943301	0.321330924	0.726029897	0	0	0	0	0.06795233
AC018690.1	0.727732758	1.625443936	0.383243277	0.298502911	0	0.321330924	0.17736446	0.223936467	0.576348119	0	0.354922988	0.44541821
LINC01965	2.097668998	4.91624698	0	0.298502911	0.49892723	0	0.258487935	0.223936467	0	0	0	0.339426026
PANTR1	0	6.167972257	0.383243277	5.405180698	0	1.320135839	0.607166768	0.741284766	1.442941094	1.000987817	0.639542085	0.22502492
LINC01114	0	2.370371274	0	0.298502911	0	0	0	0	0	0	0	0
AC018730.1	0	3.963251821	0.266453267	3.349747493	0.868943301	0.321330924	0.17736446	0.223936467	0.316765641	1.000987817	0	0.311664925
LINC01159	0	1.625443936	0	0	0	0	0	0	0	0	0.639542085	0
ECRG4	0.727732758	2.370371274	0.139369361	0.756683909	0	0	0.781979984	0.417738496	0.316765641	1.58627944	0	0.132847495
SULT1C2	0	4.701795823	0.383243277	0.756683909	0	0	1.854523963	0.417738496	0.796269811	0	0.87715679	0.283359131
SULT1C4	0	4.449806258	0.591792141	0.756683909	1.163168345	1.168265582	4.329063706	1.328402013	2.371306863	0	1.259776581	0.419641224
ACOXL-AS1	0	1.625443936	0.491282781	0.298502911	0	0	1.033179549	0.223936467	0.576348119	0	0.354922988	0.68063761
AC108463.3	0	2.370371274	0	0	0	0	0.781979984	0	0	0	0.354922988	0
AC068491.2	0	2.859196872	0.139369361	0	0.49892723	0	1.324457133	0.417738496	0	0	0	0.06795233
AC017002.5	0.727732758	3.756193403	0.383243277	0.545706513	1.61626914	0.806074967	2.479894602	0.741284766	0	0	1.081114097	0.419641224
AC017002.1	0	1.625443936	0	0	0	0	0.17736446	0	0	0	0	0
ANAPC1	5.5919931	5.941945679	5.217548987	4.848696501	5.403139406	5.136647882	5.374608811	5.414242392	5.392467053	5.461361721	5.186757981	5.588522728
POLR1B	3.679043324	4.305119695	3.188066015	2.981126632	2.847482939	2.319537925	3.258286942	3.355492461	2.884385312	3.001728236	3.092675522	3.412180999
PSD4	1.209184495	4.305119695	1.213195558	0.940708053	1.163168345	0.806074967	3.925387853	1.328402013	0.576348119	1.58627944	1.081114097	0.636562121
PAX8	2.483426725	6.399424681	0.935695052	2.361098851	1.960562318	2.085178204	3.408031231	1.592153953	1.788832134	1.58627944	1.41873176	1.21801581
AC017074.1	1.56954145	3.223651704	2.338265238	1.995765858	2.359415357	2.085178204	1.828191214	2.781791649	1.9805448	2.323508278	2.120022658	2.244173915
STEAP3	1.209184495	2.859196872	0.591792141	2.84928331	0	0	0.726029897	0.417738496	0.987059061	0	0.87715679	0.419641224
GLI2	1.56954145	3.223651704	0.491282781	0.545706513	1.163168345	0	2.876681139	1.005396947	0.576348119	2.001481472	0.639542085	0.495630324
AC011246.1	2.918452134	7.390854004	1.82195048	3.643091437	2.471131774	1.582970968	4.149297901	1.50948079	1.567681991	1.000987817	1.811576162	1.426519381
LINC01889	0.727732758	2.859196872	0	0.298502911	0	0	0.335291622	0.223936467	0.576348119	0	0	0.132847495
GYPC	0.727732758	8.523661063	0.857095927	0.545706513	0	0.583967078	1.397913848	0.879376267	0.316765641	1.000987817	0.354922988	0.495630324
CCNT2	6.625696359	6.717930613	6.134883906	6.298204095	6.33521768	6.166978217	6.383352057	6.344541448	6.159236904	6.394268885	6.335753897	6.293773438
AC114763.2	0	1.625443936	0.383243277	0	0.868943301	0	0.258487935	0	0.316765641	0	0	0.544153456
ARHGAP15	6.057525077	8.964062551	2.449597352	2.894583107	3.392693067	6.508797105	2.863775491	2.511378702	1.788832134	1.58627944	1.692131879	1.849720423
AC079793.1	5.26280778	7.336047327	1.445832814	2.153160908	1.798661966	5.566930253	1.71777338	2.06708909	0.987059061	1.58627944	0.639542085	1.093123529
ORC4	7.377823947	7.606882602	7.168980756	7.377425224	7.214309046	7.367717151	7.309553881	7.337136389	7.481939771	7.323890718	7.388134712	7.224869658
NMI	0	2.859196872	0.139369361	0.298502911	0.49892723	0	1.854523963	0.223936467	0.576348119	0	0.354922988	0.132847495
TNFAIP6	1.56954145	3.514356428	0.139369361	0.298502911	1.407434032	0	0.726029897	0.223936467	0.316765641	0	0	0.339426026
AC079790.1	0	1.625443936	0.139369361	1.103892085	0.868943301	0.321330924	0.17736446	0.588562708	0.316765641	0	0.354922988	0.311664925
AC012066.2	0	1.625443936	0.139369361	0	0	0	0.258487935	0.588562708	0.576348119	0	0.354922988	0.06795233
AC012443.2	0	1.625443936	0.266453267	0.298502911	1.163168345	0	0.477624083	0.588562708	0.576348119	0	0	0.636562121
ARL6IP6	5.999533646	7.02561573	5.822222967	5.863864403	6.023259034	5.611782561	6.039007203	5.991695381	5.857088628	5.525494009	5.776920954	6.637401426
MARCH7	6.452802284	7.093276095	6.695445924	6.430968443	6.579152698	6.385064672	6.877219543	6.697170093	6.547923583	6.770141176	6.295337547	6.670223009
TANK	6.166950981	7.259574524	6.489398914	6.376128904	6.120703446	6.084518501	6.914461884	6.560123	6.570461882	6.645811412	6.660085972	6.82459923
SLC38A11	1.209184495	8.109929672	4.131921866	0.940708053	0.868943301	0.583967078	2.319009223	1.592153953	1.155538989	0	0.87715679	0.863837985
METTL8	4.458979399	5.550844043	3.866982709	4.015359821	4.165080386	3.855198955	4.644131616	3.533402072	4.204218187	4.323804369	3.464801966	3.870302034
CYBRD1	1.209184495	5.613635697	0.685752981	1.617678209	0.49892723	0.806074967	4.459169323	0.588562708	1.567681991	0	1.081114097	0.68063761
DLX1	0	1.625443936	0	0.545706513	0	0	0.091406156	0	0	0	0	0.034376206
AC104088.1	1.209184495	2.370371274	1.010232374	1.250479634	1.61626914	1.168265582	2.280682587	1.228558715	0.796269811	1.000987817	0.87715679	0.805318466
MAP3K20-AS1	1.209184495	4.305119695	0.383243277	0.545706513	1.163168345	0.321330924	3.630057063	0.417738496	0	1.000987817	1.56189854	0.311664925
AC016737.1	0	1.625443936	0.591792141	0.298502911	0.49892723	0	0.477624083	0.879376267	0.316765641	1.000987817	0.87715679	0.68063761
AC016737.2	0	1.625443936	0.139369361	0	0	0	0.258487935	0	0	0	0.354922988	0.034376206
AC092162.2	1.209184495	1.625443936	0.266453267	0.756683909	0.49892723	0.321330924	0.258487935	0	0	0	0	0.034376206
AC010680.3	1.209184495	2.370371274	0.383243277	0.298502911	0.868943301	0	1.397913848	0.417738496	0.316765641	0	0.354922988	1.043353227
AC010680.4	0.727732758	1.625443936	1.213195558	0.756683909	0.49892723	0.321330924	0.937881758	0.879376267	0.796269811	0	0.87715679	1.026374121
AC010680.1	1.857637945	2.370371274	1.549446138	1.505352414	1.163168345	0.998506608	0.835840999	0.879376267	1.442941094	1.58627944	0.87715679	1.109339254
AC009478.1	0	2.370371274	1.010232374	0.756683909	1.407434032	0	0.887763349	0.879376267	1.567681991	0	0.639542085	0.56781643
AC017071.1	1.56954145	3.514356428	2.625878556	1.91012252	1.798661966	1.997759332	2.699169703	2.377928611	2.622048637	2.323508278	2.890465785	2.672969291
ITGAV	6.863716455	9.181731491	7.708195002	7.241586182	7.202216662	6.951232104	8.184972123	8.052392196	8.168847381	6.743423499	8.509494967	7.693523302
GTF3C3	4.174478158	5.416414783	4.355673287	4.542081499	4.292215325	4.406543371	4.602010459	4.544288954	4.350304191	4.461316864	4.543086575	4.484721193
AC013264.1	0	2.859196872	0	0.545706513	0.868943301	0	0.667822123	0	0.576348119	0	0	0.22502492
ANKRD44-IT1	0	2.370371274	0.139369361	0.940708053	1.798661966	0.583967078	0.937881758	0.223936467	0.316765641	0	0.354922988	0.658768176
BOLL	1.209184495	1.625443936	0.139369361	0.756683909	0	0.583967078	0.17736446	0	0	0	0	0.100764771
LINC01923	0.727732758	1.625443936	0	0	0.49892723	0	0.17736446	0	0	0	0	0.100764771
AOX1	0.727732758	2.370371274	0	0.545706513	0.49892723	0.583967078	2.241309913	0	0.576348119	0	0.354922988	0.311664925
CDK15	0	3.223651704	1.010232374	0.940708053	1.163168345	0.321330924	1.501529253	1.005396947	1.155538989	0	0.87715679	0.92007604
AC069148.1	1.209184495	3.756193403	0.383243277	0	0	0	1.955296607	0	0	0	0	0.132847495
FZD7	0	4.813002407	0.266453267	0	0	0	2.261130561	0.223936467	0	0	0	0.100764771
PIKFYVE	6.871820397	7.19943643	6.427846807	6.611382264	6.560328151	6.336898603	6.685180796	6.64729052	6.37091713	6.525515462	6.305548277	6.723209188
AC093865.1	4.225963749	6.659607848	4.080955843	4.152210073	4.40904843	2.389898775	5.726123658	3.653771021	3.468184177	4.809259392	3.311118547	3.93541772
AC108066.1	0	1.625443936	0.491282781	0	0.868943301	0	0.543848927	0	0	0	0.87715679	0.254486842
AC108066.2	0.727732758	3.756193403	1.081107152	0.298502911	0.49892723	0.583967078	1.433285653	0.741284766	1.442941094	2.001481472	0.639542085	0.863837985
IKZF2	5.876051254	7.071073357	6.1223361	5.574801041	5.624685701	4.817296519	6.25579417	6.133016331	5.887325693	6.230767333	5.848503111	6.471684208
AC098820.1	0.727732758	2.370371274	1.010232374	0.756683909	0.49892723	0.806074967	1.979427094	1.005396947	0.576348119	1.000987817	1.081114097	1.29091692
AC098820.3	0	1.625443936	0	0	0	0	0.543848927	0	0	0	0	0
IGFBP2	0.727732758	5.416414783	0.491282781	1.383537086	0.49892723	0	0.607166768	0	0.316765641	0	0	0.22502492
IGFBP5	1.857637945	7.559823557	2.449597352	1.995765858	2.471131774	1.168265582	6.449629084	1.81505868	3.619954431	2.323508278	0.87715679	1.172438753
DIRC3-AS1	1.209184495	4.449806258	0.491282781	1.383537086	1.407434032	1.45753067	2.624624993	0.417738496	1.442941094	2.809047909	0.354922988	0.22502492
TMBIM1	1.209184495	5.550844043	0.591792141	1.721886704	1.163168345	1.45753067	2.770051161	1.421780534	0.987059061	2.586608487	0.354922988	0.72340638
AC012510.1	0.727732758	1.625443936	0.383243277	0	0.49892723	0	0.17736446	0.223936467	0.576348119	0	0.639542085	0.393395281
CHPF	4.174478158	6.502568485	2.625878556	4.277196336	4.322322518	5.186918182	4.49727215	3.691761188	3.06454697	3.809188901	3.730353197	2.762846432
AC009955.4	0.727732758	1.625443936	0.935695052	0.298502911	0.868943301	1.168265582	0.607166768	0.588562708	0.576348119	0	0.354922988	0.419641224
AC068489.1	0.727732758	1.625443936	0.139369361	0.298502911	0	0.321330924	0.258487935	0	0.576348119	0	0	0.311664925
KCNE4	1.209184495	4.813002407	1.274965142	0.545706513	1.407434032	0.321330924	3.551753306	1.228558715	0.796269811	0	0.87715679	0.658768176
WDFY1	4.992479459	5.787109676	5.449538753	4.95942911	4.922888942	5.480894292	5.02934338	5.069345423	4.743147736	5.04630927	4.824457104	5.056953617
SP100	1.209184495	4.305119695	1.274965142	0.298502911	0.868943301	1.168265582	2.850753353	1.121288479	0	1.000987817	0.354922988	1.076723467
AC073476.3	1.209184495	2.370371274	1.081107152	1.250479634	1.407434032	1.582970968	1.501529253	1.50948079	0.576348119	2.001481472	0.87715679	0.882828629
ATG16L1	4.931756514	5.485194599	4.561781407	4.483988488	4.821134442	4.354709589	4.946080202	4.682778133	4.529705781	4.001851602	4.278619873	5.068403888
AC097713.1	0	1.625443936	0	0	0	0	0.258487935	0	0	0	0	0.06795233
LINC01891	0.727732758	2.859196872	0	0.298502911	0.49892723	0	0	0	0	0	0	0
AC105760.1	0.727732758	1.625443936	0.266453267	0	0	0.321330924	0.17736446	0.223936467	0	1.000987817	0.354922988	0.56781643
AC104667.2	0.727732758	1.625443936	1.549446138	0.545706513	0	0	0	0	0.316765641	0	0	0
ILKAP	6.014251501	6.288335006	5.990463232	6.065485639	6.077224627	5.885805405	5.822650777	5.937387478	6.082905611	6.068034691	5.929961897	6.09690767
TWIST2	0	1.625443936	0.139369361	0	0	0	0.335291622	0	0	0	0	0.164232256
HDAC4	7.508314006	7.667331416	5.660954742	6.310791294	6.469078801	6.263837059	6.640479699	6.018101462	5.788248502	6.110470811	6.264264461	5.731571405
AC104809.2	0	1.625443936	0	0	0.49892723	0	1.534477484	0.223936467	0	0	0	0
SEPTIN2	6.871820397	7.136682053	6.797627801	6.66792009	6.566630331	6.867401956	6.610856269	6.320493738	6.362331493	6.616664663	6.582433847	6.514551506
AC104841.1	0	1.625443936	0.491282781	0.756683909	0	0	0.781979984	0.417738496	0.576348119	0	0.354922988	0.470742707
AC005104.3	1.857637945	3.223651704	2.185810824	1.250479634	1.798661966	2.085178204	2.094372924	1.67034523	1.9805448	2.323508278	1.692131879	2.145408967
ING5	4.621597304	5.613635697	4.106663903	4.242577055	4.40904843	4.697566437	5.132478994	4.193404639	3.975639728	4.702338766	4.257736699	4.219344747
NEU4	0	1.625443936	0.139369361	0.545706513	0.868943301	0.321330924	1.46781093	0	0	0	0.354922988	0.164232256
LINC01237	4.370236554	6.125511424	3.685553967	3.973750934	3.743608765	2.997385549	4.915139059	4.320087748	3.92988887	3.171680653	4.125661126	4.484721193
LINC01238	0	2.370371274	0.685752981	0.298502911	0.49892723	0.321330924	1.501529253	0.879376267	0	1.000987817	0.354922988	0.764943687
CHL1-AS1	0	3.756193403	0.383243277	0	0.49892723	0.583967078	3.468954385	0.417738496	0	1.000987817	0.639542085	0.06795233
AC087428.1	1.56954145	2.370371274	1.498569456	1.617678209	1.163168345	0.998506608	1.501529253	1.81505868	1.155538989	1.58627944	1.811576162	1.697148628
TRNT1	4.900408911	5.268160249	3.925932699	4.152210073	4.097048785	4.225989893	4.480461673	3.884510872	3.64848249	4.17179031	4.359254906	4.128781777
EGOT	0	3.514356428	0.491282781	0.756683909	0.49892723	0	2.496711649	1.005396947	1.155538989	0	0.87715679	0.132847495
AC026202.2	4.802059587	5.787109676	4.867686321	4.625057337	5.174678085	4.778480158	5.251203777	4.884876931	4.450913028	4.859887896	4.838589469	4.949593772
AC069277.1	0	5.187898582	0.935695052	1.103892085	2.238316456	1.582970968	2.837612602	1.005396947	1.155538989	0	0.354922988	0.44541821
SSUH2	0.727732758	2.859196872	0.685752981	1.721886704	1.407434032	0.998506608	2.094372924	1.328402013	0.576348119	0	0.354922988	0.44541821
SRGAP3-AS3	0.727732758	1.625443936	0.685752981	0.940708053	0.49892723	0.583967078	1.324457133	0	0.576348119	0	0.87715679	0.44541821
LINC00852	0	1.625443936	0.266453267	0	0	0.998506608	0.335291622	0.417738496	0.316765641	0	0.639542085	0.22502492
TIMP4	0	2.859196872	0.591792141	0.298502911	0	0	0.477624083	0.417738496	1.155538989	2.323508278	0	0.06795233
FBLN2	1.209184495	4.701795823	0.383243277	0.298502911	0.868943301	2.319537925	1.122570567	0.741284766	0	0	0	0.339426026
XPC	5.237943534	5.613635697	4.498456166	5.022005956	5.089709527	4.520703681	4.95218959	5.193700152	5.030072225	5.001913281	4.736626116	5.162713564
LINC01267	0	1.625443936	0.266453267	0	0	0	0	0	0	0	0.639542085	0.366663004
UBE2E1-AS1	0	1.625443936	0	0	0	0	0.543848927	0	0	0	0.639542085	0.06795233
AC012087.2	0	1.625443936	0	0.298502911	0	0	0.091406156	0.223936467	0.316765641	0	0	0.100764771
AC099754.1	0	1.625443936	0.266453267	0.298502911	0	0	0.091406156	0	0	0	0	0.100764771
LRRC3B	1.209184495	6.363336958	3.017859307	2.424245652	2.106113398	0.806074967	2.889472363	2.850577537	3.730830496	5.359478825	2.294206763	1.810586085
LINC01967	0	1.625443936	0.773966673	0.756683909	0.49892723	0.321330924	0.937881758	0	0.316765641	0	1.259776581	0.636562121
ZCWPW2	5.630712859	5.892157495	5.111498577	4.99105679	4.98066581	4.804473424	5.347053216	5.146605213	5.296584805	5.394245389	5.411381472	5.223568924
RBMS3	5.212643236	9.379883702	4.156745225	7.003901296	7.135954235	5.962843816	5.691848983	5.29590075	5.709203198	7.120901832	4.933819747	3.331538089
RBMS3-AS3	1.209184495	6.167972257	0.139369361	2.484744032	3.274471837	2.245568819	1.46781093	1.50948079	2.149744176	2.586608487	0.354922988	0.68063761
RBMS3-AS2	0.727732758	5.99007281	0.491282781	2.295061093	2.106113398	2.456987081	2.410594746	1.744515679	1.155538989	2.809047909	0.639542085	0.470742707
RBMS3-AS1	0	2.859196872	0.139369361	0	0.868943301	0	0.258487935	0.223936467	0	1.000987817	0	0.034376206
CNOT10-AS1	0.727732758	1.625443936	0.491282781	0.298502911	0	0.998506608	1.165271338	0.588562708	0.316765641	1.000987817	0.639542085	0.764943687
ITGA9-AS1	4.835593187	6.363336958	1.692122786	4.703519301	3.743608765	3.489130645	4.24197894	3.378968475	3.92988887	4.249798594	3.044717607	1.830285944
CTDSPL	6.057525077	8.331575891	3.784437748	5.265602097	4.98066581	4.939623453	5.509154795	4.809129879	4.782292563	6.571809791	4.998187441	3.405630277
VILL	0	4.91624698	0.266453267	1.505352414	0.49892723	1.582970968	2.15918655	0.223936467	0	0	0	0.283359131
ACAA1	5.287250752	5.840589488	4.79575746	5.111058738	4.734225465	4.79153533	4.834752202	5.213422397	5.287543788	5.525494009	5.303436972	4.608247545
SCN11A	2.303402954	4.144288483	1.081107152	0.756683909	1.163168345	1.45753067	3.494296801	1.592153953	0.316765641	2.001481472	1.692131879	1.060134828
CSRNP1	1.209184495	3.963251821	0.685752981	1.819072448	0.868943301	1.320135839	2.445660736	0.223936467	0.316765641	2.323508278	0.87715679	0.311664925
AC104850.2	2.483426725	3.756193403	2.96261896	3.248701502	3.004278479	2.904301066	2.593694099	2.593946228	2.931578458	2.809047909	2.943736725	2.95454949
MYRIP	6.113275251	8.555995425	6.728938126	7.530554683	7.101645656	7.164450625	7.496216562	6.953201017	6.844589922	7.729886103	6.365340052	7.484665104
ZNF620	3.679043324	3.963251821	3.340294434	3.177178397	3.07671685	2.804793875	3.011509048	3.533402072	3.224687411	3.323705679	3.227667045	3.314154747
ZNF621	3.885254672	5.613635697	3.836579111	4.055802226	3.871287544	3.927945152	5.213552277	3.691761188	4.104782355	3.809188901	4.148530565	3.982395535
HHATL-AS1	0	1.625443936	0.139369361	0	0	0	0	0	0	0	1.259776581	0.06795233
AC006059.4	0	1.625443936	0.591792141	0.298502911	0.49892723	0	0.335291622	0.879376267	0.316765641	0	0	0.44541821
LARS2	5.133966053	6.036646153	5.60793663	5.120622524	5.485272576	5.15696668	5.715387788	5.682988642	5.358333523	5.359478825	5.494061453	5.624226519
LARS2-AS1	1.857637945	3.223651704	2.120012518	2.22585492	1.960562318	1.45753067	2.546017653	2.377928611	1.887870596	2.323508278	2.120022658	2.064550891
CCR1	0.727732758	1.625443936	0.139369361	0	0.49892723	0	0	0	0	0	0	0.06795233
LTF	0	2.370371274	0	0.298502911	0	0	0.091406156	0	0	0	0	0.164232256
PRSS45P	1.209184495	2.370371274	0.139369361	0	0.49892723	0	1.688796008	0	0	0	0.639542085	0.034376206
MYL3	0	3.514356428	0.139369361	0.545706513	0.49892723	0	1.930755638	0.223936467	0	3.001728236	0	0.22502492
DHX30	5.630712859	6.081762907	5.35974262	5.946848357	5.806081544	5.784968371	5.408329275	5.513037329	5.639853756	5.556521817	5.59741028	5.42405225
C3orf84	0.727732758	2.370371274	0.491282781	0	0	0	0.607166768	0.223936467	0	0	0	0.254486842
UBA7	0	1.625443936	0	0	0	0	1.397913848	0.417738496	0.316765641	0	0	0.100764771
MST1R	0.727732758	1.625443936	0.491282781	1.250479634	1.163168345	0.583967078	0.726029897	0.588562708	0.796269811	1.000987817	0.354922988	0.495630324
AC115284.4	1.209184495	3.223651704	0.857095927	0.545706513	1.407434032	1.168265582	0.408212409	1.328402013	1.442941094	2.001481472	0.354922988	0.636562121
IL17RB	1.209184495	5.187898582	0.773966673	1.617678209	1.407434032	1.168265582	3.187546794	0.741284766	0.576348119	1.000987817	0.354922988	0.495630324
AC012467.2	1.209184495	2.370371274	1.081107152	2.153160908	0.49892723	1.168265582	1.46781093	1.421780534	1.155538989	1.58627944	1.259776581	1.187791646
SPATA12	0	2.370371274	0	0.940708053	0	0.321330924	0.835840999	0	0	0	0	0.164232256
IL17RD	0	2.859196872	0.773966673	0.545706513	1.163168345	0.806074967	2.049487491	0.741284766	0.316765641	0	0.639542085	0.311664925
DENND6A	6.099538375	6.773986933	5.766865738	6.156628373	6.327816205	5.927798045	6.219530717	6.040356823	6.178927817	6.716201679	6.013309198	5.97886439
HTD2	0	1.625443936	0.139369361	0	0	0.321330924	0.335291622	0.588562708	0.576348119	1.000987817	0	0.56781643
ADAMTS9	0	5.485194599	4.000963171	2.894583107	0.49892723	1.320135839	3.034724788	0.879376267	0.576348119	1.58627944	2.589886082	0.744324518
ADAMTS9-AS2	2.097668998	7.781123263	3.250897658	5.45138777	3.603523536	2.167601279	4.773968108	2.781791649	1.30638498	3.908733974	2.777632963	1.620021928
KBTBD8	1.857637945	2.859196872	0.857095927	0.545706513	1.407434032	0	1.433285653	1.005396947	1.30638498	1.000987817	0.87715679	0.956385953
AC097369.2	0	1.625443936	0.685752981	0.756683909	0	0.321330924	0.477624083	0	0	1.000987817	0.354922988	0.366663004
GXYLT2	1.857637945	5.187898582	1.498569456	1.250479634	0.868943301	0.583967078	3.689777123	2.330553545	2.227441052	0	2.943736725	1.373797799
AC099542.1	0.727732758	1.625443936	0.139369361	0.940708053	0	0.998506608	0.17736446	1.121288479	0.316765641	0	0.639542085	0.164232256
AC129807.1	1.209184495	1.625443936	0.266453267	0	0	0.321330924	0.335291622	0	0	1.000987817	0.354922988	0.100764771
LINC02008	0	4.449806258	0.773966673	0	0.49892723	0.321330924	0.937881758	0.588562708	1.682490422	1.000987817	1.081114097	0.614008918
AC117473.1	0.727732758	1.625443936	0.491282781	0.545706513	0.868943301	0.583967078	0.835840999	0.588562708	0.987059061	1.000987817	0.639542085	0.44541821
ST3GAL6-AS1	1.209184495	4.449806258	0.266453267	1.250479634	1.960562318	0	0.335291622	0.588562708	0	2.809047909	0.354922988	0.06795233
ST3GAL6	3.438361791	7.443654602	3.662628026	3.908997154	5.575534613	1.997759332	4.696020899	2.746128427	2.301166506	6.171872548	2.120022658	3.083267
AC107029.1	0	1.625443936	0	0	0	0	0.726029897	0	0	0	0	0.366663004
AC107029.2	0	2.370371274	0.139369361	0	0	0	0.937881758	0.417738496	0	0	0	0.034376206
COL8A1	1.209184495	6.689063932	1.334198263	1.91012252	0.868943301	0.998506608	3.535569321	1.946570431	1.887870596	1.000987817	1.692131879	1.093123529
ABI3BP	4.458979399	9.118184921	5.714881913	4.703519301	5.374688671	4.62648915	9.115170514	4.765263684	4.661519982	2.586608487	4.781209899	5.126323895
AC117435.1	0.727732758	2.370371274	0	0.545706513	0.49892723	0.806074967	0.937881758	0.417738496	1.155538989	1.58627944	0.87715679	0.311664925
LINC01215	0	1.625443936	0	0	0	0.583967078	0	0.223936467	0	0	0	0
AC112487.1	0.727732758	1.625443936	0.266453267	0	0.49892723	0	1.286276882	0.223936467	0	0	0	0.164232256
AC078785.2	0.727732758	1.625443936	0.491282781	0	0	0.321330924	0.887763349	0.588562708	0.316765641	0	0.639542085	0.785272311
BOC	2.78749741	6.535373682	2.120012518	2.153160908	4.165080386	0.998506608	6.160071753	1.81505868	1.30638498	2.001481472	2.717724935	1.514385801
AC026329.1	0	3.223651704	0.266453267	0	0.49892723	0.321330924	2.824351057	0	0.316765641	0	0.639542085	0.100764771
ZBTB20-AS1	2.78749741	5.840589488	3.382997831	3.316845631	3.211518018	3.489130645	4.628956738	3.746934125	3.92988887	3.001728236	5.555244243	3.74357471
ARHGAP31	1.857637945	6.82794639	1.445832814	0.756683909	3.004278479	2.752342278	5.794024557	0.741284766	1.30638498	0	1.56189854	0.702180474
TMEM39A	4.121086982	5.485194599	4.47232673	4.133437019	3.911453856	4.187000132	4.95218959	4.644547507	4.384625973	4.249798594	4.102423315	4.636495881
POGLUT1	3.947924168	4.701795823	3.925932699	4.242577055	4.261466419	4.041587076	3.998056032	4.069023306	4.14538274	3.702262852	4.005537849	4.152450188
TIMMDC1	5.133966053	5.99007281	5.330949641	5.239505055	5.158080006	5.40647299	5.049429412	5.226422352	5.559509945	5.493784196	5.48510533	5.542240152
AC073352.2	0.727732758	1.625443936	0.935695052	0	0.49892723	0.321330924	0.408212409	0.588562708	0.316765641	0	0	1.232893715
ADPRH	0.727732758	2.370371274	1.274965142	0.756683909	1.798661966	0.583967078	1.078567294	1.228558715	0.987059061	1.000987817	1.259776581	2.030894579
AC069444.1	0	1.625443936	0.491282781	0.298502911	0	0	0.477624083	0.741284766	0.316765641	0	0.354922988	0.591097541
HGD	0.727732758	4.701795823	1.213195558	0.298502911	1.163168345	0.321330924	1.71777338	0.223936467	0.316765641	0	0.87715679	0.393395281
DTX3L	0.727732758	3.756193403	0.591792141	1.617678209	1.798661966	1.45753067	3.046194049	1.228558715	0.987059061	1.000987817	1.259776581	1.232893715
PARP14	2.097668998	5.787109676	1.779959447	1.995765858	3.211518018	1.997759332	5.715387788	2.947972514	2.438194685	2.586608487	2.024351742	1.305065288
AC112503.2	0	1.625443936	0.491282781	0.756683909	1.163168345	0.583967078	0.258487935	0.417738496	0.316765641	0	0	0.339426026
ZNF148	7.271575833	7.886592294	7.588622176	7.230587468	7.222314691	7.540059529	7.575036157	7.448117166	7.387782781	7.525526188	7.664881947	7.49935216
OSBPL11	5.237943534	6.125511424	4.852572024	4.498732512	5.124299745	4.372195258	5.049429412	4.917306542	4.743147736	4.756789362	4.626904658	5.121335213
GATA2-AS1	0	1.625443936	0	0.756683909	0.49892723	0	0.607166768	0.223936467	0	1.000987817	0	0.06795233
AC112484.1	0.727732758	2.370371274	0.591792141	0.298502911	0	0	0.835840999	0.417738496	0	0	0.87715679	0.311664925
EFCC1	0.727732758	2.370371274	0.773966673	0.545706513	0.49892723	0	0.477624083	0.223936467	0	0	0	0.366663004
PLXND1	1.209184495	6.081762907	0.685752981	1.721886704	1.407434032	0	3.166681445	0.223936467	0	1.000987817	0	0.419641224
AC083799.1	0	2.859196872	1.391095043	0.545706513	0.49892723	0.321330924	0.937881758	0.741284766	0.576348119	1.000987817	1.41873176	1.21801581
TRH	1.56954145	8.340884862	1.736709491	6.587442264	4.464098422	0.583967078	4.880319375	1.121288479	0.987059061	1.58627944	0.87715679	0.72340638
ACAD11	6.397741122	6.80121892	5.756076352	5.805765427	6.014065199	5.823612868	6.394611834	5.575331613	5.674945135	5.834830347	5.754734913	5.87658662
SLCO2A1	0.727732758	3.223651704	0.266453267	0.545706513	0	0	0.781979984	0.223936467	0.576348119	0	0	0.283359131
AC010207.1	0	1.625443936	0.266453267	0.545706513	0	0	0.887763349	0	0	0	0	0.44541821
MSL2	5.38108056	5.892157495	5.06417306	4.927092498	5.158080006	5.15696668	5.469240107	5.017934589	5.287543788	4.908799765	5.230286323	5.410211154
NCK1	5.403614569	6.081762907	5.177677537	5.221841019	5.374688671	5.146843052	5.500842984	5.264733808	5.062235235	5.04630927	4.946925085	5.241152039
AC024933.1	0	1.625443936	0	0	0.49892723	0.583967078	0.335291622	0	0	1.000987817	0	0.254486842
AC112504.3	0	2.370371274	0.383243277	0.298502911	0.49892723	0	0.408212409	0.223936467	0	0	0.354922988	0.470742707
AC109992.2	0.727732758	1.625443936	0.685752981	0.298502911	0.49892723	0.321330924	0.477624083	0.223936467	0.987059061	1.000987817	0.639542085	0.764943687
PLS1-AS1	0	1.625443936	0.773966673	0.298502911	0.49892723	0	0.335291622	0	0.316765641	1.58627944	0.354922988	0.44541821
AC107021.2	1.56954145	3.223651704	2.248738648	1.383537086	1.163168345	1.45753067	2.049487491	2.008087868	1.567681991	2.323508278	1.259776581	2.493102264
PLSCR1	0.727732758	6.567449483	1.692122786	3.44417713	3.392693067	1.320135839	5.895793393	1.882312564	0.987059061	3.171680653	0.639542085	0.92007604
AC092957.1	0.727732758	8.896225124	0.591792141	0.940708053	1.163168345	0.583967078	2.699169703	1.005396947	0.576348119	0	1.56189854	0.938345225
AC092958.1	0.727732758	6.689063932	0.139369361	0	0.868943301	0	2.863775491	1.328402013	0	0	0.87715679	0.339426026
AC092958.4	0.727732758	3.223651704	0	0	0.49892723	0	0.887763349	0	0	0	0	0.132847495
LINC02032	0	3.756193403	0	0	0	0	1.122570567	0	0	0	0	0.100764771
AC092958.2	0	1.625443936	0	0	0	0	0	0	0.316765641	0	0	0.100764771
AGTR1	0	3.223651704	0.491282781	0.545706513	1.163168345	0	3.197867385	0.223936467	0	1.000987817	0.354922988	0.132847495
TM4SF18	0	2.370371274	0.139369361	0	0	0	0.543848927	0.223936467	0	0	0	0
WWTR1	4.275675104	6.930163847	5.34181446	4.498732512	5.107108301	4.167102851	6.468932672	5.076542527	5.124486927	3.908733974	5.059805528	5.34580077
AADACL2-AS1	0	1.625443936	0.591792141	0	0.868943301	0.321330924	1.397913848	0.223936467	0.316765641	0	0.354922988	0.132847495
VEPH1	2.483426725	5.268160249	2.338265238	2.22585492	2.928009776	1.698371533	3.968221162	2.330553545	2.227441052	3.908733974	3.044717607	2.547671382
AC079943.2	1.209184495	1.625443936	0.773966673	0.545706513	0.49892723	0.583967078	0.835840999	0.741284766	1.155538989	0	0.87715679	0.844594024
AC080013.4	0.727732758	1.625443936	0.383243277	0.298502911	0.868943301	0.583967078	0.937881758	0.223936467	0	1.000987817	0.354922988	0.44541821
IQCJ	0	1.625443936	0	0	0	0.321330924	0	0	0	1.000987817	0.639542085	0.034376206
IFT80	5.969639692	6.905280397	6.377697726	5.8234421	6.068369382	5.528457808	6.434434553	6.277420915	6.222273657	5.783298787	6.092103218	6.38692525
CLDN11	2.097668998	7.711061837	0.857095927	0.298502911	1.61626914	0.321330924	4.305396035	0.741284766	1.155538989	2.001481472	0	0.702180474
SLC7A14-AS1	5.106757065	7.667331416	1.598589602	4.170741977	3.698408359	4.683628363	4.095113663	3.67289115	4.857533078	3.702262852	4.560244297	1.043353227
AC026316.5	1.56954145	5.892157495	0	0.298502911	0.868943301	0.583967078	1.361652958	0.417738496	0.987059061	0	0.354922988	0.254486842
AC026316.2	0	3.223651704	0	0	0	0	0.091406156	0	0	0	0	0
EIF5A2	2.483426725	4.813002407	1.148662525	2.981126632	1.798661966	2.697911533	2.669812393	1.005396947	1.442941094	3.908733974	1.41873176	1.319076251
AC061708.1	1.56954145	4.581295808	0.857095927	0.756683909	1.407434032	0.321330924	2.624624993	1.121288479	1.442941094	1.58627944	0.87715679	0.92007604
SLC2A2	0.727732758	2.859196872	0	0	0	0	0.607166768	0.741284766	0	2.001481472	0.354922988	0.100764771
AC108667.2	1.209184495	1.625443936	0.266453267	0.756683909	0	0	0.408212409	0.741284766	0.576348119	0	0.354922988	0.805318466
AC068759.1	0.727732758	1.625443936	0.139369361	0.756683909	0	0	0.335291622	0.223936467	0.316765641	0	0.87715679	0.311664925
LINC01208	3.523129401	4.144288483	2.601976359	3.283175868	2.359415357	2.52109378	2.479894602	2.281569807	2.371306863	1.58627944	3.227667045	2.030894579
LINC00501	1.209184495	2.370371274	0.491282781	0.545706513	0.868943301	0.321330924	0.477624083	0.223936467	0.316765641	0	0.354922988	0.658768176
AC007823.1	0	1.625443936	1.391095043	0	0.868943301	0.583967078	0.408212409	0.223936467	0.576348119	0	0	0.520095882
GNB4	2.643458244	3.756193403	3.325774381	2.295061093	3.004278479	2.456987081	2.654906635	2.633523001	2.622048637	2.809047909	2.835152171	2.357124128
AC007620.3	1.209184495	1.625443936	0	0	0	0.321330924	0.258487935	0	0	0	0.639542085	0.132847495
AC090425.2	0.727732758	1.625443936	0	0	0	0.321330924	0.258487935	0.223936467	0	1.000987817	0	0.132847495
LINC02053	1.209184495	4.144288483	1.274965142	1.505352414	1.163168345	0.998506608	2.072104761	0.588562708	1.155538989	2.001481472	1.56189854	1.514385801
AC108734.4	0	2.370371274	0.266453267	0.545706513	0	0.583967078	0.781979984	0.223936467	0	1.000987817	0.639542085	0.470742707
AC068308.1	3.679043324	6.82794639	3.071062289	2.894583107	3.950532116	3.126636523	3.390141395	3.932898032	3.833790142	2.001481472	4.435620656	4.763602932
AC125613.1	4.065643721	6.363336958	3.410780319	3.952487646	3.950532116	3.489130645	4.138622634	4.356020635	4.204218187	2.323508278	4.838589469	4.665573135
LINC01994	0	5.012593868	1.010232374	0.298502911	1.960562318	3.206788396	4.484682692	0	0.316765641	0	0.354922988	0.034376206
AC021055.1	0	5.187898582	1.148662525	0.298502911	0	3.830111593	4.488891396	0.588562708	0.316765641	1.000987817	0.87715679	0.132847495
THPO	0	1.625443936	0.139369361	0	1.407434032	0	0.091406156	0	0	0	0	0.034376206
EHHADH	2.78749741	4.91624698	4.140243867	3.616299838	3.274471837	2.855405216	3.732998837	3.096973285	2.931578458	2.809047909	2.9951105	3.584475186
DGKG	3.603191566	9.291426918	2.39500496	3.248701502	3.988579719	3.752120741	6.383352057	2.709561221	2.227441052	5.756825911	3.311118547	2.145408967
LINC02052	0	1.625443936	0	0.298502911	0	0	0.17736446	0	0	0	0	0.034376206
AC068631.1	2.303402954	3.223651704	1.692122786	1.91012252	1.960562318	0.998506608	2.094372924	1.328402013	1.682490422	2.001481472	1.41873176	1.502156371
RTP4	0	1.625443936	0	0.298502911	0	0	0.543848927	0	0.316765641	0	0	0.100764771
AC072022.1	1.56954145	3.223651704	0.591792141	0.545706513	1.163168345	0.321330924	2.513334922	1.121288479	0.576348119	1.000987817	0	0.825089894
BCL6	5.511289282	7.753505622	4.465719752	5.324719795	5.957636743	4.2639536	6.853751209	5.118987082	5.736035732	5.90883266	4.472339306	4.873308342
LPP-AS2	0.727732758	1.625443936	0.773966673	0.545706513	0	0	1.361652958	0	0	0	0	0.06795233
LPP-AS1	0.727732758	2.370371274	0.491282781	0.545706513	0	0.321330924	1.122570567	0.588562708	0	0	0	0.034376206
TPRG1	1.857637945	5.787109676	1.498569456	1.819072448	2.847482939	1.168265582	4.655408936	2.423797314	2.884385312	4.461316864	1.081114097	1.009192805
ATP13A4	3.947924168	7.443654602	4.592431294	4.114416457	3.743608765	3.927945152	3.88763341	4.447683607	4.56005619	3.586772982	3.668405889	4.169950111
AC080129.1	0	1.625443936	0.383243277	0	0	0	1.397913848	0.417738496	0	0	0.354922988	0.06795233
LINC00887	2.097668998	5.268160249	1.498569456	2.484744032	1.960562318	0.998506608	2.79745656	0.741284766	1.30638498	3.171680653	0.639542085	1.060134828
ATP13A3	6.218701123	7.279076095	6.090480653	6.215828776	6.274914581	5.836267708	6.266865491	6.098078764	5.832434238	7.099992635	5.798770976	5.719077442
LSG1	3.751105482	4.91624698	3.542192762	3.720604427	3.274471837	3.697681479	3.868379103	4.054517228	3.997982344	4.394198396	4.005537849	3.9624492
XXYLT1	4.501384341	5.731570829	4.18919229	4.224950823	4.593179981	3.752120741	3.986196019	4.206585402	4.063006225	4.394198396	3.928349742	3.826834608
AC024937.3	1.209184495	1.625443936	0.773966673	0.756683909	0.49892723	0	0.543848927	0.588562708	0.796269811	0	0.639542085	0.544153456
AC092574.1	0	1.625443936	0	0	0	0.321330924	0.607166768	0.588562708	1.155538989	0	0	0.132847495
AC107464.3	1.209184495	4.144288483	1.274965142	1.250479634	1.163168345	1.904699758	3.43445679	1.005396947	1.567681991	1.000987817	2.024351742	0.825089894
SLC49A3	0.727732758	3.514356428	1.081107152	0.298502911	1.163168345	0.583967078	1.746180166	1.882312564	1.155538989	1.58627944	1.081114097	2.221974733
FGFRL1	2.303402954	4.305119695	0.383243277	0.756683909	2.106113398	0.806074967	3.697071264	2.230864297	1.30638498	2.323508278	1.692131879	0.764943687
FGFR3	0	1.625443936	0	0.545706513	0	0	0.17736446	0	0	0	0	0.22502492
HAUS3	3.252241388	4.305119695	2.999679864	2.704168219	2.928009776	3.389613961	3.559777722	3.125011967	3.106279147	3.171680653	2.717724935	3.045843044
SH3BP2	2.303402954	5.485194599	2.552950106	2.153160908	2.359415357	1.997759332	5.243751677	2.423797314	2.438194685	3.001728236	2.294206763	2.747387171
AL121750.1	1.209184495	1.625443936	0.773966673	0	0	0.321330924	0.726029897	0.879376267	0	0	0.639542085	0.419641224
ADRA2C	0	1.625443936	0.266453267	1.250479634	0	0.806074967	0.408212409	0.417738496	0	1.000987817	0.639542085	0.100764771
CYTL1	0	2.859196872	0	0	0	0	0.258487935	0.223936467	0	0	0	0.100764771
AC006445.3	1.209184495	2.370371274	0.491282781	0	0	0	0.607166768	0.741284766	0.796269811	0	0.354922988	0.636562121
AC073848.1	0	2.370371274	0.491282781	0	0.49892723	0.321330924	2.180159791	0.223936467	0	1.000987817	1.081114097	0.034376206
AC092546.1	1.56954145	5.416414783	0.857095927	1.250479634	0.868943301	0.583967078	4.216825718	0.417738496	0	1.58627944	1.081114097	0.22502492
LINC00504	3.603191566	5.613635697	4.131921866	3.952487646	4.261466419	1.805221032	3.931585309	2.672043009	3.468184177	4.17179031	2.9951105	2.206983209
CPEB2	6.822499518	7.781123263	6.956865314	6.651520073	6.435038608	6.41911132	7.637502579	6.523725835	6.212753168	6.920821884	6.413340675	6.908655333
BST1	0.727732758	1.625443936	0	0.756683909	0.868943301	0	1.206744502	0.417738496	0.576348119	1.000987817	0.354922988	0.164232256
AC108063.1	0.727732758	2.370371274	1.598589602	1.103892085	1.163168345	0.998506608	1.433285653	0.417738496	0.796269811	0	1.56189854	1.387159915
MED28	4.931756514	5.892157495	4.907233697	5.158256009	5.22335643	5.42334599	5.174891755	5.193700152	5.559509945	4.859887896	5.303436972	5.133279194
AC024230.1	0.727732758	2.370371274	0.773966673	1.250479634	1.163168345	0	1.078567294	0.879376267	0.987059061	1.000987817	0.354922988	0.956385953
AC092834.1	0	1.625443936	0.139369361	0.298502911	0.49892723	0	0.17736446	0.223936467	0	1.000987817	0	0
DHX15	6.644739059	7.115142311	6.412469025	6.351972731	6.290228305	6.156924843	6.075845589	6.223328074	6.222273657	6.00194412	6.115506507	6.398930633
SOD3	1.209184495	7.477811099	0.685752981	0.298502911	0	0.321330924	1.598198983	0	0	1.000987817	1.081114097	0.366663004
SLC34A2	0	2.370371274	0	0	0	0	1.078567294	0	0	0	0	0.194948776
AC109349.1	0	1.625443936	0.491282781	0.940708053	0	0	0.17736446	0.588562708	0	0	0.354922988	0
AC016687.3	0	1.625443936	0.266453267	0.545706513	1.407434032	0	0.543848927	0.417738496	0.316765641	0	0	0.44541821
AC016687.2	0.727732758	2.859196872	0.139369361	0	0.868943301	0	0.258487935	0.223936467	0.576348119	0	0.354922988	0.132847495
AC104078.1	0.727732758	3.756193403	0.591792141	0.298502911	0	0	0.477624083	0	0.316765641	0	0	0.132847495
TLR6	0	2.859196872	0.139369361	0	0	0	1.206744502	0.223936467	0	0	0.354922988	0.034376206
AC108471.2	1.56954145	4.144288483	2.804051386	2.153160908	2.762194237	2.641346408	3.316277534	2.230864297	3.146838017	2.323508278	2.521451386	3.385797734
RHOH	0.727732758	1.625443936	0.139369361	0	0.49892723	0.583967078	0.607166768	0.223936467	0	0	0	0.311664925
RBM47	3.348300908	6.036646153	1.391095043	1.819072448	2.106113398	1.320135839	3.667670784	2.06708909	1.682490422	1.58627944	2.024351742	2.047820878
AC108210.1	0.727732758	1.625443936	0.266453267	0.545706513	0	0	0.543848927	0.417738496	0	1.000987817	0	0.22502492
TMEM33	4.962437441	5.485194599	4.992440314	5.032176542	4.98066581	5.008331679	4.838055162	4.964623801	5.019189882	4.908799765	4.610526094	5.017758182
RASL11B	0	2.370371274	0	1.383537086	0	0	0.17736446	1.121288479	0.576348119	0	0	0.100764771
AC110792.3	1.209184495	1.625443936	0.139369361	0.545706513	0.49892723	0.321330924	0.607166768	0	0.576348119	1.000987817	0.87715679	0.520095882
CHIC2	5.38108056	6.167972257	5.077234744	5.45138777	5.054269554	5.09513109	5.5838505	5.232878664	5.232074545	4.586855223	4.866445545	5.0199043
TMEM165	6.691274345	7.372815466	6.329386273	6.577059391	6.760516561	6.372087141	7.013460906	6.562687996	6.37091713	7.131243878	6.21094082	6.573453265
PDCL2	0	1.625443936	0.383243277	0.545706513	0	0	0.607166768	0.588562708	0.316765641	0	0	0.283359131
EXOC1L	0	1.625443936	0.139369361	0	0	0	0.258487935	0	0	0	0	0
AASDH	5.741002086	5.892157495	5.462870606	5.412985383	5.360250101	5.504872053	5.523586224	5.544520671	5.278445756	5.394245389	5.141875355	5.523454499
POLR2B	5.358188992	5.613635697	4.973935646	5.308074762	5.207312121	5.206545882	4.841350578	5.314282764	5.134605979	5.249850533	4.946925085	5.218905949
LINC02271	0	1.625443936	0.266453267	1.103892085	0	0	0.667822123	0.417738496	0	0	0	0.44541821
AC104689.2	1.209184495	1.625443936	0.139369361	0.545706513	0.49892723	0.583967078	0.408212409	0.223936467	0.576348119	0	0.639542085	0.44541821
STAP1	0	1.625443936	0.383243277	0.298502911	0	0.321330924	0.835840999	0.223936467	0.316765641	0	0.354922988	0.283359131
UGT2B7	0	1.625443936	0.266453267	0	0	0	0.17736446	0.417738496	0	0	0.639542085	0.194948776
MUC7	0	1.625443936	0.383243277	0.545706513	0.868943301	0.321330924	0.091406156	0.588562708	0.316765641	0	0.639542085	0.339426026
SLC4A4	2.643458244	10.22138431	3.105471294	5.983999032	3.334793064	1.168265582	4.801299901	3.096973285	1.887870596	8.856839079	2.589886082	1.642482053
AC093677.2	0.727732758	1.625443936	0.591792141	0.940708053	0.49892723	0.321330924	0.726029897	0.417738496	0.576348119	1.000987817	0.354922988	0.658768176
AC239584.1	0	1.625443936	0.139369361	0	0.49892723	0	0.667822123	0	0	0	0.354922988	0.034376206
LINC01088	2.483426725	6.167972257	2.120012518	2.981126632	3.274471837	2.085178204	4.877111878	2.816594507	3.590850855	2.809047909	4.319500673	3.050049525
NAA11	0	2.370371274	0.685752981	1.103892085	0.49892723	0.583967078	2.180159791	0	1.155538989	0	0.87715679	0.544153456
SEC31A	6.441956884	7.071073357	6.294392704	6.211360153	6.547640594	6.456477281	6.683345643	6.286759679	6.217521266	6.428216764	6.539821248	6.451553087
AC073840.1	1.209184495	2.859196872	1.445832814	1.250479634	1.960562318	0.806074967	1.629034468	1.421780534	0.796269811	0	1.259776581	1.514385801
PLAC8	0	3.756193403	1.274965142	0.545706513	1.61626914	0.321330924	1.598198983	1.005396947	0.796269811	0	1.259776581	1.060134828
COQ2	2.78749741	4.144288483	3.250897658	2.295061093	2.359415357	1.45753067	2.428234277	3.039206199	2.785098867	3.001728236	2.717724935	2.047820878
SLC10A6	0	2.859196872	0.491282781	0	0.49892723	0	0.667822123	0.417738496	0	0	0.354922988	0.470742707
SPARCL1	3.149326751	8.976061105	2.804051386	4.741206011	3.004278479	2.752342278	5.519477668	2.593946228	2.931578458	7.594421769	2.777632963	2.678414049
AC108067.1	0	1.625443936	0.139369361	0.298502911	0	0	1.433285653	0	0	0	0.87715679	0.06795233
ADH4	0.727732758	2.859196872	0.491282781	0.940708053	0.49892723	0	2.241309913	0.417738496	0	0	0.639542085	0.882828629
ADH1A	0	1.625443936	0	0.298502911	0	0	0.986317377	0	0	0	0	0.254486842
EMCN	1.857637945	4.813002407	1.081107152	1.505352414	1.407434032	0.998506608	1.033179549	0.588562708	1.442941094	2.001481472	0.639542085	0.744324518
LINC01217	0	2.370371274	0	0	0	0	0	0	0	0	0	0
LINC02428	0.727732758	1.625443936	0.491282781	0.545706513	0.868943301	0	0.477624083	1.005396947	0	1.000987817	0.87715679	0.419641224
LEF1	0	3.514356428	0.383243277	0.298502911	1.163168345	0.321330924	2.783818933	0.223936467	0.576348119	0	0	0.366663004
LEF1-AS1	0.727732758	1.625443936	0.591792141	0	0	0	1.534477484	0	0	0	0.639542085	0.194948776
AC107071.1	1.56954145	2.370371274	0.491282781	0.298502911	0.868943301	0.998506608	1.71777338	0.741284766	0.796269811	1.000987817	0.87715679	0.72340638
ENPEP	0	1.625443936	0.491282781	0.545706513	0	0	1.078567294	0.588562708	0.987059061	0	0.639542085	0.339426026
ALPK1	1.56954145	5.941945679	1.498569456	0.756683909	3.211518018	0.998506608	5.802503156	1.50948079	0.576348119	2.001481472	1.259776581	1.093123529
METTL14-DT	2.643458244	3.514356428	1.736709491	1.819072448	2.471131774	1.698371533	3.113158364	2.281569807	2.438194685	2.586608487	2.717724935	2.168808352
FABP2	0	1.625443936	0	0	0	0	0	0	0	0	0	0.254486842
AC093752.3	0	1.625443936	0.685752981	0.545706513	0.49892723	0	0.937881758	0.741284766	0.796269811	0	0	0.805318466
TMEM155	0	2.370371274	0	0.545706513	1.960562318	0	0.408212409	0.223936467	0	0	0	0.06795233
AC079341.1	0	2.370371274	0.266453267	0	0	0	0.17736446	0	0	0	0	0.034376206
IL21-AS1	0	1.625443936	0	0	0	0.321330924	0.17736446	0	0	0	0	0.164232256
FGF2	3.751105482	6.036646153	2.824851955	4.152210073	4.165080386	2.582472655	4.594218167	3.653771021	3.146838017	2.323508278	3.668405889	4.369952071
SPRY1	2.643458244	6.930163847	3.991795002	3.695226699	4.261466419	3.206788396	5.469240107	5.206878227	4.782292563	3.323705679	4.706119284	4.378340151
AC097462.3	0.727732758	1.625443936	0.139369361	0.298502911	0	0.806074967	0.726029897	0.223936467	0.576348119	0	0	0.132847495
AC093591.2	1.209184495	1.625443936	0.773966673	0.545706513	0.868943301	0.583967078	1.033179549	0.879376267	0.796269811	0	1.081114097	0.72340638
AC110751.1	0	1.625443936	0	0.940708053	0	0	0.937881758	0.223936467	0	0	0.354922988	0.034376206
AC079380.1	0	1.625443936	0	0	0.49892723	0.321330924	0.408212409	0.417738496	0.576348119	0	0	0.283359131
AC093722.1	0.727732758	1.625443936	0	0.756683909	0	0	0	0.417738496	0	0	0	0.100764771
AC107463.1	2.097668998	2.859196872	1.646114057	1.383537086	0.868943301	1.45753067	1.433285653	1.328402013	1.30638498	2.001481472	1.259776581	1.642482053
ELMOD2	5.723196154	6.081762907	5.028752473	5.299679671	5.207312121	5.472812321	5.591698839	5.414242392	5.241468792	5.323853712	5.251567705	5.37123876
AC097658.2	0	1.625443936	0.383243277	1.103892085	0.49892723	0.321330924	0.781979984	0.417738496	0.316765641	0	0	0.22502492
AC097450.1	0.727732758	2.370371274	0.685752981	1.103892085	0.868943301	0.321330924	1.286276882	0.223936467	0.576348119	2.001481472	0.354922988	0.495630324
AC108935.1	1.56954145	2.370371274	0.857095927	1.103892085	1.163168345	0.583967078	0.477624083	0.741284766	0.576348119	0	1.56189854	0.034376206
AC080078.1	0	1.625443936	0.139369361	0.298502911	0	0	0	0.223936467	0	0	0.354922988	0.06795233
AC093599.1	0	3.756193403	0.139369361	0.545706513	0	0.321330924	0.335291622	0.223936467	0.316765641	0	0	0.132847495
CTSO	2.918452134	5.102907291	0.857095927	2.598623728	2.574815613	2.697911533	3.622415192	3.554173975	1.567681991	1.58627944	2.373998828	0.744324518
LINC02233	0.727732758	2.370371274	0.383243277	0.298502911	1.407434032	0.998506608	1.165271338	1.744515679	0.316765641	0	0.354922988	0.520095882
TMEM192	4.767727956	5.485194599	4.362802663	4.777933263	4.821134442	4.804473424	4.640352834	4.701520128	4.618906187	4.525451103	4.643099364	4.582342318
AC068989.1	1.209184495	2.859196872	2.248738648	1.103892085	1.163168345	0.321330924	1.979427094	1.228558715	0.576348119	1.000987817	0.639542085	2.013767334
AC080188.1	0	1.625443936	0.266453267	0	0.868943301	0.998506608	0.726029897	0	0.316765641	0	0.354922988	0
AC079768.3	0	1.625443936	0.685752981	0.298502911	0.868943301	0.321330924	0	0	0	0	1.41873176	0.034376206
AC084866.1	0.727732758	1.625443936	0.266453267	0	0.49892723	0	0.335291622	0.417738496	0.316765641	0	0.354922988	0.636562121
SCRG1	3.252241388	6.535373682	3.035812519	3.248701502	2.847482939	3.423554669	3.881243817	3.533402072	2.622048637	4.001851602	2.521451386	2.945545836
AC116616.1	2.097668998	3.514356428	1.692122786	1.721886704	1.61626914	1.320135839	1.629034468	1.81505868	1.155538989	1.000987817	1.41873176	1.21801581
AC097518.2	1.56954145	4.144288483	0.857095927	0.756683909	0.49892723	0	1.629034468	1.592153953	1.567681991	1.000987817	1.081114097	0.520095882
AGA	2.303402954	4.144288483	2.27920232	2.802514887	2.671544904	3.0848264	3.316277534	3.33162811	3.146838017	2.001481472	2.9951105	3.275157724
AC078881.1	5.334928333	6.689063932	4.369896981	4.801908739	4.165080386	3.974481512	6.254558762	4.344142171	4.589781242	5.131201585	4.721453335	4.302795398
CLDN22	0	1.625443936	0.773966673	0.298502911	0	0.321330924	0.335291622	0	0.576348119	0	0.354922988	0.636562121
LINC02427	3.038502884	4.305119695	2.502199038	2.22585492	2.238316456	2.456987081	2.79745656	2.593946228	2.371306863	2.001481472	2.209741885	2.617360757
MIR3945HG	0.727732758	2.370371274	0	0	0	0	0.335291622	0	0	0	0.354922988	0.164232256
AC093824.2	0	1.625443936	0.139369361	0	0	0	0.335291622	0	0.316765641	0	0	0.164232256
F11-AS1	2.097668998	3.223651704	1.081107152	1.383537086	1.61626914	0.321330924	2.003160606	1.005396947	1.30638498	1.000987817	0.639542085	0.882828629
LINC01060	1.209184495	2.859196872	1.081107152	1.383537086	1.407434032	0.583967078	1.46781093	1.228558715	0.796269811	1.000987817	1.921883047	1.202982875
SLC6A3	0	1.625443936	0.139369361	0.298502911	0	0.321330924	0.091406156	0	0	1.000987817	0	0.194948776
LSINCT5	0.727732758	1.625443936	0.139369361	0.298502911	0	0.321330924	0.835840999	0.741284766	0.316765641	1.000987817	0.354922988	0.68063761
AC010266.2	0	1.625443936	0	0	0	0	0.258487935	0	0	1.000987817	0	0
LINC02123	0	2.370371274	0	1.103892085	0	0	1.122570567	0	0	0	0	0
C5orf49	2.097668998	2.859196872	1.334198263	1.505352414	1.798661966	0.583967078	1.078567294	0.879376267	1.155538989	1.000987817	0.87715679	1.739437782
AC026787.1	0	1.625443936	0.383243277	0	0	0	0.17736446	0.417738496	0.316765641	1.58627944	0.87715679	0.164232256
AC034229.4	0.727732758	2.859196872	0.685752981	0.545706513	0	0	0.781979984	1.228558715	1.442941094	1.000987817	0.354922988	1.346696459
LINC02150	0	3.223651704	1.010232374	1.383537086	0	0.806074967	1.361652958	1.421780534	0.987059061	2.323508278	0.87715679	0.658768176
AC114930.1	1.209184495	3.514356428	1.445832814	1.617678209	0.868943301	0.321330924	2.049487491	1.592153953	1.442941094	2.001481472	0.87715679	1.29091692
AC113370.1	0	5.550844043	0	0	0	0.321330924	0.17736446	0	0	5.359478825	0	0.100764771
LINC02064	0.727732758	2.859196872	0	0.545706513	0	0.321330924	0.258487935	0.417738496	0	0	0.354922988	0.06795233
GOLPH3	6.256330825	7.136682053	6.507203003	6.531182907	6.428133116	6.380751786	6.564750094	6.499833252	6.309716197	6.230767333	6.427434868	6.433151471
C1QTNF3	3.438361791	5.613635697	3.204032322	3.770058689	3.603523536	4.300943874	5.238762139	3.61475335	3.298550173	2.809047909	4.054793733	3.369059773
RANBP3L	3.149326751	7.543789801	3.17192103	3.213383133	3.698408359	2.456987081	7.488880689	2.423797314	2.67847118	2.001481472	3.184058396	1.608659366
OSMR-AS1	0	7.157904927	0.935695052	0.298502911	0.868943301	0	4.554612603	0.879376267	0.576348119	1.000987817	0.354922988	0.44541821
AC091435.2	0	1.625443936	0	0	0	0	0.335291622	0	0	0	0	0
OSMR	2.097668998	6.468999944	2.577671477	2.295061093	1.960562318	2.456987081	4.454872882	2.230864297	2.438194685	2.323508278	2.521451386	2.985627009
FYB1	1.209184495	2.859196872	1.213195558	0.298502911	1.407434032	1.805221032	1.774038404	1.228558715	0.316765641	1.000987817	0.639542085	1.043353227
CARD6	0	2.370371274	0	0	0	0.583967078	1.247058676	0	0.316765641	0	0	0.194948776
MROH2B	0	1.625443936	0	0	0	0.321330924	0.258487935	0.417738496	0.576348119	0	0.639542085	0.06795233
C6	0.727732758	3.223651704	0.383243277	0	0	0.806074967	0.607166768	0.223936467	1.442941094	0	0.354922988	0.283359131
FBXO4	3.679043324	4.449806258	3.29628837	3.248701502	3.274471837	3.551855088	4.122460146	3.469229281	3.530820857	3.908733974	3.184058396	3.853553304
ANXA2R	0	1.625443936	0.139369361	0	0	0	0.335291622	0	0	0	0	0
AC114956.3	3.038502884	4.91624698	2.885512611	3.140041656	3.334793064	2.456987081	4.437558011	3.33162811	3.530820857	3.001728236	3.500794466	3.829284131
AC008966.2	0.727732758	1.625443936	0.685752981	0.545706513	0.868943301	0.583967078	0.477624083	1.005396947	1.30638498	0	0.639542085	0.658768176
AC027329.1	0.727732758	3.223651704	0.266453267	0.298502911	0	0	0.17736446	0	0.316765641	0	0	0.194948776
FST	0	1.625443936	0	0.756683909	0	0	0.091406156	0.741284766	0	0	0	0.06795233
AC025175.2	1.857637945	2.370371274	1.902434783	1.103892085	0.868943301	0.806074967	0.607166768	0.879376267	0.796269811	0	1.081114097	0.901572538
AC104113.1	0	1.625443936	0.266453267	0.298502911	0.868943301	0.321330924	0.408212409	0.223936467	0.576348119	0	0.639542085	0.495630324
C5orf64	0.727732758	5.673808024	1.598589602	4.242577055	2.106113398	0.583967078	4.246957384	0.879376267	0.576348119	1.000987817	1.081114097	0.366663004
AC010359.3	2.303402954	4.449806258	2.552950106	2.295061093	2.574815613	1.582970968	3.950019524	0.879376267	0.987059061	2.001481472	0.639542085	1.026374121
AC010420.1	0	1.625443936	0	0	0	0	0.477624083	0	0	0	0	0
AC010280.3	0	3.223651704	0	0.940708053	0	0	0.835840999	0	0	0	0	0.034376206
AC145146.1	0.727732758	2.859196872	1.010232374	0.298502911	0	0	1.247058676	0.417738496	0.316765641	0	0.354922988	0.254486842
OCLN	2.483426725	4.813002407	3.325774381	3.101923656	3.274471837	2.319537925	4.522126204	3.039206199	2.502118303	2.809047909	2.373998828	3.054243777
GTF2H2	4.621597304	5.485194599	4.731114513	5.01176316	4.593179981	4.440092695	5.052276152	4.729184362	4.33283217	5.323853712	4.57720036	4.687340429
ANKRD31	2.78749741	4.144288483	2.761528336	3.213383133	3.448358738	2.697911533	3.046194049	3.009431449	3.298550173	2.323508278	2.835152171	3.630145664
BHMT2	2.918452134	4.449806258	1.274965142	1.383537086	1.61626914	1.805221032	4.291006791	1.005396947	1.155538989	2.323508278	1.56189854	0.92007604
AC008434.1	0	1.625443936	0	0.298502911	0	0.583967078	0.091406156	0	0	0	0.354922988	0.100764771
ACOT12	0	2.370371274	0.857095927	1.250479634	1.407434032	0.583967078	1.566690014	0.741284766	0.316765641	0	1.692131879	0.636562121
AC026726.1	1.56954145	3.223651704	1.736709491	1.103892085	1.163168345	0.583967078	1.566690014	1.328402013	1.30638498	0	1.081114097	1.897191203
HAPLN1	0	1.625443936	0.139369361	0	0	0.321330924	0.477624083	0.223936467	0.576348119	0	0	0.164232256
LINC02161	0.727732758	1.625443936	0.139369361	0.545706513	0	0.321330924	0.408212409	0.588562708	0.316765641	0	0.354922988	0.283359131
AC123595.2	0	2.370371274	0.139369361	0	0	0	1.433285653	0	0	0	0	0.311664925
AC026780.1	0.727732758	3.756193403	1.274965142	0.298502911	0.868943301	0	2.593694099	0.223936467	1.30638498	0	0.354922988	0.034376206
AC106818.2	4.501384341	5.731570829	4.634275793	4.570273707	4.490855226	4.582098807	5.295125671	4.800462695	4.820403265	4.586855223	4.751640985	4.851783566
POU5F2	2.303402954	4.305119695	3.122372859	2.754179412	3.392693067	3.245254035	3.068862606	2.816594507	3.106279147	3.461227147	3.390005685	3.242447904
AC108102.1	0	1.625443936	0.266453267	0.545706513	0	0.321330924	0.258487935	0.223936467	0.796269811	0	0	0.283359131
AC008592.4	0	1.625443936	0	0	0.868943301	0	0.408212409	0	0.316765641	0	0	0.06795233
AC008505.1	0	2.370371274	0	0.298502911	0	0	0.258487935	0.588562708	0.316765641	1.000987817	0	0
AC116428.1	2.643458244	3.223651704	1.646114057	1.721886704	1.960562318	1.698371533	2.319009223	1.81505868	2.371306863	2.586608487	2.521451386	1.830285944
AC010468.2	0	1.625443936	0	0.298502911	0.49892723	0	0.091406156	1.121288479	0.796269811	0	0	0.034376206
AC093240.1	0	1.625443936	0.383243277	1.505352414	0	0	0.607166768	0	0	0	0	0
FEM1C	4.275675104	5.731570829	4.882643915	4.777933263	4.665425706	4.354709589	5.02064873	5.025392114	5.019189882	4.525451103	5.130433079	5.273890922
SEMA6A-AS1	4.696512037	6.081762907	4.452414323	5.649375409	5.017937023	5.791481434	4.780849753	4.692179565	4.716448381	4.586855223	4.795770155	4.898021297
LINC02147	2.483426725	5.012593868	2.217617809	2.295061093	1.163168345	3.206788396	2.072104761	1.744515679	1.682490422	2.586608487	0.639542085	1.464833502
LOX	0	2.859196872	0.685752981	1.505352414	0.868943301	0.998506608	0.781979984	0.879376267	0.796269811	0	0	0.744324518
SLC22A4	4.415290211	5.485194599	3.866982709	4.224950823	4.711654808	3.520833726	4.753124	3.916948621	4.019984216	4.17179031	3.636405338	3.62169185
AC116366.1	0	1.625443936	0	0	0.49892723	0.321330924	0.477624083	0.417738496	0.576348119	0	0	0.283359131
TH2LCRR	2.483426725	3.756193403	2.27920232	2.84928331	2.574815613	2.085178204	3.208114669	2.330553545	2.301166506	2.001481472	2.521451386	2.176524562
AC109454.2	1.857637945	3.223651704	1.736709491	2.153160908	2.238316456	1.904699758	2.280682587	2.06708909	2.371306863	1.000987817	2.024351742	1.78052255
ETF1	5.021908635	5.673808024	4.148518138	4.469092227	3.911453856	4.084650466	4.994245887	4.039863811	3.530820857	4.586855223	3.730353197	4.189148704
CTNNA1	5.939113177	7.408669782	6.681258059	6.161269501	5.762825682	5.225910129	6.716923771	5.239306211	5.340959058	5.702376722	6.418054055	6.266015272
AC011405.1	2.483426725	4.813002407	3.916273461	2.938503712	2.471131774	3.282720668	3.0800647	2.633523001	2.227441052	2.809047909	3.184058396	3.362309834
AC113361.1	0	1.625443936	0	0	0	0.321330924	0.335291622	0	0.576348119	0	0	0.034376206
TMCO6	2.097668998	3.514356428	1.646114057	1.995765858	1.798661966	3.04176834	2.072104761	1.50948079	2.067623532	2.809047909	1.56189854	1.859340361
PCDHB2	2.097668998	3.963251821	0.266453267	2.076608754	1.798661966	1.45753067	1.828191214	2.468252504	1.442941094	1.000987817	0	0.938345225
AC244517.2	2.097668998	4.581295808	1.549446138	2.484744032	2.471131774	2.085178204	2.810966478	2.781791649	2.149744176	2.001481472	1.811576162	1.172438753
PCDHB3	2.78749741	3.514356428	0.773966673	1.721886704	1.163168345	1.698371533	1.324457133	2.008087868	0.576348119	0	0.87715679	0.658768176
PCDHB4	1.857637945	4.91624698	0.491282781	2.22585492	2.238316456	2.245568819	1.880384676	2.468252504	2.149744176	1.000987817	0.639542085	0.339426026
AC005618.4	1.56954145	2.859196872	1.445832814	1.103892085	1.61626914	2.167601279	1.165271338	1.005396947	1.788832134	1.000987817	1.811576162	1.489822388
PCDHGA2	1.56954145	2.859196872	0.491282781	1.103892085	0.868943301	1.168265582	1.033179549	1.328402013	1.567681991	0	1.56189854	0.194948776
PCDHGA3	1.209184495	2.859196872	0.139369361	0.756683909	1.163168345	1.997759332	1.078567294	1.592153953	1.887870596	0	0.639542085	0.06795233
PCDHGB1	1.209184495	1.625443936	0	0.298502911	0.49892723	0.583967078	0.607166768	0.741284766	0.987059061	0	0.354922988	0.034376206
PCDHGA8	1.56954145	3.756193403	0.857095927	1.721886704	2.106113398	1.582970968	2.221213159	2.330553545	1.788832134	1.000987817	2.373998828	0.863837985
AC008781.3	1.209184495	2.370371274	0	0.545706513	0.49892723	0	0.477624083	0.879376267	0.576348119	1.000987817	0.639542085	0
AC005740.3	1.857637945	2.859196872	1.941053492	1.505352414	2.106113398	2.389898775	2.200832497	2.06708909	1.887870596	2.323508278	1.811576162	1.707837697
SPRY4	1.56954145	4.581295808	0.935695052	2.424245652	1.960562318	1.45753067	3.156134505	1.67034523	2.563329328	0	2.943736725	0.254486842
JAKMIP2-AS1	5.403614569	9.458960203	4.646011781	5.282741499	5.648647235	5.480894292	5.023552773	5.534102376	5.232074545	5.211374982	5.186757981	6.36893823
AC011370.1	1.209184495	2.370371274	0	0.756683909	1.407434032	0.998506608	0.781979984	0.741284766	0.316765641	1.58627944	1.259776581	0.22502492
SPINK1	0	2.859196872	0	0	0	0	0.258487935	0.223936467	0.316765641	0	0	0.132847495
SCGB3A2	0	3.223651704	0	0	0.49892723	0	0.835840999	0	0	0	0.639542085	0.034376206
CARMN	0	3.514356428	0.685752981	0.298502911	0.49892723	0	0.091406156	0.223936467	0.796269811	0	0.639542085	0.591097541
SMIM3	1.209184495	5.012593868	0.935695052	0.756683909	2.574815613	0.583967078	3.822427139	0.223936467	0.576348119	0	0.354922988	0.495630324
IRGM	1.209184495	2.370371274	0.139369361	0.940708053	1.407434032	0	1.774038404	0	0.796269811	1.000987817	0	0.805318466
GPX3	5.021908635	10.77880184	4.628371802	5.412985383	5.908866159	4.019563558	9.138966238	4.765263684	4.661519982	4.702338766	4.959912446	4.166079543
SOX30	0	2.370371274	0.685752981	1.617678209	0.868943301	0.998506608	0.477624083	0.741284766	0	1.000987817	0.354922988	0.339426026
AC136424.2	0	2.859196872	0	0.298502911	1.61626914	0	0	0.741284766	0	2.001481472	0	0
MIR3142HG	1.209184495	1.625443936	0	0	0.49892723	0	0.335291622	0	0	0	0.639542085	0.100764771
ATP10B	0.727732758	3.963251821	1.391095043	1.819072448	1.407434032	1.320135839	2.116302593	1.50948079	1.442941094	1.000987817	2.294206763	2.721247818
AC008619.1	0	2.370371274	0	0	0	0	0	0	0	0	0.354922988	0
SH3PXD2B	3.348300908	6.629537791	2.015321474	3.06277113	3.743608765	4.683628363	5.394935519	1.328402013	2.067623532	1.000987817	2.655221039	1.009192805
AC027309.1	0	1.625443936	0	0	0	0	0	0	0	0	0.354922988	0.06795233
ATP6V0E1	4.501384341	5.892157495	3.973282001	4.677836544	4.322322518	4.62648915	4.828123508	4.332165092	4.315145953	5.04630927	4.659114297	4.277904476
MSX2	0	1.625443936	0	0	0	0	0.258487935	0	0	0	0	0.06795233
MXD3	0.727732758	2.859196872	1.445832814	0.545706513	0.868943301	1.45753067	1.534477484	0.879376267	1.442941094	2.001481472	1.692131879	1.439404144
PHYKPL	4.835593187	6.399424681	4.842407135	4.498732512	4.961662792	4.245096617	6.28270888	4.876654333	5.241468792	5.04630927	4.866445545	5.130302456
LINC00847	3.348300908	4.305119695	3.17192103	3.101923656	3.334793064	4.084650466	3.011509048	3.232015708	3.561148061	2.586608487	3.184058396	3.412180999
ZFP62	2.643458244	4.449806258	3.235444419	2.938503712	3.145691289	3.245254035	3.268115365	3.17950566	3.561148061	2.809047909	3.464801966	3.748759884
LINC01962	0.727732758	2.370371274	0.685752981	0.940708053	0.868943301	0.321330924	0.408212409	0.223936467	1.30638498	0	0.639542085	1.675529928
AL512329.2	0	1.625443936	0	0.298502911	0	0	0.091406156	0.741284766	0	0	0	0
AL133351.1	0.727732758	2.370371274	0.935695052	1.250479634	0.868943301	1.45753067	2.026509992	1.67034523	0.576348119	1.000987817	0.639542085	1.332952452
PXDC1	1.209184495	3.514356428	0.266453267	0.545706513	1.163168345	0.321330924	2.513334922	0.223936467	0.987059061	1.000987817	0.354922988	0.311664925
AL359643.3	0.727732758	2.859196872	0.857095927	1.617678209	1.407434032	0.806074967	1.566690014	1.005396947	1.442941094	2.323508278	0.87715679	0.56781643
PPP1R3G	0	2.370371274	0	0	0	0	0	0	0	0	0	0.132847495
AL136307.1	1.209184495	2.370371274	0.773966673	0.545706513	0.868943301	0	1.078567294	0.223936467	1.30638498	1.000987817	0.639542085	0.44541821
SNRNP48	3.679043324	5.485194599	4.063559055	4.392212561	3.787435933	4.206626724	3.774963247	3.932898032	4.204218187	4.645752201	3.789749724	3.973564525
C6orf52	0.727732758	2.370371274	0.685752981	1.250479634	0.49892723	1.698371533	1.433285653	1.328402013	1.9805448	1.000987817	1.259776581	1.413518507
EDN1	1.209184495	2.370371274	0.383243277	1.383537086	0.868943301	0.806074967	0.667822123	0.417738496	0	0	1.081114097	0.22502492
AL441883.1	0	2.370371274	0.773966673	1.103892085	1.960562318	0.583967078	0.835840999	0.741284766	0.576348119	0	0.354922988	0.419641224
RANBP9	6.474251517	7.02561573	6.453117707	6.624885991	6.462334713	6.423311207	6.697961919	6.311371489	6.521176009	6.493806125	6.408611845	6.207431764
Z93020.1	2.097668998	3.756193403	1.941053492	1.505352414	1.61626914	2.167601279	2.299973174	1.81505868	1.887870596	0	1.811576162	1.810586085
STMND1	0	1.625443936	0.139369361	0	0	0	1.247058676	0	0.576348119	0	0	0.06795233
ID4	3.252241388	8.908798831	2.845356882	5.248256626	4.464098422	1.904699758	7.637502579	2.781791649	2.884385312	3.702262852	3.760357112	1.550464129
MBOAT1	1.56954145	5.102907291	1.646114057	0.940708053	1.960562318	1.45753067	4.908870395	1.005396947	0.987059061	0	1.081114097	1.642482053
AL133268.4	1.209184495	1.625443936	0	0	0.49892723	0	0.408212409	0	0.316765641	0	0.354922988	0.254486842
HFE	1.209184495	2.859196872	0.491282781	0.756683909	0.49892723	0.321330924	2.727941517	0.588562708	0	1.000987817	0	0.419641224
BTN2A2	1.209184495	3.223651704	0.139369361	0.756683909	1.61626914	0.321330924	2.669812393	0.223936467	0.576348119	0	0.639542085	0.194948776
AL121936.1	0	1.625443936	0	0	0.49892723	0	0.091406156	0.223936467	0	0	0	0.254486842
AL358933.1	0	1.625443936	0.685752981	0.940708053	0	0.806074967	0.607166768	1.121288479	0.316765641	0	0.354922988	0.956385953
ZKSCAN8	4.370236554	5.102907291	4.397930458	4.189038848	4.593179981	4.063279441	4.681384845	4.575104792	4.315145953	4.249798594	4.472339306	4.822575009
Z98745.2	0.727732758	2.370371274	0	0.298502911	0	0.321330924	0.607166768	0.741284766	0	1.000987817	0.354922988	0.22502492
MOG	0.727732758	1.625443936	0.139369361	0.298502911	0	0	0.781979984	0.223936467	0.576348119	0	0	0.164232256
HLA-E	1.209184495	5.613635697	1.445832814	3.140041656	1.798661966	2.245568819	4.411189717	0.588562708	0.796269811	3.323705679	0.639542085	0.901572538
LINC02569	0	1.625443936	0	0.545706513	0	0	0.835840999	0.417738496	0	0	0	0.034376206
IER3	0	4.813002407	1.274965142	0.545706513	1.407434032	2.641346408	3.781840159	0.741284766	0.796269811	2.809047909	1.56189854	0.744324518
DDR1-DT	0	2.370371274	0.383243277	0	0	0	1.078567294	0.588562708	0.316765641	0	0	0.132847495
HCG22	0	1.625443936	0	0	1.163168345	0	0.543848927	0.223936467	0	0	0.354922988	0
PSORS1C1	0	1.625443936	0.266453267	0	0.868943301	0.321330924	1.534477484	0.223936467	0.316765641	0	0.354922988	0.22502492
POU5F1	0	2.370371274	0.685752981	0.298502911	1.407434032	0.806074967	0.835840999	0.223936467	0	0	0.639542085	0.658768176
AL662844.3	0	1.625443936	0	0.545706513	0.868943301	0.583967078	0.408212409	0.417738496	0	1.000987817	0	0.164232256
AL645933.2	0.727732758	1.625443936	0	0	0	0	1.206744502	0	0	0	0	0
LST1	0	1.625443936	0.266453267	0	0.49892723	0	0.091406156	0.223936467	0	0	0	0.100764771
MPIG6B	0	1.625443936	0.139369361	0.298502911	0	0.321330924	0.986317377	0.417738496	0	0	0	0.100764771
CLIC1	0	4.91624698	0.935695052	0	0	0.583967078	2.639845263	0.588562708	1.155538989	3.809188901	0	0.56781643
VWA7	1.209184495	1.625443936	0.591792141	0.756683909	0.868943301	0	0.17736446	0.417738496	0.796269811	0	0.639542085	0.366663004
SLC44A4	0	2.370371274	0.139369361	0.545706513	1.163168345	0.321330924	0.835840999	0.417738496	0.987059061	1.58627944	0	0.636562121
C2-AS1	0.727732758	1.625443936	0	0	0	0	0.335291622	0.223936467	0	0	0	0.06795233
AL662884.5	0	2.859196872	1.081107152	0.756683909	0.49892723	0.806074967	1.598198983	1.592153953	1.682490422	1.58627944	1.081114097	1.276628425
HLA-DRA	0.727732758	2.859196872	0.591792141	0	1.163168345	1.904699758	1.629034468	0.741284766	0.576348119	0	0.354922988	1.305065288
PSMB9	1.857637945	4.305119695	0.491282781	1.721886704	1.61626914	1.904699758	3.248391104	2.06708909	1.887870596	2.323508278	1.692131879	1.387159915
HLA-DMB	0	1.625443936	0.491282781	0.298502911	0.49892723	0.321330924	0.543848927	0.741284766	0	0	0	0.419641224
HLA-DOA	0	1.625443936	0.139369361	0.756683909	0.49892723	0.583967078	0.543848927	0	0	0	0	0
RING1	4.582628779	5.102907291	3.784437748	4.651688284	4.641743516	4.536299138	4.165164137	4.458742579	4.297240225	4.001851602	4.339514716	4.053259592
ITPR3	0.727732758	5.416414783	1.010232374	0.756683909	1.798661966	2.085178204	0.477624083	1.81505868	1.30638498	0	2.120022658	1.332952452
TCP11	1.209184495	1.625443936	0.139369361	0.298502911	0	0	0.543848927	0	0	0	0.639542085	0.339426026
FANCE	1.857637945	2.859196872	1.549446138	2.153160908	1.960562318	1.997759332	1.979427094	1.882312564	1.9805448	2.323508278	1.692131879	2.28042994
ETV7	0	1.625443936	0.591792141	0.756683909	1.163168345	0.321330924	0.986317377	0.417738496	0.796269811	0	0	0.034376206
CDKN1A	0.727732758	7.002338266	0.857095927	1.721886704	2.106113398	0.583967078	4.554612603	0.741284766	0.796269811	2.323508278	0.354922988	0.68063761
AL096712.2	0	2.859196872	1.213195558	0.545706513	0.49892723	0.321330924	0.781979984	0.588562708	0.316765641	1.000987817	0.354922988	0.702180474
AL121574.1	1.209184495	2.859196872	0.591792141	0.298502911	0.49892723	0.806074967	2.094372924	1.121288479	1.567681991	1.58627944	0.639542085	0.614008918
GLP1R	0	2.370371274	0.139369361	0	0	0	0.091406156	0	0.316765641	0	0	0.132847495
DAAM2	0.727732758	5.187898582	1.86275381	1.91012252	1.407434032	0.583967078	4.276472583	0.879376267	1.442941094	0	1.41873176	0.636562121
MOCS1	2.097668998	4.144288483	3.836579111	2.22585492	2.238316456	2.085178204	2.713627334	2.178311551	2.301166506	1.000987817	2.521451386	2.336608596
NFYA	3.523129401	4.581295808	3.516850471	3.248701502	3.553633458	3.282720668	3.519201725	3.746934125	3.64848249	3.809188901	4.17104313	3.928579964
MDFI	0.727732758	2.370371274	1.010232374	0	0	0	0.258487935	0.588562708	0	0	0	0.06795233
C6orf223	0	1.625443936	0.491282781	0.545706513	0.49892723	0.321330924	0.607166768	0.588562708	0.576348119	0	0.639542085	1.060134828
ENPP4	4.007984307	6.081762907	2.824851955	4.152210073	3.698408359	4.582098807	4.570585536	3.512326722	3.435815613	4.702338766	3.139090382	2.994384712
PLA2G7	0.727732758	4.144288483	0.139369361	0.545706513	1.960562318	1.698371533	0.408212409	0	0.576348119	0	0	0.06795233
C6orf141	0.727732758	1.625443936	0	0	0	0	0.17736446	0	0	0	0	0.034376206
PAQR8	0	4.91624698	0	2.153160908	0.868943301	0	1.774038404	0	0.316765641	4.001851602	0	0.366663004
ZNF451	7.046653738	7.279076095	7.019106809	6.896658171	6.931406165	6.974315334	6.930796317	7.127906649	6.913793915	7.001959539	7.030077239	7.033933561
AL646090.2	0	2.370371274	0	0	0	0	0	0.223936467	0	0	0	0.06795233
LINC02549	0	1.625443936	0	0	0	0	0.258487935	0	0	0	0.354922988	0.06795233
AL606923.2	1.857637945	5.012593868	0.266453267	0.756683909	1.407434032	0.583967078	4.370711015	1.744515679	0.796269811	0	2.717724935	0.68063761
MTO1	4.621597304	5.012593868	4.173059975	4.207106574	4.292215325	3.582223434	4.100624586	4.332165092	4.063006225	3.586772982	3.789749724	4.202437306
FILIP1	3.149326751	4.144288483	2.502199038	3.101923656	3.334793064	2.752342278	3.277877283	2.816594507	2.785098867	3.461227147	2.521451386	2.336608596
AL445465.1	0.727732758	2.370371274	0.139369361	0.298502911	1.407434032	0.806074967	0.258487935	0	0.316765641	0	1.081114097	0.283359131
HMGN3-AS1	1.56954145	2.859196872	1.334198263	1.250479634	1.61626914	0.806074967	1.930755638	0.741284766	0.576348119	0	1.56189854	1.12537474
BCKDHB	7.366397699	7.948798036	7.335868022	6.980457163	7.01673581	6.823586512	7.618420854	6.763333638	6.749027617	7.201633877	6.911411267	7.171329207
AL078599.2	1.209184495	2.370371274	0.383243277	0	0	0.998506608	0.835840999	0	0	0	0.354922988	0.100764771
TPBG	0	5.012593868	0	2.981126632	0	0	1.033179549	0.223936467	0	3.171680653	0	0.164232256
SYNCRIP	5.403614569	5.550844043	4.69202372	4.611555221	4.617666081	5.063190153	4.828123508	4.575104792	4.574995271	4.586855223	4.824457104	4.874494798
AL080284.1	0	2.370371274	0.139369361	0	0	0.321330924	0.986317377	0	0	0	0	0
UFL1-AS1	3.149326751	5.012593868	3.250897658	2.84928331	3.603523536	2.855405216	4.724854955	3.152516091	3.64848249	2.809047909	3.636405338	3.693363193
AL033379.1	0	1.625443936	0.139369361	0.545706513	0	0.321330924	0.091406156	0.417738496	0	1.000987817	0	0.034376206
AL080316.1	0	1.625443936	0	0.545706513	0	0	0.607166768	0	0	1.000987817	0	0
CRYBG1	3.348300908	5.673808024	3.382997831	2.424245652	2.574815613	2.641346408	3.381112593	3.424804648	3.64848249	3.809188901	3.464801966	3.444495732
QRSL1	4.802059587	5.344191049	4.720053376	4.454040551	4.821134442	4.105709531	4.594218167	4.413988775	4.795108317	4.0893217	4.880174449	4.768716748
SEC63	6.28088285	6.689063932	5.829960556	6.01509835	6.251634833	5.951256227	5.959352467	6.098078764	6.040481691	5.556521817	5.962590855	6.016431453
OSTM1-AS1	2.303402954	5.344191049	0.773966673	0.756683909	1.61626914	0.998506608	5.208457008	0.741284766	0.576348119	0	0.639542085	0.194948776
AL139106.1	4.415290211	5.102907291	3.935527697	4.423457742	4.230047846	4.063279441	4.659148537	4.01010277	3.783228604	3.809188901	3.98026458	3.855957917
Z95118.2	3.038502884	4.144288483	3.784437748	3.316845631	3.334793064	3.04176834	2.914719527	3.33162811	2.977276606	3.323705679	3.668405889	3.460385661
ARMC2-AS1	0	2.370371274	0.139369361	0.298502911	0.49892723	0.321330924	0.781979984	0.223936467	0.576348119	0	0.354922988	0.366663004
DDO	0.727732758	3.223651704	0.266453267	0.545706513	0.49892723	0.583967078	3.023163616	0.417738496	0.316765641	0	0	0.034376206
CDK19	6.352127272	6.879960215	5.401882488	6.147301084	6.211980506	6.287068744	6.494275466	5.787559289	5.742666606	5.956139436	5.820295004	5.601478116
AMD1	5.705167709	6.746231016	5.04213731	5.908715676	5.740701478	6.249716333	5.64735723	5.774341868	5.945962568	5.645791675	5.50296232	5.703139346
LINC01268	0	3.756193403	0.383243277	0.298502911	0	0.321330924	1.122570567	0.223936467	0	0	0	0.254486842
GJA1	0	5.787109676	0.935695052	1.250479634	0	0.321330924	2.810966478	0.223936467	0.316765641	0	1.081114097	0.520095882
FABP7	2.918452134	6.773986933	2.601976359	1.721886704	3.145691289	2.389898775	5.664202838	2.947972514	2.785098867	1.000987817	2.521451386	2.683838337
AL445259.1	1.56954145	7.460833932	1.646114057	0.940708053	2.847482939	0.806074967	6.484824011	1.328402013	0.987059061	0	1.081114097	0.393395281
TPD52L1	3.523129401	7.157904927	1.549446138	4.611555221	4.711654808	4.282567286	3.248391104	2.633523001	1.567681991	1.58627944	1.921883047	0.825089894
LAMA2	3.947924168	9.947462259	4.674940748	2.981126632	5.285806754	3.167269013	8.714035589	4.15312404	6.62889739	3.171680653	4.078805073	3.593149254
AL024497.2	0	1.625443936	0	0.545706513	0	0	0.258487935	0	0	0	0	0
LINC01312	0	1.625443936	0.266453267	0	0	0.583967078	0.335291622	0	0	0	0.639542085	0.194948776
AL355881.1	1.209184495	4.305119695	0.139369361	0.545706513	1.407434032	0	0.17736446	0.741284766	0.796269811	3.001728236	1.41873176	0.06795233
LINC01010	0	3.756193403	0.935695052	0.545706513	0.868943301	0.321330924	0.887763349	0.417738496	0.576348119	0	0.354922988	0.470742707
CT69	0.727732758	2.370371274	0.935695052	0.545706513	1.798661966	0.321330924	0.477624083	0	0.316765641	0	0.354922988	0.419641224
MTFR2	0	1.625443936	0.857095927	0.545706513	0	0.321330924	0.477624083	0.879376267	0.316765641	0	0	0.470742707
AL050338.2	0.727732758	1.625443936	0	0	0.49892723	0.321330924	1.286276882	0.223936467	0	1.000987817	0	0.06795233
ADAT2	2.78749741	4.305119695	2.309036007	2.704168219	3.448358738	2.752342278	3.177151841	2.746128427	2.502118303	3.171680653	3.464801966	2.813212699
[truncated: 12,392 more rows]
