# Supplementary material for: Single-cell analysis of the epigenome and 3D chromatin architecture in the human retina
Source: Sci Adv. 2026 Jul 23;12(30):eadv9162. doi: 10.1126/sciadv.adv9162 (PMC13394472; doi:10.1126/sciadv.adv9162)
Supplement: Supplementary file 2 — Tables S1 to S15 [file sciadv.adv9162_tables_s1_to_s15.zip › Tables_revision1/table S2.csv]

cell type	marker genes	marker genes	marker genes
Rods	PDE6A	RHO	NR2E3
OFF cone bipolar	GRIK1
Müller glia	RLBP1
ON cone bipolar	GRM6
Rod bipolar	GRM6	PRKCA	NIF3L1
Cones	ARR3	OPN1LW
GABA-amacrine	GAD1	GAD2
Horizontal	ONECUT1	ONECUT2	LHX1
Gly-amacrine	SLC6A9
All-amacrine	SLC6A9	GJD2	CALB2
retinal ganglion cells (RGCs)	NEFL	NEFM	SLC17A6
Astrocytes	GFAP	PAX2
Microglia	HLA-DRA	C1QA
