# Supplementary material for: Single-cell analysis of the epigenome and 3D chromatin architecture in the human retina
Source: Sci Adv. 2026 Jul 23;12(30):eadv9162. doi: 10.1126/sciadv.adv9162 (PMC13394472; doi:10.1126/sciadv.adv9162)
Supplement: Supplementary file 2 — Tables S1 to S15 [file sciadv.adv9162_tables_s1_to_s15.zip › Tables_revision1/table S1.csv]

Sample.ID	Donor.ID	Age	Gender	Ethnicity	Eye	Region	Tissue used	Known diseases	Time of Enucleation	Storing tissue	Gloucoma	Diabetic retinopathy	Retinal degeneration	Cancer history	Experiment performed	Number.of.Nuclei.Sequenced for 10X multiome
W4129-22008333	1	21Y	Male	Caucasian	Right Eye	Temporal	Macula and Perimacula	None reported	2hrs 9min	Flash frozen	No	No	No	None	10X multiome, snm3C	3457
						Temporal	Peripheral Retina								10X multiome, snm3C	5874
						Temporal	RPE								10X multiome, snm3C	5138
W4129-22008347	2	27Y	Male	Caucasian	Right Eye	Temporal	Macula and Perimacula	None reported	1hr 35min	Flash frozen	No	No	No	None	10X multiome, snm3C	9437
						Temporal	Peripheral Retina								10X multiome, snm3C	6465
						Temporal	RPE								10X multiome, snm3C	5806
W4129-13021711	3	43Y	Male	Caucasian	Left Eye	Temporal	Macula and Perimacula	None reported	56min	Flash frozen	No	No	No	None	10X multiome, snm3C	4717
						Temporal	Peripheral Retina								10X multiome, snm3C	4280
						Temporal	RPE								10X multiome, snm3C	7232
