# Supplementary material for: Single-cell analysis of the epigenome and 3D chromatin architecture in the human retina
Source: Sci Adv. 2026 Jul 23;12(30):eadv9162. doi: 10.1126/sciadv.adv9162 (PMC13394472; doi:10.1126/sciadv.adv9162)
Supplement: Supplementary file 2 — Tables S1 to S15 [file sciadv.adv9162_tables_s1_to_s15.zip › Tables_revision1/table S8.tsv]

This table shows the value of Fig.3g, which includes 142 known TF motifs are enriched within the cCREs discovered from one or more of the 12 cell types from retina and macula tissues. We performed both de novo and known motif enrichment analysis using Homer (v4.11.1). For cCREs in the consensus list, we scanned a region of �� 250 bp around the summit of the element. Randomly selected background r…
motif	Rods	Muller_glia	Cones	Rod_bipolar	OFF_cone_bipolar	ON_cone_bipolar	Horizontal	Gly_amacrine	GABA_amacrine	All_amacrine	Astrocyte	RGC	type
ETS	2.091370113	3.876395828	4.261975404	4.775756487	4.313212319	4.618086411	4.902307417	5.044714608	4.830710862	5.799092654	5.712411801	5.679489782	All_amacrine
Pknox1	2.788708104	4.199905058	3.727859754	4.160756328	3.684118137	4.039184151	3.763058852	4.022132228	4.206333064	4.460722282	3.693369359	4.06731589	All_amacrine
PBX1	2.249711603	3.717952702	3.513930652	3.562465529	3.378610883	3.415428964	3.63072054	3.545009084	3.853334009	3.988984047	3.069911672	3.747384183	All_amacrine
NFY	2.883123329	5.501666291	4.677490848	5.093750201	5.121580188	5.2907891	5.733341277	5.751619804	5.305789381	6.066340082	6.443813241	6.237738516	Astrocyte
Sp1	4.367674128	4.82350218	4.846546506	4.888090941	5.164214382	5.104732617	5.536546555	5.395444077	5.242804657	5.81978615	6.295266001	6.270232002	Astrocyte
Sp5	4.012772909	5.574812093	4.945918979	5.358471289	5.574812093	5.352805552	5.713732806	5.534574557	5.434158589	5.682218297	6.202535517	5.900992644	Astrocyte
KLF1	3.842458542	4.572646994	4.302577501	4.478586034	4.983606622	4.768988271	5.238567362	5.038250461	4.51601105	5.320567975	6.122054117	5.96870756	Astrocyte
Elk4	2.724579503	4.841822087	4.764734756	5.343768629	4.86753445	5.160777953	5.164214382	5.423627558	5.325446034	5.883600901	5.971771914	5.878295849	Astrocyte
Fli1	1.255046075	5.303802297	4.599554447	5.231643233	4.808927024	5.087596335	5.054333149	5.408963887	5.400873955	5.615315493	5.916202063	5.659482216	Astrocyte
Elk1	2.26995859	4.603969465	4.588125751	5.155024197	4.699570861	4.987025428	5.004617222	5.376203905	5.224670826	5.780434826	5.914853445	5.81711116	Astrocyte
Ronin	4.023385473	4.456089963	4.757032535	4.952299717	5.229503051	5.150397236	5.52744299	5.365508616	5.080783054	5.679831254	5.878295849	5.822454004	Astrocyte
GFY-Staf	3.681351188	4.181744753	4.670957927	4.88204406	4.973279508	5.088830142	5.2907891	5.314682721	4.789157022	5.664695086	5.812337881	5.796361656	Astrocyte
Sp2	3.282789151	4.90823336	4.216562195	4.573576314	4.895598484	4.619073091	5.002603122	4.945207489	4.632785353	5.062595033	5.758586267	5.559912104	Astrocyte
KLF5	3.337192052	4.151826998	3.846737539	4.195847648	4.668144985	4.478586034	4.831508628	4.565285252	4.051784948	4.761318868	5.698769933	5.547128665	Astrocyte
GFY	2.91506437	4.064057161	4.220683484	4.828313737	4.875197323	4.919250732	5.001930853	5.067645549	4.727387819	5.356114465	5.618224586	5.610204128	Astrocyte
GABPA	1.55350228	4.765586907	4.034063631	4.523851665	4.244487221	4.527100531	4.699570861	5.025195445	4.891100725	5.395897695	5.60653709	5.430660554	Astrocyte
Klf9	3.788724789	4.547752915	4.327042326	4.484696033	4.742320024	4.590259573	4.978800571	4.785823686	4.696837375	5.207845463	5.590986981	5.574432803	Astrocyte
ETV4	1.516225531	4.83786795	4.227855121	4.859812404	4.197652974	4.734442522	4.557239652	5.08264583	4.816241156	5.404477562	5.563370321	5.409858741	Astrocyte
KLF14	3.043092845	5.463407986	4.348340577	5.073923033	5.317139121	5.09436351	5.02322241	4.979488565	4.973279508	4.804021045	5.514234873	5.129898715	Astrocyte
KLF6	3.645188765	4.472895147	3.862832761	3.791436042	4.224348909	4.302848137	4.582003908	4.34094419	3.962906216	4.586191219	5.505331536	5.504518197	Astrocyte
YY1	2.576421759	1.85582913	3.866607142	3.670460869	3.614694556	4.099829492	4.24563401	4.182965754	4.321612928	5.212214667	5.249652195	5.079539273	Astrocyte
CRE	3.060583246	5.015291106	4.028560822	4.805659047	4.51008998	4.597037203	4.765586907	4.936629881	5.163642463	4.989752083	5.22359382	4.894101478	Astrocyte
TFE3	3.035914063	4.794963758	4.359269648	4.492561242	4.537854479	4.526018748	4.744932128	4.665324109	4.550925171	4.92289638	4.923623917	4.43627805	Astrocyte
E-box	3.109060959	4.126811752	3.762594492	4.215529213	4.170533701	4.256463412	4.38564508	4.333098961	3.936910721	4.620058798	4.841822087	4.367800927	Astrocyte
GFX	1.497388409	2.213972435	2.481567749	3.261935314	3.093766014	3.202339856	3.041661205	3.443618098	2.874693945	3.787592927	4.330338526	4.257596556	Astrocyte
ZBTB33	2.243259627	1.450207687	2.049755231	2.613006652	2.214518614	2.532902848	2.474856314	2.307572635	2.708050201	2.981633349	4.069539443	3.422958873	Astrocyte
RFX	1.522790106	5.874649793	4.224495247	5.590240433	5.302309388	5.221976133	5.519859636	5.999928626	6.022478601	5.439382807	5.195730778	4.505681287	GABA_amacrine
X-box	1.357122984	5.677096209	3.773450356	5.284218442	5.111987788	4.92289638	5.372496765	5.786590586	5.859645972	5.021245473	4.785823686	3.742894042	GABA_amacrine
Pbx3	3.404857342	4.183880528	4.076519977	4.371471121	3.884446238	4.373238129	3.851635855	4.026957544	4.423048609	4.392348184	3.499835352	4.119524861	GABA_amacrine
PAX5	1.456286733	2.029988658	1.616413526	2.766319109	1.463486857	2.012633781	1.943908146	2.953868069	3.157000421	2.519308077	2.590017134	2.239751784	GABA_amacrine
E2F4	2.481567749	4.207673248	4.349245145	4.405254761	4.414372811	4.552823706	4.324000197	4.886582645	4.666265285	4.844187086	4.650143552	4.829113417	Gly_amacrine
E2F3	2.780060737	4.313078405	3.933588783	4.086144366	4.447814375	4.469808548	4.223030903	4.511738241	4.159507888	4.132121927	4.117409835	3.981735618	Gly_amacrine
Zfp57	1.528878405	3.026261479	2.735016649	2.84549061	3.442339325	2.964241606	3.304319307	3.759570882	3.362802994	2.643333886	3.441058915	3.337192052	Gly_amacrine
MITF	4.348340577	5.508983396	4.600258142	4.955827058	5.071416766	4.997212274	5.540871311	4.85903691	5.180096735	4.943069975	4.864452784	4.182965754	Horizontal
ERRg	3.527536304	4.170996914	3.386760334	3.840956557	3.583241122	3.521052343	5.149817358	3.226050029	4.167749907	3.920982747	1.328930044	1.690833551	Horizontal
CTCF	9.134214982	9.224243277	9.136370852	8.890135108	8.961750799	8.895355617	8.657824321	8.627123251	8.730851904	7.922623574	7.303843225	5.601749749	Muller_glia
Lhx2	2.511223958	8.675222056	5.298317367	4.860587298	4.981549713	4.750135956	6.141607206	6.020052004	5.289781036	4.635699391	5.509388337	1.776307365	Muller_glia
BORIS	8.569406063	8.657650544	8.554681636	8.24617156	8.34877454	8.206583614	8.052933037	7.953669779	8.009030685	7.218176838	6.589476533	4.992471323	Muller_glia
Lhx1	3.512738756	8.567886306	5.404477562	5.161924742	5.382658515	5.020585625	6.109914027	5.996949477	5.522260598	4.663439094	5.309257307	2.032873906	Muller_glia
LHX9	3.557060879	8.558335135	5.583496309	5.38357721	5.468060141	5.223054882	6.269664304	6.101215411	5.574812093	5.07704706	5.753841675	3.485232111	Muller_glia
DLX2	3.425889994	8.515391569	5.571012697	5.699774453	5.795145481	5.542047551	6.337887115	6.245719093	5.79818315	5.117993812	5.691709893	2.587764035	Muller_glia
En1	4.030694535	8.485083137	5.943324172	6.098972755	6.233429853	6.005860427	6.586447479	6.393590754	6.113460916	5.676411278	6.162893663	4.736198448	Muller_glia
Lhx3	3.942164162	8.422882512	5.815025653	5.919699981	6.142252436	5.735281142	6.368358698	6.227129379	5.845571347	5.214935758	5.687314282	3.602231647	Muller_glia
DLX1	3.058237479	8.377471248	5.437644432	5.550631295	5.712081277	5.570631962	6.352629396	6.159729437	5.653891705	4.833898116	5.484796933	2.69597762	Muller_glia
Nkx6.1	3.656872658	8.149312844	5.56221891	6.265301213	6.004380772	5.832468816	6.215807379	6.102111067	5.693058511	4.757032535	5.287761853	3.104586678	Muller_glia
Isl1	3.751619484	7.916078096	5.430222437	6.062155975	5.56221891	5.672979566	5.847016643	5.794841206	5.710095837	4.768988271	5.050496828	3.431726587	Muller_glia
NF1	3.720378121	7.820439515	3.094672221	5.056245805	5.21384821	4.875960391	5.043425117	5.256974403	4.251633171	4.324927043	5.226284164	1.577947245	Muller_glia
Nanog	3.864931398	7.281385664	5.260096154	6.128614385	5.844123959	5.743003188	5.828062875	5.719327686	5.521460918	5.211124155	5.07704706	4.029094677	Muller_glia
RORgt	5.204006687	7.182352112	5.532994154	6.155070386	6.740046435	6.519884479	6.721184708	6.225548038	6.437911637	5.478135793	4.18235544	3.875566468	Muller_glia
RORg	5.039546638	7.122866659	5.511814541	6.175035323	6.681105588	6.464120905	6.749931194	6.296003737	6.385194399	5.564903476	4.301358732	4.143769446	Muller_glia
RORa	4.863680881	7.047517221	5.440684608	6.131226489	6.719978872	6.466611178	6.593866114	6.151881269	6.362510728	5.348059458	4.161691636	3.941775964	Muller_glia
Sox6	1.751978599	7.010311867	3.240637317	4.683056725	4.127618139	3.805328267	4.611152258	4.520809837	4.437343075	3.700808025	4.931592087	1.468104736	Muller_glia
Tgif2	4.491777499	6.791221463	5.338499156	6.287300784	6.192566968	6.250747145	5.863631176	5.870990394	6.103899976	5.333201768	4.430221384	3.575710756	Muller_glia
Smad3	3.635742356	6.706862337	4.951592753	5.693732139	5.727173427	5.396804313	5.336094731	5.548297572	5.614586896	4.737075257	4.890349128	3.905401129	Muller_glia
THRb	4.795790546	6.691959665	5.27504874	5.551796118	5.557214088	5.195730778	5.811140993	4.956531035	5.382198851	4.434144589	3.371081758	2.300783471	Muller_glia
Foxo1	3.301008654	6.638305975	4.931592087	5.599902344	5.619675965	5.674353664	5.092522454	5.545177444	5.489763831	4.74927053	4.31200645	2.939690883	Muller_glia
NFIL3	2.559550193	6.575494163	4.34536265	5.836271658	5.789654314	5.738505911	5.674696894	5.681536866	6.102334856	5.398615088	5.356114465	4.611152258	Muller_glia
Fos	1.452784102	6.546785411	3.311272674	4.49132937	4.129550818	4.188896879	4.568506202	4.57037168	5.445443431	4.254051208	4.740574823	1.34911157	Muller_glia
HLF	2.033266705	6.528104106	3.652734007	5.614586896	5.400422589	5.514234873	5.376666333	5.415655859	5.792098556	4.637637376	4.687671407	3.142858338	Muller_glia
Tgif1	3.632838063	6.441743671	4.887337078	5.9553191	5.817408735	5.833933159	5.702448252	5.50411128	6.029723259	4.835487941	3.933588783	3.424262655	Muller_glia
AP-1	1.947195038	6.435027944	3.246490992	4.753590191	4.256321678	4.166355098	4.620058798	4.821893169	5.456602346	3.991942629	4.716711561	1.524097865	Muller_glia
Foxo3	1.725619667	6.333101992	3.978372386	5.009301071	4.883559212	5.027164596	4.441591872	4.587311668	4.939497266	3.883829271	3.098740024	1.523444199	Muller_glia
Mef2b	2.254969239	6.267769647	4.965637928	6.248042875	5.682218297	5.699104885	6.047372179	5.894678278	6.026107491	4.850466542	3.581294243	3.295836866	Muller_glia
Meis1	4.562262685	6.229890722	5.288771954	5.867883485	5.753841675	5.894402834	5.509793113	5.56221891	5.959199587	4.8978398	4.090001813	3.511545439	Muller_glia
Atf7	1.846721027	6.197868774	3.888959066	4.897093253	4.832305759	4.871373227	4.869839484	5.138735297	5.321056854	4.891100725	5.256974403	4.634728988	Muller_glia
Atf1	2.093221165	6.167306825	4.222737777	5.328846572	5.237505227	5.28675073	5.097424424	5.192956851	5.583120298	5.287256419	5.281679725	4.886582645	Muller_glia
BMYB	3.198264871	6.155494834	4.69501089	5.56872611	5.37296091	5.553347107	5.468481993	5.259576538	5.372496765	4.732683506	4.86753445	4.208119576	Muller_glia
AMYB	3.228430038	6.108135854	4.620058798	5.307772525	5.254887809	5.199049365	5.409858741	5.185148668	5.213303992	4.705015521	4.964940335	4.160756328	Muller_glia
MafB	4.215529213	6.062155975	4.425445255	4.552612935	4.846546506	5.013963084	4.568091178	4.686750173	4.97535348	3.910822285	3.741709068	1.617009178	Muller_glia
Bapx1	3.580737295	6.036437913	4.277082699	4.97742316	4.674696249	4.901564199	4.442886523	4.545314019	4.921439715	3.115735066	3.565581238	2.496505786	Muller_glia
MYB	2.678278043	6.013959625	4.573473099	5.245443877	5.121580188	5.261134575	5.230573714	5.05751888	5.234312037	4.664382046	4.885072071	4.579749809	Muller_glia
c-Jun-CRE	1.695799078	6.004874234	3.478158423	4.517758729	4.374750226	4.572646994	4.459219131	4.730921391	4.726502471	4.626931678	5.093136516	4.259152537	Muller_glia
Smad2	3.499533282	5.990964422	4.282206299	5.215479088	5.090678002	4.911183215	4.630837933	4.917788744	4.886582645	3.899747975	4.01259206	2.087533712	Muller_glia
Smad4	3.185112195	5.980656348	4.122608027	5.147494477	4.957937505	4.757032535	4.510419849	4.651099118	4.611152258	3.504355474	3.396519792	1.778336449	Muller_glia
Bcl11a	4.925803359	5.959715849	4.982921456	5.186826991	5.405376439	5.265277512	4.677490848	4.992471323	4.945918979	4.49635928	3.951051392	1.41317969	Muller_glia
Rfx6	2.824350657	5.939381467	4.018363041	4.691347882	4.952299717	4.206779992	4.662495253	4.834693344	4.930148043	4.355810988	4.111037785	3.040705639	Muller_glia
Rbpj1	1.245882207	5.938327449	4.300680995	4.438288814	4.676560182	4.274023742	4.400112102	4.931592087	4.718498871	4.402441819	4.147569323	3.561046083	Muller_glia
MafA	4.356580613	5.937800023	4.287715955	5.085124146	5.341376856	5.145748768	5.132852927	5.17501915	5.205653682	4.416548827	4.292101927	2.683074215	Muller_glia
COUP-TFII	4.477564061	5.897703167	4.914858339	4.872139217	5.129306824	5.044714608	5.538121359	4.600961341	4.662495253	4.302848137	2.681021529	2.186500614	Muller_glia
FOXK2	1.850499964	5.874930731	3.643620548	4.641502115	4.519285447	4.658710953	4.303929949	4.607168189	4.549128795	3.619529376	3.233567374	2.059366377	Muller_glia
Rfx5	3.092858984	5.865901324	4.307168381	5.269917892	5.11559573	4.99518319	5.149237144	5.411199524	5.473949935	5.038898759	4.90823336	4.095344063	Muller_glia
Nkx2.5	4.238444906	5.83305481	4.846546506	4.936629881	4.767289035	4.788324729	4.236856344	4.181133692	4.680277658	2.855895328	3.69262244	2.735665368	Muller_glia
RARa	3.78328013	5.805737197	4.504465482	4.275971433	4.339771322	4.401951803	4.771531723	3.824502408	4.164647686	4.204991082	3.229617921	2.793003907	Muller_glia
Gfi1b	2.947591898	5.796969189	4.798266816	5.635503634	5.634075062	5.772997544	5.264760583	5.164214382	5.202907182	4.769836808	4.48863637	3.644927567	Muller_glia
Nkx3.1	3.398192873	5.764250221	4.171614198	4.6121458	4.318953706	4.25830412	3.723039306	3.937300813	4.302171409	3.185112195	3.637322967	2.832624936	Muller_glia
Nkx2.1	4.480060375	5.707774496	4.880526609	4.641502115	4.53227686	4.508879526	4.241614481	4.256605125	4.871373227	3.117949906	3.642049867	2.932259851	Muller_glia
Bach2	2.922623802	5.693058511	2.716018371	3.841600541	4.173617743	3.803323589	4.389870789	3.947583181	4.835487941	3.280535205	4.528073136	1.723659057	Muller_glia
Rfx1	2.537657215	5.644739934	3.883211924	5.18961795	4.939497266	4.700480366	4.955122584	5.637998734	5.613493003	4.911919321	4.916324615	4.098170567	Muller_glia
Nkx2.2	4.285240366	5.636573725	4.694096395	4.952299717	4.684905154	4.878246106	4.116758157	4.237145361	4.82350218	3.541538866	3.649098584	2.939161922	Muller_glia
Maz	2.029988658	5.53417969	4.269977131	4.936629881	5.220355825	4.948050419	4.662495253	4.684905154	4.645351976	4.230476737	4.923623917	4.084294226	Muller_glia
NFE2L2	3.058707073	5.533784668	3.248434627	2.677590994	2.91993056	3.253856794	4.034063631	3.460723361	4.115616697	3.316728225	4.352983949	1.751111071	Muller_glia
Usf2	4.153713494	5.502889532	4.750135956	4.857484115	4.999911331	4.963543687	5.212759478	4.949468859	4.903792198	5.144583267	5.132262782	4.416186486	Muller_glia
Bach1	2.623218266	5.475626382	2.444084655	3.509752788	3.222867846	3.254628995	4.124065164	3.403860499	4.401461547	2.834976495	4.218772141	1.757857918	Muller_glia
BMAL1	4.511079263	5.472270674	4.601362948	4.836281907	5.033700567	4.899331225	5.004617222	4.855928904	4.784988613	4.533459338	3.400196881	2.835563521	Muller_glia
ZNF711	2.852439104	5.442850517	1.631590717	2.396985768	1.838165842	1.994155947	3.19703913	3.172203417	2.883123329	2.951257783	4.078892458	3.162093811	Muller_glia
Brn1	2.990217093	5.412538511	4.334803991	4.213460043	4.011506284	4.573266637	4.740574823	4.744062185	4.759606539	3.975936331	3.716494621	1.796747011	Muller_glia
NPAS	4.187986685	5.296315364	4.362078997	4.741447804	4.945918979	4.80811103	4.806477043	4.744932128	4.743191484	4.493568009	3.261552099	2.690564887	Muller_glia
ZNF264	1.60743591	5.099256486	3.382014562	3.182626692	3.431726587	3.385745277	3.618993327	3.565581238	3.575430762	2.91993056	3.262701304	1.756822899	Muller_glia
USF1	4.060615409	5.048573133	4.096508885	4.249066507	4.527424837	4.442415935	4.819474789	4.548070594	4.584355046	4.530769863	4.642465971	3.800867956	Muller_glia
ZNF341	3.912622826	5.034351821	3.641525758	4.597440388	4.869839484	4.729156166	4.320815904	4.516885271	4.520047933	4.063713519	3.374511116	2.518502599	Muller_glia
EAR2	2.771963527	4.998562713	3.441058915	3.378269877	3.826029292	3.625939654	4.748404354	3.18428438	3.431079756	3.372111801	1.870108436	2.043814364	Muller_glia
MNT	3.988613608	4.896346148	4.215381557	4.478131953	4.732683506	4.5865988	4.376134309	4.621043535	4.237289838	4.292785501	3.128075461	2.64900766	Muller_glia
Tcfcp2l1	3.342154841	4.848900371	3.609024229	3.583241122	3.414442608	3.65790465	3.17971911	3.420346201	3.811760583	3.188828904	3.29694736	2.157443707	Muller_glia
SPDEF	1.383540573	4.81866736	3.085115835	4.438997531	3.983599204	4.362078997	3.996180313	4.650143552	4.218330542	4.480513581	4.602065371	4.350019839	Muller_glia
n-Myc	4.471067201	4.812184355	4.160600358	3.817492522	4.248209487	4.086984208	3.988243031	4.060098123	4.073801661	3.784416881	3.541538866	3.054472769	Muller_glia
Max	4.186315841	4.804840381	3.786459782	3.761897547	4.580877493	4.499587423	3.993049844	4.26633516	4.265492818	4.12131101	3.461037382	2.834389123	Muller_glia
CLOCK	3.912023005	4.794963758	4.076180592	4.048649603	4.242189689	4.370965687	4.527640983	4.362716386	4.469350463	4.190412031	4.066802059	3.811539467	Muller_glia
Tbr1	3.126321843	4.724729421	3.915417238	3.828641396	4.143769446	4.386392092	3.546739687	4.154341536	3.88094505	2.613006652	1.285368443	1.468795583	Muller_glia
Oct4	2.074429	4.597037203	4.12049952	4.427238977	4.146146061	4.328493993	4.359141762	4.316554344	4.561949484	4.162314689	3.440418095	1.386294361	Muller_glia
ZNF189	2.236124726	4.564139836	2.549445171	3.900962058	3.724246598	3.774827766	3.916015027	4.08142817	4.081596989	2.90416508	3.180550711	1.444563269	Muller_glia
E2F6	2.855895328	4.473465695	3.903990834	4.09700768	4.325191698	4.065430552	4.213903797	4.308245532	3.945457782	3.963096276	3.533394551	3.627801605	Muller_glia
Egr1	2.220724067	4.416548827	3.014554028	3.471034341	3.769998505	3.594294012	3.012589391	3.269568939	3.716494621	1.817427216	3.043092845	1.609837832	Muller_glia
c-Myc	3.815952537	4.39592954	3.768383555	3.518387649	3.843958275	3.74265716	3.667144962	3.669696635	3.846096855	3.680090948	3.656097965	3.24220165	Muller_glia
bHLHE41	3.536019607	4.389374572	3.606584211	3.994524227	3.581015808	3.374853406	3.572345638	4.02463715	3.960241578	4.150724896	3.850360345	3.536019607	Muller_glia
NPAS2	4.171614198	4.373238129	3.788724789	4.131640347	4.257738109	3.950666629	3.543853682	4.298916728	3.746676553	3.286908235	2.532902848	2.584751985	Muller_glia
bHLHE40	3.458207636	3.968781339	3.481855285	3.066656612	3.557060879	3.628864022	3.126321843	3.516013056	3.616846251	3.668421612	3.803546529	3.54327548	Muller_glia
Egr2	2.863913699	3.229617921	1.960798762	2.406043801	2.97603964	2.32630162	2.418588769	1.90850493	2.814210397	2.020222182	3.091951131	2.951780386	Muller_glia
GSC	7.730174795	7.063903961	8.062117583	8.178358166	8.204945165	8.028129059	5.971771914	6.620606398	6.515897174	5.745244264	5.001258132	3.654805474	OFF_cone_bipolar
SCL	5.168777995	6.800615403	5.472690753	6.720099521	6.930494766	6.657497435	5.65248918	6.254981993	6.151242223	5.152134856	3.387774361	1.957697547	OFF_cone_bipolar
Ap4	4.468777561	6.208388799	4.454928523	6.447464329	6.646000829	6.302069374	5.177279038	6.285252938	5.542830944	5.684259808	3.367640598	2.110940209	OFF_cone_bipolar
TRPS1	4.904533763	5.539693686	5.482304203	5.861640559	6.156767099	5.927992124	4.594008121	4.55240212	4.812997033	3.952204795	3.021887231	1.524315659	OFF_cone_bipolar
Tbx5	3.527536304	4.388008706	4.063713519	4.291417886	4.138042417	4.416669578	2.089144317	4.108247467	4.016563185	3.115291509	1.392773327	1.78791877	ON_cone_bipolar
E2F	1.265256033	2.57261223	3.558770769	3.316728225	3.091951131	3.851423383	3.089677886	3.545297726	3.567558919	3.69535842	2.973997781	3.614425268	ON_cone_bipolar
KLF3	4.233381604	4.178532513	4.529907701	4.698660529	4.865994804	4.80073697	5.208939555	5.10291057	4.824305716	5.413430174	5.884992303	6.021993752	RGC
ELF1	2.156402583	3.969914484	4.159039321	4.780802755	4.378269586	4.592591404	4.870606649	5.199601394	4.74927053	5.703115586	5.70511492	5.707442435	RGC
NRF	3.244153632	2.851861903	3.994708372	4.341985585	4.091172871	4.249637447	4.411221293	4.26955758	4.317221411	5.229503051	5.304796333	5.513831891	RGC
NRF1	3.328268202	2.624668592	3.896503194	4.0476023	3.923753928	4.17407953	4.35850209	4.236133434	4.277499105	5.229503051	5.156753802	5.415211118	RGC
Klf4	3.581850881	2.684440335	3.663305203	3.416414347	3.697839195	3.540379446	4.187531277	3.90459549	3.08282698	4.292785501	4.80811103	5.120386158	RGC
ZNF143|STAF	2.009689453	4.298916728	2.791165108	4.251490751	4.106767082	3.776432351	4.40366581	4.057161771	3.838591727	4.236422661	4.512945242	4.674696249	RGC
KLF10	3.330774917	3.633366744	3.521347983	3.48216274	3.72231423	3.664842876	3.869324251	3.855875845	3.21647294	3.854393893	4.347952654	4.395806258	RGC
E2F7	1.827930666	2.859339649	3.418382206	3.17010566	3.09421922	3.266903794	3.096482177	3.321432413	3.307985	3.396519792	3.217274544	3.660222745	RGC
E2F1	2.157674921	3.280911216	3.096029995	3.101442728	3.113959655	3.266522478	2.663749942	3.500741012	3.128951117	3.328268202	3.111290614	3.600321427	RGC
Otx2	7.731930722	6.784457063	8.04462628	8.189799619	8.178638789	8.051022208	5.785669634	6.482495544	6.384350873	5.675383	4.639571613	3.474757585	Rod_bipolar
CRX	7.351158226	6.924612396	7.828038032	7.977281987	7.958227192	7.864804003	5.883600901	6.461311914	6.425679069	5.81263688	5.195176608	4.282758633	Rod_bipolar
Pitx1	6.183736435	6.943122423	7.088408779	7.446585099	7.33171497	7.34536484	6.211001603	6.363200502	6.428751268	5.589866951	5.126342102	4.028560822	Rod_bipolar
Mef2d	4.300952145	5.914313488	5.384953673	6.436150368	6.022720937	6.049969276	6.230481448	5.948296052	6.179602489	4.825910853	3.355153443	3.15912582	Rod_bipolar
Mef2c	2.927988621	5.752890049	4.872139217	6.327936784	5.891644212	5.83802195	6.061923011	5.836563586	6.100318952	4.479606963	3.058707073	2.927453433	Rod_bipolar
Mef2a	3.06105174	5.695078034	4.819474789	5.949860997	5.513831891	5.43677411	5.785055195	5.493472881	5.68085497	4.628886713	2.583242551	2.926382195	Rod_bipolar
TATA-Box	2.635479508	5.193512252	4.669083512	5.599532453	5.235377567	5.50411128	4.821893169	4.914858339	5.029784113	4.118386557	4.278747285	3.133317937	Rod_bipolar
Foxh1	3.325395668	5.201255654	4.348728349	5.292299294	5.001258132	4.726502471	4.547223226	4.1765388	4.630837933	3.882182163	3.214867803	1.849556568	Rod_bipolar
CTCF-SatelliteElement	4.653007515	4.982921456	4.95088529	5.02585226	4.907494535	4.822697999	4.754451889	4.915591745	4.488299234	3.395514599	3.697591395	2.401525041	Rod_bipolar
Arnt:Ahr	2.160791087	4.577387805	3.929666441	4.58108239	4.21582446	4.407816206	3.559340083	4.498697941	4.093677673	4.016383021	3.248046202	3.194583132	Rod_bipolar
