# Supplementary material for: Single-cell analysis of the epigenome and 3D chromatin architecture in the human retina
Source: Sci Adv. 2026 Jul 23;12(30):eadv9162. doi: 10.1126/sciadv.adv9162 (PMC13394472; doi:10.1126/sciadv.adv9162)
Supplement: Supplementary file 2 — Tables S1 to S15 [file sciadv.adv9162_tables_s1_to_s15.zip › Tables_revision1/table S4.csv]

cell type	marker genes	marker genes	marker genes	marker genes
RPE	RPE65	BEST1	TRPM1
Schwann	SCN7A	NCAM1
Melanocytes	MLANA	PAX3
T/NK cells	CD2	SKAP1
Macrophages	AIF1	F13A1
Mast cells	KIT	NPSR1
Pericytes	ACTA2	RGS5
Endothelial	ICAM2	VWF	CD34
Fibroblasts	IGF2	PLA2G2A
VSMC	MYH11	MYLK	HTR2C
