# Supplementary material for: Single-cell analysis of the epigenome and 3D chromatin architecture in the human retina
Source: Sci Adv. 2026 Jul 23;12(30):eadv9162. doi: 10.1126/sciadv.adv9162 (PMC13394472; doi:10.1126/sciadv.adv9162)
Supplement: Supplementary file 2 — Tables S1 to S15 [file sciadv.adv9162_tables_s1_to_s15.zip › Tables_revision1/table S9.tsv]

This table shows the value of Fig.3h, which includes 197 known TF motifs are enriched within the cCREs discovered from one or more of the 10 cell types from RPE tissue. We performed both de novo and known motif enrichment analysis using Homer (v4.11.1). For cCREs in the consensus list, we scanned a region of �� 250 bp around the summit of the element. Randomly selected background regions are used…
motif	Melanocyte	Fibroblasts	VSMC	RPE	Perictyes	Macrophage	Schwann	Mast_cell	Endothelial	T_NK_cell	type
KLF1	5.330300412	5.622210821	5.575570244	4.117409835	5.503296947	5.725217755	4.45597388	5.650733254	6.454412091	6.414769573	Endothelial
EWS:FLI1-fusion	6.363200502	6.254597747	4.692264893	4.519285447	5.428028973	6.159095388	4.553034432	5.161351511	6.411818268	5.625460508	Endothelial
KLF5	5.070161273	5.694405313	5.391352233	4.042700329	5.230038526	5.488524418	4.202750436	5.377590547	6.144400203	6.031165914	Endothelial
Sp2	5.195176608	5.674696894	5.714062784	4.33781348	5.59656839	5.567580853	4.885072071	5.579352396	6.113239604	6.013959625	Endothelial
KLF6	4.984291319	5.599902344	5.225208895	3.984157603	5.148075703	5.318119994	4.284138134	5.206202078	6.017619505	5.839769184	Endothelial
Klf4	4.529260592	5.090062428	4.431173878	2.942331497	4.652053772	4.808927024	3.269949095	4.65396035	5.769570215	5.506550305	Endothelial
CRE	3.782597458	4.583435694	4.610157727	3.446807893	5.231643233	4.914124394	4.673762977	4.931592087	5.369241705	4.959342	Endothelial
E2F4	4.394696038	4.413525302	4.483454427	3.246101811	4.591578232	4.650143552	4.416548827	4.825910853	5.108366783	4.92289638	Endothelial
KLF10	3.80488313	4.489871562	4.526343405	2.870169051	4.31935304	4.306359756	3.578227184	4.365134767	5.006627273	4.933034048	Endothelial
GFX	2.420368129	1.645962687	1.893262555	1.210749789	2.752386015	3.596764165	1.482740259	3.498021566	4.419683626	4.287303782	Endothelial
E2F1	3.357245494	3.054001182	2.832036181	1.693779061	3.233567374	2.923161581	3.272606147	3.123685638	3.86030857	3.173459961	Endothelial
E2F	3.350254903	2.516889696	3.097385927	1.551596913	2.863913699	3.244153632	2.558002205	3.406848053	3.727619282	3.283164315	Endothelial
PBX1	3.022860941	1.232560261	2.626116818	1.649619702	2.088029559	3.15572301	3.536019607	2.809402695	3.685624161	2.909629575	Endothelial
Egr2	2.740194654	3.50134433	2.649714624	2.744060639	3.008648499	2.613739522	2.834976495	2.260095041	3.627535824	3.241810796	Endothelial
Fra1	6.11412456	7.398174093	6.194405391	5.533784668	7.281385664	5.812935789	6.207382053	6.316803611	5.526647445	3.191710157	Fibroblasts
Fra2	6.058655797	7.389563954	6.068657043	5.486040973	7.299121463	5.809642865	6.048317359	6.237738516	5.573294067	3.192942443	Fibroblasts
Atf3	6.041444479	7.374629015	6.193792959	5.60653709	7.277938573	5.737539571	6.108135854	6.286370465	5.52744299	3.308350831	Fibroblasts
Fos	6.095148658	7.37337431	6.178980921	5.553347107	7.298445102	5.840932313	6.151242223	6.395595432	5.541263545	3.314186005	Fibroblasts
Fosl2	5.864766894	7.359467638	6.008321664	5.07704706	7.273786318	5.702114418	6.010040933	6.197054939	5.713732806	3.175132902	Fibroblasts
BATF	5.978125983	7.340186835	6.104346704	5.529825834	7.228388452	5.679489782	6.034044995	6.234214628	5.555669089	3.065258336	Fibroblasts
JunB	5.907267388	7.318539549	6.05608119	5.301312876	7.244941546	5.659482216	6.029001151	6.214007918	5.496348217	3.008154794	Fibroblasts
AP-1	5.958424693	7.317212408	6.192566968	5.596939379	7.211556733	5.687991789	6.175035323	6.211603589	5.462983988	3.295095851	Fibroblasts
Jun-AP1	5.818598149	7.25488481	5.911880068	5.027164596	7.217443432	5.639777145	5.9319799	6.101215411	5.692721527	3.113959655	Fibroblasts
CEBP	5.477300022	7.035268599	5.145748768	5.086978861	5.897428555	5.430660554	5.375278408	5.96409335	3.749974553	2.895911938	Fibroblasts
NFIL3	5.493061443	6.931471806	6.069582326	5.895228939	6.383844416	5.85018896	6.284880151	6.53625672	5.425830687	4.571923592	Fibroblasts
HLF	5.539300836	6.866203852	5.755109102	5.942799375	5.942536873	5.259056653	6.144400203	6.256901011	3.992311837	2.457877977	Fibroblasts
Bach2	5.260615499	6.719254671	5.407171771	4.854371272	6.70527183	5.220355825	5.568344504	5.715052067	5.099866428	2.520112906	Fibroblasts
Foxf1	6.003640123	6.702574428	2.956991445	4.592186258	6.369900983	2.700018029	5.634075062	4.864452784	4.485372623	2.21287918	Fibroblasts
FoxL2	5.821861763	6.539730454	2.506341931	4.428910221	6.234606785	2.255703107	5.315174484	4.76046307	4.497473611	1.424071725	Fibroblasts
Foxo3	5.995207533	6.483260245	2.946542029	4.642465971	6.217204724	2.784393768	5.670225691	5.043425117	4.550291524	2.230874245	Fibroblasts
EWS:ERG-fusion	6.3011527	6.462405237	4.764734756	4.745801316	5.505331536	6.299500565	4.778282804	4.86907173	6.049025658	4.434381865	Fibroblasts
Foxo1	6.320768294	6.442062345	5.269403356	5.668845905	6.103005922	4.651099118	6.16057421	5.653541258	4.813809051	3.580737295	Fibroblasts
SCL	6.168773562	6.393925146	6.026831691	6.235978124	5.700777966	4.08832649	6.372466183	5.601380541	3.000222179	1.471783747	Fibroblasts
FOXK1	5.970240911	6.371098895	2.843745917	4.46326094	6.149749526	2.839078464	5.480638923	4.901564199	4.506895617	2.578700529	Fibroblasts
CEBP:AP1	4.779963476	6.307916276	4.230476737	3.844814256	5.344723739	5.054333149	4.738826571	4.80811103	3.017004409	2.509599262	Fibroblasts
Six2	4.750135956	6.298029707	5.435467205	5.108366783	5.143416405	3.3130945	4.96144505	4.914858339	3.445533195	1.828091398	Fibroblasts
SPDEF	6.175451383	6.226734278	5.127529046	4.673762977	5.23324537	5.85878993	4.8978398	5.183467525	5.946205641	5.080783054	Fibroblasts
FOXP1	5.876053696	6.171909344	2.839078464	4.705015521	6.055612367	2.663749942	5.607638614	4.726502471	4.129711706	2.310553263	Fibroblasts
STAT4	5.573673789	6.157826084	5.509793113	5.509388337	5.736249665	4.193586397	5.177843213	5.374352053	4.80811103	3.132446097	Fibroblasts
Atf4	4.242908235	6.139453425	4.301765153	3.527536304	5.160204064	4.955827058	4.936629881	4.790819533	3.432049845	2.687847494	Fibroblasts
Stat3+il21	5.583872178	6.122712084	5.700777966	5.410305868	5.878575765	4.178992036	5.173887288	5.572154032	5.113793386	3.283914221	Fibroblasts
Stat3	5.422744945	6.087229169	5.348535083	4.843399375	5.785976712	4.54127146	4.984291319	5.492649836	5.257495372	4.109561528	Fibroblasts
MafA	5.288267031	6.001909805	5.508173024	5.458308103	5.314682721	4.746669748	5.661918271	5.408068231	3.690128674	2.485739636	Fibroblasts
Bach1	4.554087396	5.992214266	4.96144505	4.69043003	5.907267388	4.717605615	5.035002651	5.222515653	4.122608027	2.323367632	Fibroblasts
NF-E2	4.545738602	5.963322241	4.860587298	4.597238816	5.93462961	4.786658062	5.191845122	5.253320001	4.145829505	2.060513532	Fibroblasts
FOXK2	5.616407395	5.948817972	3.387774361	4.389870789	5.668500661	2.695302628	5.218732887	4.816241156	4.176231722	2.218442325	Fibroblasts
MafB	4.741447804	5.793013608	5.276071758	5.224670826	5.424068572	4.489647095	5.706777984	4.860587298	3.651437159	1.814824742	Fibroblasts
Chop	3.575430762	5.66122286	3.66047998	1.791759469	4.91338991	4.574814066	4.442415935	4.264368591	2.912893995	2.026040765	Fibroblasts
STAT1	5.120386158	5.621849092	4.593300013	4.289088639	5.404927102	3.969914484	3.948354935	4.279993909	4.849683763	3.395179309	Fibroblasts
STAT5	5.005957705	5.460861296	4.618086411	4.497028027	4.92289638	3.174714929	3.809768771	4.113656873	4.295242505	3.252310601	Fibroblasts
Maz	4.828313737	5.415655859	5.361292166	4.268717949	5.13990763	4.577593418	5.344246298	4.92797806	4.764734756	4.69501089	Fibroblasts
IRF2	4.484018984	5.405825574	4.805659047	3.926911618	4.978800571	5.352805552	4.437697832	4.21774144	4.412192049	3.588782838	Fibroblasts
IRF4	4.976043849	5.335613151	4.879767019	4.369321262	4.528613063	4.444649259	4.660604893	4.443827036	3.394508394	2.601207105	Fibroblasts
HOXB13	5.26837349	5.303802297	4.529260592	4.949468859	5.02322241	2.196224077	4.738826571	4.646312129	1.708921191	1.991429664	Fibroblasts
RUNX-AML	4.64053733	5.163642463	3.94951145	4.366405254	4.163248541	4.871373227	4.414977735	4.067144642	2.542389085	3.222867846	Fibroblasts
RUNX1	4.709530201	5.141663557	4.195697056	4.459913173	4.206631038	4.796616651	4.282758633	4.225372825	3.088311455	3.587676949	Fibroblasts
RUNX	4.629862799	5.105945474	4.045504397	4.110873864	4.262539022	4.737075257	4.134366237	3.600594539	2.618854622	3.347796605	Fibroblasts
ISRE	4.385520524	5.077670695	4.387138547	3.345684672	4.67562865	4.817859279	3.55820113	3.892840186	4.234251422	3.361763312	Fibroblasts
ZNF711	4.623010104	5.061328408	4.413646418	4.602867537	4.462223177	2.898119445	4.687671407	4.380275102	3.837730401	2.988707659	Fibroblasts
bZIP:IRF	4.383026135	5.05305601	4.268717949	3.820784525	4.097672352	3.376904689	4.471295877	3.543564623	3.028199464	2.046789209	Fibroblasts
STAT6	4.454579827	4.997887721	4.369068034	4.475744639	4.225080384	2.464703942	3.506157817	3.72255598	3.150168627	1.574639407	Fibroblasts
PRDM1	4.358630057	4.946629964	4.547329186	4.624972813	4.263806003	4.351567427	4.837075243	4.065258981	3.121042465	2.666533521	Fibroblasts
RUNX2	4.532061714	4.927253685	3.609024229	4.231058386	3.850360345	4.481193006	4.277637869	3.537475	1.918098391	2.706715978	Fibroblasts
ZFX	4.297149343	4.622027303	3.981735618	4.375505418	3.908617212	2.593013391	4.601061758	3.908014984	3.460409241	2.3580198	Fibroblasts
Npas4	4.189048498	4.256888491	4.174694915	3.554204551	4.128423876	3.799078246	4.19056342	3.620868243	3.637059705	3.634423268	Fibroblasts
Elf4	6.272310809	6.150389526	4.656813419	3.880532338	5.289276622	7.123672785	4.155909918	5.125748101	6.366298612	6.008075813	Macrophage
Fli1	6.724433222	6.728867819	5.361292166	4.615120517	5.973045962	7.037027615	5.255409866	5.738183901	6.906053832	6.443336028	Macrophage
ETV1	6.567656474	6.583547525	5.201255654	4.303253954	5.73431168	6.966024187	4.991792206	5.589866951	6.701591748	6.26034599	Macrophage
GABPA	6.439989145	6.457240502	4.89858579	4.171768459	5.666772649	6.950814768	4.700480366	5.459585514	6.636208988	6.361302478	Macrophage
ETS1	6.517523552	6.451575656	4.858260814	3.569250967	5.605434352	6.909753282	4.755312844	5.027164596	6.554645401	6.020537795	Macrophage
ELF5	5.691372455	5.574432803	4.233526626	3.654029177	4.609162207	6.909753282	3.533102453	4.813809051	5.675040006	5.085124146	Macrophage
PU.1	5.329816034	5.320567975	3.620065138	3.28765534	4.445118798	6.886633782	3.199489111	4.148201235	5.304796333	4.307707102	Macrophage
SpiB	4.201104099	3.879499814	2.928523524	1.360207026	3.096029995	6.828495598	1.496269214	1.993066326	4.12131101	3.832763324	Macrophage
Etv2	6.488292661	6.600278579	5.003946306	4.364371699	5.667464212	6.803727209	5.036303041	5.172754144	6.560464735	5.707110265	Macrophage
ERG	6.593866114	6.689101633	5.345200952	4.76046307	5.836271658	6.776392961	5.350909817	5.551407994	6.641704227	5.734958092	Macrophage
EHF	6.157826084	6.097399898	4.520265679	3.526654599	5.309751744	6.707595564	4.330601753	4.946629964	6.155919102	5.470167623	Macrophage
ETV4	6.545062263	6.418528055	5.131672289	4.073631521	5.577841251	6.707351215	4.772378105	5.366443196	6.572422393	6.342473469	Macrophage
ELF1	5.946990057	5.784440378	4.717605615	3.937690752	5.234312037	6.593181511	4.067658297	5.429345629	6.275138598	6.376897001	Macrophage
ELF3	5.88276513	5.827473947	4.093344062	3.192942443	4.67562865	6.534370064	3.438171984	4.414856779	5.657389435	4.528721014	Macrophage
ETS	5.844123959	5.648269765	4.516448256	3.447762851	5.221436322	6.468164456	3.716737782	5.284218442	6.230481448	6.315177153	Macrophage
PU.1-IRF	5.407171771	5.853925133	4.900076104	4.348857573	5.227358278	6.207986222	5.031091303	4.921439715	5.238567362	4.681204872	Macrophage
IRF8	4.836281907	5.423627558	4.776599302	4.232656178	4.881285622	6.204759762	4.451669295	4.4441795	4.632785353	4.192227188	Macrophage
Ets1-distal	6.028519455	5.891091573	3.668421612	2.60046499	4.674696249	6.175659348	3.882594195	3.313458467	5.470167623	4.479493578	Macrophage
PU.1:IRF8	4.157788735	4.925803359	3.953548752	4.078045789	4.34549231	6.046899254	4.182050143	3.544142658	4.244917421	3.343568269	Macrophage
IRF3	4.785823686	5.400873955	4.587108043	4.410978457	4.991792206	5.590613777	4.330864911	3.965184554	4.579647229	3.318902139	Macrophage
IRF1	4.527316747	5.277604325	4.470838473	3.453473526	4.900076104	5.298817242	4.34497357	4.002046508	4.254051208	3.685122405	Macrophage
AMYB	5.470167623	5.155024197	5.41876352	4.888844237	5.020585625	4.623010104	5.37897527	5.531411249	4.340292766	4.30528057	Mast_cell
NFAT	4.577490617	5.187944309	5.236441963	4.854371272	4.992471323	2.76757618	4.788324729	5.509388337	2.48823444	2.106083473	Mast_cell
Rfx1	4.411585437	4.806477043	5.32933142	4.794963758	5.14107859	4.159507888	5.413875707	5.43503119	4.238733465	3.910021003	Mast_cell
ZNF143|STAF	4.066802059	4.485710746	4.295106163	3.63072054	4.188593573	3.939832706	4.155126034	4.557659203	4.51338379	4.548494009	Mast_cell
MITF	6.822741905	5.339939041	6.410668181	6.402746041	5.255409866	5.148075703	5.502889532	5.664348405	4.648229675	4.556295018	Melanocyte
Usf2	6.377916716	5.132262782	6.158460938	6.081533744	5.140493281	4.987025428	5.220355825	5.29179615	4.894850261	4.54986887	Melanocyte
BMAL1	6.175243375	5.102302483	5.975081068	6.047372179	4.751864565	3.996364154	5.254887809	5.011967739	3.913621727	3.010620886	Melanocyte
USF1	5.927992124	4.862908382	5.772686453	5.612032616	4.713127327	4.561531729	4.956531035	4.74927053	4.563618759	4.003142599	Melanocyte
NPAS	5.886659433	5.111987788	5.616771098	5.64403247	4.654912278	3.762826699	5.160777953	4.790819533	3.837299459	2.721295428	Melanocyte
MNT	5.617861412	4.873669439	5.325446034	5.506550305	4.442768897	3.577389078	4.670021158	4.170224773	3.696599577	2.757475084	Melanocyte
CLOCK	5.556055563	4.478245492	5.53180721	5.23324537	4.600559573	4.379022126	4.689511334	4.579749809	4.53999146	3.818591061	Melanocyte
TFE3	5.40222683	4.623010104	5.151555985	4.921439715	4.286478927	4.623010104	4.442886523	4.900820428	4.740574823	4.425923896	Melanocyte
TATA-Box	5.309257307	4.903792198	4.821087692	4.932313327	5.204555987	3.549617387	5.080161357	4.720282993	3.630985476	2.736313666	Melanocyte
E2F3	4.635699391	4.512945242	4.599655005	3.807550984	4.539350845	4.238589196	4.541591204	4.557554332	4.44804843	4.483002552	Melanocyte
E2F6	4.474035918	4.387511565	4.324927043	3.301745303	4.360930671	3.688629423	4.346787983	4.238444906	4.23757873	3.923358515	Melanocyte
Zfp57	3.392156637	2.747270914	2.984165637	1.885705082	1.714338322	3.201933104	3.289147878	3.301745303	3.269568939	3.266141017	Melanocyte
Mef2d	5.794841206	5.453610251	5.687991789	4.743191484	6.873370852	3.909620121	6.06099061	5.056882545	4.093677673	1.352479013	Perictyes
Mef2b	5.92639255	5.951683677	5.80874291	4.771531723	6.775251929	4.164492322	5.987456526	5.156753802	4.048649603	1.961783498	Perictyes
Atf1	4.678420648	5.894402834	5.388158071	4.389870789	6.205970905	5.720967299	5.807241183	5.704115752	5.815025653	4.909709376	Perictyes
Atf7	4.877484781	5.859075359	5.195176608	4.011144096	6.178980921	5.485211785	5.633002293	5.77019424	5.75669113	4.552191261	Perictyes
CREB5	4.875197323	5.997695097	5.458308103	4.187379428	6.084271597	5.230038526	5.756058619	5.693732139	5.625820933	4.170533701	Perictyes
c-Jun-CRE	4.796616651	5.64403247	4.916324615	3.87681025	6.071891796	5.104732617	5.434594985	5.544786743	5.465102184	4.265492818	Perictyes
Atf2	4.733563401	5.674010316	4.780802755	3.531055369	5.985446475	5.325446034	5.352331955	5.468481993	5.578219252	4.475516978	Perictyes
Nrf2	4.434974809	5.790265935	4.80811103	4.364498918	5.803929423	4.639571613	5.028475212	5.18402822	3.981362484	2.011296525	Perictyes
CArG	3.809547214	4.481079801	4.309590341	3.984529696	5.626541394	3.376221396	3.990649326	4.085640122	2.80578169	2.1690537	Perictyes
JunD	3.866188469	4.968423445	4.125358616	3.070839746	5.478553417	4.644390899	4.688591794	5.051777237	5.029784113	4.336113578	Perictyes
GSC	4.86907173	6.089724916	7.613818685	8.167919363	5.776723099	3.733613785	6.927557906	6.290272002	2.809402695	1.687509448	RPE
Otx2	4.504465482	5.965890296	7.520776415	8.055157732	5.645446898	3.223266173	6.747938578	6.136646557	2.602689685	2.378619779	RPE
CRX	5.56681662	6.489356895	7.357556201	8.014335737	6.077642243	4.243626265	6.841615476	6.22356784	4.054563692	3.146735147	RPE
Pitx1	6.12665082	6.60556852	6.946975992	7.513163545	6.279646495	4.842611042	6.767803319	6.201117508	4.579852378	3.301377046	RPE
Gfi1b	5.092522454	5.536152467	5.500441551	5.635503634	4.862908382	3.959097413	5.453610251	5.16706908	3.586846729	3.421979921	RPE
NPAS2	5.148075703	3.442978916	5.236441963	5.358941988	3.251536607	2.92905814	4.048824047	4.421127148	2.693951277	2.15036588	RPE
Nkx3.1	5.073297055	4.8978398	5.076423035	5.314682721	4.328889536	3.557631168	5.020585625	4.852030264	3.706228092	2.843745917	RPE
n-Myc	4.903050083	4.598850257	5.033700567	5.280662431	4.093677673	3.596764165	4.596129441	4.210199815	3.755836922	3.148882453	RPE
Nkx2.5	4.541591204	4.354655438	5.060694494	5.259576538	4.206333064	3.172203417	5.256453162	4.398514952	2.730463796	2.32825284	RPE
Nkx2.1	4.93878119	4.71492105	5.204006687	5.228967288	4.377265318	3.168844891	5.228967288	4.564348191	3.320710131	2.685804592	RPE
bHLHE41	4.921439715	3.399529325	5.031091303	5.046645732	3.440738556	3.836652698	3.981735618	4.748404354	3.666633845	3.855452654	RPE
CTCF-SatelliteElement	4.368434681	4.613138356	4.267877613	4.737075257	4.516120369	4.368561384	4.71492105	3.28578653	3.058707073	1.843402702	RPE
CTCF	8.76950712	8.574329383	8.46019947	8.835792367	8.311398278	7.481555702	8.993924141	7.789040402	7.026426809	5.722931293	Schwann
BORIS	8.12474302	7.897668151	7.789040402	8.240648863	7.641084249	6.773537937	8.373784608	7.089243155	6.257667588	5.121580188	Schwann
LHX9	5.496348217	4.789157022	7.461065514	6.735067171	4.937347498	3.678071255	7.74109909	7.106606138	3.370394473	3.337192052	Schwann
DLX2	5.611301622	5.049214776	7.472500745	6.72287044	5.009968405	3.075005454	7.710205194	7.07834158	2.731766728	2.287775977	Schwann
En1	5.876614705	5.521060838	7.512617545	6.788971743	5.452325179	4.730039168	7.70616297	7.202661197	4.567987395	4.52330916	Schwann
Lhx3	5.612763076	5.255409866	7.497207223	6.781171127	5.142832464	3.669186821	7.659171368	7.069023427	3.526654599	2.803966258	Schwann
DLX1	5.571773732	4.886582645	7.320526962	6.461468176	4.829113417	3.058237479	7.564757013	6.905753276	3.044522438	2.379546134	Schwann
Nkx6.1	5.664695086	5.321056854	7.160069208	6.472037128	5.036303041	3.210843653	7.446585099	6.724553335	3.319263999	2.212660385	Schwann
Isl1	5.535758223	4.998562713	6.946975992	6.188469441	4.878246106	4.166820251	7.091742115	6.512042462	3.471345142	3.298056623	Schwann
RORg	3.822754538	5.442850517	5.208939555	6.407539834	4.531954124	3.441379171	6.60543323	4.827513417	2.548663616	1.560247668	Schwann
Nanog	5.562602861	5.190732156	6.199291394	5.684939387	5.130490256	4.507336826	6.550079835	5.899075098	4.468892168	3.921577218	Schwann
RORa	3.117949906	5.403577877	5.254365479	6.324358962	4.572233686	3.151453149	6.472500842	4.85903691	2.289803759	1.544365916	Schwann
Tgif2	5.312713247	4.781641329	5.798789578	4.602265973	4.96284463	4.375631228	6.340535655	5.532203014	3.971423349	2.72719902	Schwann
Smad3	6.006599435	6.116554158	6.10880304	5.65459223	5.636217155	4.101320176	6.231268539	5.800304042	4.519067487	3.470412451	Schwann
Hoxd13	5.509388337	5.436338664	5.922382386	5.53417969	5.281679725	3.364879119	6.204153641	5.675040006	2.904712875	1.850028377	Schwann
THRb	5.74875584	5.781360609	5.556441887	5.786283696	5.153291594	3.374511116	6.106354513	5.144000006	4.03636228	1.467643907	Schwann
Hoxa9	5.455748374	5.142832464	5.689007189	5.077670695	4.864452784	4.327834406	6.047372179	5.509793113	4.53464042	4.177612831	Schwann
Tgif1	4.991112628	4.502361966	5.253842876	3.523415014	4.554297856	4.165889729	5.998688392	5.118592436	3.688129173	2.685122696	Schwann
Hoxd11	5.641197599	5.571012697	5.682899264	5.472270674	5.282695986	3.782142085	5.96100534	5.447168313	3.16758253	2.48906466	Schwann
Hoxa13	5.702448252	5.74875584	5.471429984	5.483551345	5.272999559	3.574309999	5.860501283	5.393627546	3.306520335	2.01035938	Schwann
Meis1	4.613138356	3.991942629	5.182906515	3.589059119	3.892636292	3.944102899	5.84325452	4.90897164	3.812865434	2.673458756	Schwann
Hoxa11	5.640132448	5.514234873	5.39771011	5.199049365	5.29179615	3.201933104	5.803326105	5.26837349	3.203152864	2.187174241	Schwann
RFX	4.575638383	5.017941869	5.526647445	4.844974178	5.214935758	4.468319003	5.693732139	5.519458915	4.81866736	4.202750436	Schwann
Hoxd12	5.357057862	5.173320876	5.147494477	4.711330382	4.918520005	3.037353948	5.680172609	4.906755164	3.187591535	2.316487998	Schwann
Rfx2	4.486724431	5.12693575	5.531411249	4.805659047	5.248601774	4.182660643	5.639777145	5.441551535	4.722063937	4.119849853	Schwann
Smad2	5.167639043	5.460436216	5.33945931	4.37500202	4.726502471	3.293983297	5.637998734	4.584661309	3.817492522	2.042129007	Schwann
BMYB	5.610204128	5.319099906	5.559527119	5.068275074	5.067645549	4.713127327	5.628340279	5.592105757	4.333886259	4.400234854	Schwann
Bapx1	4.731802837	4.997212274	5.351858133	5.252796851	4.522549157	3.420346201	5.564903476	4.994505912	2.74598804	2.826129489	Schwann
Rfx5	4.552296696	5.152134856	5.428906936	5.021245473	5.108366783	4.542123884	5.507767591	5.39180771	4.617098757	3.969536912	Schwann
X-box	4.254903238	4.853591544	5.312220272	4.76046307	5.04407007	4.165889729	5.477300022	5.268888556	4.155439662	3.414771502	Schwann
Smad4	4.990432587	5.225208895	4.89858579	4.100989105	4.48638665	2.974508637	5.448890225	4.439351701	3.396854632	1.47453415	Schwann
Oct6	3.569814347	2.48823444	4.454463569	4.744062185	2.636196097	3.070839746	5.379897354	4.360036617	2.025645117	2.122261539	Schwann
TRPS1	4.292785501	4.99653637	4.678420648	4.980863136	2.867330559	1.893111963	5.321545493	3.608482517	3.383033411	1.423590146	Schwann
Znf263	4.629862799	4.99653637	4.967727793	4.805659047	4.300680995	2.957511061	5.285738584	4.462684538	2.136294353	1.348592494	Schwann
Nkx2.2	4.601262561	4.388008706	5.08202529	4.978800571	4.244200318	3.032546247	5.265794175	4.236422661	2.911263117	2.383242996	Schwann
Brn1	3.811760583	2.743417345	4.113656873	4.758749274	2.954910279	3.364879119	5.192401141	4.086984208	1.627670681	2.338917022	Schwann
Hoxa10	4.665324109	4.410492607	4.789988623	4.015120963	4.08142817	2.483238593	5.159055299	4.298237334	3.000719815	2.782539053	Schwann
PBX2	3.792112709	3.816612821	4.766438334	4.016022595	3.724246598	2.577941516	5.107156861	3.931433399	2.14861773	2.110091981	Schwann
Hoxd10	4.916324615	4.837075243	4.836281907	4.359908829	4.429744796	2.986186861	5.060060177	4.487174628	3.102791346	2.506341931	Schwann
ZNF467	4.428074948	4.358246106	4.652053772	3.810211739	4.231930225	3.394508394	5.008633291	3.941581808	2.593761055	1.590866527	Schwann
ZNF341	4.684905154	4.588024027	4.290185431	4.156536582	4.150567353	3.200711854	4.793308128	4.265633258	2.521720623	2.056172915	Schwann
HIF-1b	3.886500048	4.308514639	4.551769409	3.685373315	4.296332571	3.569532696	4.779123493	4.186619838	3.828206519	2.993730271	Schwann
WT1	3.624340933	4.307168381	4.465908119	3.877431561	3.986388087	1.376496519	4.739701079	3.760036648	2.69597762	1.671849173	Schwann
Tcfcp2l1	3.623273697	4.366659158	4.252344965	4.203348433	4.284827171	3.426540189	4.615120517	4.264087337	2.744703519	2.299480278	Schwann
GATA3	3.71235181	4.424367475	3.350956165	3.430432507	1.726687472	1.328930044	4.559545008	2.193662686	3.068517943	1.493802569	Schwann
ZNF7	3.884651809	3.93084476	4.098834467	3.544720358	3.386760334	2.554899022	4.41255584	3.832979798	1.933403697	1.767637527	Schwann
Egr1	3.614155908	3.979307752	4.092008502	3.552200255	3.944683788	1.802699409	4.280547466	3.243373296	3.064791809	2.074805813	Schwann
PAX5	2.780680892	3.007660844	3.117064559	3.034472102	2.305580602	2.357073278	3.281662813	3.170525564	1.781877469	2.490723035	Schwann
Sp1	5.035653057	5.042133961	5.312220272	4.305820309	5.197944392	5.849612923	4.197201948	5.647917342	6.346863678	6.602180754	T_NK_cell
Elk4	6.157826084	6.053499938	4.956531035	4.165889729	5.720967299	6.419180264	4.668144985	5.522260598	6.483565962	6.490875268	T_NK_cell
Elk1	6.185591149	6.068425588	4.93878119	4.130033405	5.530618856	6.368358698	4.542656281	5.441984716	6.450628388	6.489660754	T_NK_cell
KLF3	5.061328408	5.420534999	5.352805552	4.166044876	5.276582874	5.73204594	4.146146061	5.441984716	6.259198982	6.419017252	T_NK_cell
Sp5	5.599532453	5.909983305	6.087456313	4.86907173	5.835103092	5.891367931	5.522260598	5.854498692	6.270042805	6.278896588	T_NK_cell
NFY	4.845760651	4.978112102	5.407620101	4.348986781	5.103518288	5.655991811	4.962145085	5.782593655	6.012981391	6.180637579	T_NK_cell
Klf9	4.634728988	5.126342102	5.135798437	3.821222641	4.924350925	5.301312876	4.383151002	5.243861181	5.880532986	5.901266279	T_NK_cell
Ronin	4.80811103	4.535069558	4.718498871	3.954315918	5.051777237	5.439816929	4.257313391	5.520260197	5.548686904	5.853351245	T_NK_cell
GFY-Staf	4.728272383	4.40207433	4.325191698	3.725211383	4.968423445	5.450609177	4.035302022	5.37296091	5.56872611	5.822157927	T_NK_cell
GFY	4.524285457	4.363226005	4.421006934	3.580180037	4.804840381	5.134032172	3.886910305	5.083885756	5.313698469	5.550631295	T_NK_cell
NRF	3.17262244	3.170945291	3.363495514	2.4765384	3.546451461	4.715816706	1.799892969	4.448165437	5.159055299	5.520660598	T_NK_cell
NRF1	3.366260812	3.171364842	3.432372999	2.610804817	3.479392229	4.786658062	1.398469937	4.410249594	5.308762624	5.513831891	T_NK_cell
E2F7	3.474757585	2.766947842	2.511223958	1.883882758	3.017004409	3.320710131	3.079613758	3.345684672	3.347796605	3.589059119	T_NK_cell
KLF14	5.605066502	5.847016643	5.888877958	4.458640393	5.619313318	5.533389489	5.503296947	5.484796933	5.714392654	5.682899264	VSMC
Rbpj1	5.583496309	5.713732806	5.818598149	5.489763831	5.454466049	3.430108725	5.65459223	5.152134856	4.557868913	2.856470206	VSMC
Rfx6	5.002603122	5.456175451	5.706777984	5.38907173	5.097424424	4.031404762	5.640487624	5.347107531	3.729541436	2.951257783	VSMC
MYB	5.39771011	5.17501915	5.416100402	4.846546506	4.80729437	4.779963476	5.398162702	5.348059458	4.468777561	4.611152258	VSMC
Max	5.224670826	4.487961985	5.239098007	5.212759478	4.304470416	3.664842876	4.593300013	4.293878248	3.988613608	2.969388298	VSMC
PAX6	1.977131923	2.459588842	5.23324537	4.037597828	2.288587583	1.685843244	4.86907173	4.85903691	1.32972401	2.13546737	VSMC
bHLHE40	4.573369873	3.844172339	4.89858579	4.527208645	3.633895146	3.764218811	4.051784948	4.02463715	4.130837199	3.544720358	VSMC
E-box	4.550819591	4.018902367	4.856706812	4.504354881	3.917607384	4.332048265	3.892840186	4.463491408	4.797442074	4.468433662	VSMC
c-Myc	4.709530201	4.199004833	4.84103251	4.530123312	3.922171336	3.604410297	4.233816608	3.779633817	4.138361448	3.413784497	VSMC
Arnt:Ahr	4.336636932	4.344843844	4.608165695	3.884651809	4.369194656	3.561046083	4.465333241	4.084462562	3.445852022	3.319625728	VSMC
PRDM15	3.841600541	4.558078578	4.578107266	4.376385755	4.318021305	3.47506723	4.410371108	4.340683671	3.575150689	2.019426109	VSMC
Duxbl	1.841184353	2.238579763	3.966700567	2.712706013	2.170310054	2.590017134	3.528417232	3.274878015	2.990217093	2.563409711	VSMC
