# Supplementary material for: Single-cell analysis of the epigenome and 3D chromatin architecture in the human retina
Source: Sci Adv. 2026 Jul 23;12(30):eadv9162. doi: 10.1126/sciadv.adv9162 (PMC13394472; doi:10.1126/sciadv.adv9162)
Supplement: Supplementary file 2 — Tables S1 to S15 [file sciadv.adv9162_tables_s1_to_s15.zip › Tables_revision1/table S11.tsv]

All_amacrine	Astrocyte	Cones	GABA_amacrine	Gly_amacrine	Horizontal	Muller_glia	OFF_cone_bipolar	ON_cone_bipolar	RGC	Rod_bipolar	Rods	type	gene
4.45887189607478	3.75601790417665	3.92587337459264	4.05568784147927	4.02552376260869	3.87978069049607	3.64513534959286	3.90075197294633	3.6484137093613	4.24964941015818	3.50072109902534	4.69806826007123	All_amacrine	NADK
1.20912058379233	1.62531584019457	0	0.298480164869613	0.868882624510364	0.806039685686975	1.3244015847672	0	0	2.58647724085767	0	0.164228464643684	All_amacrine	MMEL1
2.78740109862329	3.96307444625497	1.44579262240242	2.48464407262575	2.23821076980968	2.08511520728235	4.44181803103715	1.32835754975684	1.15549779968263	3.00159043541185	1.08107165901969	1.36028925138771	All_amacrine	PLEKHG5
2.09758268786671	1.62531584019457	1.49852842712736	1.50527358125176	0.868882624510364	1.69831450916636	2.13783244360859	1.81500579298234	1.68243896679309	1.0009090349145	1.9218238101071	1.56226918234336	All_amacrine	MASP2
5.05064024836241	3.96307444625497	3.71921524665105	5.6225821030758	4.73409639515776	5.60432261712616	2.65482884431331	4.13937362212092	3.97556973836747	4.70218735412801	3.73027878385915	3.5698692236289	All_amacrine	SRM
3.8851496700473	5.41622969461645	5.85539444796765	1.61759616518064	2.76207989698829	1.32008642805399	6.66291180940792	1.88225872071155	2.37124656789477	2.58647724085767	2.37393387635601	1.64245810049816	All_amacrine	DHRS3
3.81963410255012	2.37021840311429	0.935664747958891	0	1.40735048112504	1.58291605904235	1.03313226205118	0.588537956943656	0.576323504087656	1.0009090349145	0	0.544142382775547	All_amacrine	TMEM51
3.81963410255012	2.37021840311429	0.935664747958891	0	1.40735048112504	1.58291605904235	1.03313226205118	0.588537956943656	0.576323504087656	1.0009090349145	0	0.544142382775547	All_amacrine	TMEM51
3.81963410255012	2.37021840311429	0.935664747958891	0	1.40735048112504	1.58291605904235	1.03313226205118	0.588537956943656	0.576323504087656	1.0009090349145	0	0.544142382775547	All_amacrine	TMEM51
1.85755639789477	0	0.935664747958891	1.99567467157801	1.40735048112504	0.998465440947174	1.07851860702787	5.21335050396718	4.54488925640438	3.32356394555814	1.25972971300744	0.283352847003929	All_amacrine	LRRC38
1.56946677147348	2.85903346681021	1.54940433085593	1.61759616518064	1.79856640727281	1.9046393500146	2.46280350898637	2.33049434971918	2.14968627824737	2.58647724085767	1.81151861259757	1.98766272609177	All_amacrine	CELA2B
1.56946677147348	2.85903346681021	1.54940433085593	1.61759616518064	1.79856640727281	1.9046393500146	2.46280350898637	2.33049434971918	2.14968627824737	2.58647724085767	1.81151861259757	1.98766272609177	All_amacrine	CELA2B
3.34819934226005	3.22348246709684	1.6460708434749	2.5985221188495	2.84736746349345	2.75227208891778	3.18746447060116	2.9479082037024	2.37124656789477	2.00136333767007	1.9218238101071	1.95214206413299	All_amacrine	SLC25A34
3.14922682113267	3.75601790417665	0.139363514004844	0	1.79856640727281	2.24550377884164	0.781941290407992	0.417719921832096	0.316750907114368	3.8090426741309	0	0.254481143498885	All_amacrine	HSPB7
3.94781884159211	1.62531584019457	0.491264454270909	1.10382700741839	0.498888021746857	2.52102571751212	0.835800335351996	0	0.316750907114368	0	0.35490543733848	0	All_amacrine	CLCNKB
5.84334488092746	3.22348246709684	0.857067482197156	3.5888896869014	4.5169965582671	5.36332598196136	1.59813705282864	0.588537956943656	1.88781605102567	1.58617442003429	0.877120129156482	0.636549548315104	All_amacrine	FAM131C
7.0958036389256	2.37021840311429	0.685728957127619	0.756634238161959	1.96046266663443	3.3547811259643	1.07851860702787	0.417719921832096	0.987022028108312	0	0	0.636549548315104	All_amacrine	CLCNKA
6.79708041632457	6.87977229778815	6.73849908943559	6.51302186361854	6.59143458878063	6.74850183590138	6.66104821071694	6.28978627476394	6.39208646106383	6.52535971036524	6.15549103691564	6.64433866883762	All_amacrine	FBXO42
3.81963410255012	5.10272327982445	4.47226608841489	4.24246178210781	4.02552376260869	5.1159587789731	4.41994465100049	4.29555532710739	4.26067711004876	4.17164158682134	4.37865202813636	4.44849910588766	All_amacrine	SZRD1
2.48333424129176	3.51418348840242	1.6460708434749	2.29496418935717	3.33467224739787	5.13656780395771	5.2210716033566	2.7817285084741	2.6219860366645	3.00159043541185	2.37393387635601	1.30504430959707	All_amacrine	IFFO2
1.85755639789477	5.34400618848094	2.60192331646923	1.72180189640245	0.868882624510364	1.45747826003688	3.26803248992547	0.417719921832096	0.576323504087656	2.58647724085767	0.877120129156482	0.863822109081508	All_amacrine	TMCO4
3.0384039673842	1.62531584019457	0.773940306931314	4.03560844977401	3.00416108501834	0	0.887720853749757	0.223925844879844	0.576323504087656	2.32338227594394	0.35490543733848	0.254481143498885	All_amacrine	FAM43B
5.35807911338516	4.81281962363851	3.25084082575612	3.5888896869014	4.06166478188962	2.64127719743106	3.91907729840224	4.29555532710739	3.95287573388825	2.32338227594394	3.50072109902534	5.40525977432998	All_amacrine	ALPL
6.72733960614206	2.85903346681021	2.78289224890385	6.87692205358696	5.75167436961185	6.10549825502403	5.1350767937438	4.11161679822782	4.80773915498769	6.68830038999107	7.31159749080232	2.40386017869239	All_amacrine	RAP1GAP
6.72733960614206	2.85903346681021	2.78289224890385	6.87692205358696	5.75167436961185	6.10549825502403	5.1350767937438	4.11161679822782	4.80773915498769	6.68830038999107	7.31159749080232	2.40386017869239	All_amacrine	RAP1GAP
6.61596843940775	6.16778536654068	5.90018214304727	7.13932118901048	6.56649763712266	7.55536626887155	5.35620680066977	6.7271322194211	6.44182906697188	7.67423393566389	5.91662169825493	5.90643863618983	All_amacrine	CDC42
4.45887189607478	3.22348246709684	2.01527367896213	3.24859260357263	3.69828458076454	3.72508168548953	2.91463931658088	3.25750483311034	3.43574777849619	2.80891291712349	2.71765669245671	3.79457374873433	All_amacrine	EPHA8
4.96232842941052	3.51418348840242	1.01020039823166	3.17707014942996	4.06166478188962	4.58201982718846	2.75607194828713	2.97896471215086	3.85835198034965	1.58617442003429	2.77756422262581	0.613996702548222	All_amacrine	TCEA3
3.67893949300204	4.30493975647058	1.01020039823166	2.36100083761389	2.84736746349345	1.80516219483478	4.74601947115116	2.33049434971918	2.43813373542273	2.80891291712349	0.877120129156482	0.636549548315104	All_amacrine	ASAP3
3.14922682113267	3.96307444625497	2.24868850667035	2.5427064138834	2.84736746349345	2.52102571751212	2.96384520762334	2.12371493972179	2.14968627824737	2.80891291712349	2.77756422262581	2.57124788332538	All_amacrine	FUCA1
5.13385663621557	3.22348246709684	4.19713125975795	4.57015712755919	4.5169965582671	5.25439745493811	3.51911731708233	3.93282898497216	4.14531222246987	5.61649027262058	3.69963772626983	3.82189029985295	All_amacrine	MTFR1L
4.99237037268936	0	1.49852842712736	2.84917849631752	3.50183386285155	2.38983207996144	1.07851860702787	2.7817285084741	2.67840811452241	2.00136333767007	0.877120129156482	1.20296294234405	All_amacrine	EXTL1
7.41145757678567	7.17863190363178	7.6532226795763	7.66232517865844	7.73704931557499	7.76347227362331	6.64793517694328	7.94729432148395	7.86733844285338	6.49365041189921	7.19835286526047	8.13085216353216	All_amacrine	HMGN2
3.43825955664156	1.62531584019457	3.1223166484523	3.13993375966745	3.27435158848506	3.55177969477569	3.39005774150145	3.09690803583025	3.10621308556356	3.00159043541185	2.89039616191517	3.22763722738676	All_amacrine	GPN2
4.32362344416845	1.62531584019457	2.98121295328989	3.69511439274303	4.29208806183865	4.99702530788734	3.38102899560439	2.97896471215086	2.73270639122175	5.28717314236652	2.99504011772243	2.94551516993453	All_amacrine	SLC9A1
5.49027753765042	4.70161357947177	3.74126510567074	5.17659256881258	4.61753743448205	5.37204275015934	3.92530146566975	4.77407309055793	4.97474822843865	4.24964941015818	4.29912868158116	4.03424256125417	All_amacrine	TMEM222
5.66831013105264	4.58111419883377	3.01780364484416	4.96993107749736	5.68372796606148	5.13656780395771	4.5055160977938	4.15305430823414	4.43455331867147	5.35932520005515	3.78967506683564	1.98766272609177	All_amacrine	AHDC1
5.66831013105264	4.58111419883377	3.01780364484416	4.96993107749736	5.68372796606148	5.13656780395771	4.5055160977938	4.15305430823414	4.43455331867147	5.35932520005515	3.78967506683564	1.98766272609177	All_amacrine	AHDC1
2.64336364538665	1.62531584019457	1.01020039823166	2.84917849631752	2.76207989698829	2.9515221518133	2.20076013792295	2.63346102341729	1.78877902372845	3.70211748932045	1.69207630854917	2.57124788332538	All_amacrine	SESN2
5.0789157479618	5.26797564069703	4.22869096587172	4.32750013434082	4.66529688228276	4.64090839331698	4.47613995019529	4.50207912139991	4.68917373591441	5.35932520005515	4.56016723152806	4.33069256095367	All_amacrine	TRNAU1AP
4.27556829452109	4.58111419883377	4.23647418739056	4.2248356285853	4.49072708195614	4.26387546921964	3.83562030183213	4.43646873553946	3.95287573388825	4.85973585831528	4.27854354368351	4.58955122017464	All_amacrine	TAF12
3.75100122228624	4.30493975647058	3.60360848256424	4.01524564443913	4.35168669434765	2.69784181505921	3.52732428087415	4.08331545163339	3.88256983329752	3.17154066773007	4.10234752436536	5.31288738912984	All_amacrine	SDC3
4.00787868293195	5.10272327982445	3.76298302602693	3.86404142426792	4.22992088339851	3.58214789440269	4.02140073281537	3.57458336040684	3.85835198034965	4.08917349040765	3.63633133364596	3.93765684829235	All_amacrine	TXLNA
2.91835440755572	2.37021840311429	2.98121295328989	3.06266399286843	2.67143184550118	2.75227208891778	2.42815898517919	2.88371460047769	2.30110692991029	2.32338227594394	2.89039616191517	3.50699946487502	All_amacrine	TMEM234
6.56690060355611	6.20903208055331	6.35814743219735	6.68723662823765	6.69285595390391	7.27539850643493	6.18224099532225	6.62284511886911	6.7054928911943	6.32372288770682	6.75991712945106	6.42261095457936	All_amacrine	RBBP4
6.30491282591511	5.89197115951246	6.4141230260683	5.72644095708066	5.91862117210904	5.64804211234186	5.82589068443507	5.99162265733477	6.21744752928455	6.13107456622214	6.05013183275368	5.85867796452742	All_amacrine	ZBTB8OS
6.91939905696555	1.62531584019457	3.35461250854353	6.65139958090266	6.99807197813212	3.77851250935751	1.9057221857354	7.09099453814331	8.0306627820511	3.90858699773404	3.50072109902534	1.65355829952224	All_amacrine	HPCA
6.91939905696555	1.62531584019457	3.35461250854353	6.65139958090266	6.99807197813212	3.77851250935751	1.9057221857354	7.09099453814331	8.0306627820511	3.90858699773404	3.50072109902534	1.65355829952224	All_amacrine	HPCA
5.35807911338516	4.30493975647058	4.34844811886436	5.30795613110123	4.92275925389757	5.35455622671104	4.30052776788536	4.68270712448025	4.76928994196425	6.2112463175199	4.75156349595823	4.55888458966395	All_amacrine	SMIM12
3.8851496700473	2.85903346681021	3.28125928065365	3.90888355374779	4.13133910333597	4.44001407117574	2.31893528175882	3.5947737622138	2.73270639122175	4.08917349040765	4.03030043886675	3.43162459037215	All_amacrine	DLGAP3
3.81963410255012	4.44962540499017	3.29623133167213	3.66928242267397	3.33467224739787	4.28248910031111	3.65265764623578	3.80000599424276	3.43574777849619	3.70211748932045	3.31104617885481	3.72261304606978	All_amacrine	ADPRHL2
4.45887189607478	2.37021840311429	5.09868316225414	3.99459131022445	3.78731153706341	3.9278681466088	3.82234120162193	4.11161679822782	3.88256983329752	4.08917349040765	4.00546238333423	4.92113621082552	All_amacrine	OSCP1
2.09758268786671	7.31711744450414	2.84530221500515	3.06266399286843	5.28567608325098	1.16821983502682	7.24125085116999	1.74446384462313	1.68243896679309	4.52530047943481	2.37393387635601	0.702166893852401	All_amacrine	GRIK3
2.09758268786671	7.31711744450414	2.84530221500515	3.06266399286843	5.28567608325098	1.16821983502682	7.24125085116999	1.74446384462313	1.68243896679309	4.52530047943481	2.37393387635601	0.702166893852401	All_amacrine	GRIK3
2.09758268786671	7.31711744450414	2.84530221500515	3.06266399286843	5.28567608325098	1.16821983502682	7.24125085116999	1.74446384462313	1.68243896679309	4.52530047943481	2.37393387635601	0.702166893852401	All_amacrine	GRIK3
5.21253364942567	4.81281962363851	4.23647418739056	5.787749980469	5.3601192571319	5.03044610964894	4.44615319085116	4.88480554695972	4.49863170061525	6.19161717452806	4.56016723152806	4.63225991035817	All_amacrine	MEAF6
5.05064024836241	5.73138486927727	4.53040545118462	5.29111684852553	5.01780705340722	5.0631101972877	4.94292631186849	4.76519251630228	4.95204119543306	5.64563735966755	4.86636782731837	5.03586505589256	All_amacrine	INPP5B
2.78740109862329	0	1.27492788067668	4.82537487235046	4.5169965582671	1.16821983502682	1.07851860702787	3.00936673958403	4.06293595566713	2.80891291712349	1.08107165901969	0.567804964000427	All_amacrine	HPCAL4
2.78740109862329	3.75601790417665	3.01780364484416	3.61618805972214	3.5535107707168	3.87978069049607	4.00973260872179	3.06831377849899	3.29848302808461	4.24964941015818	2.89039616191517	2.42344715977403	All_amacrine	RHBDL2
5.68680068341264	4.58111419883377	6.0468195971983	5.84078522855661	5.25478888192265	5.97997142290489	4.9398553720963	5.62519216490275	5.66093757632812	5.97906858962226	5.67813714418909	5.63473306901878	All_amacrine	SMAP2
2.3033131467874	2.37021840311429	0.139363514004844	1.38346203083872	1.61617877619827	0.321314467125038	0.607135002913155	0.223925844879844	0.316750907114368	1.58617442003429	0	0.164228464643684	All_amacrine	CYP4Z1
3.60308820958174	0	3.96387621219405	1.10382700741839	3.00416108501834	1.80516219483478	3.64513534959286	2.2308061525119	1.56763246451704	1.0009090349145	1.81151861259757	2.45551252544738	All_amacrine	CFAP57
4.41518286539228	3.75601790417665	3.84672591251662	4.17062703203439	3.5535107707168	4.75193059823852	4.05016474050774	4.23252111464247	3.56107965260613	4.80910754825846	3.3510286565325	3.55514684168484	All_amacrine	EBNA1BP2
8.65974529184354	5.10272327982445	4.49190735933784	6.34370974422025	6.88159218568202	7.00818033274152	4.84782965142248	4.71072954241027	4.29716928541599	5.00176073526168	3.76028257460109	4.94617827639041	All_amacrine	PTPRF
4.90030005823181	3.75601790417665	4.44565471824789	5.96807455119189	4.98053594898104	5.33685515056076	3.9128261620402	4.44761310851676	4.35023311479186	4.70218735412801	4.54300955056626	4.26526269104544	All_amacrine	RNF220
4.65943270984381	5.84040326893593	3.20397570986265	3.53269269315037	3.33467224739787	2.31947201630038	5.42590603599996	2.91616841437258	2.43813373542273	3.70211748932045	2.20967880581005	2.72648379817719	All_amacrine	PTCH2
4.65943270984381	5.84040326893593	3.20397570986265	3.53269269315037	3.33467224739787	2.31947201630038	5.42590603599996	2.91616841437258	2.43813373542273	3.70211748932045	2.20967880581005	2.72648379817719	All_amacrine	PTCH2
1.56946677147348	1.62531584019457	0.685728957127619	0	0.868882624510364	0.583939642737649	1.07851860702787	0.879342546197396	0.796238109138939	0	0.877120129156482	0.882812499722058	All_amacrine	SLC5A9
9.13408162523204	9.48838919902516	10.7649830980857	8.87264696735291	9.51452304025841	8.11328428663695	9.2331410357551	9.29531414407449	8.9753857820596	8.79297628584075	9.07040803379187	10.2761702171323	All_amacrine	AGBL4
1.20912058379233	2.37021840311429	1.21315944486129	0.940649755742546	0.868882624510364	0.806039685686975	1.03313226205118	1.59210457395265	0.576323504087656	0	1.25972971300744	0.938328373965138	All_amacrine	ZYG11A
1.20912058379233	0	0.591770773309612	0.756634238161959	1.16309412184179	0.806039685686975	3.55969309008462	0.879342546197396	0.316750907114368	0	0.35490543733848	0.495620078150399	All_amacrine	PODN
2.48333424129176	3.75601790417665	3.49099719152244	2.80241062962416	3.00416108501834	3.08475369351397	2.96384520762334	2.7817285084741	3.18622122549503	2.58647724085767	2.89039616191517	3.53427979645208	All_amacrine	CPT2
7.00293610154285	3.96307444625497	3.52951925722441	5.39721474741057	6.42800056490659	5.33685515056076	2.8506736984526	5.63497465589893	4.85746091543066	6.34164507600987	5.05972746487781	1.77033561413486	All_amacrine	LRP8
4.45887189607478	0	0.591770773309612	2.5985221188495	2.23821076980968	0.806039685686975	0.9378375562333	1.59210457395265	0.316750907114368	3.32356394555814	0.639513267962325	0.311658078070004	All_amacrine	GLIS1
3.52302657377414	3.96307444625497	3.63927346932685	4.05568784147927	3.95040668126478	4.1869222365182	4.07277004089373	3.86794550828469	3.67638845721944	4.70218735412801	4.05471809929456	4.01069555169004	All_amacrine	NDC1
5.49027753765042	5.34400618848094	4.31208063358393	5.23938657362668	5.03608763783193	6.20642415375854	5.60135903219182	4.56483504458078	4.84519020392402	5.58674215694753	4.82437946850223	4.43408758133497	All_amacrine	HSPB11
3.34819934226005	4.144109675684	2.62582534099301	2.84917849631752	2.76207989698829	4.1263879125618	3.02308251751262	2.70949863153439	2.6219860366645	3.8090426741309	3.26992397604771	2.62298954089468	All_amacrine	LRRC42
6.64462756084045	6.28814790486336	5.66666489729355	6.75019819961079	6.54750791889561	7.03587161358316	6.26922301366181	6.76326043333523	6.59257952216231	5.80913998422831	7.32671531962456	6.71954773620253	All_amacrine	SSBP3
1.85755639789477	2.37021840311429	0.685728957127619	1.25040908500279	1.61617877619827	2.38983207996144	3.34433813376247	1.42173422728548	1.15549779968263	1.0009090349145	1.5618453217573	0.164228464643684	All_amacrine	FAM151A
4.27556829452109	2.85903346681021	1.33415994675354	6.15650837656015	3.9884540586703	1.80516219483478	1.39785646698927	2.06703283700596	1.78877902372845	6.54095677770913	0.639513267962325	1.02635618114953	All_amacrine	DHCR24
2.09758268786671	4.81281962363851	1.14862766461765	0.545668184691205	1.16309412184179	0.321314467125038	3.20803220212745	1.22851636054922	1.88781605102567	0	1.9218238101071	1.55044091947532	All_amacrine	FYB2
2.09758268786671	4.81281962363851	1.14862766461765	0.545668184691205	1.16309412184179	0.321314467125038	3.20803220212745	1.22851636054922	1.88781605102567	0	1.9218238101071	1.55044091947532	All_amacrine	FYB2
11.3519228683226	9.78626312755737	6.84032949052862	9.05763589678796	6.89166618872943	8.42320293866983	9.58813770993933	9.35534928055486	8.77326692977887	6.75668818139291	5.23020799033044	4.2341756552439	All_amacrine	NFIA
11.3519228683226	9.78626312755737	6.84032949052862	9.05763589678796	6.89166618872943	8.42320293866983	9.58813770993933	9.35534928055486	8.77326692977887	6.75668818139291	5.23020799033044	4.2341756552439	All_amacrine	NFIA
11.3519228683226	9.78626312755737	6.84032949052862	9.05763589678796	6.89166618872943	8.42320293866983	9.58813770993933	9.35534928055486	8.77326692977887	6.75668818139291	5.23020799033044	4.2341756552439	All_amacrine	NFIA
11.3519228683226	9.78626312755737	6.84032949052862	9.05763589678796	6.89166618872943	8.42320293866983	9.58813770993933	9.35534928055486	8.77326692977887	6.75668818139291	5.23020799033044	4.2341756552439	All_amacrine	NFIA
11.3519228683226	9.78626312755737	6.84032949052862	9.05763589678796	6.89166618872943	8.42320293866983	9.58813770993933	9.35534928055486	8.77326692977887	6.75668818139291	5.23020799033044	4.2341756552439	All_amacrine	NFIA
11.3519228683226	9.78626312755737	6.84032949052862	9.05763589678796	6.89166618872943	8.42320293866983	9.58813770993933	9.35534928055486	8.77326692977887	6.75668818139291	5.23020799033044	4.2341756552439	All_amacrine	NFIA
11.3519228683226	9.78626312755737	6.84032949052862	9.05763589678796	6.89166618872943	8.42320293866983	9.58813770993933	9.35534928055486	8.77326692977887	6.75668818139291	5.23020799033044	4.2341756552439	All_amacrine	NFIA
1.56946677147348	3.51418348840242	1.39105575271506	1.50527358125176	1.96046266663443	1.32008642805399	2.76997224386773	1.6702945586128	1.78877902372845	1.58617442003429	0.877120129156482	1.5971830093181	All_amacrine	ANGPTL3
5.70505724421762	5.98988626556648	5.74786870646576	5.76962927979258	5.33080131011346	5.18683802409886	5.39484524314003	5.51826022317813	5.35826060389154	5.78314418595697	5.20860801014245	5.61357333097424	All_amacrine	ATG4C
6.17995251206487	6.08157617858647	7.04032022560493	6.25531536944381	6.23577132379741	6.54770882246712	6.08829017545213	6.61792086767505	6.40468382251129	6.11031562999199	6.47788700786857	6.61589102661146	All_amacrine	ITGB3BP
7.62786212269445	6.65942019664858	6.1117329940923	8.27787121380423	6.14604314968385	10.1867564386298	5.81754935464891	10.146613423034	9.5150581818672	9.2756101622881	9.70500564860703	3.0415933013861	All_amacrine	PDE4B
1.56946677147348	0	1.73666504276012	2.93839788567028	1.16309412184179	0.806039685686975	3.33501774012649	1.12124855815426	0.987022028108312	0	1.25972971300744	1.34667507424512	All_amacrine	IL12RB2
3.43825955664156	9.1815422905983	4.70323995058427	6.3190019818467	5.91862117210904	3.12656353891256	7.74600749727319	5.04012086495761	4.38455481041765	3.00159043541185	9.0808484194985	1.82044437583328	All_amacrine	ROR1
3.67893949300204	0	0.685728957127619	3.41327198221666	1.79856640727281	0	3.57560916718485	0.741255079527832	0.316750907114368	4.85973585831528	0	0.225019830097294	All_amacrine	TCTEX1D1
3.67893949300204	0	0.685728957127619	3.41327198221666	1.79856640727281	0	3.57560916718485	0.741255079527832	0.316750907114368	4.85973585831528	0	0.225019830097294	All_amacrine	TCTEX1D1
1.56946677147348	0	1.73666504276012	2.93839788567028	1.16309412184179	0.806039685686975	3.33501774012649	1.12124855815426	0.987022028108312	0	1.25972971300744	1.34667507424512	All_amacrine	IL12RB2
10.464884782494	3.22348246709684	4.60445032804028	7.38526012218645	7.03943640477716	4.0632019503983	3.94993303359174	6.57028262544493	7.53057206350884	3.58662862743698	10.0043322041455	1.61999815219247	All_amacrine	ST6GALNAC5
10.464884782494	3.22348246709684	4.60445032804028	7.38526012218645	7.03943640477716	4.0632019503983	3.94993303359174	6.57028262544493	7.53057206350884	3.58662862743698	10.0043322041455	1.61999815219247	All_amacrine	ST6GALNAC5
10.464884782494	3.22348246709684	4.60445032804028	7.38526012218645	7.03943640477716	4.0632019503983	3.94993303359174	6.57028262544493	7.53057206350884	3.58662862743698	10.0043322041455	1.61999815219247	All_amacrine	ST6GALNAC5
10.464884782494	3.22348246709684	4.60445032804028	7.38526012218645	7.03943640477716	4.0632019503983	3.94993303359174	6.57028262544493	7.53057206350884	3.58662862743698	10.0043322041455	1.61999815219247	All_amacrine	ST6GALNAC5
10.464884782494	3.22348246709684	4.60445032804028	7.38526012218645	7.03943640477716	4.0632019503983	3.94993303359174	6.57028262544493	7.53057206350884	3.58662862743698	10.0043322041455	1.61999815219247	All_amacrine	ST6GALNAC5
6.58672844633937	2.37021840311429	1.39105575271506	5.33285216288214	5.9670641267533	4.91589410215653	4.87702255122959	1.94651571471104	0.987022028108312	2.58647724085767	1.5618453217573	1.00917507228764	All_amacrine	AK5
6.09942739331286	6.36314973335653	5.72868219409124	5.96276760633947	5.84794636262016	5.77177245292118	5.87976602830883	5.8306901665742	5.70912988543305	6.28719642950799	5.68597425602767	5.72234125824417	All_amacrine	MIGA1
3.81963410255012	3.22348246709684	4.53040545118462	4.59780886771148	3.74348466813239	4.4565005880484	3.84221429676092	4.09753552225243	4.43455331867147	5.2112217715819	4.37865202813636	4.13470214742477	All_amacrine	DNAJB4
6.83072601274725	6.97849103463221	6.92343987058705	6.71590983730765	6.7157181979627	6.6799537487486	6.83724914818337	7.00685447225605	6.99371974521736	6.49365041189921	7.00201834745547	6.99160572587308	All_amacrine	FUBP1
1.56946677147348	5.10272327982445	1.27492788067668	1.25040908500279	3.07659863682715	0.806039685686975	7.10532366529905	1.32835754975684	1.15549779968263	2.32338227594394	1.9218238101071	0.520085215281129	All_amacrine	CCN1
3.94781884159211	5.61345004200667	3.23538765903998	5.12050431941076	4.49072708195614	2.75227208891778	7.45530773190725	3.12494655114027	2.14968627824737	3.00159043541185	2.58981897289868	1.53851487769358	All_amacrine	COL24A1
4.65943270984381	4.58111419883377	4.65759208345286	5.33285216288214	4.88291459308433	5.2637956311083	4.63647537277333	5.00283130408898	4.88169360593162	5.08922691552382	4.90716863343002	4.95517777752517	All_amacrine	GTF2B
3.52302657377414	0	1.21315944486129	5.10131297112016	5.15794965302436	5.73169659507579	0.607135002913155	0.741255079527832	0.576323504087656	2.80891291712349	0.877120129156482	0.339418638382497	All_amacrine	BARHL2
3.43825955664156	0	0.685728957127619	5.45882815241884	3.82984617238077	2.58240399473084	2.46280350898637	1.42173422728548	1.30634046014801	4.90864754664749	0.877120129156482	0.393386870583939	All_amacrine	EPHX4
6.21859001149698	5.9417592352937	6.14312628220503	5.94134242999899	6.25930420448061	5.76516997563977	6.29948733085684	6.02919930307937	6.05113158433995	5.78314418595697	6.41797451965839	5.85987647966761	All_amacrine	MTF2
3.67893949300204	5.01241021272447	4.05472167461144	4.58404924578621	4.09692251307592	3.90402476376856	4.93369381217553	3.99491956208313	3.61988576945378	4.32365477178726	3.53583729696621	3.87264608021065	All_amacrine	CCDC18
4.73245099415948	5.01241021272447	3.89669953823598	4.20699146086605	3.95040668126478	4.62641006554476	4.25677539164443	3.93282898497216	3.70383105971036	4.39404842459456	4.17096712138165	3.81942823979819	All_amacrine	TMED5
4.65943270984381	7.73930733993724	4.19713125975795	4.17062703203439	4.88291459308433	5.44821062137545	8.13640960177392	4.34407192369385	6.41717213748389	3.32356394555814	8.27363401546468	2.37732354994114	All_amacrine	DPYD
4.65943270984381	7.73930733993724	4.19713125975795	4.17062703203439	4.88291459308433	5.44821062137545	8.13640960177392	4.34407192369385	6.41717213748389	3.32356394555814	8.27363401546468	2.37732354994114	All_amacrine	DPYD
6.24378518986396	3.51418348840242	2.01527367896213	6.53106252034442	6.04134070930432	2.69784181505921	1.28622232358577	5.56506191327618	4.10471195825743	3.00159043541185	1.81151861259757	0.495620078150399	All_amacrine	PLPPR5
4.65943270984381	4.81281962363851	3.3829404155231	6.65798197051397	6.30524877046329	6.69044590577729	5.93479001950336	4.6249745582492	5.28747096061297	3.32356394555814	3.69963772626983	4.50933717997086	All_amacrine	PLPPR4
2.3033131467874	5.89197115951246	2.08590414722364	4.89389683151181	3.33467224739787	1.9046393500146	6.95067525422766	1.59210457395265	1.88781605102567	0	3.38993288531477	0.991786884372721	All_amacrine	PALMD
2.3033131467874	5.89197115951246	2.08590414722364	4.89389683151181	3.33467224739787	1.9046393500146	6.95067525422766	1.59210457395265	1.88781605102567	0	3.38993288531477	0.991786884372721	All_amacrine	PALMD
2.3033131467874	5.89197115951246	2.08590414722364	4.89389683151181	3.33467224739787	1.9046393500146	6.95067525422766	1.59210457395265	1.88781605102567	0	3.38993288531477	0.991786884372721	All_amacrine	PALMD
8.8685267091328	5.01241021272447	4.98315615358544	9.32550046889529	8.19107100980844	5.50479144743357	5.05502759417763	6.50243453815619	7.82109786255182	6.83469157856654	7.96451624863952	6.07226759349847	All_amacrine	OLFM3
7.48197278951239	6.71774288684578	3.79495894090383	7.2696755771071	7.40208644425179	2.38983207996144	8.35936289534661	3.06831377849899	2.06756662105909	1.58617442003429	3.53583729696621	1.69712425575066	All_amacrine	COL11A1
7.61343622677946	7.44346616388352	7.28229251228462	7.19921648195514	7.55886666516664	6.75850881205412	7.41330236198109	6.91549639209325	6.90783211054079	7.15155182564059	6.96062147494601	7.32803286173426	All_amacrine	RNPC3
2.78740109862329	2.85903346681021	2.30898531903715	2.84917849631752	3.14557233440005	3.77851250935751	2.26105737834852	3.40200169198728	3.43574777849619	3.32356394555814	3.73027878385915	2.25147053775569	All_amacrine	PRMT6
2.78740109862329	2.85903346681021	2.30898531903715	2.84917849631752	3.14557233440005	3.77851250935751	2.26105737834852	3.40200169198728	3.43574777849619	3.32356394555814	3.73027878385915	2.25147053775569	All_amacrine	PRMT6
5.26269808982471	5.67362221064615	4.90717231087899	6.68723662823765	7.89061025842674	4.76522637641399	4.48459434871308	8.65091811301942	5.99669878809349	8.30559249762427	10.5262222705725	1.88779546593564	All_amacrine	NTNG1
6.7183800980315	6.43444435306411	6.12437240161904	6.41150104141615	6.76587088529333	5.86116816449045	6.12390428925782	6.34446847246987	6.27346833543117	5.46120783470673	6.2054190477151	6.61730909320029	All_amacrine	AMY2B
9.49701681669248	7.75331697351436	6.36880962620078	6.96183502120893	7.59938391372663	5.96852178940838	6.74349536921712	6.96674815181863	6.82902192285049	6.17171727150729	9.02169419025744	8.04704952668355	All_amacrine	VAV3
5.26269808982471	5.67362221064615	4.90717231087899	6.68723662823765	7.89061025842674	4.76522637641399	4.48459434871308	8.65091811301942	5.99669878809349	8.30559249762427	10.5262222705725	1.88779546593564	All_amacrine	NTNG1
5.26269808982471	5.67362221064615	4.90717231087899	6.68723662823765	7.89061025842674	4.76522637641399	4.48459434871308	8.65091811301942	5.99669878809349	8.30559249762427	10.5262222705725	1.88779546593564	All_amacrine	NTNG1
4.12098083034039	4.30493975647058	3.71921524665105	3.64297947613902	4.16495375334417	3.31916471227159	4.42873383881907	3.65370300710385	3.56107965260613	4.08917349040765	3.60360499128092	4.06366614283135	All_amacrine	RBM15
4.69640375669389	3.51418348840242	0.773940306931314	4.92697479560468	4.75631929496655	0.998465440947174	4.05016474050774	1.32835754975684	0.576323504087656	5.32370018275764	0.639513267962325	0.974186564713502	All_amacrine	KCNA2
2.64336364538665	2.85903346681021	0	0.298480164869613	0.498888021746857	0.583939642737649	0.887720853749757	0.588537956943656	0	1.0009090349145	0	0.419632329220664	All_amacrine	DENND2D
2.64336364538665	2.85903346681021	0	0.298480164869613	0.498888021746857	0.583939642737649	0.887720853749757	0.588537956943656	0	1.0009090349145	0	0.419632329220664	All_amacrine	DENND2D
5.92349346341772	5.26797564069703	4.91689204491971	5.66241045443157	6.93614843776998	6.02488235513959	5.1242960743869	7.33706296081449	6.29618319273562	6.64565552354114	6.97987542970864	1.07670493366005	All_amacrine	KCND3
6.05741414430825	7.46064548113725	6.33839303581454	5.93593604832329	5.94788169459186	6.38067035452817	6.83477141064037	6.10506148037598	6.09324584603528	6.72972081646657	6.34064776677873	6.23074608803875	All_amacrine	CAPZA1
3.0384039673842	3.96307444625497	5.0196982119549	2.80241062962416	3.14557233440005	2.9515221518133	3.71864954239736	4.02499068447768	4.74307578586204	2.58647724085767	4.70604189099595	4.04059832847291	All_amacrine	DENND2C
2.09758268786671	3.51418348840242	5.24089160938349	1.25040908500279	1.40735048112504	0.806039685686975	1.88031731990699	0.417719921832096	2.06756662105909	0	3.63633133364596	0.393386870583939	All_amacrine	VANGL1
3.94781884159211	3.51418348840242	3.25084082575612	3.53269269315037	3.74348466813239	3.64103133849747	3.39903033448844	3.33156156405211	3.22462066577654	4.52530047943481	3.5701190139187	2.74216707758513	All_amacrine	TTF2
1.56946677147348	1.62531584019457	3.08831333670754	2.07651590447042	1.40735048112504	1.32008642805399	2.51325864516531	1.6702945586128	1.15549779968263	2.00136333767007	1.81151861259757	1.82044437583328	All_amacrine	TRIM45
1.56946677147348	1.62531584019457	3.08831333670754	2.07651590447042	1.40735048112504	1.32008642805399	2.51325864516531	1.6702945586128	1.15549779968263	2.00136333767007	1.81151861259757	1.82044437583328	All_amacrine	TRIM45
1.20912058379233	0	1.27492788067668	0.940649755742546	1.79856640727281	0.321314467125038	1.12252056535744	1.00535986689631	0.796238109138939	0	0.877120129156482	1.21799571833446	All_amacrine	TBX15
2.3033131467874	3.51418348840242	6.70101933844791	1.91003319930827	3.60340046025004	1.32008642805399	5.53981394646498	1.81500579298234	1.56763246451704	2.32338227594394	3.38993288531477	2.31576895202827	All_amacrine	SPAG17
1.20912058379233	0	1.27492788067668	0.940649755742546	1.79856640727281	0.321314467125038	1.12252056535744	1.00535986689631	0.796238109138939	0	0.877120129156482	1.21799571833446	All_amacrine	TBX15
1.20912058379233	0	1.27492788067668	0.940649755742546	1.79856640727281	0.321314467125038	1.12252056535744	1.00535986689631	0.796238109138939	0	0.877120129156482	1.21799571833446	All_amacrine	TBX15
2.3033131467874	3.51418348840242	6.70101933844791	1.91003319930827	3.60340046025004	1.32008642805399	5.53981394646498	1.81500579298234	1.56763246451704	2.32338227594394	3.38993288531477	2.31576895202827	All_amacrine	SPAG17
4.3701293755765	7.31711744450414	5.75058892529608	4.84857902244278	5.47177324746098	4.10563189785712	7.53785084915909	5.18699384100363	4.71637648265998	3.00159043541185	4.97270602185844	6.02390112038335	All_amacrine	NOTCH2
4.3701293755765	7.31711744450414	5.75058892529608	4.84857902244278	5.47177324746098	4.10563189785712	7.53785084915909	5.18699384100363	4.71637648265998	3.00159043541185	4.97270602185844	6.02390112038335	All_amacrine	NOTCH2
5.49027753765042	2.85903346681021	2.27915189981329	5.6492561308537	5.58784894032996	3.12656353891256	4.5055160977938	5.19362828569995	3.06448116285273	5.70222228526309	2.58981897289868	1.23287346788297	All_amacrine	SRGAP2B
1.56946677147348	1.62531584019457	2.27915189981329	1.81898523714775	2.67143184550118	1.69831450916636	2.09430210516043	2.2308061525119	1.78877902372845	1.58617442003429	1.41868138518626	2.44277177316024	All_amacrine	NBPF20
4.62148925510855	2.37021840311429	4.41168501652995	4.78985350231594	4.49072708195614	6.14671966282959	3.84877829019032	4.80905863023041	4.82033116917766	4.52530047943481	4.33943821511555	3.88682569273782	All_amacrine	POLR3GL
5.49027753765042	2.85903346681021	2.27915189981329	5.6492561308537	5.58784894032996	3.12656353891256	4.5055160977938	5.19362828569995	3.06448116285273	5.70222228526309	2.58981897289868	1.23287346788297	All_amacrine	SRGAP2B
2.09758268786671	0	1.27492788067668	2.29496418935717	1.79856640727281	0.998465440947174	1.28622232358577	2.00803235147272	1.98048899851973	1.0009090349145	2.20967880581005	1.57400125660231	All_amacrine	PPIAL4G
1.20912058379233	1.62531584019457	0.857067482197156	0.756634238161959	2.57470401433008	0.583939642737649	2.09430210516043	0.879342546197396	1.15549779968263	0	2.02429104851281	1.02635618114953	All_amacrine	HIST2H2AA4
6.65405546842708	2.37021840311429	2.80399697598979	7.54648652620721	6.12911195990835	6.58941813995501	2.93945203463693	5.78748674151414	5.00815241129149	6.34164507600987	4.43554389896629	1.61999815219247	All_amacrine	SV2A
4.00787868293195	3.75601790417665	3.10541516954174	4.39209665453329	4.38058746548976	5.54388946076391	2.87660125669528	4.15305430823414	4.43455331867147	4.00170397087868	4.39786634408002	3.70137590149021	All_amacrine	SF3B4
4.80195100035238	2.85903346681021	1.90238826657988	4.63831744195074	4.40892063416108	3.58214789440269	3.51086339964936	2.37786894086364	1.68243896679309	4.6456010312343	1.9218238101071	2.33658033230494	All_amacrine	PLEKHO1
4.41518286539228	4.44962540499017	2.92452571401963	3.93079255074886	3.95040668126478	3.72508168548953	3.18746447060116	3.33156156405211	3.9298190333348	4.32365477178726	3.53583729696621	3.0583948599615	All_amacrine	APH1A
5.49027753765042	4.70161357947177	4.95512908525406	4.46897601932871	4.568142651192	4.0632019503983	4.62122030406143	5.00283130408898	4.67537756731816	4.95595521457429	4.72137590894025	5.08178569260086	All_amacrine	TARS2
6.45269094586222	6.28814790486336	6.0534439577603	6.72220500532247	6.85609505523194	6.75184521293721	6.59718441402044	6.65925081777182	6.43774873218762	5.80913998422831	6.50914579420998	6.13152374553847	All_amacrine	ENSA
2.64336364538665	2.37021840311429	2.67247322120227	2.5427064138834	2.47102185255434	2.52102571751212	2.33772318164796	2.42373719908372	2.6219860366645	1.0009090349145	2.11996069466972	2.92733757427796	All_amacrine	ZNF687
5.89196630788853	4.91606373046213	5.56215397725447	6.55594634012456	5.83756128317296	7.18677486155833	4.00973260872179	5.80925017101686	6.11385075728631	6.85978283423792	6.01322996762913	5.66932391845027	All_amacrine	PSMB4
1.56946677147348	2.85903346681021	1.21315944486129	1.61759616518064	1.40735048112504	0	2.0030912002955	1.32835754975684	0.987022028108312	1.58617442003429	1.41868138518626	0.863822109081508	All_amacrine	FLG
1.56946677147348	2.37021840311429	0.383228462706292	1.10382700741839	0.868882624510364	0.806039685686975	1.46775188909084	1.00535986689631	0.576323504087656	2.00136333767007	1.08107165901969	1.00917507228764	All_amacrine	FLG2
5.02179947765323	4.30493975647058	4.28981180594107	5.34921399770959	5.1069780831303	5.291628313693	3.68969181587937	4.90919579794313	5.25072948413091	4.85973585831528	4.8101073234282	4.54702843039876	All_amacrine	ILF2
5.82676665188673	4.91606373046213	4.80619395893458	6.31484256673127	5.76269404309725	7.03861173157092	4.12237298209763	5.51826022317813	5.87523333919676	6.08925362734003	5.36323599920051	5.03586505589256	All_amacrine	JTB
5.23783389424642	5.10272327982445	5.43939634620344	5.58162292144429	5.3601192571319	6.08973142872249	4.29091904120877	5.36799186814807	5.78817511324069	5.49363022977509	6.05013183275368	5.49361707091021	All_amacrine	DPM3
3.34819934226005	2.37021840311429	3.17186457333385	3.10181612897816	3.33467224739787	3.64103133849747	2.24123699722735	2.88371460047769	3.18622122549503	4.58670431477	2.83508297238299	2.68380858038275	All_amacrine	MTX1
3.8851496700473	3.51418348840242	2.5528974250482	3.24859260357263	3.27435158848506	3.2826467166547	3.03464359865991	3.23194968708144	3.53075258235756	3.46108398359323	2.94366670808413	2.71062815317605	All_amacrine	GBA
4.80195100035238	3.75601790417665	3.76298302602693	4.62494056641561	4.66529688228276	5.21618029007846	2.52969237469548	3.85125821398573	4.35023311479186	4.32365477178726	4.52564535830696	4.00420637378364	All_amacrine	LAMTOR2
1.56946677147348	1.62531584019457	1.73666504276012	1.25040908500279	2.84736746349345	3.08475369351397	1.03313226205118	1.50943285666184	2.37124656789477	3.00159043541185	1.9218238101071	2.19940105315362	All_amacrine	BGLAP
5.53178221632989	5.55065855939643	6.43117917854357	5.56770730666059	5.74056987675607	5.68348946358854	5.38358801965122	6.04762686441582	5.82613081804372	5.24969721129842	5.78416210998348	6.33483051144501	All_amacrine	MEF2D
5.02179947765323	3.51418348840242	4.19713125975795	5.18573221706939	4.5930514289397	5.71123331717029	3.81565553381106	4.5337982842945	4.70283922353585	4.24964941015818	4.72137590894025	4.09657431275672	All_amacrine	HDGF
1.85755639789477	0	1.33415994675354	1.91003319930827	2.10601044030928	1.16821983502682	0.607135002913155	4.99525632145296	3.53075258235756	2.32338227594394	1.69207630854917	0.544142382775547	All_amacrine	SH2D2A
1.85755639789477	0	1.33415994675354	1.91003319930827	2.10601044030928	1.16821983502682	0.607135002913155	4.99525632145296	3.53075258235756	2.32338227594394	1.69207630854917	0.544142382775547	All_amacrine	SH2D2A
1.85755639789477	0	0.773940306931314	0.545668184691205	2.10601044030928	0.583939642737649	0.258472766299144	3.20593369509907	1.88781605102567	2.00136333767007	0.35490543733848	0.100762393128357	All_amacrine	INSRR
6.95033871118314	6.20903208055331	4.02806359247216	5.19481432885407	4.02552376260869	2.75227208891778	5.31650499404627	5.06204056213112	3.4997742890936	4.08917349040765	3.60360499128092	5.15878925141508	All_amacrine	KIRREL1
2.3033131467874	0	1.44579262240242	0.756634238161959	2.35930738328938	0.998465440947174	6.22701741409585	0.879342546197396	1.78877902372845	0	0.877120129156482	0.991786884372721	All_amacrine	MNDA
2.3033131467874	0	1.44579262240242	0.756634238161959	2.35930738328938	0.998465440947174	6.22701741409585	0.879342546197396	1.78877902372845	0	0.877120129156482	0.991786884372721	All_amacrine	MNDA
3.67893949300204	2.85903346681021	2.33821429266202	3.95237380517366	4.22992088339851	2.52102571751212	2.83753306458379	5.38548242806061	4.66144819423122	2.32338227594394	3.26992397604771	0.938328373965138	All_amacrine	ACKR1
3.43825955664156	2.85903346681021	3.60360848256424	4.05568784147927	4.32219511329993	2.99731344952832	3.49421253305878	3.86794550828469	3.80866145536302	4.75663772567088	3.31104617885481	3.84386178391724	All_amacrine	KLHDC9
4.3701293755765	3.96307444625497	4.31942784072003	4.86004262688143	4.19780298568918	5.22582990998292	3.0910988605959	4.65412960880507	4.92897104644872	5.39409167304054	4.43554389896629	4.40974376916778	All_amacrine	UFC1
5.84334488092746	5.73138486927727	5.94362119109127	5.72016428564654	5.72937924867117	6.08443729463832	5.10797242312965	5.34433630165506	6.04040808583499	6.39411329677737	5.75465592699475	5.64311082535119	All_amacrine	SDHC
3.0384039673842	2.37021840311429	5.24475569660712	0.545668184691205	0.868882624510364	3.5207584854808	2.11623144789624	1.00535986689631	1.68243896679309	2.32338227594394	0.35490543733848	0.495620078150399	All_amacrine	C1orf226
4.27556829452109	4.58111419883377	4.189132268181	4.32750013434082	4.16495375334417	3.95132386866972	4.24686978101593	4.28316688807481	4.49863170061525	5.32370018275764	3.84672237270046	4.32549659296916	All_amacrine	HSD17B7
5.70505724421762	6.08157617858647	6.28122064111884	6.08503800762803	5.78448404667009	6.5630157291987	6.00845972466265	6.27108839057045	6.37937813199237	5.85976717576699	6.27461725859821	6.37310649849114	All_amacrine	TMCO1
4.90030005823181	4.44962540499017	6.12646824555715	4.837023598522	5.27031514047355	4.01948621912365	5.31887088442881	5.02532049797427	4.70283922353585	5.61649027262058	4.8101073234282	5.20006757650416	All_amacrine	UCK2
1.20912058379233	0	0.685728957127619	0.756634238161959	1.61617877619827	0.321314467125038	3.20803220212745	0.417719921832096	0	0	1.25972971300744	0.283352847003929	All_amacrine	GPA33
2.48333424129176	1.62531584019457	3.01780364484416	2.98102034302515	3.60340046025004	2.58240399473084	1.97935807104972	2.00803235147272	2.06756662105909	3.46108398359323	2.11996069466972	1.943123546971	All_amacrine	CD247
4.50127669015867	6.08157617858647	4.19713125975795	4.70340226904551	4.16495375334417	4.44001407117574	4.57446269706106	4.20651551853741	4.26067711004876	5.46120783470673	4.05471809929456	4.43247737804366	All_amacrine	MPZL1
1.85755639789477	3.51418348840242	2.84530221500515	2.29496418935717	0	2.38983207996144	2.0030912002955	2.2308061525119	2.56326723194186	2.80891291712349	2.20967880581005	2.78317430057252	All_amacrine	METTL18
1.20912058379233	0	0.685728957127619	0.756634238161959	1.61617877619827	0.321314467125038	3.20803220212745	0.417719921832096	0	0	1.25972971300744	0.283352847003929	All_amacrine	GPA33
5.05064024836241	4.81281962363851	4.1401839654068	5.3163026351836	4.92275925389757	4.82992711845369	4.24189135376167	4.39100989272205	4.40141424410653	4.52530047943481	4.41682811683407	4.29392155572364	All_amacrine	VAMP4
1.20912058379233	0	0	0.545668184691205	0	0	1.24700516324623	0	0	0	0	0.132844395348849	All_amacrine	KIAA0040
1.20912058379233	0	0	0.545668184691205	0	0	1.24700516324623	0	0	0	0	0.132844395348849	All_amacrine	KIAA0040
3.8851496700473	4.91606373046213	3.17186457333385	5.53231946195612	3.00416108501834	9.93504170765954	2.86369572179837	2.88371460047769	2.73270639122175	2.32338227594394	1.69207630854917	1.82044437583328	All_amacrine	TNR
3.14922682113267	3.51418348840242	3.42441588519943	6.14718109803285	4.06166478188962	2.9515221518133	7.46174525696117	3.96420827882289	3.36874728915593	3.8090426741309	3.87442182035581	2.8082242553105	All_amacrine	PAPPA2
5.77585735109513	7.57549254273343	6.9414085045305	5.57468189199049	5.95750479223649	5.0523041322259	6.11440203054373	6.63994883074412	6.46205941093146	5.04615657471809	6.25894049239668	7.10208065947779	All_amacrine	ANGPTL1
5.77585735109513	7.57549254273343	6.9414085045305	5.57468189199049	5.95750479223649	5.0523041322259	6.11440203054373	6.63994883074412	6.46205941093146	5.04615657471809	6.25894049239668	7.10208065947779	All_amacrine	ANGPTL1
1.85755639789477	0	1.33415994675354	3.72049195654033	2.10601044030928	0.806039685686975	2.95170017566729	1.22851636054922	0.576323504087656	1.0009090349145	0.877120129156482	0.68062435516265	All_amacrine	TDRD5
1.56946677147348	2.85903346681021	1.39105575271506	6.48737983437544	3.65162243014946	1.45747826003688	4.43310843437952	1.22851636054922	1.68243896679309	3.32356394555814	1.41868138518626	1.47735946415686	All_amacrine	CACNA1E
1.20912058379233	0	0.491264454270909	2.42414662384265	1.40735048112504	0.806039685686975	1.16522009711291	0.417719921832096	0.576323504087656	1.0009090349145	0	0.393386870583939	All_amacrine	RGSL1
4.17437177132252	7.57549254273343	4.82179868246226	5.96276760633947	4.84193816244828	4.47280083054786	4.60967220303983	2.85051389555441	5.26000294727182	6.41118706453128	2.37393387635601	0.785257518629	All_amacrine	LAMC1
1.85755639789477	2.37021840311429	0.491264454270909	1.99567467157801	1.16309412184179	1.16821983502682	1.3244015847672	1.32835754975684	0.316750907114368	1.58617442003429	0	0.393386870583939	All_amacrine	APOBEC4
2.48333424129176	6.50238104881899	1.97861794142578	5.63598076318966	2.23821076980968	0.806039685686975	4.89932665516172	1.50943285666184	2.06756662105909	5.39409167304054	2.20967880581005	1.04333508524977	All_amacrine	COLGALT2
2.78740109862329	4.44962540499017	2.33821429266202	2.93839788567028	2.76207989698829	7.83614645959696	2.62454751423569	2.51131777564894	4.90552597906836	2.00136333767007	1.69207630854917	1.4897996949722	All_amacrine	HMCN1
1.20912058379233	3.51418348840242	2.33821429266202	1.81898523714775	4.06166478188962	1.45747826003688	8.07054500763156	1.59210457395265	0.987022028108312	0	2.65515333788668	0.36665509473868	All_amacrine	RGS21
1.20912058379233	3.51418348840242	2.33821429266202	1.81898523714775	4.06166478188962	1.45747826003688	8.07054500763156	1.59210457395265	0.987022028108312	0	2.65515333788668	0.36665509473868	All_amacrine	RGS21
2.64336364538665	0	3.08831333670754	4.89389683151181	3.27435158848506	2.16753720375108	2.15911478007047	3.74686574360706	5.24139602648462	3.32356394555814	5.58899628393212	2.6729395758552	All_amacrine	B3GALT2
1.20912058379233	0	0.591770773309612	0.756634238161959	0.498888021746857	0	0.258472766299144	0.223925844879844	0	0	0	0.339418638382497	All_amacrine	RGS13
3.14922682113267	0	1.14862766461765	3.99459131022445	3.14557233440005	2.38983207996144	1.56662875845223	2.81653111031595	2.22738227125382	1.58617442003429	0.877120129156482	1.29089608206729	All_amacrine	PTPRC
3.14922682113267	0	1.14862766461765	3.99459131022445	3.14557233440005	2.38983207996144	1.56662875845223	2.81653111031595	2.22738227125382	1.58617442003429	0.877120129156482	1.29089608206729	All_amacrine	PTPRC
4.32362344416845	2.37021840311429	2.73973338049998	2.22575923500139	3.00416108501834	3.04169592791583	2.68448763131139	5.32633655410963	3.33404288055462	1.0009090349145	2.94366670808413	4.5559296718301	All_amacrine	PKP1
1.56946677147348	4.44962540499017	0.491264454270909	2.89447777117843	1.40735048112504	1.80516219483478	4.44615319085116	1.00535986689631	2.22738227125382	4.00170397087868	1.08107165901969	0.636549548315104	All_amacrine	CSRP1
1.56946677147348	4.44962540499017	0.491264454270909	2.89447777117843	1.40735048112504	1.80516219483478	4.44615319085116	1.00535986689631	2.22738227125382	4.00170397087868	1.08107165901969	0.636549548315104	All_amacrine	CSRP1
5.46906867130055	5.01241021272447	3.05348920566869	5.85803906411051	6.66375905646256	5.49684306756538	6.06028367438971	5.35621256877564	4.51421626484991	6.42806113157445	5.67025722638803	1.82044437583328	All_amacrine	NAV1
5.46906867130055	5.01241021272447	3.05348920566869	5.85803906411051	6.66375905646256	5.49684306756538	6.06028367438971	5.35621256877564	4.51421626484991	6.42806113157445	5.67025722638803	1.82044437583328	All_amacrine	NAV1
5.46906867130055	5.01241021272447	3.05348920566869	5.85803906411051	6.66375905646256	5.49684306756538	6.06028367438971	5.35621256877564	4.51421626484991	6.42806113157445	5.67025722638803	1.82044437583328	All_amacrine	NAV1
5.46906867130055	5.01241021272447	3.05348920566869	5.85803906411051	6.66375905646256	5.49684306756538	6.06028367438971	5.35621256877564	4.51421626484991	6.42806113157445	5.67025722638803	1.82044437583328	All_amacrine	NAV1
5.46906867130055	5.01241021272447	3.05348920566869	5.85803906411051	6.66375905646256	5.49684306756538	6.06028367438971	5.35621256877564	4.51421626484991	6.42806113157445	5.67025722638803	1.82044437583328	All_amacrine	NAV1
2.09758268786671	0	2.24868850667035	3.3496377290337	2.84736746349345	3.64103133849747	0.543819885000878	2.2308061525119	2.30110692991029	4.08917349040765	2.52138492620594	1.00917507228764	All_amacrine	UBE2T
2.64336364538665	2.85903346681021	2.80399697598979	2.70406519232144	3.33467224739787	0.806039685686975	2.52969237469548	2.33049434971918	2.67840811452241	6.85978283423792	3.31104617885481	2.1918067381786	All_amacrine	SYT2
5.05064024836241	3.51418348840242	2.47608582895778	4.29408385497951	3.95040668126478	3.7520444374465	2.87660125669528	2.63346102341729	2.06756662105909	4.58670431477	1.5618453217573	1.4897996949722	All_amacrine	PPFIA4
2.09758268786671	0	0.383228462706292	0.940649755742546	1.16309412184179	0.321314467125038	0.408189619778968	1.42173422728548	1.15549779968263	0	0	0.419632329220664	All_amacrine	REN
7.10957488271047	4.144109675684	5.92928634467309	6.75940984883474	6.50220167041126	5.8917986745095	3.29712210091554	6.54196610389765	6.0564635906932	6.61650880719262	5.94302299853187	4.4611896004893	All_amacrine	PLEKHA6
3.67893949300204	4.58111419883377	3.69682314450862	3.72049195654033	3.69828458076454	3.45664029604552	4.19629511051678	3.76479752770496	4.20414750109761	3.32356394555814	3.66833174279034	4.09250160877615	All_amacrine	PPP1R15B
7.06078920242515	6.32613615710936	2.73973338049998	3.64297947613902	4.22992088339851	6.73166773188135	4.85110263163804	4.05444778962976	2.73270639122175	4.70218735412801	1.41868138518626	1.1412146872024	All_amacrine	LRRN2
7.06078920242515	6.32613615710936	2.73973338049998	3.64297947613902	4.22992088339851	6.73166773188135	4.85110263163804	4.05444778962976	2.73270639122175	4.70218735412801	1.41868138518626	1.1412146872024	All_amacrine	LRRN2
7.06078920242515	6.32613615710936	2.73973338049998	3.64297947613902	4.22992088339851	6.73166773188135	4.85110263163804	4.05444778962976	2.73270639122175	4.70218735412801	1.41868138518626	1.1412146872024	All_amacrine	LRRN2
6.50572765135907	4.58111419883377	1.08107366507783	5.38139128732628	4.61753743448205	1.99769754888419	5.35850852254438	2.59388458138866	2.73270639122175	2.32338227594394	2.77756422262581	0.658755257670143	All_amacrine	CDK18
2.78740109862329	0	3.1390224135629	2.36100083761389	2.67143184550118	2.31947201630038	2.42815898517919	3.20593369509907	2.78503496901294	2.32338227594394	2.20967880581005	2.07281683810124	All_amacrine	PM20D1
4.86825624594857	4.144109675684	4.3340109475991	3.97363697825336	4.26133930248505	4.04150965960518	3.71146441936404	3.74686574360706	3.06448116285273	3.32356394555814	3.18398677425255	3.39571619238226	All_amacrine	SLC41A1
1.56946677147348	0	0	0.940649755742546	0	1.32008642805399	0.408189619778968	0.223925844879844	0.316750907114368	0	0	0.283352847003929	All_amacrine	SLC26A9
1.56946677147348	0	1.01020039823166	0.940649755742546	0.498888021746857	0.806039685686975	0.725993330508567	1.00535986689631	0.796238109138939	0	0.639513267962325	0.991786884372721	All_amacrine	IL19
1.56946677147348	0	1.01020039823166	0.940649755742546	0.498888021746857	0.806039685686975	0.725993330508567	1.00535986689631	0.796238109138939	0	0.639513267962325	0.991786884372721	All_amacrine	IL19
2.78740109862329	0	0	1.72180189640245	0.868882624510364	0.583939642737649	0.607135002913155	0.741255079527832	0.796238109138939	0	0.35490543733848	0.36665509473868	All_amacrine	FCMR
5.68680068341264	6.36314973335653	5.43602051449429	5.68191975098607	6.12911195990835	5.07383592420631	5.90360516225156	6.3234487516747	6.12404389688149	4.58670431477	5.95604465281279	7.48870329677189	All_amacrine	PFKFB2
6.40881145469325	6.71774288684578	6.57470326624236	6.66453446389798	6.85094110560064	6.58192376931668	6.59718441402044	6.93542465635063	6.89300691588918	6.6311557703737	6.79657429002416	6.9734496273153	All_amacrine	CD46
2.09758268786671	1.62531584019457	2.62582534099301	2.70406519232144	2.23821076980968	3.12656353891256	2.6990914688846	2.33049434971918	2.56326723194186	1.58617442003429	2.71765669245671	2.73695823818629	All_amacrine	HSD11B1
2.09758268786671	1.62531584019457	2.62582534099301	2.70406519232144	2.23821076980968	3.12656353891256	2.6990914688846	2.33049434971918	2.56326723194186	1.58617442003429	2.71765669245671	2.73695823818629	All_amacrine	HSD11B1
1.20912058379233	1.62531584019457	1.54940433085593	1.50527358125176	1.16309412184179	0.806039685686975	1.03313226205118	0.741255079527832	1.88781605102567	1.58617442003429	1.41868138518626	1.18777187510541	All_amacrine	C1orf74
8.90649327457795	7.0930879564104	7.85629119012067	8.13301459184723	8.79801244175658	7.90983133933709	6.58445861037663	7.98507209687172	7.97684383859359	8.16168248329092	7.82064944514741	8.0961850323942	All_amacrine	SYT14
8.90649327457795	7.0930879564104	7.85629119012067	8.13301459184723	8.79801244175658	7.90983133933709	6.58445861037663	7.98507209687172	7.97684383859359	8.16168248329092	7.82064944514741	8.0961850323942	All_amacrine	SYT14
6.76263138468431	3.51418348840242	2.24868850667035	3.76994590762002	4.49072708195614	2.85533418381457	3.67499203068187	2.55319177000187	1.88781605102567	1.0009090349145	2.58981897289868	1.26217645103875	All_amacrine	KCNH1
2.3033131467874	2.85903346681021	2.47608582895778	3.13993375966745	3.9884540586703	0.998465440947174	2.52969237469548	1.42173422728548	0.796238109138939	4.6456010312343	1.5618453217573	1.12535565351465	All_amacrine	TRAF5
2.3033131467874	2.85903346681021	2.47608582895778	3.13993375966745	3.9884540586703	0.998465440947174	2.52969237469548	1.42173422728548	0.796238109138939	4.6456010312343	1.5618453217573	1.12535565351465	All_amacrine	TRAF5
5.44754335842835	5.10272327982445	4.92172746528141	5.44366972830029	5.70673416810545	4.98571075101211	4.95818371673675	5.62519216490275	5.26000294727182	6.02415736627597	5.11882116721841	5.34148278187615	All_amacrine	FLVCR1
4.62148925510855	3.51418348840242	4.09808555382267	4.51321100423667	4.38058746548976	4.3721168172854	4.1755581537824	4.1933347930263	4.10471195825743	4.90864754664749	4.35917835108141	4.11476052798074	All_amacrine	RRP15
8.10777684271272	3.75601790417665	4.15668528227562	5.00132922046186	6.60985844898188	8.29729155924139	5.7152970739012	5.39702609711941	7.74883344564642	2.58647724085767	8.35576490950394	1.56226918234336	All_amacrine	PROX1
1.20912058379233	4.30493975647058	1.73666504276012	2.07651590447042	1.61617877619827	2.75227208891778	4.72476597813701	1.81500579298234	1.88781605102567	2.80891291712349	1.69207630854917	1.15690128201266	All_amacrine	PTPN14
9.75315336528853	9.77257130579546	10.8942238798547	9.56233990759967	10.0172101744104	8.93945000122244	9.67784663233143	10.2532697847794	9.94585519570319	8.54097142584159	9.82075779820748	11.4627706026331	All_amacrine	USH2A
9.75315336528853	9.77257130579546	10.8942238798547	9.56233990759967	10.0172101744104	8.93945000122244	9.67784663233143	10.2532697847794	9.94585519570319	8.54097142584159	9.82075779820748	11.4627706026331	All_amacrine	USH2A
10.2384158616432	9.20211732741798	9.89835864210665	9.58841851974897	8.75864849254712	8.74596777464164	8.98406523330945	8.86554525326368	8.66747675918586	9.78481364463554	7.82775121089802	9.21565343617499	All_amacrine	ESRRG
10.2384158616432	9.20211732741798	9.89835864210665	9.58841851974897	8.75864849254712	8.74596777464164	8.98406523330945	8.86554525326368	8.66747675918586	9.78481364463554	7.82775121089802	9.21565343617499	All_amacrine	ESRRG
4.62148925510855	3.51418348840242	4.09808555382267	4.51321100423667	4.38058746548976	4.3721168172854	4.1755581537824	4.1933347930263	4.10471195825743	4.90864754664749	4.35917835108141	4.11476052798074	All_amacrine	RRP15
4.3701293755765	7.76719187055277	2.73973338049998	3.8866367059751	4.98053594898104	1.9046393500146	7.38761196885985	2.46819197116793	5.15456097285203	1.58617442003429	3.26992397604771	1.65355829952224	All_amacrine	TGFB2
6.86360479755034	7.33585897397407	6.96619444251019	6.79866100499633	6.82489150264429	7.10023941264938	7.70815438693447	6.83715445538483	7.15898241220228	6.6600109963574	7.09324589808665	6.78315454189786	All_amacrine	LYPLAL1
4.3701293755765	7.76719187055277	2.73973338049998	3.8866367059751	4.98053594898104	1.9046393500146	7.38761196885985	2.46819197116793	5.15456097285203	1.58617442003429	3.26992397604771	1.65355829952224	All_amacrine	TGFB2
2.09758268786671	4.91606373046213	1.21315944486129	1.72180189640245	2.23821076980968	0.583939642737649	4.00386296657364	1.50943285666184	0.576323504087656	0	0.35490543733848	1.02635618114953	All_amacrine	SLC30A10
2.09758268786671	4.91606373046213	1.21315944486129	1.72180189640245	2.23821076980968	0.583939642737649	4.00386296657364	1.50943285666184	0.576323504087656	0	0.35490543733848	1.02635618114953	All_amacrine	SLC30A10
3.34819934226005	3.51418348840242	3.29623133167213	2.80241062962416	3.5535107707168	3.48905556478085	3.28749058883813	3.76479752770496	3.9298190333348	3.32356394555814	3.66833174279034	3.56693674180455	All_amacrine	TAF1A
6.01414061945465	5.61345004200667	5.30150840229796	5.30795613110123	5.30087519359667	4.56691428293339	6.07715273126653	5.65914455705543	5.46636391256186	5.64563735966755	5.88292579922702	5.77156994394453	All_amacrine	DISP1
4.62148925510855	3.51418348840242	4.09808555382267	4.51321100423667	4.38058746548976	4.3721168172854	4.1755581537824	4.1933347930263	4.10471195825743	4.90864754664749	4.35917835108141	4.11476052798074	All_amacrine	RRP15
7.61826090411527	3.22348246709684	4.45902176028512	6.93769345483507	6.68128751985294	5.44821062137545	3.17706959072594	5.52879259489237	5.2965119651905	7.07861963993233	5.27246132613715	4.29923228564614	All_amacrine	SUSD4
1.20912058379233	0	0.266442558268934	0.756634238161959	0.498888021746857	0	0.477598020369757	0.223925844879844	0	1.0009090349145	0	0.067950708702367	All_amacrine	CAPN8
8.20077379516438	5.89197115951246	6.87937946063381	7.71535659804762	7.44033611360396	7.69738374490313	7.45207816528103	6.76326043333523	6.78794129640578	6.90869295666497	7.34909911651992	3.04581207068702	All_amacrine	DNAH14
1.20912058379233	0	0	0	0.498888021746857	0	0	0	0	0	1.08107165901969	0.0343753758347635	All_amacrine	WNT9A
7.16338179975547	6.62935017835086	9.64856692922273	7.12751222244723	6.85609505523194	7.0923487496415	5.4126760674549	7.12262785556696	6.89002350757819	7.51750741023469	6.65202644287036	7.62447188447991	All_amacrine	GUK1
2.09758268786671	0	3.77372060323609	2.36100083761389	2.47102185255434	2.38983207996144	0.835800335351996	1.32835754975684	1.30634046014801	2.00136333767007	3.3510286565325	0.164228464643684	All_amacrine	HIST3H2BB
5.89196630788853	3.51418348840242	4.54927598386848	6.41150104141615	5.74056987675607	6.36328872252654	3.02308251751262	5.06204056213112	4.94055223481877	6.68830038999107	4.33943821511555	3.44765573913779	All_amacrine	RNF187
1.20912058379233	0	0.266442558268934	0.545668184691205	0	0	0.408189619778968	0	0.316750907114368	0	0	0.164228464643684	All_amacrine	ACTA1
5.6306025077762	5.55065855939643	5.34895053595343	5.42835034159899	5.41702613258838	5.12630009136832	5.28054301345726	5.36799186814807	5.69552413570948	5.35932520005515	5.53794785239949	5.40032599116348	All_amacrine	NUP133
5.51117912708296	4.58111419883377	5.43602051449429	4.92697479560468	5.23909371056679	5.30988953499366	5.26835368461003	5.38548242806061	5.02999977098245	5.80913998422831	5.40181677326694	5.72825941966953	All_amacrine	COG2
3.52302657377414	3.75601790417665	4.1401839654068	3.24859260357263	3.95040668126478	2.16753720375108	4.42434593808652	3.83437564096584	3.46811619007961	3.90858699773404	3.90159944744078	5.13423583912938	All_amacrine	AGT
3.52302657377414	3.75601790417665	4.1401839654068	3.24859260357263	3.95040668126478	2.16753720375108	4.42434593808652	3.83437564096584	3.46811619007961	3.90858699773404	3.90159944744078	5.13423583912938	All_amacrine	AGT
5.31117669983546	0	1.33415994675354	4.65157142379112	5.53740899383228	5.99697727868498	1.12252056535744	3.00936673958403	2.83553176328491	4.08917349040765	4.10234752436536	0.744310314098104	All_amacrine	TRIM67
5.31117669983546	0	1.33415994675354	4.65157142379112	5.53740899383228	5.99697727868498	1.12252056535744	3.00936673958403	2.83553176328491	4.08917349040765	4.10234752436536	0.744310314098104	All_amacrine	TRIM67
4.83548450741521	4.44962540499017	4.60445032804028	4.78985350231594	4.96153298719512	5.21618029007846	4.64404284026277	4.61512379115188	4.45084170448383	4.46116655218358	4.49027712652219	4.50167930792444	All_amacrine	GNPAT
7.660971957776	5.89197115951246	6.48280704109601	6.40368896162346	6.75487554324583	5.07383592420631	6.03460438707478	6.76771350401347	6.29618319273562	5.70222228526309	6.24839386980127	6.90514154473266	All_amacrine	SIPA1L2
7.660971957776	5.89197115951246	6.48280704109601	6.40368896162346	6.75487554324583	5.07383592420631	6.03460438707478	6.76771350401347	6.29618319273562	5.70222228526309	6.24839386980127	6.90514154473266	All_amacrine	SIPA1L2
4.06553782355993	3.75601790417665	0.773940306931314	3.4440666095701	3.95040668126478	2.08511520728235	4.44181803103715	0.741255079527832	0.316750907114368	5.08922691552382	0.35490543733848	0.339418638382497	All_amacrine	MAP3K21
9.43273909359087	0	1.90238826657988	6.97507447532245	6.18752169148251	4.22591187692912	3.26803248992547	2.178253990285	1.15549779968263	4.58670431477	1.69207630854917	1.12535565351465	All_amacrine	SLC35F3
9.43273909359087	0	1.90238826657988	6.97507447532245	6.18752169148251	4.22591187692912	3.26803248992547	2.178253990285	1.15549779968263	4.58670431477	1.69207630854917	1.12535565351465	All_amacrine	SLC35F3
7.44443183028648	6.16778536654068	5.61982574497476	6.71906085491569	7.15267417197908	6.51266268165034	6.14004966740784	6.06943367010329	5.9743372979863	6.54095677770913	5.75465592699475	5.26393164031781	All_amacrine	TARBP1
4.22585714326673	1.62531584019457	1.44579262240242	4.46897601932871	4.29208806183865	0.806039685686975	1.62897189166225	3.55410638015389	1.56763246451704	5.52533996699196	1.25972971300744	1.1412146872024	All_amacrine	GNG4
4.22585714326673	1.62531584019457	1.44579262240242	4.46897601932871	4.29208806183865	0.806039685686975	1.62897189166225	3.55410638015389	1.56763246451704	5.52533996699196	1.25972971300744	1.1412146872024	All_amacrine	GNG4
4.22585714326673	1.62531584019457	1.44579262240242	4.46897601932871	4.29208806183865	0.806039685686975	1.62897189166225	3.55410638015389	1.56763246451704	5.52533996699196	1.25972971300744	1.1412146872024	All_amacrine	GNG4
8.82118889666872	8.70021184655882	8.71097677063544	8.11518645118702	8.56293754558958	8.15554969379186	8.27506225855725	8.90094170505447	8.55236777153924	8.0678999104164	8.13021353121777	9.2722786629808	All_amacrine	LYST
7.43898819341869	7.33585897397407	6.38465661006434	7.0445408979771	7.40208644425179	7.06841446544476	6.91123778038061	6.93146096455524	6.85066710126056	5.90867782015129	6.70312352095535	8.17304649243975	All_amacrine	GPR137B
4.00787868293195	4.58111419883377	6.26228388622156	4.43871409249644	4.96153298719512	3.9278681466088	3.45172467567887	6.58549690487049	5.20344639146602	2.80891291712349	7.11662951285106	5.35344499398323	All_amacrine	GREM2
7.76034413611809	8.26448602467261	8.37869910208637	8.1988207514873	7.90311374780452	10.0660461712069	4.90878099959223	7.95414819874679	7.99500747854511	8.02971653475731	7.52105582224815	2.51149320238225	All_amacrine	FMN2
4.00787868293195	4.58111419883377	6.26228388622156	4.43871409249644	4.96153298719512	3.9278681466088	3.45172467567887	6.58549690487049	5.20344639146602	2.80891291712349	7.11662951285106	5.35344499398323	All_amacrine	GREM2
8.0905205277556	5.01241021272447	3.9162141640519	4.37621664895365	5.28567608325098	2.64127719743106	4.40220398921712	2.63346102341729	2.37124656789477	4.08917349040765	2.20967880581005	2.79324653630842	All_amacrine	KIF26B
9.14749396201787	9.2816029776274	10.7099655676185	8.69441683230271	9.0526713895025	8.25432713636631	8.52758567771432	9.24789219112126	9.04610773589188	9.80433182854113	9.20943584882644	9.56199014481742	All_amacrine	SMYD3
4.73245099415948	3.75601790417665	3.76298302602693	4.3439224353048	4.68859650859445	4.71129186641463	3.96813459674961	4.01003347109537	3.78315929165257	3.58662862743698	4.56016723152806	4.27607659003294	All_amacrine	ZNF670
1.56946677147348	0	0.773940306931314	1.38346203083872	1.40735048112504	1.16821983502682	0.835800335351996	1.50943285666184	2.37124656789477	2.80891291712349	1.08107165901969	0.938328373965138	All_amacrine	OR2M4
1.56946677147348	0	0.266442558268934	0	0.498888021746857	0	0.408189619778968	0	0.316750907114368	0	0	0.164228464643684	All_amacrine	OR2B11
2.48333424129176	0	2.84530221500515	3.69511439274303	2.35930738328938	2.24550377884164	1.93068741982589	2.91616841437258	3.6484137093613	5.24969721129842	3.76028257460109	3.42191969246269	All_amacrine	OR2L3
2.09758268786671	2.37021840311429	2.01527367896213	2.07651590447042	2.47102185255434	1.9046393500146	2.0030912002955	2.33049434971918	1.88781605102567	1.58617442003429	1.41868138518626	1.943123546971	All_amacrine	PGBD2
4.06553782355993	4.144109675684	4.03700446362924	4.3439224353048	4.22992088339851	4.9039223072687	3.68236064542425	4.28316688807481	4.33276113769278	5.00176073526168	4.07872935883497	4.40153701832641	All_amacrine	TMEM18
1.20912058379233	0	0.685728957127619	3.10181612897816	1.16309412184179	2.58240399473084	2.2998994792549	0.588537956943656	0	1.0009090349145	1.08107165901969	0.445408849582668	All_amacrine	TPO
1.20912058379233	0	0.685728957127619	3.10181612897816	1.16309412184179	2.58240399473084	2.2998994792549	0.588537956943656	0	1.0009090349145	1.08107165901969	0.445408849582668	All_amacrine	TPO
2.09758268786671	4.70161357947177	1.90238826657988	3.93079255074886	3.5535107707168	1.45747826003688	6.81647013245928	2.59388458138866	2.22738227125382	5.13104861762127	2.71765669245671	1.10932034761515	All_amacrine	PXDN
1.20912058379233	0	0.685728957127619	3.10181612897816	1.16309412184179	2.58240399473084	2.2998994792549	0.588537956943656	0	1.0009090349145	1.08107165901969	0.445408849582668	All_amacrine	TPO
1.20912058379233	2.37021840311429	0.139363514004844	0	1.16309412184179	0.583939642737649	1.12252056535744	0.417719921832096	0	0	0.35490543733848	0.311658078070004	All_amacrine	COLEC11
3.0384039673842	4.44962540499017	2.15323752663003	1.61759616518064	2.47102185255434	0.998465440947174	4.92750582413501	3.06831377849899	3.70383105971036	3.00159043541185	3.22759515962012	1.79058844290947	All_amacrine	RSAD2
4.32362344416845	4.144109675684	4.00090363477948	4.13332225151377	3.87116259957456	3.97440433421155	4.41110158930713	4.11161679822782	4.04158537983903	4.95595521457429	3.90159944744078	3.94670949629312	All_amacrine	CPSF3
5.13385663621557	4.81281962363851	4.58018851731791	5.94134242999899	5.91862117210904	5.55923672931417	5.00888414414576	5.12586957020558	5.52907479759482	7.60913849649981	5.17558929862554	4.57064410792345	All_amacrine	ITGB1BP1
5.89196630788853	6.46881255747073	6.29991204988778	5.72644095708066	6.12057126435943	5.43162854943336	6.33147509104845	6.31434569580475	5.95733574605951	5.80913998422831	6.00071656903604	6.4704729252247	All_amacrine	ADAM17
5.74089156755265	5.26797564069703	4.54927598386848	5.71386018719825	5.80594983183112	5.73169659507579	4.35226141735839	5.87263733659453	5.66792153945238	5.35932520005515	5.20860801014245	4.73511435008353	All_amacrine	PDIA6
5.74089156755265	5.26797564069703	4.54927598386848	5.71386018719825	5.80594983183112	5.73169659507579	4.35226141735839	5.87263733659453	5.66792153945238	5.35932520005515	5.20860801014245	4.73511435008353	All_amacrine	PDIA6
5.92349346341772	5.73138486927727	5.60186143852321	6.04542153989956	6.07709250408521	5.14676295697164	4.93369381217553	5.33236145703948	5.47435347432081	7.99616381129944	5.05972746487781	5.38042037990565	All_amacrine	LPIN1
1.56946677147348	5.26797564069703	1.54940433085593	4.43871409249644	4.38058746548976	1.80516219483478	5.42809928336292	2.97896471215086	3.88256983329752	6.57165398610972	2.11996069466972	0.702166893852401	All_amacrine	FAM49A
5.61137255267982	5.98988626556648	6.04903109875128	5.86374479056119	5.58784894032996	5.66232573566836	5.29743688478459	5.68291619568452	5.81358954248565	6.54095677770913	5.31351228691393	5.62066111585648	All_amacrine	DDX1
1.20912058379233	0	0.491264454270909	2.75407574855234	1.79856640727281	0.321314467125038	1.97935807104972	1.59210457395265	2.43813373542273	1.58617442003429	0.35490543733848	0.132844395348849	All_amacrine	MYCN
1.20912058379233	0	0.491264454270909	2.75407574855234	1.79856640727281	0.321314467125038	1.97935807104972	1.59210457395265	2.43813373542273	1.58617442003429	0.35490543733848	0.132844395348849	All_amacrine	MYCN
1.20912058379233	0	0.491264454270909	2.75407574855234	1.79856640727281	0.321314467125038	1.97935807104972	1.59210457395265	2.43813373542273	1.58617442003429	0.35490543733848	0.132844395348849	All_amacrine	MYCN
1.20912058379233	0	0.491264454270909	2.75407574855234	1.79856640727281	0.321314467125038	1.97935807104972	1.59210457395265	2.43813373542273	1.58617442003429	0.35490543733848	0.132844395348849	All_amacrine	MYCN
1.56946677147348	5.26797564069703	1.54940433085593	4.43871409249644	4.38058746548976	1.80516219483478	5.42809928336292	2.97896471215086	3.88256983329752	6.57165398610972	2.11996069466972	0.702166893852401	All_amacrine	FAM49A
1.56946677147348	5.26797564069703	1.54940433085593	4.43871409249644	4.38058746548976	1.80516219483478	5.42809928336292	2.97896471215086	3.88256983329752	6.57165398610972	2.11996069466972	0.702166893852401	All_amacrine	FAM49A
4.93164758025152	4.91606373046213	5.35968066350181	5.16739465042988	5.15794965302436	6.0413699425881	4.56253261495721	5.45339830496389	5.54433566384757	5.08922691552382	7.15383763609622	5.67341963432556	All_amacrine	TTC32
1.20912058379233	0	0.266442558268934	0.545668184691205	0	0	0.408189619778968	0.417719921832096	0.987022028108312	0	0.35490543733848	0.132844395348849	All_amacrine	GDF7
1.85755639789477	1.62531584019457	2.71765991836599	2.29496418935717	2.76207989698829	2.08511520728235	2.52969237469548	2.06703283700596	2.22738227125382	3.00159043541185	2.52138492620594	2.63983244155864	All_amacrine	MFSD2B
5.79302750133771	3.96307444625497	2.71765991836599	5.14882099769475	4.6416147799035	5.35455622671104	3.46887026245134	3.99491956208313	4.20414750109761	7.15155182564059	4.03030043886675	3.54325979848606	All_amacrine	KIF3C
4.73245099415948	5.18771425549272	7.8308108956472	5.38139128732628	5.33080131011346	4.48891896096495	5.75077687695291	5.52353602043998	3.95287573388825	6.39411329677737	4.17096712138165	5.23189018320731	All_amacrine	DPYSL5
5.13385663621557	5.10272327982445	4.93613724020019	5.58162292144429	5.58784894032996	6.41481771580056	3.84221429676092	5.62519216490275	5.52907479759482	5.61649027262058	5.36323599920051	5.39950205106715	All_amacrine	OST4
4.45887189607478	0	2.47608582895778	5.07203861762988	4.66529688228276	3.24518030635608	1.07851860702787	3.15245051541052	3.4997742890936	5.13104861762127	2.65515333788668	1.1412146872024	All_amacrine	CGREF1
1.20912058379233	0	0.491264454270909	0	1.40735048112504	0	0.408189619778968	0.223925844879844	0	0	0	0.419632329220664	All_amacrine	TRIM54
1.56946677147348	1.62531584019457	1.39105575271506	1.91003319930827	2.35930738328938	1.9046393500146	2.33772318164796	0.588537956943656	0.576323504087656	3.17154066773007	0.639513267962325	0.901556161482568	All_amacrine	PLB1
1.56946677147348	1.62531584019457	1.39105575271506	1.91003319930827	2.35930738328938	1.9046393500146	2.33772318164796	0.588537956943656	0.576323504087656	3.17154066773007	0.639513267962325	0.901556161482568	All_amacrine	PLB1
4.54247059680412	4.144109675684	4.35561288572154	4.01524564443913	4.6416147799035	4.26387546921964	4.55452406449362	4.25806622977461	3.83372064267795	4.17164158682134	4.2364705849773	4.73511435008353	All_amacrine	SPDYA
5.79302750133771	5.84040326893593	5.18567870972868	5.04215792066669	5.56284939296472	4.73851114643561	5.14844038337523	5.20680634228905	5.12441432866732	4.95595521457429	5.0230733606207	5.82838685161648	All_amacrine	TRMT61B
7.0958036389256	6.97849103463221	7.16178248840159	7.09876997455715	7.09716601355959	6.9684972958293	7.62360153323383	7.19880349947351	7.58877032704861	7.46123879582389	6.97668422880825	6.86332538850136	All_amacrine	CLIP4
1.56946677147348	1.62531584019457	1.39105575271506	1.91003319930827	2.35930738328938	1.9046393500146	2.33772318164796	0.588537956943656	0.576323504087656	3.17154066773007	0.639513267962325	0.901556161482568	All_amacrine	PLB1
2.09758268786671	2.85903346681021	2.39495353010074	4.36015990204871	4.61753743448205	2.58240399473084	2.75607194828713	2.6719807171833	3.90638785492243	5.39409167304054	3.04464688322845	2.85224644729947	All_amacrine	GALNT14
2.09758268786671	2.85903346681021	2.39495353010074	4.36015990204871	4.61753743448205	2.58240399473084	2.75607194828713	2.6719807171833	3.90638785492243	5.39409167304054	3.04464688322845	2.85224644729947	All_amacrine	GALNT14
2.78740109862329	1.62531584019457	2.27915189981329	3.95237380517366	3.44823691533959	2.64127719743106	2.31893528175882	3.23194968708144	2.97721135618507	4.75663772567088	2.94366670808413	2.83284667293135	All_amacrine	EHD3
3.25214058419387	3.96307444625497	3.94499992152786	3.86404142426792	4.40892063416108	7.43157524432685	5.20325371547303	3.94860394451089	4.35023311479186	3.32356394555814	4.76642367502818	4.43890743624557	All_amacrine	CDC42EP3
2.91835440755572	4.30493975647058	2.47608582895778	3.17707014942996	3.33467224739787	3.31916471227159	5.33532436400528	3.25750483311034	2.97721135618507	3.17154066773007	3.1390190411755	2.73173052414536	All_amacrine	GALM
2.91835440755572	4.30493975647058	2.47608582895778	3.17707014942996	3.33467224739787	3.31916471227159	5.33532436400528	3.25750483311034	2.97721135618507	3.17154066773007	3.1390190411755	2.73173052414536	All_amacrine	GALM
1.20912058379233	2.37021840311429	1.97861794142578	2.5985221188495	2.23821076980968	0.806039685686975	2.91463931658088	2.178253990285	1.68243896679309	2.00136333767007	1.9218238101071	2.19940105315362	All_amacrine	CDKL4
10.0513028269906	9.22240305393094	6.38990049089691	9.01532788297012	9.23087543255805	5.36332598196136	8.83065955531349	9.58464861078741	7.30500654036941	8.27327464713849	6.6031976174141	3.89853649847657	All_amacrine	SLC8A1
5.33481849951667	5.10272327982445	5.26010937469914	7.38128767208932	5.30087519359667	4.22591187692912	3.40794746871936	4.49134917788173	4.33276113769278	6.04618409600643	3.81848067324874	4.69940784615377	All_amacrine	TMEM178A
5.33481849951667	5.10272327982445	5.26010937469914	7.38128767208932	5.30087519359667	4.22591187692912	3.40794746871936	4.49134917788173	4.33276113769278	6.04618409600643	3.81848067324874	4.69940784615377	All_amacrine	TMEM178A
10.0513028269906	9.22240305393094	6.38990049089691	9.01532788297012	9.23087543255805	5.36332598196136	8.83065955531349	9.58464861078741	7.30500654036941	8.27327464713849	6.6031976174141	3.89853649847657	All_amacrine	SLC8A1
10.0513028269906	9.22240305393094	6.38990049089691	9.01532788297012	9.23087543255805	5.36332598196136	8.83065955531349	9.58464861078741	7.30500654036941	8.27327464713849	6.6031976174141	3.89853649847657	All_amacrine	SLC8A1
10.0513028269906	9.22240305393094	6.38990049089691	9.01532788297012	9.23087543255805	5.36332598196136	8.83065955531349	9.58464861078741	7.30500654036941	8.27327464713849	6.6031976174141	3.89853649847657	All_amacrine	SLC8A1
6.64462756084045	7.46064548113725	6.83007811993202	6.79866100499633	7.04846963456922	6.28237087675191	7.9807613055315	7.58049939494725	7.32943801451208	6.19161717452806	6.54836543780955	7.10940531978334	All_amacrine	EML4
4.65943270984381	3.51418348840242	4.39091251559108	4.49861619247188	4.5930514289397	4.30086563437201	4.37062301109529	4.65412960880507	4.52963427600849	3.70211748932045	4.25766042930716	4.77123292349108	All_amacrine	SLC3A1
4.65943270984381	3.51418348840242	4.39091251559108	4.49861619247188	4.5930514289397	4.30086563437201	4.37062301109529	4.65412960880507	4.52963427600849	3.70211748932045	4.25766042930716	4.77123292349108	All_amacrine	SLC3A1
7.50299416922868	6.53518619938102	4.0895164244419	7.65411730595648	8.05874240064013	8.31095561089625	6.97488097745017	6.96286970589063	7.10597079808248	5.75667136301496	5.84142354945318	2.11358036291701	All_amacrine	SIX3
7.50299416922868	6.53518619938102	4.0895164244419	7.65411730595648	8.05874240064013	8.31095561089625	6.97488097745017	6.96286970589063	7.10597079808248	5.75667136301496	5.84142354945318	2.11358036291701	All_amacrine	SIX3
4.50127669015867	4.58111419883377	5.03316633343274	4.71607416591429	5.17454768927147	4.68354914964086	5.04076566814409	4.88480554695972	4.85746091543066	4.39404842459456	4.73654865830616	4.75328666459639	All_amacrine	MSH6
7.77337966661032	5.01241021272447	6.03124343243585	10.2078064884484	11.7783045378328	8.10677102980259	5.68443764817898	8.62354116224753	6.95427421533959	10.5535245489362	9.4342938657955	3.02459376474273	All_amacrine	NRXN1
3.81963410255012	0	3.05348920566869	3.4742176330958	3.00416108501834	1.16821983502682	1.97935807104972	3.33156156405211	3.36874728915593	3.70211748932045	3.38993288531477	2.32967650871544	All_amacrine	KCNK12
7.41145757678567	7.21957401984158	7.23256784281679	7.44166430882631	7.45739264750385	7.32786521917907	7.37913477676114	7.18887615482935	7.31838406183862	7.26859224355765	7.19561054391305	7.14252940670032	All_amacrine	FBXO11
2.64336364538665	4.30493975647058	1.01020039823166	2.70406519232144	1.96046266663443	3.97440433421155	4.89616138855491	0.879342546197396	2.67840811452241	1.0009090349145	0.877120129156482	0.520085215281129	All_amacrine	STON1
2.64336364538665	4.30493975647058	1.01020039823166	2.70406519232144	1.96046266663443	3.97440433421155	4.89616138855491	0.879342546197396	2.67840811452241	1.0009090349145	0.877120129156482	0.520085215281129	All_amacrine	STON1
7.77337966661032	5.01241021272447	6.03124343243585	10.2078064884484	11.7783045378328	8.10677102980259	5.68443764817898	8.62354116224753	6.95427421533959	10.5535245489362	9.4342938657955	3.02459376474273	All_amacrine	NRXN1
6.92719639789261	0	3.01780364484416	8.5550190527286	7.34457524906209	2.45691967145908	2.92709901877671	4.08331545163339	5.42573862646401	8.3416618942571	6.06823473759756	1.47735946415686	All_amacrine	CCDC85A
4.22585714326673	5.98988626556648	5.12407890188075	4.32750013434082	4.86257185302134	3.77851250935751	6.33498589876251	4.98764135575432	4.79503626777474	4.58670431477	4.97270602185844	6.05980574009032	All_amacrine	VRK2
4.22585714326673	5.98988626556648	5.12407890188075	4.32750013434082	4.86257185302134	3.77851250935751	6.33498589876251	4.98764135575432	4.79503626777474	4.58670431477	4.97270602185844	6.05980574009032	All_amacrine	VRK2
4.22585714326673	5.98988626556648	5.12407890188075	4.32750013434082	4.86257185302134	3.77851250935751	6.33498589876251	4.98764135575432	4.79503626777474	4.58670431477	4.97270602185844	6.05980574009032	All_amacrine	VRK2
4.22585714326673	5.98988626556648	5.12407890188075	4.32750013434082	4.86257185302134	3.77851250935751	6.33498589876251	4.98764135575432	4.79503626777474	4.58670431477	4.97270602185844	6.05980574009032	All_amacrine	VRK2
7.08189967384121	6.7460432554799	7.30745058357635	6.89931804941668	7.23014294146646	6.48881649961406	7.10463823096209	7.1433378507354	7.64116723710278	6.7699851583025	7.58112446366664	7.57113886912671	All_amacrine	COMMD1
8.02299698106136	8.07669542166154	7.25955542817503	8.12590975105956	7.93268726686075	7.78484571681187	8.4887126597694	8.55370313466526	8.22075346623123	8.02417832444957	8.94048767839541	7.43483252557359	All_amacrine	EHBP1
7.79910261215446	6.16778536654068	7.43299223622942	8.04410037535009	7.46415919560158	8.65871493581454	5.41930621704732	7.18388674774939	8.09555423791417	9.1742418581278	7.68253807291858	6.93046035227505	All_amacrine	MDH1
5.40350460567663	5.34400618848094	6.18193490061153	5.48127127773939	5.57540331613247	5.86734651390252	5.17480184110026	5.63009170190945	5.6468673980516	5.88442976079967	5.80590235323692	5.77665552252534	All_amacrine	C1D
2.09758268786671	2.37021840311429	1.27492788067668	2.42414662384265	1.79856640727281	0.998465440947174	2.72786300192342	1.42173422728548	1.88781605102567	2.32338227594394	3.53583729696621	0.805303391540423	All_amacrine	ARHGAP25
5.44754335842835	5.9417592352937	5.09440673420117	5.94672862731721	5.37455779490068	6.92769178213186	4.53022816958765	6.01802871728934	6.13416552338821	6.00178911661566	5.9689498252182	5.23558828712989	All_amacrine	PCBP1
5.44754335842835	5.9417592352937	5.09440673420117	5.94672862731721	5.37455779490068	6.92769178213186	4.53022816958765	6.01802871728934	6.13416552338821	6.00178911661566	5.9689498252182	5.23558828712989	All_amacrine	PCBP1
4.45887189607478	3.75601790417665	3.56703942173168	5.22172257742132	4.88291459308433	5.45643072897611	4.79442620147786	4.44761310851676	4.57492366590031	5.28717314236652	3.76028257460109	3.39571619238226	All_amacrine	PCYOX1
2.64336364538665	1.62531584019457	3.83652005321042	2.65225859073185	3.39257172714941	1.80516219483478	3.65265764623578	3.09690803583025	3.14677171506328	2.32338227594394	2.99504011772243	4.20806183031059	All_amacrine	CLEC4F
1.20912058379233	1.62531584019457	1.01020039823166	0.298480164869613	0.498888021746857	0	0.9378375562333	0.879342546197396	0	0	0.35490543733848	0.613996702548222	All_amacrine	CD207
1.56946677147348	0	2.86551966307294	3.24859260357263	1.96046266663443	1.80516219483478	2.0030912002955	3.17943993021481	2.56326723194186	4.80910754825846	2.52138492620594	2.95002400651694	All_amacrine	DYSF
4.12098083034039	2.85903346681021	1.86270776786	3.56106480142477	2.84736746349345	3.95132386866972	2.82427163959749	2.37786894086364	2.73270639122175	4.95595521457429	2.29414269493482	2.23678431234571	All_amacrine	RAB11FIP5
6.32865665449692	6.688876242333	7.05579922192437	6.19322591320757	6.44177863771395	8.54479596773951	6.18224099532225	6.86235663599542	6.45803597307879	6.04618409600643	6.26418503153672	7.32304456280579	All_amacrine	SLC4A5
4.69640375669389	4.91606373046213	4.21299740922214	4.32750013434082	4.6416147799035	4.48891896096495	4.53430600561487	3.97964563948273	4.38455481041765	3.90858699773404	4.57712325556906	4.41301344244858	All_amacrine	MOGS
8.21994506712187	10.2731691003371	8.16083182474936	9.7333682521175	9.85741660856969	7.76181497198706	12.7641207599773	9.09460273372157	10.1054851740671	10.87449140896	10.9550011028506	6.58976342094811	All_amacrine	CTNNA2
6.25621967443162	6.85399980991333	8.5237018015128	9.54735004948684	9.1163419487563	6.61901227535227	8.98033361972864	7.94925589693788	10.8385134436032	6.32372288770682	12.608497966337	4.99171848903837	All_amacrine	LRRTM4
8.21994506712187	10.2731691003371	8.16083182474936	9.7333682521175	9.85741660856969	7.76181497198706	12.7641207599773	9.09460273372157	10.1054851740671	10.87449140896	10.9550011028506	6.58976342094811	All_amacrine	CTNNA2
2.3033131467874	6.32613615710936	1.33415994675354	1.10382700741839	1.79856640727281	2.16753720375108	5.33999109715059	0.588537956943656	0.576323504087656	0	1.41868138518626	0.882812499722058	All_amacrine	TCF7L1
5.44754335842835	4.81281962363851	4.35561288572154	6.28963105395829	5.20718164257533	7.59871586128796	4.85762640013566	5.01786298437131	5.22254598701554	5.32370018275764	4.67487607626111	4.44530896294503	All_amacrine	TGOLN2
4.06553782355993	2.37021840311429	3.62748283380006	4.70340226904551	4.09692251307592	5.16693963631175	2.42815898517919	3.97964563948273	4.16519177660335	4.80910754825846	4.17096712138165	3.57279575685829	All_amacrine	RNF181
1.56946677147348	2.37021840311429	0.935664747958891	1.61759616518064	2.76207989698829	0	4.99415631455988	0.223925844879844	0.316750907114368	0	0.639513267962325	0.544142382775547	All_amacrine	ATOH8
6.84725906589019	7.78093459802037	6.87065365759906	6.55594634012456	6.47565890746593	7.05223479615047	7.23750405895476	6.99550883940409	6.95141497463719	5.78314418595697	6.52670850336992	6.68682966892619	All_amacrine	ST3GAL5
1.20912058379233	0	0.266442558268934	0.545668184691205	1.40735048112504	0	0.258472766299144	0.223925844879844	0	0	0	0.36665509473868	All_amacrine	CD8B
5.16056189273962	2.85903346681021	3.98250871092591	4.39209665453329	4.43670806668711	3.48905556478085	4.27638488138312	4.40250959406709	4.08397516471687	4.17164158682134	3.90159944744078	4.70741934650475	All_amacrine	PLGLB1
6.4199070785176	5.61345004200667	5.85033111196644	5.64263371660048	5.94788169459186	6.16689694345055	5.0234631419721	6.00677096385113	6.09842472860554	6.24972111127463	5.73967340684621	5.85387392244956	All_amacrine	MRPS5
6.97311565120266	5.9417592352937	6.13273757091039	6.53106252034442	6.73822379079507	5.71123331717029	6.34546734970248	6.50510394389271	6.38362669209635	7.19162961546334	6.25894049239668	6.19937143946185	All_amacrine	ANKRD36C
5.92349346341772	6.16778536654068	5.63756910985309	5.95744106782564	6.07709250408521	5.67646932706823	6.34546734970248	6.04028406071688	6.02960428269115	5.00176073526168	5.76948445020169	6.32921685598075	All_amacrine	SNRNP200
6.09942739331286	6.24913225296747	6.19597369050074	5.60224786506952	6.08589371444223	5.37204275015934	5.97134329004253	5.95304105110812	5.61830856008656	5.61649027262058	5.54658235040442	6.41936298499375	All_amacrine	KANSL3
2.48333424129176	1.62531584019457	0.685728957127619	1.72180189640245	1.61617877619827	3.69760540991422	2.72786300192342	0.588537956943656	1.15549779968263	2.00136333767007	0.639513267962325	0.920059423374472	All_amacrine	FAM178B
5.51117912708296	5.10272327982445	5.19768922475498	5.46634805364829	5.91862117210904	4.53622026895324	5.51320236317091	5.43671671374087	5.11422381522893	6.08925362734003	5.17558929862554	5.24754207389817	All_amacrine	ANKRD36B
1.20912058379233	1.62531584019457	0.266442558268934	0.545668184691205	0.868882624510364	0.321314467125038	0.725993330508567	0	0	0	0	0.067950708702367	All_amacrine	ZAP70
1.20912058379233	0	4.83210884314287	1.61759616518064	0	0.998465440947174	0.335272445741982	1.74446384462313	0.316750907114368	0	0.35490543733848	0.254481143498885	All_amacrine	CNGA3
1.20912058379233	0	4.83210884314287	1.61759616518064	0	0.998465440947174	0.335272445741982	1.74446384462313	0.316750907114368	0	0.35490543733848	0.254481143498885	All_amacrine	CNGA3
1.56946677147348	5.01241021272447	1.54940433085593	1.50527358125176	1.61617877619827	0.998465440947174	6.10620712502651	1.32835754975684	1.78877902372845	4.00170397087868	1.81151861259757	1.12535565351465	All_amacrine	IL1R1
2.48333424129176	2.85903346681021	2.15323752663003	3.41327198221666	2.84736746349345	2.24550377884164	2.91463931658088	2.55319177000187	3.18622122549503	3.00159043541185	2.89039616191517	3.06256485318352	All_amacrine	LYG2
6.46345541428622	6.12532461259889	6.88558002265323	6.54888036507725	6.08589371444223	6.00260164099168	5.78540503727353	6.04028406071688	5.94013144635023	6.46122847552533	5.98174058120336	5.73153682715964	All_amacrine	RNF149
1.56946677147348	5.01241021272447	1.54940433085593	1.50527358125176	1.61617877619827	0.998465440947174	6.10620712502651	1.32835754975684	1.78877902372845	4.00170397087868	1.81151861259757	1.12535565351465	All_amacrine	IL1R1
1.56946677147348	1.62531584019457	1.49852842712736	1.38346203083872	1.61617877619827	1.45747826003688	2.09430210516043	4.01003347109537	2.6219860366645	1.0009090349145	1.25972971300744	1.40037751710087	All_amacrine	RGPD4
2.91835440755572	2.85903346681021	1.33415994675354	0.940649755742546	1.61617877619827	0.998465440947174	2.0030912002955	4.39100989272205	1.98048899851973	1.58617442003429	2.02429104851281	1.84969495975242	All_amacrine	RGPD3
2.91835440755572	2.85903346681021	1.33415994675354	0.940649755742546	1.61617877619827	0.998465440947174	2.0030912002955	4.39100989272205	1.98048899851973	1.58617442003429	2.02429104851281	1.84969495975242	All_amacrine	RGPD3
2.91835440755572	2.85903346681021	1.33415994675354	0.940649755742546	1.61617877619827	0.998465440947174	2.0030912002955	4.39100989272205	1.98048899851973	1.58617442003429	2.02429104851281	1.84969495975242	All_amacrine	RGPD3
1.56946677147348	1.62531584019457	1.49852842712736	1.38346203083872	1.61617877619827	1.45747826003688	2.09430210516043	4.01003347109537	2.6219860366645	1.0009090349145	1.25972971300744	1.40037751710087	All_amacrine	RGPD4
1.56946677147348	1.62531584019457	1.49852842712736	1.38346203083872	1.61617877619827	1.45747826003688	2.09430210516043	4.01003347109537	2.6219860366645	1.0009090349145	1.25972971300744	1.40037751710087	All_amacrine	RGPD4
6.44184555568938	4.70161357947177	5.35611281430443	6.14249474742802	5.76269404309725	6.3412629894259	5.31176154182769	6.22000919476106	5.45832985856182	5.70222228526309	5.54658235040442	5.2566703654186	All_amacrine	CCDC138
3.14922682113267	2.85903346681021	1.39105575271506	5.70752842098914	3.91132866003623	7.27771978651194	3.11307657817872	1.6702945586128	1.15549779968263	3.58662862743698	0.877120129156482	1.15690128201266	All_amacrine	SH3RF3
4.32362344416845	4.58111419883377	3.0357567592799	4.39209665453329	4.77820506548416	3.45664029604552	4.22685215767564	4.57503400726811	4.40141424410653	4.00170397087868	3.84672237270046	4.19102127482673	All_amacrine	RGPD8
1.20912058379233	4.30493975647058	1.21315944486129	0.940649755742546	1.16309412184179	0.806039685686975	3.92530146566975	1.32835754975684	0.576323504087656	1.58617442003429	1.08107165901969	0.636549548315104	All_amacrine	PSD4
1.20912058379233	4.30493975647058	1.21315944486129	0.940649755742546	1.16309412184179	0.806039685686975	3.92530146566975	1.32835754975684	0.576323504087656	1.58617442003429	1.08107165901969	0.636549548315104	All_amacrine	PSD4
1.20912058379233	4.30493975647058	1.21315944486129	0.940649755742546	1.16309412184179	0.806039685686975	3.92530146566975	1.32835754975684	0.576323504087656	1.58617442003429	1.08107165901969	0.636549548315104	All_amacrine	PSD4
5.59188281123488	5.01241021272447	5.16543628075926	8.22232794760626	5.89877916938573	9.53996518880649	6.40680554135646	10.3062690463277	5.37542829296559	9.80109708037619	5.10719448285815	2.69459631170446	All_amacrine	DPP10
2.48333424129176	6.39923740010572	0.935664747958891	2.36100083761389	1.96046266663443	2.08511520728235	3.40794746871936	1.59210457395265	1.78877902372845	1.58617442003429	1.41868138518626	1.21799571833446	All_amacrine	PAX8
1.56946677147348	3.22348246709684	0.491264454270909	0.545668184691205	1.16309412184179	0	2.87660125669528	1.00535986689631	0.576323504087656	2.00136333767007	0.639513267962325	0.495620078150399	All_amacrine	GLI2
1.20912058379233	2.85903346681021	0.591770773309612	2.84917849631752	0	0	0.725993330508567	0.417719921832096	0.987022028108312	0	0.877120129156482	0.419632329220664	All_amacrine	STEAP3
2.48333424129176	3.22348246709684	2.47608582895778	2.22575923500139	2.57470401433008	1.80516219483478	4.15451877674416	2.63346102341729	2.97721135618507	0	2.99504011772243	4.22676266995792	All_amacrine	TMEM37
5.92349346341772	5.18771425549272	6.58540852277198	5.01164523030852	5.68372796606148	4.10563189785712	5.39484524314003	5.63984113874672	5.35826060389154	4.58670431477	5.2194484241283	6.45746838057409	All_amacrine	CFAP221
1.20912058379233	0	3.65096852478045	0.298480164869613	1.40735048112504	0	0.335272445741982	0.588537956943656	0.576323504087656	0	0	0.194944322167988	All_amacrine	INHBB
1.56946677147348	3.22348246709684	0.491264454270909	0.545668184691205	1.16309412184179	0	2.87660125669528	1.00535986689631	0.576323504087656	2.00136333767007	0.639513267962325	0.495620078150399	All_amacrine	GLI2
6.83901622245538	3.96307444625497	2.36686282805439	6.95115527835497	7.2808483281646	2.08511520728235	6.12255064953511	2.59388458138866	2.73270639122175	1.58617442003429	2.02429104851281	0.920059423374472	All_amacrine	ANKRD30BL
6.39762983370875	8.77765104551561	8.38702735583461	7.29100654231996	9.1408325227721	8.63627766566247	9.88802076410754	9.54758028856101	9.85008744787291	5.1716920437198	9.04777807093159	4.65866910243756	All_amacrine	NCKAP5
2.09758268786671	1.62531584019457	2.33821429266202	2.22575923500139	2.23821076980968	2.45691967145908	3.07998316171693	2.9479082037024	2.88432069310164	3.46108398359323	2.99504011772243	2.28754505321673	All_amacrine	ACMSD
6.49527514405912	1.62531584019457	1.21315944486129	3.84108662026442	5.48514146092082	1.80516219483478	1.77397296941175	1.12124855815426	1.15549779968263	8.3505400799965	0.639513267962325	1.17241914758006	All_amacrine	TMEM163
6.49527514405912	1.62531584019457	1.21315944486129	3.84108662026442	5.48514146092082	1.80516219483478	1.77397296941175	1.12124855815426	1.15549779968263	8.3505400799965	0.639513267962325	1.17241914758006	All_amacrine	TMEM163
6.49527514405912	1.62531584019457	1.21315944486129	3.84108662026442	5.48514146092082	1.80516219483478	1.77397296941175	1.12124855815426	1.15549779968263	8.3505400799965	0.639513267962325	1.17241914758006	All_amacrine	TMEM163
2.09758268786671	1.62531584019457	2.33821429266202	2.22575923500139	2.23821076980968	2.45691967145908	3.07998316171693	2.9479082037024	2.88432069310164	3.46108398359323	2.99504011772243	2.28754505321673	All_amacrine	ACMSD
2.09758268786671	1.62531584019457	2.33821429266202	2.22575923500139	2.23821076980968	2.45691967145908	3.07998316171693	2.9479082037024	2.88432069310164	3.46108398359323	2.99504011772243	2.28754505321673	All_amacrine	ACMSD
10.2997666440005	9.96844583569816	9.6688413759842	9.46387998063663	10.0993712942756	10.7572351454505	9.58666585857602	10.1625527226392	9.87331072367875	8.27327464713849	9.77234804134563	11.3100174913649	All_amacrine	THSD7B
10.2997666440005	9.96844583569816	9.6688413759842	9.46387998063663	10.0993712942756	10.7572351454505	9.58666585857602	10.1625527226392	9.87331072367875	8.27327464713849	9.77234804134563	11.3100174913649	All_amacrine	THSD7B
2.64336364538665	4.91606373046213	0.591770773309612	2.75407574855234	3.00416108501834	0.321314467125038	4.68863254430151	1.94651571471104	0.316750907114368	1.0009090349145	0.877120129156482	0.567804964000427	All_amacrine	HNMT
2.64336364538665	4.91606373046213	0.591770773309612	2.75407574855234	3.00416108501834	0.321314467125038	4.68863254430151	1.94651571471104	0.316750907114368	1.0009090349145	0.877120129156482	0.567804964000427	All_amacrine	HNMT
2.64336364538665	4.91606373046213	0.591770773309612	2.75407574855234	3.00416108501834	0.321314467125038	4.68863254430151	1.94651571471104	0.316750907114368	1.0009090349145	0.877120129156482	0.567804964000427	All_amacrine	HNMT
4.41518286539228	3.51418348840242	2.30898531903715	5.25683690965795	6.92147288535847	1.45747826003688	2.04941735631874	6.71103710610295	2.37124656789477	1.58617442003429	2.29414269493482	1.60863568083756	All_amacrine	NXPH2
5.85973476920998	10.3209860314765	6.12437240161904	10.2714326402391	8.94068985724074	4.69748719281332	9.65227716385929	9.02934318543749	8.66311439905839	11.0570990793629	9.12619725619001	3.53427979645208	All_amacrine	LRP1B
5.85973476920998	10.3209860314765	6.12437240161904	10.2714326402391	8.94068985724074	4.69748719281332	9.65227716385929	9.02934318543749	8.66311439905839	11.0570990793629	9.12619725619001	3.53427979645208	All_amacrine	LRP1B
5.85973476920998	10.3209860314765	6.12437240161904	10.2714326402391	8.94068985724074	4.69748719281332	9.65227716385929	9.02934318543749	8.66311439905839	11.0570990793629	9.12619725619001	3.53427979645208	All_amacrine	LRP1B
6.05741414430825	8.96387340424428	2.44954547420725	2.89447777117843	3.39257172714941	6.50871558917503	2.86369572179837	2.51131777564894	1.78877902372845	1.58617442003429	1.69207630854917	1.84969495975242	All_amacrine	ARHGAP15
6.05741414430825	8.96387340424428	2.44954547420725	2.89447777117843	3.39257172714941	6.50871558917503	2.86369572179837	2.51131777564894	1.78877902372845	1.58617442003429	1.69207630854917	1.84969495975242	All_amacrine	ARHGAP15
6.05741414430825	8.96387340424428	2.44954547420725	2.89447777117843	3.39257172714941	6.50871558917503	2.86369572179837	2.51131777564894	1.78877902372845	1.58617442003429	1.69207630854917	1.84969495975242	All_amacrine	ARHGAP15
6.05741414430825	8.96387340424428	2.44954547420725	2.89447777117843	3.39257172714941	6.50871558917503	2.86369572179837	2.51131777564894	1.78877902372845	1.58617442003429	1.69207630854917	1.84969495975242	All_amacrine	ARHGAP15
6.05741414430825	8.96387340424428	2.44954547420725	2.89447777117843	3.39257172714941	6.50871558917503	2.86369572179837	2.51131777564894	1.78877902372845	1.58617442003429	1.69207630854917	1.84969495975242	All_amacrine	ARHGAP15
6.05741414430825	8.96387340424428	2.44954547420725	2.89447777117843	3.39257172714941	6.50871558917503	2.86369572179837	2.51131777564894	1.78877902372845	1.58617442003429	1.69207630854917	1.84969495975242	All_amacrine	ARHGAP15
5.85973476920998	10.3209860314765	6.12437240161904	10.2714326402391	8.94068985724074	4.69748719281332	9.65227716385929	9.02934318543749	8.66311439905839	11.0570990793629	9.12619725619001	3.53427979645208	All_amacrine	LRP1B
9.33061140625603	7.17863190363178	5.04650988673449	8.75323525453374	7.6024539975741	10.0161754266836	8.01982227714038	8.12179700986183	8.4877258303556	7.1717298852356	4.88009670559231	2.57708945162343	All_amacrine	ZEB2
6.05741414430825	8.96387340424428	2.44954547420725	2.89447777117843	3.39257172714941	6.50871558917503	2.86369572179837	2.51131777564894	1.78877902372845	1.58617442003429	1.69207630854917	1.84969495975242	All_amacrine	ARHGAP15
2.64336364538665	2.85903346681021	6.05123921549014	5.5536561595043	3.14557233440005	1.58291605904235	2.13783244360859	3.91687962752131	4.48287694559294	2.80891291712349	4.97270602185844	0.636549548315104	All_amacrine	RND3
7.2775764285394	5.55065855939643	6.22560453562392	8.08375264467372	6.54112205803246	6.97423356818088	4.08949456727432	6.63751782289073	6.85066710126056	8.01861877213467	7.48332661002527	3.13958721955587	All_amacrine	KIF5C
1.20912058379233	1.62531584019457	0.383228462706292	4.3439224353048	2.57470401433008	0.321314467125038	2.20076013792295	1.94651571471104	1.15549779968263	4.75663772567088	1.41868138518626	0.544142382775547	All_amacrine	LYPD6B
4.83548450741521	4.44962540499017	4.38392134808875	5.41286653717	5.0719682391988	4.9039223072687	4.43310843437952	4.90111144368044	5.13453336573266	4.85973585831528	5.20860801014245	4.71671021231714	All_amacrine	MMADHC
1.56946677147348	3.51418348840242	0.139363514004844	0.298480164869613	1.40735048112504	0	0.725993330508567	0.223925844879844	0.316750907114368	0	0	0.339418638382497	All_amacrine	TNFAIP6
2.64336364538665	2.85903346681021	6.05123921549014	5.5536561595043	3.14557233440005	1.58291605904235	2.13783244360859	3.91687962752131	4.48287694559294	2.80891291712349	4.97270602185844	0.636549548315104	All_amacrine	RND3
2.64336364538665	2.85903346681021	6.05123921549014	5.5536561595043	3.14557233440005	1.58291605904235	2.13783244360859	3.91687962752131	4.48287694559294	2.80891291712349	4.97270602185844	0.636549548315104	All_amacrine	RND3
2.64336364538665	2.85903346681021	6.05123921549014	5.5536561595043	3.14557233440005	1.58291605904235	2.13783244360859	3.91687962752131	4.48287694559294	2.80891291712349	4.97270602185844	0.636549548315104	All_amacrine	RND3
6.2312426009515	6.16778536654068	5.64343540027243	6.17956611233009	6.34244892134321	6.02488235513959	6.00552529816313	6.10153803234165	6.23636386669833	5.83467564538104	5.87609113841995	6.05248630274548	All_amacrine	RIF1
3.14922682113267	3.51418348840242	3.17186457333385	3.76994590762002	3.87116259957456	3.66959566951199	3.51086339964936	3.49087161337086	3.4997742890936	2.80891291712349	3.09260447978929	3.77437718213872	All_amacrine	NEB
3.14922682113267	3.51418348840242	3.17186457333385	3.76994590762002	3.87116259957456	3.66959566951199	3.51086339964936	3.49087161337086	3.4997742890936	2.80891291712349	3.09260447978929	3.77437718213872	All_amacrine	NEB
3.14922682113267	3.51418348840242	3.17186457333385	3.76994590762002	3.87116259957456	3.66959566951199	3.51086339964936	3.49087161337086	3.4997742890936	2.80891291712349	3.09260447978929	3.77437718213872	All_amacrine	NEB
6.4847463540129	6.53518619938102	3.3829404155231	8.04535614786538	8.060975949735	5.939493736462	4.77387901388911	4.65412960880507	3.36874728915593	6.49365041189921	3.26992397604771	3.56693674180455	All_amacrine	CACNB4
6.4847463540129	6.53518619938102	3.3829404155231	8.04535614786538	8.060975949735	5.939493736462	4.77387901388911	4.65412960880507	3.36874728915593	6.49365041189921	3.26992397604771	3.56693674180455	All_amacrine	CACNB4
6.4847463540129	6.53518619938102	3.3829404155231	8.04535614786538	8.060975949735	5.939493736462	4.77387901388911	4.65412960880507	3.36874728915593	6.49365041189921	3.26992397604771	3.56693674180455	All_amacrine	CACNB4
3.43825955664156	5.01241021272447	4.36983654912776	4.89389683151181	4.29208806183865	4.10563189785712	5.00006550058445	4.42523760511858	3.18622122549503	4.32365477178726	3.50072109902534	3.73049706394845	All_amacrine	CD302
1.56946677147348	3.75601790417665	2.73973338049998	1.72180189640245	3.87116259957456	2.64127719743106	7.41882720610678	2.12371493972179	2.93151351328174	1.58617442003429	2.02429104851281	1.02635618114953	All_amacrine	FAP
1.56946677147348	3.75601790417665	2.73973338049998	1.72180189640245	3.87116259957456	2.64127719743106	7.41882720610678	2.12371493972179	2.93151351328174	1.58617442003429	2.02429104851281	1.02635618114953	All_amacrine	FAP
6.16683992438204	7.25938623494967	6.48933611754496	6.37600866633109	6.12057126435943	6.08443729463832	6.91437017737823	6.56004989845143	6.57038792712125	6.64565552354114	6.66000629134875	6.82456430050651	All_amacrine	TANK
1.56946677147348	0	6.13273757091039	1.61759616518064	1.40735048112504	1.16821983502682	0.258472766299144	1.74446384462313	1.98048899851973	1.0009090349145	2.11996069466972	0.544142382775547	All_amacrine	DPP4
9.30091074302502	7.02542765856663	6.76564730290452	8.7470743270186	8.81531561016374	6.21613902980214	6.77485405559804	9.33411337517225	9.86193615188827	8.20638248451838	10.1126015536312	7.2301737000379	All_amacrine	SLC4A10
1.56946677147348	0	6.13273757091039	1.61759616518064	1.40735048112504	1.16821983502682	0.258472766299144	1.74446384462313	1.98048899851973	1.0009090349145	2.11996069466972	0.544142382775547	All_amacrine	DPP4
1.56946677147348	0	6.13273757091039	1.61759616518064	1.40735048112504	1.16821983502682	0.258472766299144	1.74446384462313	1.98048899851973	1.0009090349145	2.11996069466972	0.544142382775547	All_amacrine	DPP4
1.56946677147348	0	6.13273757091039	1.61759616518064	1.40735048112504	1.16821983502682	0.258472766299144	1.74446384462313	1.98048899851973	1.0009090349145	2.11996069466972	0.544142382775547	All_amacrine	DPP4
7.42253294604573	4.70161357947177	8.23700718425417	7.40495993894541	7.39855838568272	5.85496324242488	3.99796934604448	7.06951362910595	7.10081898142522	7.88445285034138	6.44593591136512	3.62448291249543	All_amacrine	SCN2A
7.42253294604573	4.70161357947177	8.23700718425417	7.40495993894541	7.39855838568272	5.85496324242488	3.99796934604448	7.06951362910595	7.10081898142522	7.88445285034138	6.44593591136512	3.62448291249543	All_amacrine	SCN2A
2.78740109862329	3.96307444625497	3.01780364484416	3.28306666787538	4.54279624530228	1.80516219483478	7.50913230204476	2.06703283700596	1.98048899851973	2.00136333767007	2.29414269493482	1.04333508524977	All_amacrine	ABCB11
4.12098083034039	3.75601790417665	4.25191578237462	4.37621664895365	5.20718164257533	2.85533418381457	8.17935710983276	6.8307845148914	7.91214285419293	6.85978283423792	4.21496486574364	1.29089608206729	All_amacrine	SCN7A
5.93900238886604	3.51418348840242	3.90648984648484	6.39583434962216	6.59143458878063	4.62641006554476	5.01473343429755	6.59053288441981	8.21956564534029	9.07595559030265	2.65515333788668	1.4897996949722	All_amacrine	SCN1A
4.12098083034039	3.75601790417665	4.25191578237462	4.37621664895365	5.20718164257533	2.85533418381457	8.17935710983276	6.8307845148914	7.91214285419293	6.85978283423792	4.21496486574364	1.29089608206729	All_amacrine	SCN7A
4.12098083034039	3.75601790417665	4.25191578237462	4.37621664895365	5.20718164257533	2.85533418381457	8.17935710983276	6.8307845148914	7.91214285419293	6.85978283423792	4.21496486574364	1.29089608206729	All_amacrine	SCN7A
5.28714101245192	2.37021840311429	0.773940306931314	2.48464407262575	2.57470401433008	0.998465440947174	2.28060914451044	0.588537956943656	1.98048899851973	2.32338227594394	2.11996069466972	0.991786884372721	All_amacrine	B3GALT1
4.12098083034039	3.75601790417665	4.25191578237462	4.37621664895365	5.20718164257533	2.85533418381457	8.17935710983276	6.8307845148914	7.91214285419293	6.85978283423792	4.21496486574364	1.29089608206729	All_amacrine	SCN7A
2.78740109862329	3.96307444625497	3.01780364484416	3.28306666787538	4.54279624530228	1.80516219483478	7.50913230204476	2.06703283700596	1.98048899851973	2.00136333767007	2.29414269493482	1.04333508524977	All_amacrine	ABCB11
5.40350460567663	6.28814790486336	7.40822594501149	6.47996904396523	6.40004327147789	4.68354914964086	8.23114676102776	5.88088237510593	5.6468673980516	3.90858699773404	5.82731984623829	7.04236875166913	All_amacrine	LRP2
1.85755639789477	3.75601790417665	2.05102110464932	2.15306656777018	3.78731153706341	1.32008642805399	7.25614146448328	1.81500579298234	1.78877902372845	0	2.02429104851281	0.825074545049348	All_amacrine	SPC25
5.40350460567663	6.28814790486336	7.40822594501149	6.47996904396523	6.40004327147789	4.68354914964086	8.23114676102776	5.88088237510593	5.6468673980516	3.90858699773404	5.82731984623829	7.04236875166913	All_amacrine	LRP2
7.86553592566418	8.23483641859228	10.0447569234979	7.66722758094714	8.26073952247246	7.16185759615955	7.7371898209322	8.49179675108327	8.04950293432765	6.13107456622214	8.06409643678754	9.62674373318348	All_amacrine	MYO3B
7.57424671011938	7.88640356890399	7.89737404407548	6.96449264963516	7.34457524906209	7.13650240169539	7.35224568592199	7.57415762089676	7.66405162927387	6.84729175389484	7.24153556356536	7.9699197579105	All_amacrine	TLK1
1.20912058379233	5.61345004200667	0.685728957127619	1.61759616518064	0.498888021746857	0.806039685686975	4.45908105362354	0.588537956943656	1.56763246451704	0	1.08107165901969	0.68062435516265	All_amacrine	CYBRD1
2.91835440755572	5.48500930411284	6.5639179790782	0.940649755742546	3.00416108501834	1.16821983502682	4.31482191947869	1.88225872071155	2.43813373542273	2.32338227594394	1.5618453217573	2.0561833676341	All_amacrine	ITGA6
7.49776747018582	7.39066560697991	7.71580810599757	7.50692616974876	7.39502167821908	7.43573881806177	7.3318912133391	7.51446689691084	7.47391749369492	7.59426512349298	7.38083021437619	7.49854782710104	All_amacrine	OLA1
1.20912058379233	0	0	0.545668184691205	0	0	0.258472766299144	0	0	0	0.35490543733848	0.067950708702367	All_amacrine	CHRNA1
2.91835440755572	2.37021840311429	2.92452571401963	2.36100083761389	2.35930738328938	4.35463119702432	4.48037334244282	7.2648713529246	2.88432069310164	0	1.9218238101071	0.956368873405262	All_amacrine	CCDC141
4.80195100035238	6.08157617858647	5.89034878969617	5.40506186795773	5.76269404309725	5.87962439838022	6.48473256979226	7.801814654547	5.62550144445387	5.13104861762127	5.2408879057523	5.59354025661461	All_amacrine	TTN
2.91835440755572	2.37021840311429	2.92452571401963	2.36100083761389	2.35930738328938	4.35463119702432	4.48037334244282	7.2648713529246	2.88432069310164	0	1.9218238101071	0.956368873405262	All_amacrine	CCDC141
4.83548450741521	8.4393160265874	5.40527720465514	4.90500730055289	5.41702613258838	5.23541541596914	9.3349819185426	4.80905863023041	5.14458192211734	4.52530047943481	5.30335853387559	4.64343854868685	All_amacrine	FRZB
5.21253364942567	3.96307444625497	4.61642992506072	4.70340226904551	5.88875488491456	3.2826467166547	3.47736724436463	4.57503400726811	4.61883448815063	3.46108398359323	4.35917835108141	5.22353462636348	All_amacrine	ITGA4
3.14922682113267	2.37021840311429	1.14862766461765	2.22575923500139	1.96046266663443	2.90422965494228	2.37458052661879	1.74446384462313	1.44289384398071	8.27793604347026	1.08107165901969	1.73941309547759	All_amacrine	PPP1R1C
4.83548450741521	8.4393160265874	5.40527720465514	4.90500730055289	5.41702613258838	5.23541541596914	9.3349819185426	4.80905863023041	5.14458192211734	4.52530047943481	5.30335853387559	4.64343854868685	All_amacrine	FRZB
1.85755639789477	0	2.21756795908059	2.15306656777018	2.23821076980968	2.85533418381457	2.57789937784217	2.2308061525119	2.22738227125382	1.0009090349145	2.71765669245671	1.92491560135738	All_amacrine	DUSP19
4.83548450741521	8.4393160265874	5.40527720465514	4.90500730055289	5.41702613258838	5.23541541596914	9.3349819185426	4.80905863023041	5.14458192211734	4.52530047943481	5.30335853387559	4.64343854868685	All_amacrine	FRZB
12.1783119726283	4.44962540499017	6.20194874551365	9.41371251925633	11.5813484874136	6.79137280786393	5.83913730339301	9.33673819244145	9.45677097930392	7.71605436575125	7.57902167135706	2.94099219775275	All_amacrine	ZNF804A
12.1783119726283	4.44962540499017	6.20194874551365	9.41371251925633	11.5813484874136	6.79137280786393	5.83913730339301	9.33673819244145	9.45677097930392	7.71605436575125	7.57902167135706	2.94099219775275	All_amacrine	ZNF804A
12.1783119726283	4.44962540499017	6.20194874551365	9.41371251925633	11.5813484874136	6.79137280786393	5.83913730339301	9.33673819244145	9.45677097930392	7.71605436575125	7.57902167135706	2.94099219775275	All_amacrine	ZNF804A
12.1783119726283	4.44962540499017	6.20194874551365	9.41371251925633	11.5813484874136	6.79137280786393	5.83913730339301	9.33673819244145	9.45677097930392	7.71605436575125	7.57902167135706	2.94099219775275	All_amacrine	ZNF804A
12.1783119726283	4.44962540499017	6.20194874551365	9.41371251925633	11.5813484874136	6.79137280786393	5.83913730339301	9.33673819244145	9.45677097930392	7.71605436575125	7.57902167135706	2.94099219775275	All_amacrine	ZNF804A
4.96232842941052	5.01241021272447	5.98579044439863	4.86004262688143	5.14115843362331	4.47280083054786	5.47976110317005	5.38548242806061	5.49020107338007	5.39409167304054	5.0230733606207	5.3593891098871	All_amacrine	C2orf88
5.57212616805905	5.67362221064615	5.81697904525134	5.63598076318966	5.98599484768028	5.37204275015934	5.73845795198412	5.79623154944501	5.53672540935791	6.2112463175199	5.90323763075918	5.76646637498655	All_amacrine	SLC39A10
2.09758268786671	0	1.90238826657988	3.10181612897816	2.47102185255434	2.38983207996144	2.47981870497633	2.42373719908372	2.37124656789477	1.0009090349145	2.20967880581005	2.07281683810124	All_amacrine	CCDC150
4.17437177132252	5.41622969461645	4.35561288572154	4.54196502015108	4.29208806183865	4.40646483664962	4.60192179321184	4.54421823578181	4.35023311479186	4.46116655218358	4.54300955056626	4.48468752588007	All_amacrine	GTF3C3
1.20912058379233	1.62531584019457	0.139363514004844	0.756634238161959	0	0.583939642737649	0.177353762681166	0	0	0	0	0.100762393128357	All_amacrine	BOLL
5.57212616805905	5.67362221064615	5.81697904525134	5.63598076318966	5.98599484768028	5.37204275015934	5.73845795198412	5.79623154944501	5.53672540935791	6.2112463175199	5.90323763075918	5.76646637498655	All_amacrine	SLC39A10
5.57212616805905	5.67362221064615	5.81697904525134	5.63598076318966	5.98599484768028	5.37204275015934	5.73845795198412	5.79623154944501	5.53672540935791	6.2112463175199	5.90323763075918	5.76646637498655	All_amacrine	SLC39A10
7.10270569242953	6.87977229778815	5.0196982119549	6.41927104713879	7.10151252358254	7.19907394777666	5.53981394646498	6.63020012410439	5.49020107338007	7.27793018423115	5.42072703370634	6.90368954832406	All_amacrine	SPATS2L
6.4199070785176	6.16778536654068	5.70643768253132	5.95209479043138	6.1793208379074	6.53999403315052	6.51908929040625	5.88088237510593	5.98556136744494	5.49363022977509	6.06222564011057	5.88010036110619	All_amacrine	CLK1
5.79302750133771	5.34400618848094	5.70363284685332	5.72644095708066	5.6001881181133	4.91589410215653	5.02925373828535	5.48077935114963	5.43395571770299	5.55636770276163	5.35342741387725	5.35769328862983	All_amacrine	FAM117B
5.6495795111097	5.61345004200667	5.5213226373777	5.32460112939147	5.25478888192265	5.23541541596914	5.78369322782562	5.55993607379966	5.53672540935791	5.35932520005515	5.37297834805462	5.45369123948312	All_amacrine	CARF
5.46906867130055	3.22348246709684	4.47226608841489	6.24660737863346	5.58784894032996	5.44821062137545	3.52732428087415	5.77426933269084	6.13416552338821	6.19161717452806	5.33360788775823	4.96857263670567	All_amacrine	EEF1B2
6.8797674049668	6.32613615710936	6.48770661647331	6.73782378791693	6.63406321982693	6.70431779614745	5.87334183096705	6.37980474311314	6.37937813199237	6.70223975051347	6.39425211946923	6.40301253984797	All_amacrine	NDUFS1
5.42569201275166	5.10272327982445	5.70363284685332	5.57468189199049	5.58784894032996	4.9277673695477	5.50491443816886	5.73841919716243	5.47435347432081	5.35932520005515	5.43939262964033	5.89245141740252	All_amacrine	FASTKD2
1.20912058379233	2.37021840311429	0.491264454270909	0.756634238161959	1.40735048112504	0.998465440947174	2.62454751423569	0.223925844879844	0.576323504087656	2.80891291712349	0.639513267962325	0.225019830097294	All_amacrine	CPO
1.20912058379233	2.37021840311429	0.491264454270909	0.756634238161959	1.40735048112504	0.998465440947174	2.62454751423569	0.223925844879844	0.576323504087656	2.80891291712349	0.639513267962325	0.225019830097294	All_amacrine	CPO
1.20912058379233	2.37021840311429	0.491264454270909	0.756634238161959	1.40735048112504	0.998465440947174	2.62454751423569	0.223925844879844	0.576323504087656	2.80891291712349	0.639513267962325	0.225019830097294	All_amacrine	CPO
2.48333424129176	3.75601790417665	1.08107366507783	2.98102034302515	2.67143184550118	1.32008642805399	2.7420364200275	2.42373719908372	0.796238109138939	5.28717314236652	1.25972971300744	1.24759935581957	All_amacrine	CPS1
6.12677154941612	5.89197115951246	5.93885871735923	6.40368896162346	5.91862117210904	5.92771697837717	5.7008571805351	6.03290369349704	6.04040808583499	6.06787957786727	6.03793578792908	6.19652819559108	All_amacrine	LANCL1
6.28077167391172	11.5261701334728	5.89527384432481	9.69026825490509	10.0928368956938	4.40646483664962	8.54284627186323	9.98868469273277	4.6043455412894	5.00176073526168	4.45401999128454	2.60022203044715	All_amacrine	ERBB4
8.13159408992431	0	4.69761233146702	6.24660737863346	6.05932735065736	2.24550377884164	3.37194338952852	3.53333456890739	2.88432069310164	4.95595521457429	6.79657429002416	2.54167989155496	All_amacrine	VWC2L
8.13159408992431	0	4.69761233146702	6.24660737863346	6.05932735065736	2.24550377884164	3.37194338952852	3.53333456890739	2.88432069310164	4.95595521457429	6.79657429002416	2.54167989155496	All_amacrine	VWC2L
6.98062874893135	6.43444435306411	7.01339218979188	6.44614117733535	6.05036206060779	4.80439395228051	5.99224601296714	6.32042077724503	5.90509484798046	5.6742072241774	5.69376902446058	6.822414219634	All_amacrine	MREG
1.85755639789477	7.55963503554572	2.44954547420725	1.99567467157801	2.47102185255434	1.16821983502682	6.44953766791495	1.81500579298234	3.61988576945378	2.32338227594394	0.877120129156482	1.17241914758006	All_amacrine	IGFBP5
1.85755639789477	7.55963503554572	2.44954547420725	1.99567467157801	2.47102185255434	1.16821983502682	6.44953766791495	1.81500579298234	3.61988576945378	2.32338227594394	0.877120129156482	1.17241914758006	All_amacrine	IGFBP5
1.85755639789477	7.55963503554572	2.44954547420725	1.99567467157801	2.47102185255434	1.16821983502682	6.44953766791495	1.81500579298234	3.61988576945378	2.32338227594394	0.877120129156482	1.17241914758006	All_amacrine	IGFBP5
1.85755639789477	7.55963503554572	2.44954547420725	1.99567467157801	2.47102185255434	1.16821983502682	6.44953766791495	1.81500579298234	3.61988576945378	2.32338227594394	0.877120129156482	1.17241914758006	All_amacrine	IGFBP5
1.85755639789477	7.55963503554572	2.44954547420725	1.99567467157801	2.47102185255434	1.16821983502682	6.44953766791495	1.81500579298234	3.61988576945378	2.32338227594394	0.877120129156482	1.17241914758006	All_amacrine	IGFBP5
5.18678178774734	6.12532461259889	1.7799144358645	2.29496418935717	4.13133910333597	4.85501623989164	5.6826016666076	1.32835754975684	3.06448116285273	1.58617442003429	1.25972971300744	0.920059423374472	All_amacrine	TNS1
4.3701293755765	1.62531584019457	1.14862766461765	1.61759616518064	1.40735048112504	0.806039685686975	0.477598020369757	3.51225931243509	1.68243896679309	0	1.08107165901969	2.16878094829673	All_amacrine	WNT6
1.20912058379233	0	0	0	0	0	0.258472766299144	0.223925844879844	0	0	0.639513267962325	0.132844395348849	All_amacrine	PRKAG3
6.45269094586222	0	1.44579262240242	1.72180189640245	0.498888021746857	0.583939642737649	0.725993330508567	3.5947737622138	4.61883448815063	3.00159043541185	0.877120129156482	2.03086796149633	All_amacrine	WNT10A
6.45269094586222	0	1.44579262240242	1.72180189640245	0.498888021746857	0.583939642737649	0.725993330508567	3.5947737622138	4.61883448815063	3.00159043541185	0.877120129156482	2.03086796149633	All_amacrine	WNT10A
3.14922682113267	3.51418348840242	2.24868850667035	3.74543082488117	3.74348466813239	3.7520444374465	2.51325864516531	2.7817285084741	2.97721135618507	3.58662862743698	2.71765669245671	2.66198806421875	All_amacrine	ABCB6
2.09758268786671	2.85903346681021	2.21756795908059	1.81898523714775	2.10601044030928	1.16821983502682	2.04941735631874	1.88225872071155	1.78877902372845	2.32338227594394	1.69207630854917	2.52968090344279	All_amacrine	GLB1L
2.91835440755572	3.22348246709684	1.97861794142578	3.02241962854092	2.23821076980968	3.38953940500494	1.9057221857354	2.06703283700596	2.6219860366645	3.90858699773404	2.29414269493482	2.52968090344279	All_amacrine	STK16
2.09758268786671	2.85903346681021	2.21756795908059	1.81898523714775	2.10601044030928	1.16821983502682	2.04941735631874	1.88225872071155	1.78877902372845	2.32338227594394	1.69207630854917	2.52968090344279	All_amacrine	GLB1L
4.58252085524714	6.28814790486336	2.50214674413946	5.52513652443939	5.31591584590376	6.13139932576774	5.32359105736705	3.55410638015389	3.43574777849619	5.80913998422831	4.45401999128454	2.27322330908635	All_amacrine	OBSL1
4.90030005823181	5.48500930411284	2.36686282805439	3.69511439274303	5.27031514047355	2.31947201630038	2.6990914688846	3.6146854964065	5.06216273100457	7.00180330708328	3.04464688322845	1.73941309547759	All_amacrine	EPHA4
6.16683992438204	2.37021840311429	2.71765991836599	4.18892381819285	4.77820506548416	1.99769754888419	2.93945203463693	2.97896471215086	3.75719820811953	5.64563735966755	3.18398677425255	3.45718961338865	All_amacrine	SGPP2
1.20912058379233	4.81281962363851	1.27492788067668	0.545668184691205	1.40735048112504	0.321314467125038	3.55166871763991	1.22851636054922	0.796238109138939	0	0.877120129156482	0.658755257670143	All_amacrine	KCNE4
1.20912058379233	4.81281962363851	1.27492788067668	0.545668184691205	1.40735048112504	0.321314467125038	3.55166871763991	1.22851636054922	0.796238109138939	0	0.877120129156482	0.658755257670143	All_amacrine	KCNE4
2.91835440755572	1.62531584019457	3.01780364484416	8.84982976436079	3.69828458076454	3.24518030635608	4.06151166498981	7.67242534790873	3.26202449124134	5.46120783470673	1.9218238101071	1.30504430959707	All_amacrine	SCG2
1.20912058379233	1.62531584019457	0.139363514004844	0.298480164869613	0.868882624510364	0.321314467125038	0.258472766299144	0	0	1.58617442003429	0	0.100762393128357	All_amacrine	FAM124B
1.20912058379233	1.62531584019457	0.139363514004844	0.298480164869613	0.868882624510364	0.321314467125038	0.258472766299144	0	0	1.58617442003429	0	0.100762393128357	All_amacrine	FAM124B
7.10270569242953	3.22348246709684	5.88787994308987	6.32314943947328	6.74934628679045	4.0632019503983	3.52732428087415	8.11656970825086	7.87641133270253	6.00178911661566	9.22767167547289	1.15690128201266	All_amacrine	NYAP2
1.20912058379233	6.46881255747073	0.857067482197156	2.48464407262575	3.27435158848506	0.998465440947174	0.835800335351996	0.223925844879844	4.06293595566713	6.41118706453128	1.08107165901969	0.311658078070004	All_amacrine	SERPINE2
8.39039037188177	8.3953225393917	5.40527720465514	8.63393306007731	7.65957758837358	5.53615416548692	6.28866516988075	6.21349523588963	8.21599630352548	8.09456798500794	6.12121916625187	6.96205468674666	All_amacrine	DNER
8.39039037188177	8.3953225393917	5.40527720465514	8.63393306007731	7.65957758837358	5.53615416548692	6.28866516988075	6.21349523588963	8.21599630352548	8.09456798500794	6.12121916625187	6.96205468674666	All_amacrine	DNER
3.0384039673842	4.144109675684	3.34023720094576	3.17707014942996	3.82984617238077	3.04169592791583	3.33501774012649	4.06895382300145	2.97721135618507	2.80891291712349	3.73027878385915	5.3962015769853	All_amacrine	NMUR1
8.4484349400976	7.69644319944766	7.46729672077045	8.99337404288595	8.93095356253078	10.1599525686852	7.10463823096209	8.18225674376521	8.11612644028983	6.88444515386854	8.02909578155418	8.27685492552519	All_amacrine	PTMA
4.93164758025152	5.48500930411284	4.56172059274714	4.4838722242403	4.82100507786097	4.35463119702432	4.94599072868001	4.68270712448025	4.52963427600849	4.00170397087868	4.27854354368351	5.06836969693746	All_amacrine	ATG16L1
3.52302657377414	3.22348246709684	3.82624148130986	3.74543082488117	3.87116259957456	3.69760540991422	5.6110443208132	3.57458336040684	3.56107965260613	4.00170397087868	3.81848067324874	3.51310649659931	All_amacrine	KCNJ13
3.81963410255012	4.58111419883377	3.05348920566869	4.09502719206317	4.16495375334417	2.85533418381457	4.72476597813701	2.91616841437258	3.18622122549503	3.17154066773007	3.18398677425255	2.74735717814535	All_amacrine	SNORC
1.20912058379233	1.62531584019457	1.82190493798147	1.72180189640245	2.67143184550118	0.321314467125038	2.37458052661879	1.22851636054922	1.30634046014801	1.0009090349145	2.02429104851281	1.4897996949722	All_amacrine	NGEF
7.46600327218476	7.07088523973447	5.42584536337479	6.60446225238674	6.9312731553245	6.26375571039574	6.24951526633072	5.92141523017311	7.17622874430695	6.92066572342554	6.09791042693629	2.10551927979015	All_amacrine	LRRFIP1
6.24378518986396	2.85903346681021	3.74126510567074	4.27708091031398	1.16309412184179	0	1.16522009711291	0.879342546197396	0.316750907114368	2.80891291712349	1.25972971300744	0.393386870583939	All_amacrine	RAMP1
4.93164758025152	2.85903346681021	3.86692355814204	5.01164523030852	4.98053594898104	4.50485900362129	4.00386296657364	4.50207912139991	4.16519177660335	5.58674215694753	4.25766042930716	4.2397105041493	All_amacrine	STK25
4.50127669015867	3.22348246709684	4.65178319094727	5.76353811269831	6.96982176462857	2.24550377884164	5.64160741046565	5.84340287361057	1.88781605102567	5.64563735966755	6.96384836480975	1.10932034761515	All_amacrine	CNTN6
3.52302657377414	8.30309413433854	3.49099719152244	4.24246178210781	4.88291459308433	4.50485900362129	8.30818557996773	2.97896471215086	3.6484137093613	3.17154066773007	2.94366670808413	1.36028925138771	All_amacrine	CHL1
3.52302657377414	8.30309413433854	3.49099719152244	4.24246178210781	4.88291459308433	4.50485900362129	8.30818557996773	2.97896471215086	3.6484137093613	3.17154066773007	2.94366670808413	1.36028925138771	All_amacrine	CHL1
3.52302657377414	8.30309413433854	3.49099719152244	4.24246178210781	4.88291459308433	4.50485900362129	8.30818557996773	2.97896471215086	3.6484137093613	3.17154066773007	2.94366670808413	1.36028925138771	All_amacrine	CHL1
6.99553857596499	5.48500930411284	6.11595844560366	9.52456912777924	7.4161130289385	6.12625617876677	6.07994516328738	9.76807758699482	9.32931751546396	4.39404842459456	9.24700491459388	3.84386178391724	All_amacrine	GRM7
3.81963410255012	1.62531584019457	1.94100652705006	3.7940513671876	2.92789328883176	2.85533418381457	4.37971691011048	2.46819197116793	2.06756662105909	2.00136333767007	2.58981897289868	1.3737761566798	All_amacrine	CAV3
1.20912058379233	0	0.266442558268934	1.38346203083872	1.16309412184179	0.806039685686975	2.54594101410436	0.741255079527832	0.316750907114368	1.0009090349145	0.35490543733848	0.067950708702367	All_amacrine	OXTR
5.10664770948627	2.85903346681021	3.42441588519943	5.33285216288214	4.71152581704213	4.3721168172854	5.27324178159282	4.6249745582492	4.24207893840598	4.24964941015818	3.90159944744078	3.62448291249543	All_amacrine	RAD18
6.89575094587129	7.87363396681328	7.51527280663975	8.46028359130855	8.10925897318186	7.25669257030906	8.10830507508645	6.48631354180735	7.71214174036147	7.18171406079907	7.6184598599887	6.72020778638694	All_amacrine	SRGAP3
4.12098083034039	4.44962540499017	3.99173549045984	4.45392440111384	4.61753743448205	4.42333697329005	4.3751771259133	4.27067114730642	4.06293595566713	4.32365477178726	3.98018920297166	4.52301974237001	All_amacrine	THUMPD3
6.51610497332767	4.144109675684	5.70643768253132	5.85803906411051	6.26706396142206	5.19668523716477	4.57446269706106	6.08021469934565	6.00775088753164	5.61649027262058	6.27461725859821	5.64032364194571	All_amacrine	LHFPL4
2.78740109862329	3.96307444625497	2.05102110464932	5.83498778861332	3.14557233440005	1.69831450916636	6.89626530527212	1.50943285666184	4.38455481041765	0	1.5618453217573	0.825074545049348	All_amacrine	SLC6A11
2.78740109862329	3.96307444625497	2.05102110464932	5.83498778861332	3.14557233440005	1.69831450916636	6.89626530527212	1.50943285666184	4.38455481041765	0	1.5618453217573	0.825074545049348	All_amacrine	SLC6A11
4.73245099415948	3.75601790417665	2.64933781106083	4.45392440111384	4.22992088339851	3.80450372626653	2.86369572179837	3.17943993021481	3.46811619007961	4.17164158682134	2.94366670808413	2.5356928720081	All_amacrine	CAND2
6.38636087209454	4.58111419883377	4.06349935053897	5.41286653717	5.1069780831303	5.13656780395771	3.74703744905015	4.24535021087093	4.72978789736744	6.00178911661566	4.49027712652219	4.61390783243459	All_amacrine	NUP210
3.94781884159211	2.37021840311429	1.44579262240242	3.4440666095701	3.33467224739787	2.80472324918379	2.37458052661879	1.6702945586128	2.37124656789477	3.70211748932045	2.11996069466972	1.79058844290947	All_amacrine	HDAC11
1.20912058379233	4.70161357947177	0.383228462706292	0.298480164869613	0.868882624510364	2.31947201630038	1.12252056535744	0.741255079527832	0	0	0	0.339418638382497	All_amacrine	FBLN2
1.20912058379233	4.70161357947177	0.383228462706292	0.298480164869613	0.868882624510364	2.31947201630038	1.12252056535744	0.741255079527832	0	0	0	0.339418638382497	All_amacrine	FBLN2
5.05064024836241	4.58111419883377	5.11143691144997	4.81363132494967	6.08589371444223	3.20671490199473	4.43746980521297	4.84321581418177	4.88169360593162	3.90858699773404	4.35917835108141	5.78361905009769	All_amacrine	GRIP2
5.05064024836241	4.58111419883377	5.11143691144997	4.81363132494967	6.08589371444223	3.20671490199473	4.43746980521297	4.84321581418177	4.88169360593162	3.90858699773404	4.35917835108141	5.78361905009769	All_amacrine	GRIP2
4.00787868293195	3.51418348840242	4.02806359247216	4.152095215409	3.9884540586703	4.30086563437201	3.87473962950609	4.40250959406709	4.16519177660335	3.70211748932045	4.29912868158116	4.25436712259272	All_amacrine	CCDC174
4.00787868293195	3.75601790417665	2.78289224890385	3.99459131022445	3.91132866003623	4.38939304525842	3.97415110912417	2.59388458138866	2.56326723194186	4.00170397087868	2.44954236641049	2.58290746237644	All_amacrine	COLQ
1.56946677147348	3.51418348840242	1.21315944486129	3.72049195654033	2.47102185255434	1.32008642805399	5.33999109715059	1.74446384462313	1.44289384398071	0	1.08107165901969	0.938328373965138	All_amacrine	GALNT15
4.90030005823181	5.9417592352937	5.11987720180762	5.07203861762988	5.81656412981276	4.72496569863098	6.97262886515439	5.75645561894765	6.83213404490905	5.28717314236652	7.25213225810238	6.59553064632809	All_amacrine	KCNH8
8.24511679710702	6.16778536654068	7.24129760179489	6.67755083969765	8.01102090735928	7.36327009244827	4.51792504499642	6.46727517063414	5.70912988543305	7.05708627605798	4.70604189099595	4.68730655593305	All_amacrine	PLCL2
8.24511679710702	6.16778536654068	7.24129760179489	6.67755083969765	8.01102090735928	7.36327009244827	4.51792504499642	6.46727517063414	5.70912988543305	7.05708627605798	4.70604189099595	4.68730655593305	All_amacrine	PLCL2
8.24511679710702	6.16778536654068	7.24129760179489	6.67755083969765	8.01102090735928	7.36327009244827	4.51792504499642	6.46727517063414	5.70912988543305	7.05708627605798	4.70604189099595	4.68730655593305	All_amacrine	PLCL2
4.90030005823181	5.9417592352937	5.11987720180762	5.07203861762988	5.81656412981276	4.72496569863098	6.97262886515439	5.75645561894765	6.83213404490905	5.28717314236652	7.25213225810238	6.59553064632809	All_amacrine	KCNH8
4.90030005823181	5.9417592352937	5.11987720180762	5.07203861762988	5.81656412981276	4.72496569863098	6.97262886515439	5.75645561894765	6.83213404490905	5.28717314236652	7.25213225810238	6.59553064632809	All_amacrine	KCNH8
6.50572765135907	7.49440232986126	8.75397504113016	5.36539234932343	6.73822379079507	4.96281189791093	8.87393983723549	5.97246082257079	6.02417188925298	4.58670431477	5.58899628393212	5.85567731339894	All_amacrine	RARB
7.19601974338231	6.65942019664858	6.96385213856718	8.14360667594266	7.23410725682533	8.34234394583088	5.66225014038379	7.66647586403435	7.86582073169249	8.48562820105477	7.57269484216723	7.43503357085039	All_amacrine	RPL15
6.50572765135907	7.49440232986126	8.75397504113016	5.36539234932343	6.73822379079507	4.96281189791093	8.87393983723549	5.97246082257079	6.02417188925298	4.58670431477	5.58899628393212	5.85567731339894	All_amacrine	RARB
6.50572765135907	7.49440232986126	8.75397504113016	5.36539234932343	6.73822379079507	4.96281189791093	8.87393983723549	5.97246082257079	6.02417188925298	4.58670431477	5.58899628393212	5.85567731339894	All_amacrine	RARB
6.55688354709667	6.46881255747073	6.79229407076326	6.36800147362506	6.39296846850813	6.17688073758526	6.79283670934132	6.63508271176152	6.55540159253242	6.94431723557697	6.45054390599999	6.80447490916254	All_amacrine	CMC1
1.20912058379233	5.9417592352937	1.69207893544403	0.298480164869613	1.79856640727281	1.45747826003688	1.53441693290914	2.88371460047769	1.98048899851973	1.0009090349145	6.3105472071376	1.04333508524977	All_amacrine	TGFBR2
1.20912058379233	5.9417592352937	1.69207893544403	0.298480164869613	1.79856640727281	1.45747826003688	1.53441693290914	2.88371460047769	1.98048899851973	1.0009090349145	6.3105472071376	1.04333508524977	All_amacrine	TGFBR2
5.74089156755265	5.48500930411284	5.04650988673449	5.48867539902239	5.6001881181133	4.68354914964086	5.25852752318445	5.14653341386391	4.99710339919835	5.42804001072627	4.89369616859652	5.26211974499515	All_amacrine	CNOT10
1.56946677147348	2.37021840311429	0.935664747958891	1.91003319930827	1.61617877619827	0.806039685686975	1.12252056535744	0.588537956943656	0.576323504087656	0	1.25972971300744	0.567804964000427	All_amacrine	SUSD5
2.3033131467874	0	1.73666504276012	2.89447777117843	3.21139838709899	0.321314467125038	0.667787858141223	1.6702945586128	1.44289384398071	1.0009090349145	3.42781549778358	1.78049756736559	All_amacrine	DCLK3
7.58906780985567	7.39066560697991	7.00885491008281	7.05205689981438	7.11876878498724	8.09891610722424	7.4369105195488	6.98980238751082	7.04290049866717	7.72972938424599	6.86029768811604	7.10334618799947	All_amacrine	LRRFIP2
6.39762983370875	6.53518619938102	1.97861794142578	6.25964973356077	4.16495375334417	3.24518030635608	3.59915881897902	3.03914130254162	2.56326723194186	4.46116655218358	1.81151861259757	2.03935588347061	All_amacrine	ITGA9
2.3033131467874	4.144109675684	1.08107366507783	0.756634238161959	1.16309412184179	1.45747826003688	3.49421253305878	1.59210457395265	0.316750907114368	2.00136333767007	1.69207630854917	1.06011648878085	All_amacrine	SCN11A
5.16056189273962	4.91606373046213	4.73105340093284	5.45126884899915	5.17454768927147	4.87967649763349	4.86087725511698	5.00283130408898	4.40141424410653	5.08922691552382	4.70604189099595	4.80895354819572	All_amacrine	WDR48
1.20912058379233	3.96307444625497	0.685728957127619	1.81898523714775	0.868882624510364	1.32008642805399	2.4455852377182	0.223925844879844	0.316750907114368	2.32338227594394	0.877120129156482	0.311658078070004	All_amacrine	CSRNP1
3.67893949300204	5.73138486927727	3.46473223837047	3.3496377290337	4.13133910333597	3.20671490199473	5.89728647719213	3.5947737622138	3.29848302808461	3.90858699773404	4.21496486574364	3.20140369856538	All_amacrine	GASK1A
3.43825955664156	3.22348246709684	4.29727300619952	3.7940513671876	4.13133910333597	3.04169592791583	3.71146441936404	3.93282898497216	3.83372064267795	2.32338227594394	4.00546238333423	4.61106359984446	All_amacrine	ZNF502
2.48333424129176	1.62531584019457	2.64933781106083	2.36100083761389	2.10601044030928	2.90422965494228	2.35626955285851	2.37786894086364	2.93151351328174	2.32338227594394	2.99504011772243	2.68921252915825	All_amacrine	ZNF501
3.75100122228624	3.75601790417665	3.46473223837047	3.84108662026442	4.26133930248505	4.3721168172854	4.17032700442013	3.85125821398573	3.83372064267795	4.08917349040765	3.42781549778358	3.76417187383755	All_amacrine	KIAA1143
2.78740109862329	1.62531584019457	1.54940433085593	2.48464407262575	2.35930738328938	2.24550377884164	2.72786300192342	2.12371493972179	2.73270639122175	1.58617442003429	2.11996069466972	1.74979441933787	All_amacrine	KIF15
4.62148925510855	4.70161357947177	5.5213226373777	4.62494056641561	4.61753743448205	4.56691428293339	4.43746980521297	4.54421823578181	4.54488925640438	4.6456010312343	4.45401999128454	5.05063532114872	All_amacrine	LZTFL1
4.62148925510855	4.70161357947177	5.5213226373777	4.62494056641561	4.61753743448205	4.56691428293339	4.43746980521297	4.54421823578181	4.54488925640438	4.6456010312343	4.45401999128454	5.05063532114872	All_amacrine	LZTFL1
4.62148925510855	4.70161357947177	5.5213226373777	4.62494056641561	4.61753743448205	4.56691428293339	4.43746980521297	4.54421823578181	4.54488925640438	4.6456010312343	4.45401999128454	5.05063532114872	All_amacrine	LZTFL1
2.3033131467874	0	0	2.22575923500139	1.79856640727281	1.45747826003688	1.62897189166225	0	0	2.80891291712349	0.35490543733848	0.254481143498885	All_amacrine	ALS2CL
1.20912058379233	2.37021840311429	2.64933781106083	2.22575923500139	1.79856640727281	0.998465440947174	2.31893528175882	1.59210457395265	1.98048899851973	2.32338227594394	1.25972971300744	1.68635548120481	All_amacrine	NBEAL2
3.60308820958174	3.51418348840242	4.85756642508292	4.13332225151377	4.22992088339851	4.98571075101211	3.41680982555566	4.48053883280431	3.97556973836747	6.42806113157445	4.37865202813636	4.16991682812898	All_amacrine	PFKFB4
3.14922682113267	3.51418348840242	2.78289224890385	4.05568784147927	3.65162243014946	4.04150965960518	2.47981870497633	4.02499068447768	3.88256983329752	4.90864754664749	3.84672237270046	3.27152811647631	All_amacrine	IMPDH2
3.34819934226005	2.85903346681021	2.69524347430029	2.42414662384265	2.47102185255434	1.99769754888419	3.25820413313757	1.74446384462313	1.44289384398071	2.00136333767007	2.11996069466972	1.96110455515061	All_amacrine	MST1
3.8851496700473	1.62531584019457	2.62582534099301	2.84917849631752	2.67143184550118	3.48905556478085	2.81088718220722	2.46819197116793	2.78503496901294	3.58662862743698	2.58981897289868	2.73695823818629	All_amacrine	RNF123
7.96736266686432	8.13135794888293	7.57634473415927	7.61236252855586	7.73704931557499	7.10547598001487	8.10830507508645	7.53811912004678	7.44371649892912	8.03523356628686	7.45379406569097	7.71401276048438	All_amacrine	RBM6
5.0789157479618	3.96307444625497	5.27530137259062	5.09162070580489	6.60374326736093	5.14676295697164	4.62122030406143	9.29993329030444	9.76755920538864	5.00176073526168	9.71557283002566	2.62862571762755	All_amacrine	LRTM1
5.6495795111097	4.70161357947177	4.95983823775186	5.67544592134045	5.3601192571319	5.96852178940838	5.06069312073838	5.53403008610673	5.30549666474743	5.13104861762127	5.25148934100896	5.22167124578572	All_amacrine	WDR82
5.74089156755265	5.18771425549272	4.61045256077329	5.42062921188337	5.72937924867117	4.47280083054786	4.87380791430728	5.19362828569995	5.58917294956951	4.52530047943481	4.79569257645371	5.22353462636348	All_amacrine	NISCH
8.13496468187975	8.64867617928373	6.79756486901742	8.91310519147979	8.74064781266232	6.12625617876677	7.38986416600494	7.0181115766093	7.08264135253381	7.23062407883601	7.53413989026482	6.37562248332267	All_amacrine	CACNA1D
1.20912058379233	5.18771425549272	0.773940306931314	1.61759616518064	1.40735048112504	1.16821983502682	3.18746447060116	0.741255079527832	0.576323504087656	1.0009090349145	0.35490543733848	0.495620078150399	All_amacrine	IL17RB
5.0789157479618	3.96307444625497	5.27530137259062	5.09162070580489	6.60374326736093	5.14676295697164	4.62122030406143	9.29993329030444	9.76755920538864	5.00176073526168	9.71557283002566	2.62862571762755	All_amacrine	LRTM1
7.59397453286667	7.62204534502842	4.15668528227562	6.71906085491569	5.77363018314654	3.85512222898493	5.27811337277765	4.13937362212092	5.40080275427655	5.00176073526168	5.0836561828443	2.16102328833042	All_amacrine	ARHGEF3
6.46345541428622	5.84040326893593	6.35992994564893	6.56997530774446	6.28245937556396	6.97709317401004	6.09520766770852	6.47818498415116	6.43774873218762	6.90869295666497	6.25894049239668	6.608066646757	All_amacrine	APPL1
2.09758268786671	2.37021840311429	1.6460708434749	2.5985221188495	0.868882624510364	1.45747826003688	2.07203427901335	6.34744644477441	1.78877902372845	1.0009090349145	1.5618453217573	0.36665509473868	All_amacrine	FEZF2
8.99632954087113	9.05152065004924	9.20293708722764	9.14340104848779	8.4066239128395	9.25550030057699	8.62902433480009	7.88614789426401	7.95274101020988	9.56786913933629	8.69561561956223	8.71827525541496	All_amacrine	FHIT
2.09758268786671	2.37021840311429	1.6460708434749	2.5985221188495	0.868882624510364	1.45747826003688	2.07203427901335	6.34744644477441	1.78877902372845	1.0009090349145	1.5618453217573	0.36665509473868	All_amacrine	FEZF2
2.09758268786671	2.37021840311429	1.6460708434749	2.5985221188495	0.868882624510364	1.45747826003688	2.07203427901335	6.34744644477441	1.78877902372845	1.0009090349145	1.5618453217573	0.36665509473868	All_amacrine	FEZF2
9.54847706004922	4.70161357947177	4.25191578237462	10.0251148482641	7.93024582983592	9.2148921078249	7.92050185432007	3.93282898497216	3.75719820811953	4.46116655218358	3.60360499128092	3.11971347616021	All_amacrine	SYNPR
3.52302657377414	2.37021840311429	3.52951925722441	3.4440666095701	3.14557233440005	3.3547811259643	2.88939236877265	3.28261517621589	3.26202449124134	2.32338227594394	2.89039616191517	3.19001306753652	All_amacrine	C3orf49
9.18862145787343	8.35913557293674	9.04985386847101	8.28000640388523	9.43236861526801	10.6578184169017	9.32398212525913	8.74933020111223	8.55707762333949	10.1729927197343	9.19303042283623	7.58985897747923	All_amacrine	MAGI1
5.87594054808448	5.18771425549272	5.88787994308987	5.68191975098607	5.83756128317296	5.55158350281188	5.729593869863	5.73841919716243	5.58917294956951	6.37683504482051	5.51172989597178	5.83510567891278	All_amacrine	SLC25A26
7.660971957776	8.09880958134553	9.90096268592673	7.59874166759159	8.09842658670888	6.75518085976696	8.05039821868687	8.21849163257569	8.14519432289358	6.28719642950799	7.99480312510298	9.19633276212495	All_amacrine	FRMD4B
4.93164758025152	1.62531584019457	8.90720243527596	6.11405239247779	4.22992088339851	4.75193059823852	3.74703744905015	9.09238555993254	3.6484137093613	2.00136333767007	3.31104617885481	1.5971830093181	All_amacrine	TAFA4
6.92719639789261	7.15771672821644	8.05202215744495	7.0115113450275	7.02119847285393	6.89480048162493	6.82814323081974	7.37695749945852	7.25486621188514	7.15155182564059	7.21198682234126	8.02317751044949	All_amacrine	UBA3
7.660971957776	8.09880958134553	9.90096268592673	7.59874166759159	8.09842658670888	6.75518085976696	8.05039821868687	8.21849163257569	8.14519432289358	6.28719642950799	7.99480312510298	9.19633276212495	All_amacrine	FRMD4B
6.49527514405912	6.92997587514522	5.27151834454298	4.80179139994264	5.48514146092082	6.06306431854405	4.62122030406143	2.42373719908372	2.37124656789477	7.65286015197958	2.94366670808413	3.55810336169874	All_amacrine	MITF
7.71602154819336	8.70021184655882	7.63493602931586	7.64254726376655	7.70883885508232	6.52052461684128	8.22106298887038	7.69481223915108	7.80534901450439	6.8721666925261	8.1316489266855	7.89852737839482	All_amacrine	FOXP1
2.48333424129176	0	1.49852842712736	2.70406519232144	2.23821076980968	2.9515221518133	0.258472766299144	0.588537956943656	2.06756662105909	2.58647724085767	1.5618453217573	0.194944322167988	All_amacrine	GPR27
7.45525786838146	4.58111419883377	3.1390224135629	7.44547415776739	6.12911195990835	6.46048845384995	2.98783278768698	6.3234487516747	2.88432069310164	3.58662862743698	5.71690378398712	1.56226918234336	All_amacrine	CNTN3
7.45525786838146	4.58111419883377	3.1390224135629	7.44547415776739	6.12911195990835	6.46048845384995	2.98783278768698	6.3234487516747	2.88432069310164	3.58662862743698	5.71690378398712	1.56226918234336	All_amacrine	CNTN3
8.06600958254523	7.94860927674348	5.67241429644432	9.46153019965169	8.15179304659397	7.3784906338677	7.57296332100517	7.60559134330801	7.79740964825188	7.99616381129944	6.07421890984038	4.61390783243459	All_amacrine	ROBO1
8.06600958254523	7.94860927674348	5.67241429644432	9.46153019965169	8.15179304659397	7.3784906338677	7.57296332100517	7.60559134330801	7.79740964825188	7.99616381129944	6.07421890984038	4.61390783243459	All_amacrine	ROBO1
8.06600958254523	7.94860927674348	5.67241429644432	9.46153019965169	8.15179304659397	7.3784906338677	7.57296332100517	7.60559134330801	7.79740964825188	7.99616381129944	6.07421890984038	4.61390783243459	All_amacrine	ROBO1
3.8851496700473	3.51418348840242	3.77372060323609	3.93079255074886	3.50183386285155	4.33693104636043	4.1755581537824	3.91687962752131	4.01991408255951	2.80891291712349	3.90159944744078	4.37663288798604	All_amacrine	DHFR2
5.23783389424642	5.34400618848094	4.97387416387911	4.80179139994264	4.68859650859445	4.71129186641463	6.02883526999221	4.90919579794313	5.28747096061297	4.70218735412801	5.33360788775823	5.32942055434398	All_amacrine	NSUN3
3.14922682113267	3.51418348840242	1.44579262240242	2.93839788567028	2.92789328883176	4.1263879125618	2.26105737834852	2.59388458138866	2.37124656789477	2.58647724085767	1.81151861259757	2.21447079621336	All_amacrine	MTRNR2L12
3.14922682113267	3.51418348840242	1.44579262240242	2.93839788567028	2.92789328883176	4.1263879125618	2.26105737834852	2.59388458138866	2.37124656789477	2.58647724085767	1.81151861259757	2.21447079621336	All_amacrine	MTRNR2L12
6.90367679778792	4.91606373046213	4.06349935053897	8.33135512285538	8.6231279712605	3.12656353891256	7.58726322098328	6.16705492890728	4.41807893092591	9.74664921794771	3.90159944744078	3.92167673030646	All_amacrine	EPHA6
3.14922682113267	3.51418348840242	1.44579262240242	2.93839788567028	2.92789328883176	4.1263879125618	2.26105737834852	2.59388458138866	2.37124656789477	2.58647724085767	1.81151861259757	2.21447079621336	All_amacrine	MTRNR2L12
5.28714101245192	4.91606373046213	5.1449057839539	5.63598076318966	5.85825722019021	5.45643072897611	5.11343418784204	5.74294948625737	5.69552413570948	6.39411329677737	5.8897282339439	5.96608678461715	All_amacrine	CLDND1
6.74509340790885	6.53518619938102	6.74669732869805	8.53727732920628	6.65195396963451	9.70342894520097	6.2958889564239	6.63751782289073	6.75879972289721	5.78314418595697	6.30037249043725	6.50420610735662	All_amacrine	FILIP1L
7.89366544668629	5.67362221064615	6.93544379177298	6.90486314359927	6.42106186833821	9.02622235813643	5.62258148767139	6.55490618867484	6.23165798405356	5.28717314236652	5.84842403191135	6.75958926346865	All_amacrine	LNP1
6.01414061945465	5.55065855939643	6.39512538037852	5.90306526140764	5.87866046102813	6.14163093914192	5.43465909051966	6.04396013409311	5.95162374510609	5.46120783470673	5.75465592699475	6.29063127424322	All_amacrine	TOMM70
4.45887189607478	9.11799573583287	5.71481961887774	4.70340226904551	5.37455779490068	4.62641006554476	9.1150782071996	4.76519251630228	4.66144819423122	2.58647724085767	4.78113234914535	5.12628966271692	All_amacrine	ABI3BP
4.45887189607478	9.11799573583287	5.71481961887774	4.70340226904551	5.37455779490068	4.62641006554476	9.1150782071996	4.76519251630228	4.66144819423122	2.58647724085767	4.78113234914535	5.12628966271692	All_amacrine	ABI3BP
8.2039867509503	8.38636053592058	9.48341620040341	8.15295701757341	8.69966424300677	7.55345163193169	8.3827324749897	8.86450620527208	8.50440374412091	7.00180330708328	8.42295807510967	9.87195337478999	All_amacrine	IMPG2
4.62148925510855	3.22348246709684	3.78437885369334	4.46897601932871	4.29208806183865	5.54388946076391	5.32359105736705	4.35595035843771	4.24207893840598	5.83467564538104	4.56016723152806	4.16991682812898	All_amacrine	NXPE3
1.20912058379233	0	1.6460708434749	0.545668184691205	1.96046266663443	0.806039685686975	0.335272445741982	0.223925844879844	0.316750907114368	1.0009090349145	0	0.339418638382497	All_amacrine	MORC1
5.49027753765042	3.75601790417665	9.90768081869511	3.53269269315037	4.32219511329993	3.04169592791583	2.49663556011381	3.33156156405211	2.78503496901294	2.32338227594394	2.83508297238299	3.31412304947751	All_amacrine	GUCA1C
3.75100122228624	3.75601790417665	3.52951925722441	2.5985221188495	2.92789328883176	2.31947201630038	4.34763427055861	3.35542579474804	3.02150603671135	2.58647724085767	2.58981897289868	3.82434816538714	All_amacrine	MYH15
1.20912058379233	0	1.6460708434749	0.545668184691205	1.96046266663443	0.806039685686975	0.335272445741982	0.223925844879844	0.316750907114368	1.0009090349145	0	0.339418638382497	All_amacrine	MORC1
2.09758268786671	3.51418348840242	1.44579262240242	1.10382700741839	2.47102185255434	0.806039685686975	3.31619434374864	1.42173422728548	1.56763246451704	0	1.41868138518626	1.6755057199109	All_amacrine	CD96
1.56946677147348	3.22348246709684	1.27492788067668	1.38346203083872	1.40735048112504	0.321314467125038	4.78076064298594	0.879342546197396	1.30634046014801	1.0009090349145	0.877120129156482	0.785257518629	All_amacrine	CCDC80
4.27556829452109	4.81281962363851	4.37689613699252	4.25987518444858	4.82100507786097	4.4565005880484	4.7600164901054	4.46964687213582	4.52963427600849	4.75663772567088	4.29912868158116	4.58230854791313	All_amacrine	NEPRO
2.78740109862329	6.53518619938102	2.11996362372703	2.15306656777018	4.16495375334417	0.998465440947174	6.15998057269165	1.81500579298234	1.30634046014801	2.00136333767007	2.71765669245671	1.51436289599259	All_amacrine	BOC
5.44754335842835	6.71774288684578	7.44563747930168	5.01164523030852	5.58784894032996	5.15688656874183	6.56066577518088	5.6153428886015	5.16447147287343	3.90858699773404	5.31351228691393	6.92617593998756	All_amacrine	GRAMD1C
10.7902205983356	11.2381314017619	7.83914145451022	10.9293413317784	10.9535917234313	12.0625143930854	12.1894458329658	9.64670684695716	9.44817617949636	10.6174459767288	7.70970149590881	4.74682279741253	All_amacrine	LSAMP
10.7902205983356	11.2381314017619	7.83914145451022	10.9293413317784	10.9535917234313	12.0625143930854	12.1894458329658	9.64670684695716	9.44817617949636	10.6174459767288	7.70970149590881	4.74682279741253	All_amacrine	LSAMP
10.7902205983356	11.2381314017619	7.83914145451022	10.9293413317784	10.9535917234313	12.0625143930854	12.1894458329658	9.64670684695716	9.44817617949636	10.6174459767288	7.70970149590881	4.74682279741253	All_amacrine	LSAMP
10.7902205983356	11.2381314017619	7.83914145451022	10.9293413317784	10.9535917234313	12.0625143930854	12.1894458329658	9.64670684695716	9.44817617949636	10.6174459767288	7.70970149590881	4.74682279741253	All_amacrine	LSAMP
10.7902205983356	11.2381314017619	7.83914145451022	10.9293413317784	10.9535917234313	12.0625143930854	12.1894458329658	9.64670684695716	9.44817617949636	10.6174459767288	7.70970149590881	4.74682279741253	All_amacrine	LSAMP
10.7902205983356	11.2381314017619	7.83914145451022	10.9293413317784	10.9535917234313	12.0625143930854	12.1894458329658	9.64670684695716	9.44817617949636	10.6174459767288	7.70970149590881	4.74682279741253	All_amacrine	LSAMP
10.7902205983356	11.2381314017619	7.83914145451022	10.9293413317784	10.9535917234313	12.0625143930854	12.1894458329658	9.64670684695716	9.44817617949636	10.6174459767288	7.70970149590881	4.74682279741253	All_amacrine	LSAMP
10.7902205983356	11.2381314017619	7.83914145451022	10.9293413317784	10.9535917234313	12.0625143930854	12.1894458329658	9.64670684695716	9.44817617949636	10.6174459767288	7.70970149590881	4.74682279741253	All_amacrine	LSAMP
10.7902205983356	11.2381314017619	7.83914145451022	10.9293413317784	10.9535917234313	12.0625143930854	12.1894458329658	9.64670684695716	9.44817617949636	10.6174459767288	7.70970149590881	4.74682279741253	All_amacrine	LSAMP
8.50683824934263	8.30309413433854	9.51235460521928	7.12038016518135	8.24903276455283	7.52637644075632	8.28900645906102	7.90648283441271	8.33704578978018	5.90867782015129	7.27049122541711	8.78414818015073	All_amacrine	IGSF11
1.85755639789477	6.82775853181231	1.44579262240242	0.756634238161959	3.00416108501834	2.75227208891778	5.79393374956922	0.741255079527832	1.30634046014801	0	1.5618453217573	0.702166893852401	All_amacrine	ARHGAP31
2.78740109862329	2.37021840311429	1.7799144358645	2.89447777117843	2.67143184550118	1.45747826003688	5.52554565611876	1.32835754975684	1.44289384398071	3.32356394555814	0.639513267962325	0.636549548315104	All_amacrine	GPR156
8.76356088258317	4.70161357947177	9.128555680093	8.68316675568398	8.40486650140083	7.30072945176787	5.82589068443507	8.4362344951492	8.19197231098522	6.7160457163732	7.79370205910153	2.50537932314889	All_amacrine	STXBP5L
2.09758268786671	5.78692358196856	1.7799144358645	1.99567467157801	3.21139838709899	1.99769754888419	5.7152970739012	2.9479082037024	2.43813373542273	2.58647724085767	2.02429104851281	1.30504430959707	All_amacrine	PARP14
2.09758268786671	5.78692358196856	1.7799144358645	1.99567467157801	3.21139838709899	1.99769754888419	5.7152970739012	2.9479082037024	2.43813373542273	2.58647724085767	2.02429104851281	1.30504430959707	All_amacrine	PARP14
2.09758268786671	5.78692358196856	1.7799144358645	1.99567467157801	3.21139838709899	1.99769754888419	5.7152970739012	2.9479082037024	2.43813373542273	2.58647724085767	2.02429104851281	1.30504430959707	All_amacrine	PARP14
2.09758268786671	5.78692358196856	1.7799144358645	1.99567467157801	3.21139838709899	1.99769754888419	5.7152970739012	2.9479082037024	2.43813373542273	2.58647724085767	2.02429104851281	1.30504430959707	All_amacrine	PARP14
6.64462756084045	6.80103109285689	6.98825868988184	6.42314041337459	6.74379575741375	6.61901227535227	7.0437231745192	7.08386971373416	7.11110428321335	6.24972111127463	6.98305958733895	7.41438126443235	All_amacrine	KPNA1
2.09758268786671	5.78692358196856	1.7799144358645	1.99567467157801	3.21139838709899	1.99769754888419	5.7152970739012	2.9479082037024	2.43813373542273	2.58647724085767	2.02429104851281	1.30504430959707	All_amacrine	PARP14
1.20912058379233	2.85903346681021	1.14862766461765	2.42414662384265	2.35930738328938	0.583939642737649	2.2998994792549	1.32835754975684	1.15549779968263	3.00159043541185	0.35490543733848	1.00917507228764	All_amacrine	SLC12A8
1.20912058379233	2.85903346681021	1.14862766461765	2.42414662384265	2.35930738328938	0.583939642737649	2.2998994792549	1.32835754975684	1.15549779968263	3.00159043541185	0.35490543733848	1.00917507228764	All_amacrine	SLC12A8
1.85755639789477	0	1.33415994675354	1.10382700741839	0	1.80516219483478	0.477598020369757	0.588537956943656	0.316750907114368	1.58617442003429	0.639513267962325	0.495620078150399	All_amacrine	ROPN1B
4.06553782355993	2.85903346681021	2.4225077083657	2.98102034302515	3.78731153706341	2.38983207996144	3.12394114734594	2.2308061525119	3.02150603671135	3.32356394555814	2.77756422262581	2.35028965106463	All_amacrine	AC024558.2
3.81963410255012	3.96307444625497	3.29623133167213	3.3496377290337	3.60340046025004	3.61189001078604	3.98610938055422	3.80000599424276	3.43574777849619	4.46116655218358	3.90159944744078	3.42191969246269	All_amacrine	TXNRD3
6.87170873498443	3.51418348840242	4.78512158203831	7.28038048297342	6.59143458878063	7.19662250428582	3.17706959072594	6.55490618867484	6.0132453483669	6.50959217754825	5.2828340920887	4.73249951806903	All_amacrine	PODXL2
4.00787868293195	4.58111419883377	6.31652973910442	3.93079255074886	4.22992088339851	3.20671490199473	4.79442620147786	4.20651551853741	4.3150749668898	4.24964941015818	4.99810948301096	5.06005125737473	All_amacrine	KBTBD12
4.12098083034039	2.85903346681021	3.68549539968629	3.56106480142477	3.91132866003623	4.26387546921964	3.57560916718485	4.02499068447768	3.56107965260613	3.90858699773404	2.89039616191517	3.80705451719291	All_amacrine	ISY1
1.20912058379233	6.08157617858647	0.685728957127619	1.72180189640245	1.40735048112504	0	3.16659926995862	0.223925844879844	0	1.0009090349145	0	0.419632329220664	All_amacrine	PLXND1
3.81963410255012	4.70161357947177	5.11566322896578	3.95237380517366	3.9884540586703	3.77851250935751	3.78859866303399	4.12556196279432	3.88256983329752	3.90858699773404	3.81848067324874	4.954055905184	All_amacrine	COL6A6
7.40029652526064	7.04833548094111	7.45400648271337	7.65576262048825	7.4742498812874	8.80991555407712	7.41772392858992	7.49579883772482	7.26180700923313	7.7500018988223	7.20927031908732	7.80409035929552	All_amacrine	ATP2C1
2.3033131467874	3.75601790417665	2.98121295328989	2.84917849631752	3.07659863682715	1.80516219483478	4.30052776788536	3.03914130254162	3.29848302808461	1.58617442003429	2.29414269493482	2.82795569307269	All_amacrine	AMOTL2
5.13385663621557	6.32613615710936	4.51128481589739	6.23784650775214	5.92844076716345	4.28248910031111	7.1291109828095	3.94860394451089	3.83372064267795	6.50959217754825	3.22759515962012	3.13563431209808	All_amacrine	EPHB1
5.38097063866111	5.89197115951246	5.0641114556681	4.92697479560468	5.15794965302436	5.15688656874183	5.46914972038144	5.01786298437131	5.28747096061297	4.90864754664749	5.23020799033044	5.41017674224695	All_amacrine	MSL2
5.10664770948627	5.34400618848094	5.24475569660712	5.20383962405135	4.9992918572428	5.74517928745502	4.74953147761936	5.24563331136532	5.28747096061297	4.95595521457429	4.70604189099595	5.15781509644885	All_amacrine	PCCB
1.85755639789477	2.37021840311429	2.96256360356849	2.48464407262575	3.07659863682715	2.90422965494228	2.86369572179837	2.97896471215086	2.88432069310164	2.00136333767007	2.65515333788668	3.51005621217274	All_amacrine	CLDN18
3.25214058419387	3.22348246709684	2.67247322120227	2.22575923500139	2.76207989698829	3.2826467166547	3.23834424277301	2.7817285084741	2.67840811452241	3.00159043541185	2.52138492620594	3.09549786868221	All_amacrine	DBR1
3.52302657377414	3.22348246709684	4.0895164244419	3.74543082488117	4.16495375334417	3.12656353891256	4.55452406449362	4.35595035843771	4.27903857583776	2.32338227594394	4.00546238333423	4.44211175019932	All_amacrine	RBP2
2.48333424129176	1.62531584019457	3.1390224135629	2.5427064138834	2.10601044030928	1.45747826003688	2.62454751423569	2.28151111914149	1.44289384398071	0	2.44954236641049	2.48066136949465	All_amacrine	ESYT3
4.22585714326673	3.96307444625497	3.71921524665105	4.24246178210781	4.09692251307592	4.04150965960518	3.17706959072594	4.28316688807481	4.20414750109761	4.6456010312343	4.21496486574364	4.0063726778195	All_amacrine	MRPS22
7.30177066069497	7.11495415126275	7.58627669037486	7.44166430882631	7.10151252358254	7.3030103622836	6.97187737912227	7.06770903218812	7.33163867779879	7.80916431072714	7.02691525850907	7.30533845955033	All_amacrine	SLC25A36
6.01414061945465	0	0.857067482197156	3.41327198221666	4.38058746548976	0.321314467125038	0.725993330508567	0	0	2.80891291712349	0.35490543733848	0.393386870583939	All_amacrine	SPSB4
6.01414061945465	0	0.857067482197156	3.41327198221666	4.38058746548976	0.321314467125038	0.725993330508567	0	0	2.80891291712349	0.35490543733848	0.393386870583939	All_amacrine	SPSB4
5.10664770948627	4.81281962363851	4.83723642405258	4.81363132494967	5.5501852694839	5.74517928745502	5.90675415707639	4.84321581418177	4.55998461778272	3.32356394555814	5.18667971403854	5.40772035302792	All_amacrine	PXYLP1
4.99237037268936	4.91606373046213	6.92464476721962	5.00132922046186	5.62455431058853	4.77840073971278	4.76349462870578	5.41983997803364	5.11422381522893	4.24964941015818	4.97270602185844	6.47204129768572	All_amacrine	PLS1
2.78740109862329	2.37021840311429	1.97861794142578	2.93839788567028	2.84736746349345	0.806039685686975	3.71864954239736	3.65370300710385	3.36874728915593	4.6456010312343	2.44954236641049	2.43635895345633	All_amacrine	CHST2
7.10957488271047	7.23961745390406	7.24997485448981	7.21269234988234	6.85609505523194	7.07109352323837	7.42268204669071	7.16712965654072	7.21727389205572	7.73651859013282	7.20108998380297	7.02109936734902	All_amacrine	RNF13
6.19294699271572	5.48500930411284	5.0196982119549	6.00984164815726	5.40300846598712	5.58195578931792	4.9398553720963	5.23280674357053	5.10396080847545	5.75667136301496	5.01064541689042	4.85656065524658	All_amacrine	PFN2
6.19294699271572	5.48500930411284	5.0196982119549	6.00984164815726	5.40300846598712	5.58195578931792	4.9398553720963	5.23280674357053	5.10396080847545	5.75667136301496	5.01064541689042	4.85656065524658	All_amacrine	PFN2
1.20912058379233	0	0.685728957127619	0.545668184691205	1.61617877619827	2.85533418381457	3.9128261620402	0.879342546197396	0	1.0009090349145	0.35490543733848	0.0343753758347635	All_amacrine	MINDY4B
2.64336364538665	3.22348246709684	3.07100634282729	3.13993375966745	4.13133910333597	5.83618672969679	7.87299216962047	2.88371460047769	1.56763246451704	2.00136333767007	3.22759515962012	1.36028925138771	All_amacrine	CLRN1
3.0384039673842	2.85903346681021	1.90238826657988	3.76994590762002	3.00416108501834	4.24501854291159	5.30222759128927	2.37786894086364	1.98048899851973	1.58617442003429	2.44954236641049	0.591085694377881	All_amacrine	P2RY12
1.56946677147348	0	0.935664747958891	2.84917849631752	1.79856640727281	2.64127719743106	3.85531255388722	1.42173422728548	1.98048899851973	1.0009090349145	0.877120129156482	0	All_amacrine	GPR87
3.0384039673842	2.85903346681021	1.90238826657988	3.76994590762002	3.00416108501834	4.24501854291159	5.30222759128927	2.37786894086364	1.98048899851973	1.58617442003429	2.44954236641049	0.591085694377881	All_amacrine	P2RY12
8.53006538425441	9.074021064394	8.58289983032036	8.21899313640408	8.55345047173486	7.89175992719448	8.4457895138192	8.69834132501562	8.51606137663061	8.0625066262624	8.33722237456281	9.42005907913938	All_amacrine	MBNL1
4.96232842941052	0	0.773940306931314	1.25040908500279	2.57470401433008	0.583939642737649	1.12252056535744	0.879342546197396	0.987022028108312	1.0009090349145	0	0.658755257670143	All_amacrine	MME
6.26854790224025	4.91606373046213	4.39091251559108	5.53946681392864	5.66034893801447	5.66941486354617	5.06914991131193	4.98764135575432	4.85746091543066	4.75663772567088	4.39786634408002	4.43890743624557	All_amacrine	GMPS
2.3033131467874	2.85903346681021	3.71921524665105	4.27708091031398	4.77820506548416	2.58240399473084	2.75607194828713	5.57525927792244	6.00223542118256	2.32338227594394	3.63633133364596	1.26217645103875	All_amacrine	KCNAB1
2.48333424129176	5.26797564069703	2.33821429266202	2.22575923500139	2.92789328883176	1.69831450916636	3.96813459674961	2.33049434971918	2.22738227125382	3.90858699773404	3.04464688322845	2.54764216829934	All_amacrine	VEPH1
3.0384039673842	3.75601790417665	3.5546408056632	3.41327198221666	3.27435158848506	1.80516219483478	3.42561807387873	3.03914130254162	2.83553176328491	2.00136333767007	2.83508297238299	3.54921556291851	All_amacrine	LXN
2.3033131467874	2.37021840311429	3.83652005321042	1.38346203083872	1.79856640727281	1.45747826003688	2.0030912002955	2.28151111914149	2.30110692991029	1.0009090349145	2.20967880581005	2.25147053775569	All_amacrine	TRIM59
8.11120347456529	7.52738734546012	8.78482266297791	7.95870510741979	8.28769143506302	6.20154207319115	7.47612551319286	8.3022203177873	8.7724571425178	7.92067322907525	9.18268148278016	7.22994197793676	All_amacrine	PPM1L
8.11120347456529	7.52738734546012	8.78482266297791	7.95870510741979	8.28769143506302	6.20154207319115	7.47612551319286	8.3022203177873	8.7724571425178	7.92067322907525	9.18268148278016	7.22994197793676	All_amacrine	PPM1L
1.56946677147348	5.48500930411284	1.14862766461765	6.05043350095046	3.27435158848506	2.24550377884164	4.83466296861842	1.59210457395265	1.44289384398071	4.24964941015818	1.69207630854917	0.445408849582668	All_amacrine	BCHE
3.0384039673842	3.75601790417665	3.5546408056632	3.41327198221666	3.27435158848506	1.80516219483478	3.42561807387873	3.03914130254162	2.83553176328491	2.00136333767007	2.83508297238299	3.54921556291851	All_amacrine	LXN
1.56946677147348	0	0.591770773309612	3.4742176330958	2.57470401433008	1.16821983502682	0.725993330508567	3.20593369509907	3.40263644677093	2.00136333767007	4.05471809929456	0.225019830097294	All_amacrine	SLITRK3
1.56946677147348	0	0.591770773309612	3.4742176330958	2.57470401433008	1.16821983502682	0.725993330508567	3.20593369509907	3.40263644677093	2.00136333767007	4.05471809929456	0.225019830097294	All_amacrine	SLITRK3
1.56946677147348	0	0.591770773309612	3.4742176330958	2.57470401433008	1.16821983502682	0.725993330508567	3.20593369509907	3.40263644677093	2.00136333767007	4.05471809929456	0.225019830097294	All_amacrine	SLITRK3
2.48333424129176	4.81281962363851	1.14862766461765	2.98102034302515	1.79856640727281	2.69784181505921	2.66973445178443	1.00535986689631	1.44289384398071	3.90858699773404	1.41868138518626	1.31905513462115	All_amacrine	EIF5A2
1.56946677147348	7.00215021762993	2.36686282805439	4.98047323381043	2.76207989698829	2.08511520728235	6.9033769032444	2.70949863153439	1.68243896679309	0	2.29414269493482	1.58563869407175	All_amacrine	SOX2
3.25214058419387	3.22348246709684	3.67407800738296	4.69061808167173	7.10584597788946	3.45664029604552	3.99796934604448	4.23252111464247	6.20789552990208	3.46108398359323	4.19313371148305	2.99871287640045	All_amacrine	KCNMB2
8.65740334680081	8.73592755164017	8.81924160657829	8.75323525453374	8.80469208859121	8.68780769580758	8.49264743556597	8.7214808858216	8.85509601236109	7.95017737532116	8.96162542704102	9.01509992036284	All_amacrine	TBL1XR1
1.56946677147348	7.00215021762993	2.36686282805439	4.98047323381043	2.76207989698829	2.08511520728235	6.9033769032444	2.70949863153439	1.68243896679309	0	2.29414269493482	1.58563869407175	All_amacrine	SOX2
1.56946677147348	7.00215021762993	2.36686282805439	4.98047323381043	2.76207989698829	2.08511520728235	6.9033769032444	2.70949863153439	1.68243896679309	0	2.29414269493482	1.58563869407175	All_amacrine	SOX2
5.16056189273962	5.26797564069703	6.35814743219735	5.23058160954749	5.20718164257533	4.04150965960518	5.2210716033566	6.05857146898912	5.66792153945238	4.75663772567088	5.72453365758692	6.002355664902	All_amacrine	B3GNT5
4.12098083034039	3.51418348840242	3.73028230144871	4.2248356285853	3.69828458076454	5.03044610964894	3.10212956948262	3.5947737622138	4.08397516471687	3.32356394555814	3.31104617885481	3.47294071864433	All_amacrine	EIF2B5
4.50127669015867	3.22348246709684	3.35461250854353	4.07549160059674	3.65162243014946	3.90402476376856	2.52969237469548	3.55410638015389	3.53075258235756	3.58662862743698	2.99504011772243	3.24241638650235	All_amacrine	ABCF3
5.26269808982471	1.62531584019457	1.49852842712736	6.22903211063583	5.31591584590376	5.51269627635073	0.9378375562333	2.28151111914149	1.56763246451704	6.8721666925261	1.08107165901969	0.938328373965138	All_amacrine	CAMK2N2
4.22585714326673	4.44962540499017	3.3829404155231	4.86004262688143	4.43670806668711	4.50485900362129	3.45172467567887	3.86794550828469	3.67638845721944	4.39404842459456	3.46472877870973	3.44765573913779	All_amacrine	EIF4G1
1.56946677147348	2.37021840311429	0.139363514004844	3.24859260357263	2.84736746349345	0.583939642737649	0.258472766299144	0	0.576323504087656	1.58617442003429	0	0.132844395348849	All_amacrine	CHRD
2.09758268786671	2.85903346681021	1.69207893544403	3.24859260357263	2.76207989698829	1.45747826003688	2.49663556011381	2.06703283700596	1.15549779968263	7.66714446701675	0.639513267962325	1.63127183310328	All_amacrine	ST6GAL1
2.09758268786671	2.85903346681021	1.69207893544403	3.24859260357263	2.76207989698829	1.45747826003688	2.49663556011381	2.06703283700596	1.15549779968263	7.66714446701675	0.639513267962325	1.63127183310328	All_amacrine	ST6GAL1
2.09758268786671	2.85903346681021	1.69207893544403	3.24859260357263	2.76207989698829	1.45747826003688	2.49663556011381	2.06703283700596	1.15549779968263	7.66714446701675	0.639513267962325	1.63127183310328	All_amacrine	ST6GAL1
2.09758268786671	2.85903346681021	1.69207893544403	3.24859260357263	2.76207989698829	1.45747826003688	2.49663556011381	2.06703283700596	1.15549779968263	7.66714446701675	0.639513267962325	1.63127183310328	All_amacrine	ST6GAL1
6.65405546842708	4.44962540499017	8.16236478031005	8.62891600529889	8.56922777868985	8.74177025091887	5.06069312073838	9.23869908797816	9.21952230167566	10.0972128599168	10.9487038515255	3.21645264605374	All_amacrine	FGF12
6.21859001149698	7.27888778842431	6.09041808230055	6.21570871038887	6.27478220450766	5.83618672969679	6.26677421774624	6.09800595803071	5.83236080858896	7.09983632225942	5.79869194517822	5.71904287025266	All_amacrine	ATP13A3
1.56946677147348	1.62531584019457	0.685728957127619	1.91003319930827	1.16309412184179	0.998465440947174	1.80130293631531	0.417719921832096	1.15549779968263	0	0.877120129156482	0.764929184181477	All_amacrine	TMEM44
2.48333424129176	2.37021840311429	1.73666504276012	2.5985221188495	1.96046266663443	1.16821983502682	3.02308251751262	2.06703283700596	2.37124656789477	0	1.41868138518626	1.90647491667689	All_amacrine	MUC4
5.70505724421762	5.41622969461645	4.69196267431806	4.40780376735107	4.92275925389757	4.01948621912365	5.20069024343111	4.61512379115188	4.16519177660335	3.70211748932045	4.31942422702969	4.48468752588007	All_amacrine	MUC20
2.48333424129176	2.37021840311429	1.73666504276012	2.5985221188495	1.96046266663443	1.16821983502682	3.02308251751262	2.06703283700596	2.37124656789477	0	1.41868138518626	1.90647491667689	All_amacrine	MUC4
2.48333424129176	2.37021840311429	1.73666504276012	2.5985221188495	1.96046266663443	1.16821983502682	3.02308251751262	2.06703283700596	2.37124656789477	0	1.41868138518626	1.90647491667689	All_amacrine	MUC4
4.50127669015867	4.44962540499017	4.01906696598561	4.11430178160404	4.32219511329993	4.1869222365182	4.58629493426003	4.09753552225243	4.18480112041169	4.39404842459456	4.07872935883497	4.20806183031059	All_amacrine	ZNF595
5.92349346341772	5.78692358196856	5.31994046460871	5.60905783891651	5.81656412981276	5.99133090389677	6.00258489090419	5.8005841561057	5.55943678853059	5.83467564538104	5.58061266551116	5.51811591153393	All_amacrine	ZNF141
1.85755639789477	0	0.266442558268934	2.42414662384265	1.96046266663443	1.16821983502682	0.177353762681166	1.42173422728548	0.316750907114368	2.80891291712349	0	0.194944322167988	All_amacrine	TMEM271
1.85755639789477	0	1.7799144358645	2.29496418935717	2.84736746349345	1.99769754888419	2.54594101410436	2.7817285084741	2.43813373542273	2.00136333767007	2.89039616191517	2.71593275378016	All_amacrine	RNF212
3.67893949300204	3.75601790417665	3.15553694564538	3.93079255074886	3.39257172714941	3.45664029604552	3.71864954239736	3.28261517621589	2.67840811452241	4.39404842459456	2.58981897289868	3.23134623510218	All_amacrine	CRIPAK
4.41518286539228	3.75601790417665	3.34023720094576	4.63831744195074	4.16495375334417	4.75193059823852	3.17706959072594	3.25750483311034	3.6484137093613	4.58670431477	3.18398677425255	3.38243377976835	All_amacrine	SLBP
2.64336364538665	2.37021840311429	1.94100652705006	2.89447777117843	2.57470401433008	1.69831450916636	2.04941735631874	2.00803235147272	1.44289384398071	3.32356394555814	1.5618453217573	1.943123546971	All_amacrine	TACC3
6.68197506940555	6.12532461259889	6.90402339801708	6.69365788195232	6.66962557248561	6.01378501003936	6.38439063090524	6.58801709201504	6.56291421899945	6.83469157856654	6.16673642989703	7.09548195618029	All_amacrine	NSD2
5.05064024836241	5.34400618848094	2.24868850667035	6.3518525184542	4.75631929496655	5.85496324242488	2.8506736984526	3.81729316465695	3.02150603671135	6.39411329677737	4.35917835108141	1.97886421326546	All_amacrine	C4orf48
5.84334488092746	5.89197115951246	5.08150086292318	5.47382896131922	5.17454768927147	6.26843206841017	5.53778423856454	5.01786298437131	5.13453336573266	5.35932520005515	4.98546366580199	5.11328304560438	All_amacrine	NELFA
3.34819934226005	4.91606373046213	0.857067482197156	4.18892381819285	3.65162243014946	4.48891896096495	2.88939236877265	2.06703283700596	0.796238109138939	5.32370018275764	1.69207630854917	0.544142382775547	All_amacrine	NAT8L
2.78740109862329	2.37021840311429	3.25084082575612	1.81898523714775	2.35930738328938	1.9046393500146	3.0910988605959	2.42373719908372	2.22738227125382	1.58617442003429	2.77756422262581	2.54167989155496	All_amacrine	MSANTD1
1.56946677147348	3.51418348840242	1.27492788067668	4.3439224353048	4.46397038966742	1.16821983502682	4.67392190686712	2.06703283700596	0.576323504087656	3.58662862743698	2.20967880581005	1.38713814769512	All_amacrine	STK32B
1.85755639789477	0	0.935664747958891	0.756634238161959	0.868882624510364	0.806039685686975	0.986271581853934	1.00535986689631	0.987022028108312	0	0	0.544142382775547	All_amacrine	MSX1
1.20912058379233	2.37021840311429	0.935664747958891	0.940649755742546	1.79856640727281	1.32008642805399	3.90024204003585	1.42173422728548	0.987022028108312	2.80891291712349	0.639513267962325	0.520085215281129	All_amacrine	EVC
8.89858292313291	4.81281962363851	3.74126510567074	7.05953394841768	6.66962557248561	7.55345163193169	5.59160828332313	6.91950412767698	6.58890454704069	6.79621700012758	5.09547333722903	3.10765647913585	All_amacrine	CRMP1
7.02490377716988	7.17863190363178	6.42267630779244	6.90762771876439	6.96982176462857	7.62447867726612	7.0657246708448	6.79632817831317	6.83833822112426	7.24021020785807	6.59072774423272	6.63176447274653	All_amacrine	KIAA0232
2.3033131467874	2.85903346681021	0.491264454270909	1.10382700741839	1.40735048112504	3.61189001078604	2.86369572179837	0.879342546197396	0.316750907114368	3.58662862743698	0.35490543733848	0.544142382775547	All_amacrine	SH3TC1
5.92349346341772	5.67362221064615	2.73973338049998	4.8827001341442	5.57540331613247	8.26489630474981	6.59913230490445	4.39100989272205	2.43813373542273	3.70211748932045	2.58981897289868	1.88779546593564	All_amacrine	HMX1
2.3033131467874	0	3.25084082575612	5.34105627544424	4.29208806183865	1.16821983502682	5.53575167107224	1.74446384462313	1.78877902372845	2.80891291712349	1.41868138518626	1.77033561413486	All_amacrine	CLNK
2.3033131467874	0	3.25084082575612	5.34105627544424	4.29208806183865	1.16821983502682	5.53575167107224	1.74446384462313	1.78877902372845	2.80891291712349	1.41868138518626	1.77033561413486	All_amacrine	CLNK
3.14922682113267	3.75601790417665	1.94100652705006	3.3496377290337	4.19780298568918	2.24550377884164	3.93766981676658	4.79167190827344	4.68917373591441	1.0009090349145	5.37297834805462	0.844578407275818	All_amacrine	C1QTNF7
6.82238788925159	7.78093459802037	6.95680232268657	6.65139958090266	6.43490604922229	6.41902986226944	7.6374105698506	6.52365275337375	6.21267943498244	6.92066572342554	6.41326114263844	6.90862038535012	All_amacrine	CPEB2
4.86825624594857	4.81281962363851	4.74203035884392	5.69478090632655	5.05413948187165	6.23058977486175	4.13853541070682	5.46988921304895	5.56692848604219	5.28717314236652	5.53794785239949	3.46351070657538	All_amacrine	FAM200B
6.66342216511296	6.16778536654068	6.46138113792475	7.03698553490949	6.9312731553245	6.87039957783631	6.61365825430443	7.1381881564703	6.82277746601159	6.92066572342554	6.80018929438954	6.44992739347515	All_amacrine	FBXL5
4.58252085524714	3.96307444625497	4.4983954730851	7.89744078725471	8.66484360224705	4.10563189785712	5.55995549901366	7.63147648319365	8.4638473962131	4.08917349040765	7.40477251254242	1.74979441933787	All_amacrine	LDB2
4.96232842941052	5.10272327982445	4.62831086664845	9.96865034577056	7.96644053757288	3.48905556478085	5.47764506137823	8.76778742306083	5.74919379241116	5.78314418595697	7.81886852790061	3.12769585578109	All_amacrine	SLIT2
6.66342216511296	7.51098910459915	6.86187475727913	5.09162070580489	6.18752169148251	2.75227208891778	4.57841756836392	4.9252298571212	5.09362426960618	5.46120783470673	3.73027878385915	3.9124651286994	All_amacrine	PPARGC1A
6.66342216511296	7.51098910459915	6.86187475727913	5.09162070580489	6.18752169148251	2.75227208891778	4.57841756836392	4.9252298571212	5.09362426960618	5.46120783470673	3.73027878385915	3.9124651286994	All_amacrine	PPARGC1A
6.66342216511296	7.51098910459915	6.86187475727913	5.09162070580489	6.18752169148251	2.75227208891778	4.57841756836392	4.9252298571212	5.09362426960618	5.46120783470673	3.73027878385915	3.9124651286994	All_amacrine	PPARGC1A
6.66342216511296	7.51098910459915	6.86187475727913	5.09162070580489	6.18752169148251	2.75227208891778	4.57841756836392	4.9252298571212	5.09362426960618	5.46120783470673	3.73027878385915	3.9124651286994	All_amacrine	PPARGC1A
6.66342216511296	7.51098910459915	6.86187475727913	5.09162070580489	6.18752169148251	2.75227208891778	4.57841756836392	4.9252298571212	5.09362426960618	5.46120783470673	3.73027878385915	3.9124651286994	All_amacrine	PPARGC1A
6.66342216511296	7.51098910459915	6.86187475727913	5.09162070580489	6.18752169148251	2.75227208891778	4.57841756836392	4.9252298571212	5.09362426960618	5.46120783470673	3.73027878385915	3.9124651286994	All_amacrine	PPARGC1A
6.66342216511296	7.51098910459915	6.86187475727913	5.09162070580489	6.18752169148251	2.75227208891778	4.57841756836392	4.9252298571212	5.09362426960618	5.46120783470673	3.73027878385915	3.9124651286994	All_amacrine	PPARGC1A
4.93164758025152	4.44962540499017	4.23647418739056	4.54196502015108	4.54279624530228	4.14684954135825	4.55452406449362	4.33209487531793	4.33276113769278	5.13104861762127	3.92827455177451	4.45485830694598	All_amacrine	CCDC149
4.93164758025152	4.44962540499017	4.23647418739056	4.54196502015108	4.54279624530228	4.14684954135825	4.55452406449362	4.33209487531793	4.33276113769278	5.13104861762127	3.92827455177451	4.45485830694598	All_amacrine	CCDC149
1.20912058379233	7.47762263555044	0.685728957127619	0.298480164869613	0	0.321314467125038	1.59813705282864	0	0	1.0009090349145	1.08107165901969	0.36665509473868	All_amacrine	SOD3
3.52302657377414	4.30493975647058	4.53672309376595	4.03560844977401	4.19780298568918	3.90402476376856	4.13853541070682	4.25806622977461	4.18480112041169	4.80910754825846	4.57712325556906	4.39162689435223	All_amacrine	ZCCHC4
7.28366313102382	7.21957401984158	7.75832688744575	6.97243628642454	7.08843351002561	7.13905806801287	7.16637326239895	7.23784354984873	7.17867576191387	7.03522663359164	7.43531506118507	7.47664425194529	All_amacrine	RBPJ
4.69640375669389	7.0930879564104	5.11987720180762	9.27447472160339	8.90259005199719	6.9128340842377	6.38777514942757	7.09985137120346	8.77407626275991	8.61652270796538	4.8101073234282	2.43635895345633	All_amacrine	PCDH7
3.34819934226005	7.39066560697991	0.857067482197156	4.24246178210781	4.38058746548976	1.16821983502682	4.36147142568868	1.42173422728548	0.316750907114368	6.75668818139291	0.877120129156482	0.658755257670143	All_amacrine	ARAP2
1.56946677147348	0	0.139363514004844	0.756634238161959	1.16309412184179	0.321314467125038	0.887720853749757	0.223925844879844	0	0	0.639513267962325	0.591085694377881	All_amacrine	TMEM156
1.20912058379233	5.01241021272447	0.857067482197156	2.36100083761389	1.96046266663443	0.998465440947174	4.75303495543634	0.588537956943656	1.15549779968263	4.24964941015818	1.08107165901969	0.956368873405262	All_amacrine	FAM114A1
3.34819934226005	7.39066560697991	0.857067482197156	4.24246178210781	4.38058746548976	1.16821983502682	4.36147142568868	1.42173422728548	0.316750907114368	6.75668818139291	0.877120129156482	0.658755257670143	All_amacrine	ARAP2
2.48333424129176	3.75601790417665	2.05102110464932	3.17707014942996	2.57470401433008	3.7520444374465	4.98226483210444	1.12124855815426	0.987022028108312	1.58617442003429	1.08107165901969	1.42649725127888	All_amacrine	NSUN7
2.48333424129176	3.75601790417665	2.05102110464932	3.17707014942996	2.57470401433008	3.7520444374465	4.98226483210444	1.12124855815426	0.987022028108312	1.58617442003429	1.08107165901969	1.42649725127888	All_amacrine	NSUN7
2.48333424129176	3.75601790417665	2.05102110464932	3.17707014942996	2.57470401433008	3.7520444374465	4.98226483210444	1.12124855815426	0.987022028108312	1.58617442003429	1.08107165901969	1.42649725127888	All_amacrine	NSUN7
4.76761946613963	4.91606373046213	4.79569624371782	8.14360667594266	5.85825722019021	9.41689391334854	4.00973260872179	4.43646873553946	4.43455331867147	11.1897873108471	4.03030043886675	3.81449147868945	All_amacrine	UCHL1
5.10664770948627	4.44962540499017	4.25191578237462	5.36539234932343	5.43090890883536	4.71129186641463	4.6135318499594	5.04012086495761	4.83281422904823	5.6742072241774	4.72137590894025	4.98404439109157	All_amacrine	GNPDA2
5.10664770948627	4.44962540499017	4.25191578237462	5.36539234932343	5.43090890883536	4.71129186641463	4.6135318499594	5.04012086495761	4.83281422904823	5.6742072241774	4.72137590894025	4.98404439109157	All_amacrine	GNPDA2
1.56946677147348	0	1.54940433085593	6.84554862486474	6.42106186833821	0.806039685686975	4.29091904120877	1.88225872071155	1.15549779968263	1.0009090349145	0.639513267962325	0.419632329220664	All_amacrine	GABRG1
1.56946677147348	0	1.54940433085593	6.84554862486474	6.42106186833821	0.806039685686975	4.29091904120877	1.88225872071155	1.15549779968263	1.0009090349145	0.639513267962325	0.419632329220664	All_amacrine	GABRG1
1.56946677147348	0	1.54940433085593	6.84554862486474	6.42106186833821	0.806039685686975	4.29091904120877	1.88225872071155	1.15549779968263	1.0009090349145	0.639513267962325	0.419632329220664	All_amacrine	GABRG1
5.87594054808448	1.62531584019457	3.07100634282729	8.02130752420592	7.60551756209266	0.998465440947174	2.49663556011381	1.42173422728548	1.88781605102567	5.88442976079967	1.9218238101071	1.04333508524977	All_amacrine	GABRA2
4.93164758025152	5.01241021272447	4.41168501652995	6.11405239247779	6.90167033487531	3.45664029604552	9.39002326081594	3.12494655114027	3.29848302808461	3.46108398359323	4.19313371148305	1.84001051085372	All_amacrine	GABRB1
1.56946677147348	0	1.54940433085593	6.84554862486474	6.42106186833821	0.806039685686975	4.29091904120877	1.88225872071155	1.15549779968263	1.0009090349145	0.639513267962325	0.419632329220664	All_amacrine	GABRG1
7.68875930618289	7.49440232986126	7.41681415614307	7.53580447237274	7.59938391372663	7.61899667143051	6.94991224227226	7.27429095968706	7.4917392101066	7.21125859033229	7.30906237888611	7.43322315396959	All_amacrine	OCIAD1
6.73624381663347	6.08157617858647	6.87065365759906	6.38793673974979	6.62804999193503	5.99697727868498	6.37418917309283	6.74756554488338	6.65014057869094	6.44474011548765	6.83936774199079	6.81841269109722	All_amacrine	SCFD2
2.09758268786671	6.65942019664858	3.47792448487512	2.42414662384265	3.44823691533959	2.45691967145908	7.79568916732469	1.94651571471104	5.32329992380877	2.58647724085767	1.9218238101071	1.33293120029828	All_amacrine	KDR
2.09758268786671	6.65942019664858	3.47792448487512	2.42414662384265	3.44823691533959	2.45691967145908	7.79568916732469	1.94651571471104	5.32329992380877	2.58647724085767	1.9218238101071	1.33293120029828	All_amacrine	KDR
5.38097063866111	5.01241021272447	4.92654673309058	5.75127807923197	4.88291459308433	6.39357051551753	4.64404284026277	4.87658296294543	4.79503626777474	5.13104861762127	4.41682811683407	4.50474733625203	All_amacrine	PAICS
4.32362344416845	4.144109675684	3.82624148130986	4.13332225151377	4.26133930248505	5.56684957102536	3.86829296083703	4.30783829153947	4.16519177660335	3.90858699773404	3.76028257460109	3.67165479013005	All_amacrine	PPAT
3.94781884159211	3.51418348840242	3.25084082575612	2.93839788567028	3.65162243014946	2.9515221518133	2.71354895771644	3.03914130254162	3.22462066577654	3.46108398359323	3.09260447978929	3.32457814359916	All_amacrine	NOA1
5.35807911338516	5.61345004200667	4.97387416387911	5.30795613110123	5.20718164257533	5.20646569280846	4.84126133060081	5.31421073618485	5.13453336573266	5.24969721129842	4.94684721818847	5.21887165450155	All_amacrine	POLR2B
2.78740109862329	7.8213943588612	5.88292953899335	5.09162070580489	5.80594983183112	1.9046393500146	3.46032293957407	2.51131777564894	1.88781605102567	2.32338227594394	6.66397972456114	1.46481102862351	All_amacrine	IGFBP7
2.78740109862329	7.8213943588612	5.88292953899335	5.09162070580489	5.80594983183112	1.9046393500146	3.46032293957407	2.51131777564894	1.88781605102567	2.32338227594394	6.66397972456114	1.46481102862351	All_amacrine	IGFBP7
6.39762983370875	9.11257164777182	6.35814743219735	10.2457171623852	9.54196655915956	4.59696884831466	10.4573207176133	6.92350076080411	5.60381430375477	8.73313225465816	4.92051645010131	2.76281638304776	All_amacrine	ADGRL3
3.60308820958174	1.62531584019457	2.11996362372703	6.25964973356077	4.16495375334417	5.43162854943336	2.81088718220722	4.13937362212092	3.10621308556356	5.58674215694753	1.9218238101071	1.84969495975242	All_amacrine	LNX1
1.56946677147348	0	0.266442558268934	4.62494056641561	1.40735048112504	0	0.408189619778968	0.223925844879844	0	0	0.639513267962325	0.164228464643684	All_amacrine	TECRL
1.56946677147348	0	0.266442558268934	4.62494056641561	1.40735048112504	0	0.408189619778968	0.223925844879844	0	0	0.639513267962325	0.164228464643684	All_amacrine	TECRL
1.56946677147348	0	0.266442558268934	4.62494056641561	1.40735048112504	0	0.408189619778968	0.223925844879844	0	0	0.639513267962325	0.164228464643684	All_amacrine	TECRL
1.56946677147348	0	0.266442558268934	4.62494056641561	1.40735048112504	0	0.408189619778968	0.223925844879844	0	0	0.639513267962325	0.164228464643684	All_amacrine	TECRL
2.3033131467874	3.22348246709684	2.5528974250482	2.48464407262575	2.35930738328938	2.80472324918379	3.12394114734594	1.94651571471104	2.22738227125382	4.39404842459456	2.71765669245671	1.85931483262356	All_amacrine	TMPRSS11A
1.56946677147348	0	0.266442558268934	4.62494056641561	1.40735048112504	0	0.408189619778968	0.223925844879844	0	0	0.639513267962325	0.164228464643684	All_amacrine	TECRL
1.56946677147348	0	0.266442558268934	4.62494056641561	1.40735048112504	0	0.408189619778968	0.223925844879844	0	0	0.639513267962325	0.164228464643684	All_amacrine	TECRL
8.89858292313291	9.12339950735703	9.30546782514829	8.51478888539748	8.74621044311188	8.25903410632151	8.76211653027521	8.83616524709443	8.76025547095941	8.33720222871021	8.7339215717908	9.26030202257163	All_amacrine	ANKRD17
3.0384039673842	2.85903346681021	4.19713125975795	2.93839788567028	2.92789328883176	2.69784181505921	5.43028920151701	3.93282898497216	3.88256983329752	3.32356394555814	3.46472877870973	4.72987993816041	All_amacrine	BTC
3.0384039673842	2.85903346681021	4.19713125975795	2.93839788567028	2.92789328883176	2.69784181505921	5.43028920151701	3.93282898497216	3.88256983329752	3.32356394555814	3.46472877870973	4.72987993816041	All_amacrine	BTC
5.66831013105264	7.19924819345453	7.29166154608669	5.29956105840029	6.29009590940136	4.59696884831466	8.69903580408447	7.17888002543646	6.07234238141802	3.46108398359323	6.48239422937779	6.81902903374382	All_amacrine	SHROOM3
6.95033871118314	5.9417592352937	6.32932356002701	7.62081072192962	7.12305079143431	6.74515069274743	6.70059447674876	7.19715367861254	7.14653614472815	7.09983632225942	7.50785200554874	6.72119729579467	All_amacrine	SCARB2
1.56946677147348	0	1.59854706759183	1.38346203083872	0.498888021746857	0.806039685686975	1.43322742170727	2.74606555484667	2.30110692991029	0	1.5618453217573	2.08926071771685	All_amacrine	CXCL13
4.65943270984381	5.84040326893593	4.20508614552972	5.29956105840029	5.47177324746098	3.45664029604552	4.96121593003814	6.8329109549471	6.85984510803298	6.78316069854097	4.93374190398866	6.01747120147388	All_amacrine	FRAS1
4.22585714326673	5.67362221064615	6.93663870880796	4.13332225151377	4.26133930248505	3.72508168548953	5.38132599574417	5.21986511488186	7.55149282474068	2.80891291712349	4.83851180551757	3.40887743299042	All_amacrine	ANTXR2
4.22585714326673	5.67362221064615	6.93663870880796	4.13332225151377	4.26133930248505	3.72508168548953	5.38132599574417	5.21986511488186	7.55149282474068	2.80891291712349	4.83851180551757	3.40887743299042	All_amacrine	ANTXR2
4.22585714326673	5.67362221064615	6.93663870880796	4.13332225151377	4.26133930248505	3.72508168548953	5.38132599574417	5.21986511488186	7.55149282474068	2.80891291712349	4.83851180551757	3.40887743299042	All_amacrine	ANTXR2
3.25214058419387	5.10272327982445	4.29727300619952	4.37621664895365	3.65162243014946	4.28248910031111	4.85762640013566	2.81653111031595	2.14968627824737	5.46120783470673	2.52138492620594	3.43484510278238	All_amacrine	TMEM150C
6.66342216511296	7.19924819345453	6.49096378019736	7.64751721947527	6.32768376583886	7.84243266408111	7.58431622752456	7.43410391571947	6.71900538914975	7.08926698306267	5.41130288676618	2.22194704646909	All_amacrine	SCD5
4.73245099415948	4.144109675684	4.64009476445195	4.55612993649173	4.5930514289397	4.3721168172854	5.08591621373103	4.63475851989102	4.38455481041765	5.13104861762127	4.73654865830616	4.58955122017464	All_amacrine	HELQ
4.73245099415948	4.81281962363851	4.54927598386848	5.00132922046186	4.96153298719512	5.37204275015934	4.0444576351204	4.73821801708784	4.89365900383149	4.6456010312343	4.64302210895357	4.53507402854413	All_amacrine	MRPS18C
6.31683358655063	6.50238104881899	6.92343987058705	7.39514365511533	6.76038368921844	9.55248110460457	7.62120724826759	6.44798219806276	6.31854594714107	5.55636770276163	6.11542719110689	7.32933132550037	All_amacrine	ARHGAP24
6.31683358655063	6.50238104881899	6.92343987058705	7.39514365511533	6.76038368921844	9.55248110460457	7.62120724826759	6.44798219806276	6.31854594714107	5.55636770276163	6.11542719110689	7.32933132550037	All_amacrine	ARHGAP24
6.31683358655063	6.50238104881899	6.92343987058705	7.39514365511533	6.76038368921844	9.55248110460457	7.62120724826759	6.44798219806276	6.31854594714107	5.55636770276163	6.11542719110689	7.32933132550037	All_amacrine	ARHGAP24
3.14922682113267	8.97587195541147	2.80399697598979	4.74108885931588	3.00416108501834	2.75227208891778	5.51938721032237	2.59388458138866	2.93151351328174	7.59426512349298	2.77756422262581	2.67838431373501	All_amacrine	SPARCL1
1.85755639789477	0	1.08107366507783	0.756634238161959	1.61617877619827	0.583939642737649	1.53441693290914	1.00535986689631	0.316750907114368	1.0009090349145	0	1.10932034761515	All_amacrine	C4orf36
3.14922682113267	8.97587195541147	2.80399697598979	4.74108885931588	3.00416108501834	2.75227208891778	5.51938721032237	2.59388458138866	2.93151351328174	7.59426512349298	2.77756422262581	2.67838431373501	All_amacrine	SPARCL1
4.76761946613963	3.75601790417665	4.28981180594107	5.08186288558165	4.5930514289397	5.95698056099344	3.29712210091554	4.51272985050246	4.63317936857105	5.70222228526309	4.19313371148305	4.63786005662376	All_amacrine	PYURF
8.45923109230469	7.97275948819422	7.90655012315621	7.93179717769138	8.46006824404238	8.19415641462671	7.18659411808165	7.77441649677472	7.87490314122191	7.99616381129944	9.05157446819758	8.22512871698612	All_amacrine	TSPAN5
4.86825624594857	4.91606373046213	5.53084834411478	5.26548355823719	5.17454768927147	5.31893419128563	5.24366164416684	5.51826022317813	5.84474065704199	5.00176073526168	5.63019881542412	5.51887483694513	All_amacrine	INTS12
1.85755639789477	4.81281962363851	1.08107366507783	1.50527358125176	1.40735048112504	0.998465440947174	1.03313226205118	0.588537956943656	1.44289384398071	2.00136333767007	0.639513267962325	0.744310314098104	All_amacrine	EMCN
2.48333424129176	1.62531584019457	2.39495353010074	1.72180189640245	2.35930738328938	2.24550377884164	2.52969237469548	2.42373719908372	2.30110692991029	1.0009090349145	1.9218238101071	2.38400360748254	All_amacrine	ARHGEF38
2.91835440755572	2.37021840311429	1.97861794142578	2.80241062962416	6.34977521569968	3.7520444374465	1.854457060751	2.178253990285	1.68243896679309	3.00159043541185	1.41868138518626	0.785257518629	All_amacrine	DKK2
2.91835440755572	2.37021840311429	1.97861794142578	2.80241062962416	6.34977521569968	3.7520444374465	1.854457060751	2.178253990285	1.68243896679309	3.00159043541185	1.41868138518626	0.785257518629	All_amacrine	DKK2
2.91835440755572	2.37021840311429	1.97861794142578	2.80241062962416	6.34977521569968	3.7520444374465	1.854457060751	2.178253990285	1.68243896679309	3.00159043541185	1.41868138518626	0.785257518629	All_amacrine	DKK2
4.80195100035238	3.96307444625497	3.29623133167213	4.152095215409	3.9884540586703	3.99712136149547	2.60916511985333	3.53333456890739	3.59078231696747	4.58670431477	2.99504011772243	3.46980422499499	All_amacrine	CYP2U1
5.0789157479618	3.96307444625497	4.68059655074191	5.10131297112016	4.40892063416108	4.95122471687753	4.51380057703411	4.77407309055793	4.3150749668898	5.1716920437198	4.73654865830616	4.72331010276293	All_amacrine	HADH
1.56946677147348	4.30493975647058	1.44579262240242	0	1.61617877619827	0.321314467125038	5.32123290131479	1.32835754975684	0.987022028108312	2.32338227594394	0.639513267962325	0.194944322167988	All_amacrine	ARSJ
1.56946677147348	4.30493975647058	1.44579262240242	0	1.61617877619827	0.321314467125038	5.32123290131479	1.32835754975684	0.987022028108312	2.32338227594394	0.639513267962325	0.194944322167988	All_amacrine	ARSJ
1.85755639789477	0	0.491264454270909	3.7940513671876	3.60340046025004	1.69831450916636	3.42561807387873	1.59210457395265	0.796238109138939	4.95595521457429	1.41868138518626	0.311658078070004	All_amacrine	NDST4
3.94781884159211	4.30493975647058	4.34124759240558	5.84078522855661	6.16277794095987	5.6552016010831	3.55166871763991	6.61050283247925	8.14519432289358	4.32365477178726	8.65526711842208	3.19761680537273	All_amacrine	NDST3
5.98455325101518	3.22348246709684	2.15323752663003	3.74543082488117	3.21139838709899	3.38953940500494	3.60692404629685	3.30729593600226	3.6484137093613	3.58662862743698	2.83508297238299	2.93645500106012	All_amacrine	SEC24D
8.35035459643663	0	1.39105575271506	5.23938657362668	1.61617877619827	0.583939642737649	3.15605240526374	0.879342546197396	1.30634046014801	5.6742072241774	1.69207630854917	0.68062435516265	All_amacrine	SYNPO2
8.35035459643663	0	1.39105575271506	5.23938657362668	1.61617877619827	0.583939642737649	3.15605240526374	0.879342546197396	1.30634046014801	5.6742072241774	1.69207630854917	0.68062435516265	All_amacrine	SYNPO2
4.27556829452109	3.51418348840242	3.57933239057272	4.05568784147927	3.74348466813239	4.08457290265325	3.43437287039277	3.97964563948273	3.78315929165257	4.08917349040765	4.00546238333423	4.09453939791286	All_amacrine	EXOSC9
7.71151346667193	7.49440232986126	7.63714270519207	7.51601288978344	7.72864394681501	7.0764367599784	8.26190444623618	7.90446219005786	7.95702381661733	7.75669659050836	7.69812259716967	8.01566937201766	All_amacrine	KIAA1109
7.71151346667193	7.49440232986126	7.63714270519207	7.51601288978344	7.72864394681501	7.0764367599784	8.26190444623618	7.90446219005786	7.95702381661733	7.75669659050836	7.69812259716967	8.01566937201766	All_amacrine	KIAA1109
2.78740109862329	1.62531584019457	0.266442558268934	1.10382700741839	1.16309412184179	0.321314467125038	0.781941290407992	0.223925844879844	0.796238109138939	2.00136333767007	0.35490543733848	0.0343753758347635	All_amacrine	MYOZ2
3.67893949300204	4.144109675684	2.27915189981329	4.36015990204871	3.33467224739787	2.08511520728235	6.37873206229278	6.29287916376002	3.90638785492243	2.58647724085767	2.58981897289868	1.00917507228764	All_amacrine	SLC7A11
3.67893949300204	4.144109675684	2.27915189981329	4.36015990204871	3.33467224739787	2.08511520728235	6.37873206229278	6.29287916376002	3.90638785492243	2.58647724085767	2.58981897289868	1.00917507228764	All_amacrine	SLC7A11
3.67893949300204	4.144109675684	2.27915189981329	4.36015990204871	3.33467224739787	2.08511520728235	6.37873206229278	6.29287916376002	3.90638785492243	2.58647724085767	2.58981897289868	1.00917507228764	All_amacrine	SLC7A11
3.94781884159211	2.37021840311429	4.7255334423475	4.18892381819285	4.26133930248505	4.58201982718846	4.07277004089373	4.08331545163339	4.14531222246987	4.17164158682134	4.10234752436536	4.47220294346825	All_amacrine	NOCT
7.84098052324401	3.75601790417665	4.65178319094727	8.18064984338731	7.19396520060522	9.65692894008912	6.41898689409246	6.29596543631825	8.22667794521007	7.24973306111426	7.35648386606901	2.89028050981417	All_amacrine	MGARP
6.47414015960176	6.36314973335653	6.2392267154924	6.15650837656015	6.43490604922229	6.23537470216341	6.43652361608167	6.21022719388185	6.06177596321162	6.34164507600987	6.01322996762913	6.28662622165034	All_amacrine	NAA15
6.77132106614407	6.16778536654068	6.0578433600397	6.94847294390944	6.65195396963451	7.68169280879875	4.98226483210444	6.28668674090002	6.83523946807463	6.54095677770913	6.29525809571405	6.17454181245628	All_amacrine	NDUFC1
3.67893949300204	4.144109675684	2.27915189981329	4.36015990204871	3.33467224739787	2.08511520728235	6.37873206229278	6.29287916376002	3.90638785492243	2.58647724085767	2.58981897289868	1.00917507228764	All_amacrine	SLC7A11
3.67893949300204	4.144109675684	2.27915189981329	4.36015990204871	3.33467224739787	2.08511520728235	6.37873206229278	6.29287916376002	3.90638785492243	2.58647724085767	2.58981897289868	1.00917507228764	All_amacrine	SLC7A11
8.07305530585828	7.23961745390406	9.20467397080077	7.19695821513674	6.97930010032743	7.53804236795729	7.04085967438459	6.65204280162984	7.10339718937366	5.64563735966755	8.19755060114658	6.37436503937511	All_amacrine	MAML3
4.83548450741521	3.96307444625497	4.5176865593975	4.78985350231594	4.16495375334417	4.71129186641463	4.97328145211203	4.56483504458078	4.20414750109761	4.70218735412801	4.47226245557113	4.72067376857552	All_amacrine	USP38
2.48333424129176	0	2.15323752663003	1.81898523714775	0	0.998465440947174	2.88939236877265	1.32835754975684	0.987022028108312	2.80891291712349	2.20967880581005	0.613996702548222	All_amacrine	FREM3
2.09758268786671	0	0.685728957127619	0.298480164869613	0.498888021746857	0	1.50146943976573	0	0.316750907114368	2.00136333767007	0.35490543733848	0.067950708702367	All_amacrine	GYPB
1.56946677147348	1.62531584019457	0.685728957127619	1.10382700741839	0.498888021746857	0.583939642737649	1.3244015847672	0.741255079527832	0	0	1.08107165901969	0.567804964000427	All_amacrine	C4orf51
6.17995251206487	6.56726195509688	5.58671839488784	6.25531536944381	5.84794636262016	5.52055802896812	5.75427733537956	5.36799186814807	5.52907479759482	6.57165398610972	5.36323599920051	1.23287346788297	All_amacrine	ZNF827
6.17995251206487	6.56726195509688	5.58671839488784	6.25531536944381	5.84794636262016	5.52055802896812	5.75427733537956	5.36799186814807	5.52907479759482	6.57165398610972	5.36323599920051	1.23287346788297	All_amacrine	ZNF827
4.83548450741521	0	1.59854706759183	4.93783436852123	5.30087519359667	4.68354914964086	2.98783278768698	1.12124855815426	1.68243896679309	3.70211748932045	0.877120129156482	0.785257518629	All_amacrine	MAB21L2
4.83548450741521	0	1.59854706759183	4.93783436852123	5.30087519359667	4.68354914964086	2.98783278768698	1.12124855815426	1.68243896679309	3.70211748932045	0.877120129156482	0.785257518629	All_amacrine	MAB21L2
7.9635763063079	6.77379913868343	7.10870410885477	8.41339680132155	7.66546109773783	8.35118802329699	5.89252923550039	8.31063721708527	8.55707762333949	8.39412951436729	7.82242816667291	7.87708294169283	All_amacrine	RPS3A
1.20912058379233	1.62531584019457	0.266442558268934	0.756634238161959	0.498888021746857	1.16821983502682	2.60916511985333	1.00535986689631	0.796238109138939	3.00159043541185	0.639513267962325	0.844578407275818	All_amacrine	TLR2
1.20912058379233	1.62531584019457	0.266442558268934	0.756634238161959	0.498888021746857	1.16821983502682	2.60916511985333	1.00535986689631	0.796238109138939	3.00159043541185	0.639513267962325	0.844578407275818	All_amacrine	TLR2
1.85755639789477	2.85903346681021	0.685728957127619	3.99459131022445	2.76207989698829	3.08475369351397	2.72786300192342	3.5947737622138	1.15549779968263	5.97906858962226	1.5618453217573	1.4897996949722	All_amacrine	TMEM131L
1.56946677147348	2.85903346681021	0.857067482197156	1.10382700741839	2.23821076980968	0.806039685686975	5.22612226942582	1.42173422728548	1.56763246451704	0	1.08107165901969	0.844578407275818	All_amacrine	SFRP2
8.32401793807333	4.144109675684	7.09592607076783	8.49378527281331	8.50341467424209	8.05222323981392	4.20655287396025	8.51582047295441	7.79900102067123	8.3505400799965	7.79370205910153	3.96909567585293	All_amacrine	GRIA2
8.32401793807333	4.144109675684	7.09592607076783	8.49378527281331	8.50341467424209	8.05222323981392	4.20655287396025	8.51582047295441	7.79900102067123	8.3505400799965	7.79370205910153	3.96909567585293	All_amacrine	GRIA2
2.09758268786671	2.37021840311429	2.62582534099301	2.36100083761389	2.67143184550118	2.16753720375108	4.27150744016898	2.42373719908372	1.68243896679309	1.58617442003429	1.9218238101071	2.42991750127041	All_amacrine	C4orf45
2.09758268786671	2.37021840311429	2.62582534099301	2.36100083761389	2.67143184550118	2.16753720375108	4.27150744016898	2.42373719908372	1.68243896679309	1.58617442003429	1.9218238101071	2.42991750127041	All_amacrine	C4orf45
6.49527514405912	5.10272327982445	4.00090363477948	9.86649668599973	6.78761331900368	6.50078885900741	3.55969309008462	6.70175863115799	7.50154585537448	8.82518072784259	8.78498472831828	1.79058844290947	All_amacrine	SPOCK3
10.8187947340008	10.4513142321371	11.5026763339756	10.6160742321661	10.9293463195452	9.57199974264013	10.3348146460171	10.9503961046319	10.8458455279533	9.75837172010376	10.8722001109357	11.903820324656	All_amacrine	MARCH1
2.48333424129176	1.62531584019457	2.92452571401963	2.70406519232144	2.57470401433008	2.69784181505921	3.56767307715976	3.03914130254162	2.22738227125382	2.58647724085767	2.65515333788668	2.83284667293135	All_amacrine	TRIM61
2.48333424129176	1.62531584019457	2.92452571401963	2.70406519232144	2.57470401433008	2.69784181505921	3.56767307715976	3.03914130254162	2.22738227125382	2.58647724085767	2.65515333788668	2.83284667293135	All_amacrine	TRIM61
5.38097063866111	5.78692358196856	5.38441156437261	5.51791764525495	5.48514146092082	6.43990807689113	4.93677788153447	5.63984113874672	5.28747096061297	5.58674215694753	5.43939262964033	5.28817208178142	All_amacrine	KLHL2
10.0504106357157	5.48500930411284	3.84672591251662	6.43084815093914	5.17454768927147	4.87967649763349	4.41110158930713	3.96420827882289	7.87641133270253	8.01303771268928	7.70970149590881	1.60863568083756	All_amacrine	TLL1
6.49527514405912	5.10272327982445	4.00090363477948	9.86649668599973	6.78761331900368	6.50078885900741	3.55969309008462	6.70175863115799	7.50154585537448	8.82518072784259	8.78498472831828	1.79058844290947	All_amacrine	SPOCK3
6.49527514405912	5.10272327982445	4.00090363477948	9.86649668599973	6.78761331900368	6.50078885900741	3.55969309008462	6.70175863115799	7.50154585537448	8.82518072784259	8.78498472831828	1.79058844290947	All_amacrine	SPOCK3
2.91835440755572	4.58111419883377	3.76298302602693	3.28306666787538	3.33467224739787	2.38983207996144	4.63267670147848	3.33156156405211	2.93151351328174	4.00170397087868	2.71765669245671	3.78955105165324	All_amacrine	DDX60
5.18678178774734	5.55065855939643	5.99728864718874	5.17659256881258	5.37455779490068	4.33693104636043	5.246149952656	5.23923428206565	5.13453336573266	4.6456010312343	4.99810948301096	6.25782060938671	All_amacrine	DDX60L
6.49527514405912	5.10272327982445	4.00090363477948	9.86649668599973	6.78761331900368	6.50078885900741	3.55969309008462	6.70175863115799	7.50154585537448	8.82518072784259	8.78498472831828	1.79058844290947	All_amacrine	SPOCK3
8.15834087441705	9.94727292458581	7.51367235499378	9.28408080293336	9.4715140899516	8.00536980785609	11.072297727082	8.69249797580682	8.57762023084649	7.90267670556847	8.09679901701922	3.97131530670918	All_amacrine	GPM6A
8.15834087441705	9.94727292458581	7.51367235499378	9.28408080293336	9.4715140899516	8.00536980785609	11.072297727082	8.69249797580682	8.57762023084649	7.90267670556847	8.09679901701922	3.97131530670918	All_amacrine	GPM6A
8.15834087441705	9.94727292458581	7.51367235499378	9.28408080293336	9.4715140899516	8.00536980785609	11.072297727082	8.69249797580682	8.57762023084649	7.90267670556847	8.09679901701922	3.97131530670918	All_amacrine	GPM6A
1.85755639789477	0	2.18576127858326	0.545668184691205	2.10601044030928	1.16821983502682	3.54359946331227	1.32835754975684	1.56763246451704	2.32338227594394	1.69207630854917	1.40037751710087	All_amacrine	ENPP6
9.18699867322776	10.3581302852419	10.3325155824891	9.37328375757767	9.84386050325308	8.39354315076499	11.5959968042042	10.1078444263358	9.66308252756443	7.85355867580571	9.66888251468012	10.815943476841	All_amacrine	SORBS2
1.20912058379233	1.62531584019457	1.69207893544403	0.756634238161959	0.868882624510364	0.583939642737649	2.93945203463693	1.22851636054922	1.30634046014801	1.0009090349145	1.08107165901969	1.38713814769512	All_amacrine	F11
1.56946677147348	0	0	0.298480164869613	0	0	0.0914004793612331	0	0	0	0	0	All_amacrine	ZFP42
2.3033131467874	0	0	0.298480164869613	0	1.45747826003688	0	0.223925844879844	0	0	0	0	All_amacrine	LRRC14B
6.29289274468225	5.26797564069703	4.87262810128582	6.01497852896343	5.44465936607193	6.58567582100803	5.1350767937438	5.11891532369532	5.31442575625145	5.90867782015129	5.04761260945419	4.99281146402649	All_amacrine	PDCD6
2.64336364538665	0	0.685728957127619	1.10382700741839	1.79856640727281	0.998465440947174	1.03313226205118	0.588537956943656	1.30634046014801	4.6456010312343	0.877120129156482	0.636549548315104	All_amacrine	AHRR
2.64336364538665	0	0.685728957127619	1.10382700741839	1.79856640727281	0.998465440947174	1.03313226205118	0.588537956943656	1.30634046014801	4.6456010312343	0.877120129156482	0.636549548315104	All_amacrine	AHRR
4.27556829452109	3.51418348840242	2.44954547420725	4.01524564443913	3.65162243014946	4.22591187692912	4.10602743331953	4.09753552225243	4.01991408255951	4.6456010312343	3.1390190411755	3.11168668447656	All_amacrine	ZDHHC11
3.94781884159211	0	0.139363514004844	0.756634238161959	1.16309412184179	4.1670250182442	2.78373988786092	0.588537956943656	0.987022028108312	1.58617442003429	0.35490543733848	0.311658078070004	All_amacrine	NKD2
3.94781884159211	0	0.139363514004844	0.756634238161959	1.16309412184179	4.1670250182442	2.78373988786092	0.588537956943656	0.987022028108312	1.58617442003429	0.35490543733848	0.311658078070004	All_amacrine	NKD2
3.94781884159211	0	0.139363514004844	0.756634238161959	1.16309412184179	4.1670250182442	2.78373988786092	0.588537956943656	0.987022028108312	1.58617442003429	0.35490543733848	0.311658078070004	All_amacrine	NKD2
8.38756722797829	2.85903346681021	1.59854706759183	2.22575923500139	2.84736746349345	7.07376761529147	3.04611277075541	3.7287082706981	2.88432069310164	1.0009090349145	3.66833174279034	0.863822109081508	All_amacrine	SLC12A7
8.38756722797829	2.85903346681021	1.59854706759183	2.22575923500139	2.84736746349345	7.07376761529147	3.04611277075541	3.7287082706981	2.88432069310164	1.0009090349145	3.66833174279034	0.863822109081508	All_amacrine	SLC12A7
8.38756722797829	2.85903346681021	1.59854706759183	2.22575923500139	2.84736746349345	7.07376761529147	3.04611277075541	3.7287082706981	2.88432069310164	1.0009090349145	3.66833174279034	0.863822109081508	All_amacrine	SLC12A7
8.38756722797829	2.85903346681021	1.59854706759183	2.22575923500139	2.84736746349345	7.07376761529147	3.04611277075541	3.7287082706981	2.88432069310164	1.0009090349145	3.66833174279034	0.863822109081508	All_amacrine	SLC12A7
5.55209521137765	7.96073491514269	8.38265005790948	6.89653748944006	6.01393316518993	9.24782482918279	4.23188266252113	7.27897779966564	7.55149282474068	5.35932520005515	3.69963772626983	2.08106220625889	All_amacrine	ADCY2
1.20912058379233	0	0.773940306931314	0.545668184691205	2.35930738328938	0.583939642737649	1.7177090203252	0.417719921832096	0.316750907114368	2.32338227594394	1.9218238101071	0.544142382775547	All_amacrine	CMBL
1.20912058379233	0	0.773940306931314	0.545668184691205	2.35930738328938	0.583939642737649	1.7177090203252	0.417719921832096	0.316750907114368	2.32338227594394	1.9218238101071	0.544142382775547	All_amacrine	CMBL
1.20912058379233	0	0.773940306931314	0.545668184691205	2.35930738328938	0.583939642737649	1.7177090203252	0.417719921832096	0.316750907114368	2.32338227594394	1.9218238101071	0.544142382775547	All_amacrine	CMBL
7.47134610984989	6.97849103463221	4.11507261439892	9.40493445556706	7.64773809538652	9.09299110427145	7.6053045213982	5.15335610991073	3.9298190333348	9.26390938454874	4.00546238333423	3.27871517910488	All_amacrine	BASP1
5.6306025077762	0	2.33821429266202	6.39976700107453	4.79976378278574	5.08448249872628	1.65916146229024	6.58549690487049	4.12515490702065	8.01861877213467	3.78967506683564	0.974186564713502	All_amacrine	MARCH11
1.20912058379233	0	0	2.22575923500139	0.498888021746857	0	1.82812478356004	0.223925844879844	0.576323504087656	2.80891291712349	0	0.132844395348849	All_amacrine	LINC02218
1.20912058379233	0	0	2.22575923500139	0.498888021746857	0	1.82812478356004	0.223925844879844	0.576323504087656	2.80891291712349	0	0.132844395348849	All_amacrine	LINC02218
1.20912058379233	0	0	2.22575923500139	0.498888021746857	0	1.82812478356004	0.223925844879844	0.576323504087656	2.80891291712349	0	0.132844395348849	All_amacrine	LINC02218
1.20912058379233	0	0	2.22575923500139	0.498888021746857	0	1.82812478356004	0.223925844879844	0.576323504087656	2.80891291712349	0	0.132844395348849	All_amacrine	LINC02218
6.07155493985374	1.62531584019457	5.0196982119549	9.13752532150642	10.9637739016692	4.71129186641463	4.72833004142626	5.04746449720128	6.17885410707576	9.4550855403311	3.22759515962012	2.82795569307269	All_amacrine	CDH18
6.07155493985374	1.62531584019457	5.0196982119549	9.13752532150642	10.9637739016692	4.71129186641463	4.72833004142626	5.04746449720128	6.17885410707576	9.4550855403311	3.22759515962012	2.82795569307269	All_amacrine	CDH18
6.07155493985374	1.62531584019457	5.0196982119549	9.13752532150642	10.9637739016692	4.71129186641463	4.72833004142626	5.04746449720128	6.17885410707576	9.4550855403311	3.22759515962012	2.82795569307269	All_amacrine	CDH18
6.07155493985374	1.62531584019457	5.0196982119549	9.13752532150642	10.9637739016692	4.71129186641463	4.72833004142626	5.04746449720128	6.17885410707576	9.4550855403311	3.22759515962012	2.82795569307269	All_amacrine	CDH18
1.20912058379233	0	2.18576127858326	4.24246178210781	1.40735048112504	2.64127719743106	1.03313226205118	1.22851636054922	7.03481925325046	1.0009090349145	0	0.339418638382497	All_amacrine	CDH9
1.20912058379233	0	2.18576127858326	4.24246178210781	1.40735048112504	2.64127719743106	1.03313226205118	1.22851636054922	7.03481925325046	1.0009090349145	0	0.339418638382497	All_amacrine	CDH9
1.20912058379233	0	2.18576127858326	4.24246178210781	1.40735048112504	2.64127719743106	1.03313226205118	1.22851636054922	7.03481925325046	1.0009090349145	0	0.339418638382497	All_amacrine	CDH9
3.43825955664156	4.30493975647058	3.47792448487512	7.41470988264214	4.568142651192	2.58240399473084	4.1438828987514	4.72911326321755	3.90638785492243	7.43643522585923	2.89039616191517	3.74613701178518	All_amacrine	CDH10
1.20912058379233	0	2.18576127858326	4.24246178210781	1.40735048112504	2.64127719743106	1.03313226205118	1.22851636054922	7.03481925325046	1.0009090349145	0	0.339418638382497	All_amacrine	CDH9
1.20912058379233	0	2.18576127858326	4.24246178210781	1.40735048112504	2.64127719743106	1.03313226205118	1.22851636054922	7.03481925325046	1.0009090349145	0	0.339418638382497	All_amacrine	CDH9
1.20912058379233	0	2.18576127858326	4.24246178210781	1.40735048112504	2.64127719743106	1.03313226205118	1.22851636054922	7.03481925325046	1.0009090349145	0	0.339418638382497	All_amacrine	CDH9
6.20582547497117	5.73138486927727	5.74241283326597	6.92955565111211	6.46220212552807	7.16436877806092	5.15904283852524	6.92947502743862	6.54025794834284	6.57165398610972	6.39425211946923	5.68157634786212	All_amacrine	SUB1
8.33285035210187	8.57959029492059	9.13767620222305	8.41631163080431	8.6002740185776	7.91431404301261	8.54486887551893	8.81103665889534	8.43343261371703	8.23543113976287	8.57418890203473	9.53293440834096	All_amacrine	RICTOR
6.2312426009515	6.39923740010572	6.31652973910442	5.68836466023404	5.87866046102813	5.33685515056076	6.3078487983714	6.13983061332873	5.89322431128705	6.00178911661566	5.86232390696541	6.69356735713471	All_amacrine	SPEF2
4.45887189607478	9.59336475589052	4.7691128222369	5.86942804025187	6.13760239229935	3.69760540991422	10.1164992562837	4.08331545163339	3.40263644677093	2.00136333767007	4.47226245557113	2.4868806740149	All_amacrine	SLC1A3
2.09758268786671	6.46881255747073	2.57761861144034	2.29496418935717	1.96046266663443	2.45691967145908	4.45478462490341	2.2308061525119	2.43813373542273	2.32338227594394	2.52138492620594	2.9855962174393	All_amacrine	OSMR
5.84334488092746	6.90509245139743	5.61087155280557	6.31067112497857	6.25930420448061	4.9277673695477	5.89411672635298	6.19046193832979	6.17395652081982	7.24021020785807	5.86922394473073	7.2490493651982	All_amacrine	LIFR
8.33285035210187	8.57959029492059	9.13767620222305	8.41631163080431	8.6002740185776	7.91431404301261	8.54486887551893	8.81103665889534	8.43343261371703	8.23543113976287	8.57418890203473	9.53293440834096	All_amacrine	RICTOR
1.85755639789477	2.37021840311429	0.591770773309612	1.25040908500279	0.868882624510364	5.38931985981677	2.87660125669528	2.178253990285	2.43813373542273	0	1.08107165901969	0.393386870583939	All_amacrine	C7
6.75388904596325	6.08157617858647	6.25655404830235	6.40368896162346	5.93819397747248	5.71123331717029	5.63022199219539	5.9012911454651	5.89322431128705	5.52533996699196	5.66233403244665	6.51679790999909	All_amacrine	OXCT1
7.57424671011938	3.96307444625497	1.73666504276012	5.96807455119189	4.29208806183865	5.0523041322259	3.73291331819323	2.2308061525119	4.55998461778272	4.70218735412801	1.5618453217573	0.825074545049348	All_amacrine	GHR
3.81963410255012	2.85903346681021	1.39105575271506	2.98102034302515	2.84736746349345	4.72496569863098	4.48880304127197	2.51131777564894	3.59078231696747	2.32338227594394	2.83508297238299	0.567804964000427	All_amacrine	CCDC152
3.81963410255012	2.85903346681021	1.39105575271506	2.98102034302515	2.84736746349345	4.72496569863098	4.48880304127197	2.51131777564894	3.59078231696747	2.32338227594394	2.83508297238299	0.567804964000427	All_amacrine	CCDC152
2.09758268786671	4.58111419883377	1.73666504276012	2.15306656777018	3.14557233440005	2.90422965494228	6.04607386966388	1.6702945586128	1.56763246451704	2.58647724085767	1.41868138518626	1.02635618114953	All_amacrine	SELENOP
2.09758268786671	2.37021840311429	0.591770773309612	1.10382700741839	1.40735048112504	0.321314467125038	2.93945203463693	0	0.576323504087656	2.00136333767007	0	0.36665509473868	All_amacrine	CCL28
2.91835440755572	1.62531584019457	3.01780364484416	3.72049195654033	2.10601044030928	4.72496569863098	2.35626955285851	2.91616841437258	6.81020687851264	5.72970368075508	8.39812592684033	1.42649725127888	All_amacrine	ISL1
2.91835440755572	1.62531584019457	3.01780364484416	3.72049195654033	2.10601044030928	4.72496569863098	2.35626955285851	2.91616841437258	6.81020687851264	5.72970368075508	8.39812592684033	1.42649725127888	All_amacrine	ISL1
7.36628575793078	4.30493975647058	4.08089609300403	6.73159655103595	6.10333667839143	5.42326548970892	5.20581264065322	6.63751782289073	7.22676420235926	5.93252505838731	7.23887418363304	4.36654960372142	All_amacrine	PARP8
2.91835440755572	1.62531584019457	3.01780364484416	3.72049195654033	2.10601044030928	4.72496569863098	2.35626955285851	2.91616841437258	6.81020687851264	5.72970368075508	8.39812592684033	1.42649725127888	All_amacrine	ISL1
2.91835440755572	1.62531584019457	3.01780364484416	3.72049195654033	2.10601044030928	4.72496569863098	2.35626955285851	2.91616841437258	6.81020687851264	5.72970368075508	8.39812592684033	1.42649725127888	All_amacrine	ISL1
4.69640375669389	5.26797564069703	4.40479402850376	5.40506186795773	4.5169965582671	5.2731329805887	4.20143310898584	4.94895168913499	5.25072948413091	5.90867782015129	5.49398276225225	4.83965110737648	All_amacrine	MOCS2
2.91835440755572	1.62531584019457	3.01780364484416	3.72049195654033	2.10601044030928	4.72496569863098	2.35626955285851	2.91616841437258	6.81020687851264	5.72970368075508	8.39812592684033	1.42649725127888	All_amacrine	ISL1
1.20912058379233	0	0.139363514004844	0.298480164869613	0.868882624510364	0	0.177353762681166	0	0	0	0	0.067950708702367	All_amacrine	IL31RA
7.84510222419585	5.10272327982445	5.85286500127487	7.72322428369139	7.84985493191671	5.42326548970892	4.55853389675552	6.72255190898704	7.78622061813754	7.08926698306267	7.83305468711358	5.82348070303923	All_amacrine	RAB3C
8.77224498407884	10.436195570134	8.80524536704931	10.5714447189148	10.1584514198672	7.18182571793931	9.45962018566024	8.65873124685243	8.16754148275837	8.94725764949841	8.11723029818252	9.47535397944281	All_amacrine	PDE4D
3.8851496700473	3.22348246709684	2.62582534099301	3.4742176330958	3.50183386285155	4.61176455684752	2.49663556011381	3.42473764313421	3.6484137093613	3.17154066773007	2.99504011772243	3.11168668447656	All_amacrine	SMIM15
3.8851496700473	3.22348246709684	2.62582534099301	3.4742176330958	3.50183386285155	4.61176455684752	2.49663556011381	3.42473764313421	3.6484137093613	3.17154066773007	2.99504011772243	3.11168668447656	All_amacrine	SMIM15
3.25214058419387	2.37021840311429	2.5528974250482	11.139282894707	6.03226259121462	2.9515221518133	1.59813705282864	2.46819197116793	3.10621308556356	3.70211748932045	2.94366670808413	2.73695823818629	All_amacrine	CARTPT
3.25214058419387	2.37021840311429	2.5528974250482	11.139282894707	6.03226259121462	2.9515221518133	1.59813705282864	2.46819197116793	3.10621308556356	3.70211748932045	2.94366670808413	2.73695823818629	All_amacrine	CARTPT
3.8851496700473	5.34400618848094	4.12349172321594	6.13307612902952	5.17454768927147	6.98279543732577	8.82671650979662	3.35542579474804	3.14677171506328	7.44475055441162	3.53583729696621	1.74979441933787	All_amacrine	ARHGEF28
3.8851496700473	5.34400618848094	4.12349172321594	6.13307612902952	5.17454768927147	6.98279543732577	8.82671650979662	3.35542579474804	3.14677171506328	7.44475055441162	3.53583729696621	1.74979441933787	All_amacrine	ARHGEF28
1.20912058379233	1.62531584019457	1.21315944486129	6.05542811057691	2.76207989698829	0.806039685686975	1.53441693290914	1.42173422728548	2.67840811452241	8.02417832444957	4.19313371148305	1.45215248952177	All_amacrine	SV2C
1.20912058379233	1.62531584019457	1.21315944486129	6.05542811057691	2.76207989698829	0.806039685686975	1.53441693290914	1.42173422728548	2.67840811452241	8.02417832444957	4.19313371148305	1.45215248952177	All_amacrine	SV2C
4.76761946613963	4.58111419883377	5.78017763333123	5.43603036863934	5.22322591068272	5.48081371675181	4.64404284026277	5.11891532369532	4.80773915498769	4.17164158682134	5.0836561828443	5.51735658668215	All_amacrine	AGGF1
4.58252085524714	6.43444435306411	3.01780364484416	3.64297947613902	4.16495375334417	3.20671490199473	6.21309399477111	3.25750483311034	4.41807893092591	2.32338227594394	3.92827455177451	2.26600876686092	All_amacrine	LHFPL2
6.88778131040479	4.44962540499017	6.45805641838156	6.41539127519203	6.38585880051138	7.2281708878338	5.11887535332856	5.38548242806061	5.91099368943738	6.5563870260547	5.83438893240039	4.91538369685249	All_amacrine	HOMER1
7.82019351404093	7.97275948819422	7.42960136826199	7.48302931348343	7.46415919560158	7.63175576475208	7.90523215431966	7.45081557110868	7.43759968565584	7.44475055441162	7.46522439173986	7.49662281426649	All_amacrine	TENT2
5.0789157479618	5.10272327982445	2.69524347430029	3.31673614247449	3.95040668126478	8.08440339064284	5.71170062748778	2.37786894086364	1.68243896679309	3.00159043541185	2.52138492620594	1.77033561413486	All_amacrine	CMYA5
5.0789157479618	5.10272327982445	2.69524347430029	3.31673614247449	3.95040668126478	8.08440339064284	5.71170062748778	2.37786894086364	1.68243896679309	3.00159043541185	2.52138492620594	1.77033561413486	All_amacrine	CMYA5
5.0789157479618	5.10272327982445	2.69524347430029	3.31673614247449	3.95040668126478	8.08440339064284	5.71170062748778	2.37786894086364	1.68243896679309	3.00159043541185	2.52138492620594	1.77033561413486	All_amacrine	CMYA5
5.0789157479618	5.10272327982445	2.69524347430029	3.31673614247449	3.95040668126478	8.08440339064284	5.71170062748778	2.37786894086364	1.68243896679309	3.00159043541185	2.52138492620594	1.77033561413486	All_amacrine	CMYA5
4.96232842941052	4.144109675684	4.01001388442252	3.84108662026442	4.09692251307592	3.80450372626653	4.24686978101593	3.78250916459339	3.43574777849619	4.46116655218358	3.26992397604771	3.99768787591509	All_amacrine	FAM151B
5.16056189273962	5.61345004200667	5.22141438919654	5.19481432885407	4.88291459308433	5.38931985981677	4.46763571550695	4.85999585228002	4.85746091543066	5.13104861762127	5.01064541689042	4.74682279741253	All_amacrine	TMEM167A
4.86825624594857	5.73138486927727	4.70323995058427	4.65157142379112	4.71152581704213	4.85501623989164	5.69175829848566	5.01786298437131	4.7562424028756	5.72970368075508	4.73654865830616	4.91076511359209	All_amacrine	XRCC4
7.55424537915692	7.33585897397407	9.22804150892807	7.20372243850653	7.80258543610587	6.4848035322467	7.34587945623177	7.77220200036029	8.18468640429887	5.46120783470673	8.37164456005423	8.7244568409886	All_amacrine	MEF2C
7.55424537915692	7.33585897397407	9.22804150892807	7.20372243850653	7.80258543610587	6.4848035322467	7.34587945623177	7.77220200036029	8.18468640429887	5.46120783470673	8.37164456005423	8.7244568409886	All_amacrine	MEF2C
3.25214058419387	3.51418348840242	3.94499992152786	3.53269269315037	3.44823691533959	3.16719576695129	2.92709901877671	3.57458336040684	3.6484137093613	2.58647724085767	3.95446538008271	3.48230949257133	All_amacrine	MBLAC2
3.25214058419387	3.51418348840242	3.94499992152786	3.53269269315037	3.44823691533959	3.16719576695129	2.92709901877671	3.57458336040684	3.6484137093613	2.58647724085767	3.95446538008271	3.48230949257133	All_amacrine	MBLAC2
2.3033131467874	4.30493975647058	3.1223166484523	2.75407574855234	3.39257172714941	3.24518030635608	3.06878115299909	2.81653111031595	3.10621308556356	3.46108398359323	3.38993288531477	3.24241638650235	All_amacrine	POU5F2
2.3033131467874	4.30493975647058	3.1223166484523	2.75407574855234	3.39257172714941	3.24518030635608	3.06878115299909	2.81653111031595	3.10621308556356	3.46108398359323	3.38993288531477	3.24241638650235	All_amacrine	POU5F2
5.77585735109513	2.85903346681021	4.11507261439892	5.28262292287941	6.02312698740322	2.75227208891778	3.88754718455877	3.7103193554646	4.24207893840598	9.1336712203105	3.04464688322845	3.23504573181978	All_amacrine	MCTP1
2.48333424129176	0	1.39105575271506	1.38346203083872	1.96046266663443	1.16821983502682	1.59813705282864	1.00535986689631	2.30110692991029	2.32338227594394	1.5618453217573	1.04333508524977	All_amacrine	FAM81B
2.3033131467874	0	1.21315944486129	1.81898523714775	3.00416108501834	1.58291605904235	2.59361694515106	1.42173422728548	1.30634046014801	1.58617442003429	0.877120129156482	0.68062435516265	All_amacrine	SPATA9
8.49114310482301	7.35436015791843	5.1490353228477	5.81156221289403	7.35916940437862	4.68354914964086	7.33715271121068	5.69231625119299	6.28259723975011	7.58677053792929	6.38946046923885	5.18005590858691	All_amacrine	RHOBTB3
5.90781600414408	4.70161357947177	3.3829404155231	4.67771959588901	5.22322591068272	2.52102571751212	5.34696301405108	3.55410638015389	3.80866145536302	6.32372288770682	3.76028257460109	3.16695840229627	All_amacrine	GLRX
5.90781600414408	4.70161357947177	3.3829404155231	4.67771959588901	5.22322591068272	2.52102571751212	5.34696301405108	3.55410638015389	3.80866145536302	6.32372288770682	3.76028257460109	3.16695840229627	All_amacrine	GLRX
6.15360706300612	3.51418348840242	1.90238826657988	3.38180567387305	3.78731153706341	0.998465440947174	5.00888414414576	2.63346102341729	1.44289384398071	4.85973585831528	0.639513267962325	1.07670493366005	All_amacrine	ELL2
5.26269808982471	5.84040326893593	4.65178319094727	5.45126884899915	4.92275925389757	5.36332598196136	5.74902345760006	5.33236145703948	5.44212627216871	7.40268618600225	5.82021595151065	4.54106361144675	All_amacrine	CAST
9.74214477964827	9.47998870512525	10.1988521310282	9.64376976332669	9.7298645416559	9.41847263744086	9.52229726122013	9.76501835094132	9.70102685332289	9.57167071580206	9.72796234031071	10.0806747176535	All_amacrine	FBXL17
9.74214477964827	9.47998870512525	10.1988521310282	9.64376976332669	9.7298645416559	9.41847263744086	9.52229726122013	9.76501835094132	9.70102685332289	9.57167071580206	9.72796234031071	10.0806747176535	All_amacrine	FBXL17
6.77995872088184	6.77379913868343	5.99957733169794	7.06697244547247	6.64601500360578	6.721472169481	6.74085111590659	6.687728063061	6.78794129640578	7.25919346846653	6.67583478199732	6.28484262316056	All_amacrine	PJA2
6.51610497332767	6.03645951403975	7.46315665796143	7.94127214599128	7.24200335637355	6.31438040686971	5.2926302169329	7.04587594407797	7.26871457426264	7.19162961546334	6.40378793880927	6.20551264540411	All_amacrine	NREP
7.70699125429254	3.96307444625497	4.56172059274714	6.95115527835497	6.93614843776998	4.1263879125618	5.19297238383056	8.75774913138962	8.44973358624038	7.04619785645373	4.50806962295068	1.9964079048438	All_amacrine	CAMK4
7.70699125429254	3.96307444625497	4.56172059274714	6.95115527835497	6.93614843776998	4.1263879125618	5.19297238383056	8.75774913138962	8.44973358624038	7.04619785645373	4.50806962295068	1.9964079048438	All_amacrine	CAMK4
7.70699125429254	3.96307444625497	4.56172059274714	6.95115527835497	6.93614843776998	4.1263879125618	5.19297238383056	8.75774913138962	8.44973358624038	7.04619785645373	4.50806962295068	1.9964079048438	All_amacrine	CAMK4
7.70699125429254	3.96307444625497	4.56172059274714	6.95115527835497	6.93614843776998	4.1263879125618	5.19297238383056	8.75774913138962	8.44973358624038	7.04619785645373	4.50806962295068	1.9964079048438	All_amacrine	CAMK4
6.07155493985374	5.67362221064615	6.46800767927344	5.70752842098914	5.67208580897728	5.51269627635073	5.77165335057167	6.02919930307937	5.94588903894535	5.64563735966755	5.90323763075918	6.91958169594577	All_amacrine	PGGT1B
5.49027753765042	4.70161357947177	5.08150086292318	5.20383962405135	5.44465936607193	5.6552016010831	5.0635175625139	5.21335050396718	5.15456097285203	5.00176073526168	5.04761260945419	5.12329852663983	All_amacrine	SRFBP1
5.49027753765042	4.70161357947177	5.08150086292318	5.20383962405135	5.44465936607193	5.6552016010831	5.0635175625139	5.21335050396718	5.15456097285203	5.00176073526168	5.04761260945419	5.12329852663983	All_amacrine	SRFBP1
1.85755639789477	5.26797564069703	1.49852842712736	2.65225859073185	4.71152581704213	0	5.52759264329145	0.417719921832096	1.78877902372845	0	1.41868138518626	0.47073289535824	All_amacrine	SNCAIP
7.76034413611809	8.38636053592058	8.25100298376688	7.25238077459572	8.11786670010165	7.77337630088716	8.76840535419914	7.85614359563176	8.33375590228173	6.6311557703737	8.48491609399884	8.12675076035995	All_amacrine	ZNF608
3.14922682113267	5.84040326893593	5.93168539879809	4.27708091031398	4.35168669434765	1.58291605904235	6.20288279894298	6.0730363055925	3.18622122549503	1.58617442003429	3.98018920297166	1.64245810049816	All_amacrine	GRAMD2B
3.43825955664156	6.80103109285689	3.31104959978388	3.84108662026442	5.05413948187165	4.65526246896266	7.31065120992366	2.97896471215086	3.29848302808461	3.46108398359323	3.04464688322845	0.785257518629	All_amacrine	MEGF10
7.07489711652163	6.92997587514522	8.33087838219285	7.04202683742356	7.03034625813777	7.85025209629613	7.0825305958096	8.5452982674428	7.84440340492923	6.08925362734003	6.6679422442977	7.81710658668045	All_amacrine	SLC12A2
1.85755639789477	2.37021840311429	3.45141824561692	2.65225859073185	2.23821076980968	2.24550377884164	2.9996786519912	3.15245051541052	2.67840811452241	2.58647724085767	2.29414269493482	2.36386992131703	All_amacrine	CCDC192
1.85755639789477	2.37021840311429	3.45141824561692	2.65225859073185	2.23821076980968	2.24550377884164	2.9996786519912	3.15245051541052	2.67840811452241	2.58647724085767	2.29414269493482	2.36386992131703	All_amacrine	CCDC192
1.56946677147348	2.37021840311429	0.491264454270909	1.10382700741839	0.868882624510364	1.45747826003688	2.52969237469548	0.879342546197396	0.576323504087656	1.58617442003429	0.35490543733848	0.0343753758347635	All_amacrine	CCNI2
7.42253294604573	5.61345004200667	6.64802367183312	7.94396788947423	7.03943640477716	9.24070335038906	5.0635175625139	7.18221977015627	7.95987197382235	9.2568430944724	7.96451624863952	6.31530484610606	All_amacrine	VDAC1
3.0384039673842	4.44962540499017	2.52774523456211	3.13993375966745	2.47102185255434	2.38983207996144	4.70319469549472	3.09690803583025	2.93151351328174	3.8090426741309	3.22759515962012	3.03311857149649	All_amacrine	TCF7
5.28714101245192	5.61345004200667	5.64635962459069	5.28262292287941	5.48514146092082	5.4727317563526	5.49239258840902	5.44229870336637	5.52138339824509	5.61649027262058	5.40181677326694	5.72036313050702	All_amacrine	SAR1B
4.83548450741521	5.18771425549272	4.92654673309058	4.82537487235046	4.75631929496655	4.42333697329005	4.72833004142626	4.48053883280431	4.43455331867147	4.90864754664749	4.33943821511555	4.67237690168387	All_amacrine	SEC24A
2.3033131467874	2.37021840311429	3.32571721200804	2.48464407262575	1.79856640727281	2.16753720375108	1.16522009711291	5.85600453688756	6.52110208172575	5.2112217715819	0.877120129156482	0.591085694377881	All_amacrine	TRPC7
2.3033131467874	2.37021840311429	3.32571721200804	2.48464407262575	1.79856640727281	2.16753720375108	1.16522009711291	5.85600453688756	6.52110208172575	5.2112217715819	0.877120129156482	0.591085694377881	All_amacrine	TRPC7
4.54247059680412	7.37262708285327	4.31208063358393	7.42246267182965	7.82903723325174	5.90986960433105	8.89688524652469	5.22635044071223	4.24207893840598	4.52530047943481	4.56016723152806	2.2069556010632	All_amacrine	SPOCK1
6.29289274468225	5.41622969461645	6.23728854698706	5.94134242999899	5.80594983183112	5.0523041322259	5.75602438475716	5.27094932288993	5.28747096061297	6.44474011548765	5.2194484241283	5.98598275276176	All_amacrine	NME5
6.35201602674424	5.10272327982445	4.82179868246226	6.56997530774446	6.68708333221771	9.11327874788965	5.07755741861433	6.20366881702641	6.44182906697188	5.83467564538104	4.52564535830696	4.0884173750644	All_amacrine	CXXC5
6.35201602674424	5.10272327982445	4.82179868246226	6.56997530774446	6.68708333221771	9.11327874788965	5.07755741861433	6.20366881702641	6.44182906697188	5.83467564538104	4.52564535830696	4.0884173750644	All_amacrine	CXXC5
3.81963410255012	5.10272327982445	0.491264454270909	3.02241962854092	3.5535107707168	2.38983207996144	1.59813705282864	0.741255079527832	2.14968627824737	2.58647724085767	0.35490543733848	0.311658078070004	All_amacrine	PSD2
3.81963410255012	5.10272327982445	0.491264454270909	3.02241962854092	3.5535107707168	2.38983207996144	1.59813705282864	0.741255079527832	2.14968627824737	2.58647724085767	0.35490543733848	0.311658078070004	All_amacrine	PSD2
3.8851496700473	4.30493975647058	4.23647418739056	4.70340226904551	4.40892063416108	5.1159587789731	3.84877829019032	4.12556196279432	4.35023311479186	3.70211748932045	4.17096712138165	4.0257244131465	All_amacrine	IGIP
5.05064024836241	5.26797564069703	4.97387416387911	5.15813771414509	4.90297447391707	4.86739905842422	4.64404284026277	4.32001756223136	4.70283922353585	5.61649027262058	4.57712325556906	4.61390783243459	All_amacrine	PFDN1
5.05064024836241	5.26797564069703	4.97387416387911	5.15813771414509	4.90297447391707	4.86739905842422	4.64404284026277	4.32001756223136	4.70283922353585	5.61649027262058	4.57712325556906	4.61390783243459	All_amacrine	PFDN1
7.28972426167742	7.52738734546012	7.17297916690456	6.92410483463142	7.37361740397666	6.57816193412455	7.69136173129979	7.16206433864765	6.94280309454497	6.74326750845039	7.02382654002678	7.30445842813488	All_amacrine	ANKHD1
4.3701293755765	3.75601790417665	2.99962430095813	4.55612993649173	3.60340046025004	5.04141651643056	2.91463931658088	4.24535021087093	4.24207893840598	4.85973585831528	3.78967506683564	3.10361498376753	All_amacrine	APBB3
3.34819934226005	3.22348246709684	2.5528974250482	3.5888896869014	3.50183386285155	3.45664029604552	2.31893528175882	2.51131777564894	2.67840811452241	2.32338227594394	2.77756422262581	2.79825640642472	All_amacrine	SLC35A4
2.09758268786671	3.96307444625497	0.266442558268934	2.07651590447042	1.79856640727281	1.45747826003688	1.82812478356004	2.46819197116793	1.44289384398071	1.0009090349145	0	0.938328373965138	All_amacrine	PCDHB2
3.0384039673842	2.85903346681021	0.685728957127619	2.22575923500139	2.35930738328938	2.69784181505921	1.82812478356004	2.55319177000187	2.06756662105909	2.80891291712349	1.5618453217573	0.254481143498885	All_amacrine	PCDHB15
6.96556322273499	1.62531584019457	1.27492788067668	3.5888896869014	2.35930738328938	6.57439026427711	3.5025619882204	1.94651571471104	3.46811619007961	2.32338227594394	1.08107165901969	0.764929184181477	All_amacrine	ARAP3
2.3033131467874	2.85903346681021	1.59854706759183	2.98102034302515	2.76207989698829	4.33693104636043	2.39266200361748	2.33049434971918	3.56107965260613	2.32338227594394	0	0.419632329220664	All_amacrine	PCDH1
6.45269094586222	7.17863190363178	7.69618749932301	5.88634468237728	6.40708354970111	5.2637956311083	6.90888401132047	7.29140210805078	6.42955327766824	5.28717314236652	6.34560403048628	7.58750959652078	All_amacrine	FGF1
6.45269094586222	7.17863190363178	7.69618749932301	5.88634468237728	6.40708354970111	5.2637956311083	6.90888401132047	7.29140210805078	6.42955327766824	5.28717314236652	6.34560403048628	7.58750959652078	All_amacrine	FGF1
9.60425713006411	9.9350331270399	10.810584815007	9.82176229492053	9.89983473048844	9.56821190717132	9.87923069205282	10.2716107401479	10.2607938143041	9.69704359788846	10.6004058449612	11.1538254267283	All_amacrine	PPP2R2B
6.94266578033448	7.62204534502842	6.0468195971983	6.39583434962216	7.21417584005502	6.87959834804803	6.83477141064037	6.64479859177453	6.42955327766824	6.42806113157445	6.51795387367287	7.46822112789597	All_amacrine	NR3C1
6.94266578033448	7.62204534502842	6.0468195971983	6.39583434962216	7.21417584005502	6.87959834804803	6.83477141064037	6.64479859177453	6.42955327766824	6.42806113157445	6.51795387367287	7.46822112789597	All_amacrine	NR3C1
1.20912058379233	0	1.01020039823166	1.38346203083872	2.23821076980968	2.16753720375108	5.10248990262892	1.22851636054922	1.56763246451704	1.0009090349145	0.877120129156482	0.723392483058789	All_amacrine	SH3RF2
9.60425713006411	9.9350331270399	10.810584815007	9.82176229492053	9.89983473048844	9.56821190717132	9.87923069205282	10.2716107401479	10.2607938143041	9.69704359788846	10.6004058449612	11.1538254267283	All_amacrine	PPP2R2B
2.09758268786671	1.62531584019457	1.21315944486129	2.15306656777018	1.79856640727281	2.24550377884164	1.03313226205118	1.12124855815426	1.15549779968263	1.0009090349145	0.639513267962325	0.311658078070004	All_amacrine	SPINK5
2.09758268786671	1.62531584019457	1.21315944486129	2.15306656777018	1.79856640727281	2.24550377884164	1.03313226205118	1.12124855815426	1.15549779968263	1.0009090349145	0.639513267962325	0.311658078070004	All_amacrine	SPINK5
1.20912058379233	0	1.69207893544403	0.756634238161959	1.40735048112504	0.806039685686975	1.39785646698927	1.32835754975684	0.576323504087656	0	1.41868138518626	1.04333508524977	All_amacrine	SPINK9
2.78740109862329	1.62531584019457	2.27915189981329	4.18892381819285	2.84736746349345	2.52102571751212	2.18008772252864	3.33156156405211	2.93151351328174	2.32338227594394	3.09260447978929	4.17184822248187	All_amacrine	HTR4
2.78740109862329	1.62531584019457	2.27915189981329	4.18892381819285	2.84736746349345	2.52102571751212	2.18008772252864	3.33156156405211	2.93151351328174	2.32338227594394	3.09260447978929	4.17184822248187	All_amacrine	HTR4
2.09758268786671	1.62531584019457	0.773940306931314	2.15306656777018	0.868882624510364	0.806039685686975	1.3244015847672	1.88225872071155	0.316750907114368	4.32365477178726	1.5618453217573	2.07281683810124	All_amacrine	ADRB2
2.09758268786671	1.62531584019457	0.773940306931314	2.15306656777018	0.868882624510364	0.806039685686975	1.3244015847672	1.88225872071155	0.316750907114368	4.32365477178726	1.5618453217573	2.07281683810124	All_amacrine	ADRB2
2.09758268786671	1.62531584019457	0.773940306931314	2.15306656777018	0.868882624510364	0.806039685686975	1.3244015847672	1.88225872071155	0.316750907114368	4.32365477178726	1.5618453217573	2.07281683810124	All_amacrine	ADRB2
2.09758268786671	1.62531584019457	0.773940306931314	2.15306656777018	0.868882624510364	0.806039685686975	1.3244015847672	1.88225872071155	0.316750907114368	4.32365477178726	1.5618453217573	2.07281683810124	All_amacrine	ADRB2
2.64336364538665	2.85903346681021	2.92452571401963	3.31673614247449	3.33467224739787	3.64103133849747	2.4455852377182	3.12494655114027	2.78503496901294	2.32338227594394	2.52138492620594	3.24241638650235	All_amacrine	GRPEL2
10.6832036209379	11.1666507225577	10.3914371401864	10.7138855238942	11.2374909149771	10.1271807747579	10.8813187062806	11.3707198585254	11.0660347179772	9.77495462829746	11.0333067126383	12.6758364255494	All_amacrine	PDE6A
4.06553782355993	4.144109675684	1.01020039823166	3.41327198221666	2.67143184550118	1.32008642805399	4.81132810726201	0.879342546197396	1.88781605102567	3.17154066773007	0.639513267962325	0.311658078070004	All_amacrine	SYNPO
4.06553782355993	4.144109675684	1.01020039823166	3.41327198221666	2.67143184550118	1.32008642805399	4.81132810726201	0.879342546197396	1.88781605102567	3.17154066773007	0.639513267962325	0.311658078070004	All_amacrine	SYNPO
4.06553782355993	4.144109675684	1.01020039823166	3.41327198221666	2.67143184550118	1.32008642805399	4.81132810726201	0.879342546197396	1.88781605102567	3.17154066773007	0.639513267962325	0.311658078070004	All_amacrine	SYNPO
1.85755639789477	2.37021840311429	0.266442558268934	1.50527358125176	0.498888021746857	0.321314467125038	1.39785646698927	0	0.576323504087656	1.58617442003429	0	0.132844395348849	All_amacrine	MYOZ3
3.81963410255012	2.37021840311429	1.82190493798147	2.80241062962416	1.96046266663443	3.16719576695129	1.74611525859745	2.2308061525119	2.93151351328174	2.32338227594394	2.77756422262581	1.88779546593564	All_amacrine	GM2A
2.09758268786671	1.62531584019457	0.773940306931314	1.25040908500279	1.40735048112504	1.58291605904235	1.82812478356004	1.12124855815426	0.987022028108312	1.58617442003429	0.35490543733848	0.613996702548222	All_amacrine	FAT2
4.00787868293195	3.22348246709684	1.6460708434749	2.15306656777018	2.67143184550118	2.38983207996144	2.95170017566729	2.74606555484667	2.30110692991029	4.00170397087868	1.81151861259757	2.75252867421002	All_amacrine	SLC36A1
2.09758268786671	1.62531584019457	0.773940306931314	1.25040908500279	1.40735048112504	1.58291605904235	1.82812478356004	1.12124855815426	0.987022028108312	1.58617442003429	0.35490543733848	0.613996702548222	All_amacrine	FAT2
5.10664770948627	7.17863190363178	4.76373684855852	5.05218707492781	5.0719682391988	4.1670250182442	5.75427733537956	7.09099453814331	7.05892844321467	4.08917349040765	4.86636782731837	6.34085165781105	All_amacrine	SPARC
3.81963410255012	2.85903346681021	3.52951925722441	4.58404924578621	5.0719682391988	2.90422965494228	3.0910988605959	6.60055241145886	4.66144819423122	5.61649027262058	5.77684194591951	3.33150634929957	All_amacrine	GLRA1
3.81963410255012	2.85903346681021	3.52951925722441	4.58404924578621	5.0719682391988	2.90422965494228	3.0910988605959	6.60055241145886	4.66144819423122	5.61649027262058	5.77684194591951	3.33150634929957	All_amacrine	GLRA1
5.05064024836241	8.28391922509881	4.71442975778655	6.83687248553976	6.65786858764524	3.85512222898493	8.75339706033123	7.8372014194141	6.85066710126056	1.58617442003429	8.27882550674648	1.71842361843766	All_amacrine	GRIA1
5.05064024836241	8.28391922509881	4.71442975778655	6.83687248553976	6.65786858764524	3.85512222898493	8.75339706033123	7.8372014194141	6.85066710126056	1.58617442003429	8.27882550674648	1.71842361843766	All_amacrine	GRIA1
5.05064024836241	8.28391922509881	4.71442975778655	6.83687248553976	6.65786858764524	3.85512222898493	8.75339706033123	7.8372014194141	6.85066710126056	1.58617442003429	8.27882550674648	1.71842361843766	All_amacrine	GRIA1
5.05064024836241	8.28391922509881	4.71442975778655	6.83687248553976	6.65786858764524	3.85512222898493	8.75339706033123	7.8372014194141	6.85066710126056	1.58617442003429	8.27882550674648	1.71842361843766	All_amacrine	GRIA1
1.20912058379233	0	0.491264454270909	0	0.498888021746857	0.806039685686975	0.543819885000878	0.741255079527832	0	2.00136333767007	0	0	All_amacrine	HAVCR1
1.20912058379233	0	0.491264454270909	0	0.498888021746857	0.806039685686975	0.543819885000878	0.741255079527832	0	2.00136333767007	0	0	All_amacrine	HAVCR1
4.65943270984381	0	2.98121295328989	4.18892381819285	4.02552376260869	4.91589410215653	2.24123699722735	3.6146854964065	4.16519177660335	3.46108398359323	2.29414269493482	2.87613497934778	All_amacrine	LSM11
5.31117669983546	4.44962540499017	4.71442975778655	5.38139128732628	4.77820506548416	5.74517928745502	4.56253261495721	4.82623830784212	4.83281422904823	5.04615657471809	4.67487607626111	4.6167464687315	All_amacrine	UBLCP1
6.53663833403564	3.51418348840242	5.1324457682171	6.85130386548579	7.46415919560158	4.319011035707	2.82427163959749	7.68425121306421	7.0482629563212	6.57165398610972	6.57814914780571	2.2069556010632	All_amacrine	GABRG2
6.8797674049668	7.13649387334808	8.45781498194479	9.6483223560764	10.5671622043904	11.1122994713342	6.57657118397273	9.60687587768671	7.73393581629689	10.0046307426927	7.73824858185814	3.24608764066062	All_amacrine	TENM2
2.91835440755572	0	0.935664747958891	3.4440666095701	3.07659863682715	2.08511520728235	0.781941290407992	1.94651571471104	1.30634046014801	3.90858699773404	2.11996069466972	0.495620078150399	All_amacrine	FBLL1
3.52302657377414	4.58111419883377	2.15323752663003	3.13993375966745	4.32219511329993	1.80516219483478	6.17703406529552	1.81500579298234	2.30110692991029	6.28719642950799	5.46694588502347	1.10932034761515	All_amacrine	SLIT3
3.52302657377414	4.58111419883377	2.15323752663003	3.13993375966745	4.32219511329993	1.80516219483478	6.17703406529552	1.81500579298234	2.30110692991029	6.28719642950799	5.46694588502347	1.10932034761515	All_amacrine	SLIT3
4.00787868293195	4.144109675684	3.36884598967083	3.76994590762002	3.82984617238077	3.87978069049607	3.78859866303399	3.30729593600226	3.10621308556356	4.24964941015818	2.89039616191517	2.66198806421875	All_amacrine	ARL10
4.50127669015867	2.37021840311429	1.59854706759183	4.78985350231594	3.65162243014946	4.55164890309765	1.36159647021559	3.42473764313421	3.14677171506328	3.8090426741309	1.08107165901969	2.17649711678138	All_amacrine	GPRIN1
5.10664770948627	3.75601790417665	5.01518075243641	4.40780376735107	4.46397038966742	4.40646483664962	3.33501774012649	4.86831324587351	4.18480112041169	4.24964941015818	3.73027878385915	5.18484582991442	All_amacrine	EIF4E1B
9.03472934619813	4.81281962363851	6.69679417552584	9.94395035074007	8.14549232985655	9.06705591146064	4.34763427055861	8.52308196958752	8.12757067881658	8.6311695307335	5.42072703370634	6.54128306473649	All_amacrine	SNCB
5.99942278260783	5.78692358196856	6.36171025944389	6.04039210644506	6.05036206060779	5.82987319125894	5.95165864363275	6.19708049010926	5.95162374510609	5.95598451148371	5.94954851717849	6.38022375705097	All_amacrine	UIMC1
3.25214058419387	1.62531584019457	2.33821429266202	3.02241962854092	2.10601044030928	3.87978069049607	1.97935807104972	2.9479082037024	2.83553176328491	3.32356394555814	2.11996069466972	2.29465296083783	All_amacrine	RAB24
1.56946677147348	3.22348246709684	2.33821429266202	2.65225859073185	2.67143184550118	2.64127719743106	1.65916146229024	2.81653111031595	2.37124656789477	3.00159043541185	2.44954236641049	2.79324653630842	All_amacrine	B4GALT7
4.3701293755765	3.22348246709684	4.90717231087899	3.95237380517366	4.26133930248505	4.44001407117574	3.96813459674961	5.6639303233599	9.36359681510678	3.58662862743698	9.81272690560939	2.31576895202827	All_amacrine	GRM6
6.21859001149698	1.62531584019457	1.21315944486129	2.65225859073185	3.44823691533959	1.32008642805399	1.39785646698927	1.59210457395265	2.73270639122175	3.17154066773007	1.41868138518626	1.12535565351465	All_amacrine	ADAMTS2
7.66564050875272	7.63723501164375	7.50725273451356	7.44737531599465	7.73425296368345	7.87805624783152	7.64544449365142	7.7237491570061	7.77978770793627	6.68830038999107	7.59367725799919	7.6637740467859	All_amacrine	HNRNPH1
5.02179947765323	4.91606373046213	4.89738664856193	4.87141585953863	5.01780705340722	4.4565005880484	4.68863254430151	4.79167190827344	4.57492366590031	4.95595521457429	4.57712325556906	4.97853779219775	All_amacrine	MRNIP
7.04654196545927	0	1.44579262240242	3.06266399286843	4.32219511329993	1.69831450916636	1.854457060751	2.81653111031595	3.85835198034965	4.85973585831528	2.02429104851281	0.991786884372721	All_amacrine	RASGEF1C
7.04654196545927	0	1.44579262240242	3.06266399286843	4.32219511329993	1.69831450916636	1.854457060751	2.81653111031595	3.85835198034965	4.85973585831528	2.02429104851281	0.991786884372721	All_amacrine	RASGEF1C
1.85755639789477	0	0	0	0.498888021746857	0	0.0914004793612331	0	0	0	0	0.067950708702367	All_amacrine	FOXQ1
3.52302657377414	3.51418348840242	3.97322254134004	2.42414662384265	2.84736746349345	1.69831450916636	3.24830836116237	2.33049434971918	1.98048899851973	1.58617442003429	2.65515333788668	2.37061241803789	All_amacrine	MYLK4
3.43825955664156	4.144109675684	3.5546408056632	3.41327198221666	2.23821076980968	3.48905556478085	3.73999266813697	3.74686574360706	3.10621308556356	5.2112217715819	2.65515333788668	4.15632418156966	All_amacrine	SERPINB1
5.51117912708296	5.10272327982445	3.26613022133064	3.95237380517366	3.44823691533959	4.10563189785712	5.10523376720765	3.17943993021481	2.83553176328491	5.78314418595697	2.65515333788668	3.40231182085237	All_amacrine	SERPINB9
6.32865665449692	5.41622969461645	3.63927346932685	5.90306526140764	5.44465936607193	5.48081371675181	5.18780411070395	4.68270712448025	4.96343938562046	6.83469157856654	4.05471809929456	4.2397105041493	All_amacrine	NQO2
2.64336364538665	2.85903346681021	1.86270776786	2.42414662384265	1.61617877619827	2.45691967145908	2.31893528175882	1.74446384462313	2.43813373542273	1.0009090349145	1.81151861259757	2.77811168947685	All_amacrine	C6orf201
6.83072601274725	6.56726195509688	6.31652973910442	6.3314087558871	6.06823727191339	7.00538174565921	6.65918220161177	6.08379054646996	5.94013144635023	6.6600109963574	6.36037147217365	6.45509127182019	All_amacrine	CDYL
6.83072601274725	6.56726195509688	6.31652973910442	6.3314087558871	6.06823727191339	7.00538174565921	6.65918220161177	6.08379054646996	5.94013144635023	6.6600109963574	6.36037147217365	6.45509127182019	All_amacrine	CDYL
6.12677154941612	5.41622969461645	6.08826916794438	5.97336204600524	6.02312698740322	5.933617374135	5.3492795192351	6.11558048561739	6.09324584603528	5.83467564538104	5.67025722638803	6.27499322008347	All_amacrine	SSR1
3.25214058419387	3.75601790417665	2.08590414722364	3.69511439274303	3.39257172714941	3.04169592791583	2.63976762625512	3.00936673958403	2.56326723194186	3.00159043541185	2.44954236641049	3.30359163470948	All_amacrine	TXNDC5
4.00787868293195	4.144109675684	3.67407800738296	3.86404142426792	3.65162243014946	4.22591187692912	3.93149889554739	3.90075197294633	3.90638785492243	4.00170397087868	3.69963772626983	4.08637091412293	All_amacrine	BLOC1S5
6.49527514405912	3.51418348840242	2.08590414722364	7.94262064737309	5.81656412981276	6.67291634430144	1.56662875845223	1.81500579298234	1.30634046014801	2.32338227594394	1.25972971300744	1.12535565351465	All_amacrine	TFAP2A
6.49527514405912	3.51418348840242	2.08590414722364	7.94262064737309	5.81656412981276	6.67291634430144	1.56662875845223	1.81500579298234	1.30634046014801	2.32338227594394	1.25972971300744	1.12535565351465	All_amacrine	TFAP2A
1.20912058379233	0	1.49852842712736	1.10382700741839	0.868882624510364	1.32008642805399	1.16522009711291	1.50943285666184	0.987022028108312	1.0009090349145	0.35490543733848	1.17241914758006	All_amacrine	ERVFRD-1
1.20912058379233	2.37021840311429	0.383228462706292	1.38346203083872	0.868882624510364	0.806039685686975	0.667787858141223	0.417719921832096	0	0	1.08107165901969	0.225019830097294	All_amacrine	EDN1
1.20912058379233	2.37021840311429	0.383228462706292	1.38346203083872	0.868882624510364	0.806039685686975	0.667787858141223	0.417719921832096	0	0	1.08107165901969	0.225019830097294	All_amacrine	EDN1
1.20912058379233	2.37021840311429	0.591770773309612	1.10382700741839	0	0.321314467125038	2.46280350898637	0	1.30634046014801	0	0.877120129156482	0.520085215281129	All_amacrine	ADTRP
10.4089044329809	5.34400618848094	5.24860946197202	8.91379289297775	8.88504826080022	8.87728457914947	8.20100219153758	6.48631354180735	7.47590859103285	8.95018105216327	9.10589346525209	3.39240703600992	All_amacrine	PHACTR1
10.4089044329809	5.34400618848094	5.24860946197202	8.91379289297775	8.88504826080022	8.87728457914947	8.20100219153758	6.48631354180735	7.47590859103285	8.95018105216327	9.10589346525209	3.39240703600992	All_amacrine	PHACTR1
6.0431333724671	3.51418348840242	2.60192331646923	5.54657893121363	4.79976378278574	2.64127719743106	3.94993303359174	3.63432615071029	5.11422381522893	4.58670431477	5.2828340920887	0.764929184181477	All_amacrine	GFOD1
4.50127669015867	0	1.49852842712736	4.4838722242403	4.29208806183865	2.52102571751212	2.07203427901335	2.00803235147272	1.44289384398071	2.32338227594394	2.83508297238299	1.85931483262356	All_amacrine	CD83
2.3033131467874	2.37021840311429	0.935664747958891	1.50527358125176	3.14557233440005	0.806039685686975	4.11694501685685	1.42173422728548	1.44289384398071	4.80910754825846	2.20967880581005	0.744310314098104	All_amacrine	GMPR
3.14922682113267	2.37021840311429	2.4225077083657	2.89447777117843	2.92789328883176	1.99769754888419	2.81088718220722	3.88444198978678	3.26202449124134	2.00136333767007	2.83508297238299	4.58520998146648	All_amacrine	PRL
6.29289274468225	6.16778536654068	3.50395250526296	6.49842512860211	6.57277240082092	5.24493765438713	6.12525666008935	6.03290369349704	4.52963427600849	3.8090426741309	5.01064541689042	4.94843342014661	All_amacrine	SOX4
3.14922682113267	2.37021840311429	2.4225077083657	2.89447777117843	2.92789328883176	1.99769754888419	2.81088718220722	3.88444198978678	3.26202449124134	2.00136333767007	2.83508297238299	4.58520998146648	All_amacrine	PRL
3.60308820958174	4.70161357947177	2.27915189981329	2.5985221188495	3.27435158848506	1.80516219483478	6.72131040345551	1.6702945586128	2.22738227125382	1.58617442003429	2.83508297238299	1.04333508524977	All_amacrine	DCDC2
3.60308820958174	4.70161357947177	2.27915189981329	2.5985221188495	3.27435158848506	1.80516219483478	6.72131040345551	1.6702945586128	2.22738227125382	1.58617442003429	2.83508297238299	1.04333508524977	All_amacrine	DCDC2
4.58252085524714	4.44962540499017	4.7255334423475	4.61143849684773	4.90297447391707	3.77851250935751	3.88754718455877	3.6146854964065	3.97556973836747	3.8090426741309	3.60360499128092	3.82189029985295	All_amacrine	ALDH5A1
5.13385663621557	4.91606373046213	5.90018214304727	4.01524564443913	4.75631929496655	4.35463119702432	4.34299223537556	4.1933347930263	4.24207893840598	5.1716920437198	3.60360499128092	3.75904202010639	All_amacrine	GPLD1
1.20912058379233	2.85903346681021	0.491264454270909	0.756634238161959	0.498888021746857	0.321314467125038	2.72786300192342	0.588537956943656	0	1.0009090349145	0	0.419632329220664	All_amacrine	HFE
4.06553782355993	5.78692358196856	4.38392134808875	4.72863572773246	5.12416948117542	5.49684306756538	5.82089167610426	5.43671671374087	5.95162374510609	3.70211748932045	7.11372720419256	4.75586412419058	All_amacrine	HIST1H2AC
1.20912058379233	2.85903346681021	1.49852842712736	1.10382700741839	1.40735048112504	1.58291605904235	2.78373988786092	2.2308061525119	1.68243896679309	0	1.81151861259757	1.47735946415686	All_amacrine	HIST1H2BC
2.09758268786671	0	1.97861794142578	1.72180189640245	2.35930738328938	1.80516219483478	2.2998994792549	2.00803235147272	2.43813373542273	2.32338227594394	2.44954236641049	2.57708945162343	All_amacrine	ZSCAN16
3.14922682113267	2.85903346681021	3.29623133167213	3.28306666787538	3.21139838709899	2.69784181505921	3.07998316171693	3.42473764313421	2.73270639122175	3.58662862743698	3.22759515962012	3.30359163470948	All_amacrine	ZSCAN12
2.09758268786671	0	0.266442558268934	1.50527358125176	3.07659863682715	0.998465440947174	0.258472766299144	1.12124855815426	0.316750907114368	1.58617442003429	0.639513267962325	0.68062435516265	All_amacrine	RNF39
3.0384039673842	2.37021840311429	2.4225077083657	3.38180567387305	2.76207989698829	1.58291605904235	3.24830836116237	2.42373719908372	2.37124656789477	2.58647724085767	2.65515333788668	2.45551252544738	All_amacrine	LY6G5B
1.20912058379233	3.22348246709684	0.857067482197156	2.5985221188495	2.23821076980968	1.16821983502682	2.8506736984526	0.588537956943656	1.44289384398071	1.58617442003429	1.69207630854917	0.702166893852401	All_amacrine	TNXB
3.43825955664156	3.96307444625497	1.97861794142578	4.52765964720019	2.92789328883176	3.04169592791583	2.83753306458379	4.80039146122792	1.68243896679309	5.08922691552382	1.08107165901969	0.956368873405262	All_amacrine	HLA-DPB1
7.32556583468679	7.35436015791843	6.76967582930605	7.74965795653387	7.31118839458274	7.71118940367765	5.59941414748636	7.46596637111896	7.68485826718352	7.65286015197958	7.0961896610933	7.92710947803143	All_amacrine	RPS18
4.45887189607478	3.22348246709684	3.86692355814204	4.07549160059674	4.38058746548976	3.90402476376856	4.20655287396025	3.83437564096584	4.38455481041765	4.17164158682134	3.90159944744078	4.27248095584624	All_amacrine	VPS52
3.43825955664156	2.37021840311429	2.96256360356849	3.06266399286843	2.67143184550118	2.85533418381457	2.65482884431331	2.91616841437258	2.73270639122175	3.46108398359323	3.04464688322845	3.30711065515188	All_amacrine	B3GALT4
3.34819934226005	2.37021840311429	1.49852842712736	2.22575923500139	2.23821076980968	1.80516219483478	1.7177090203252	1.6702945586128	1.56763246451704	0	2.37393387635601	1.80060922816855	All_amacrine	ZBTB9
4.90030005823181	4.44962540499017	4.05472167461144	4.63831744195074	4.6416147799035	4.42333697329005	4.39325117383716	3.93282898497216	3.99791228114144	5.13104861762127	3.84672237270046	3.9078371775831	All_amacrine	LEMD2
1.20912058379233	1.62531584019457	0.139363514004844	0.298480164869613	0	0	0.543819885000878	0	0	0	0.639513267962325	0.339418638382497	All_amacrine	TCP11
1.20912058379233	1.62531584019457	0.139363514004844	0.298480164869613	0	0	0.543819885000878	0	0	0	0.639513267962325	0.339418638382497	All_amacrine	TCP11
4.00787868293195	4.58111419883377	5.66954246091572	3.50375140544385	4.09692251307592	2.9515221518133	4.40665964857401	5.06927373880195	4.24207893840598	2.32338227594394	3.73027878385915	5.30146505867201	All_amacrine	TEAD3
3.25214058419387	1.62531584019457	1.44579262240242	2.42414662384265	2.84736746349345	1.32008642805399	2.28060914451044	2.37786894086364	1.44289384398071	2.58647724085767	2.58981897289868	2.47441513809486	All_amacrine	MAPK13
2.91835440755572	3.96307444625497	0.935664747958891	3.24859260357263	1.61617877619827	4.71129186641463	3.29712210091554	1.88225872071155	1.98048899851973	4.00170397087868	1.9218238101071	0.567804964000427	All_amacrine	PIM1
2.64336364538665	1.62531584019457	3.08831333670754	3.99459131022445	3.44823691533959	4.35463119702432	2.4455852377182	3.00936673958403	3.29848302808461	3.8090426741309	2.99504011772243	3.02031239691719	All_amacrine	CCDC167
2.78740109862329	1.62531584019457	4.60445032804028	4.51321100423667	4.19780298568918	4.79145588556513	4.05016474050774	4.15305430823414	4.64738301932892	1.0009090349145	3.66833174279034	1.33293120029828	All_amacrine	MDGA1
9.58220322121215	9.47577004385363	9.65964457789731	8.94440500191184	9.12383970932139	9.0193029724816	9.0664519280741	9.33261133267411	9.23371243485965	8.51751237297356	9.28297466185492	9.54108247923077	All_amacrine	ZFAND3
1.56946677147348	2.37021840311429	1.01020039823166	2.22575923500139	1.16309412184179	1.9046393500146	0.781941290407992	1.74446384462313	0.576323504087656	2.58647724085767	1.25972971300744	1.20296294234405	All_amacrine	BYSL
4.50127669015867	5.18771425549272	2.60192331646923	3.50375140544385	3.74348466813239	3.77851250935751	4.00386296657364	3.88444198978678	3.06448116285273	4.75663772567088	2.29414269493482	2.83284667293135	All_amacrine	CCND3
5.05064024836241	2.85903346681021	4.65178319094727	5.07203861762988	4.61753743448205	6.23537470216341	3.82899602989349	5.11891532369532	5.11422381522893	4.6456010312343	4.85250704700684	4.86374736984319	All_amacrine	C6orf226
4.62148925510855	4.91606373046213	4.12349172321594	4.20699146086605	4.32219511329993	4.10563189785712	4.53430600561487	4.27067114730642	4.10471195825743	3.46108398359323	3.66833174279034	4.29569397207661	All_amacrine	POLR1C
4.22585714326673	4.144109675684	4.15668528227562	3.99459131022445	3.78731153706341	4.75193059823852	2.49663556011381	3.96420827882289	4.24207893840598	4.52530047943481	3.90159944744078	4.05112944431787	All_amacrine	MRPS18A
4.22585714326673	4.144109675684	4.15668528227562	3.99459131022445	3.78731153706341	4.75193059823852	2.49663556011381	3.96420827882289	4.24207893840598	4.52530047943481	3.90159944744078	4.05112944431787	All_amacrine	MRPS18A
4.86825624594857	2.85903346681021	3.39689847685995	4.43871409249644	4.19780298568918	4.38939304525842	2.95170017566729	4.02499068447768	3.43574777849619	5.04615657471809	2.89039616191517	3.8607223380645	All_amacrine	SLC29A1
5.53178221632989	4.58111419883377	4.86260447550574	5.09162070580489	4.96153298719512	5.90387107629007	4.77387901388911	5.01036672133962	5.13453336573266	4.6456010312343	4.59388230788764	4.75843698721235	All_amacrine	CDC5L
2.64336364538665	5.41622969461645	2.62582534099301	1.99567467157801	3.5535107707168	2.45691967145908	6.97712957957549	2.00803235147272	1.78877902372845	2.58647724085767	1.69207630854917	0.785257518629	All_amacrine	CLIC5
2.64336364538665	5.41622969461645	2.62582534099301	1.99567467157801	3.5535107707168	2.45691967145908	6.97712957957549	2.00803235147272	1.78877902372845	2.58647724085767	1.69207630854917	0.785257518629	All_amacrine	CLIC5
9.18699867322776	3.22348246709684	3.26613022133064	8.52382637170666	7.56831830543474	8.61898886940634	2.65482884431331	2.70949863153439	2.50205675489996	2.58647724085767	2.77756422262581	1.82044437583328	All_amacrine	TFAP2B
9.18699867322776	3.22348246709684	3.26613022133064	8.52382637170666	7.56831830543474	8.61898886940634	2.65482884431331	2.70949863153439	2.50205675489996	2.58647724085767	2.77756422262581	1.82044437583328	All_amacrine	TFAP2B
9.18699867322776	3.22348246709684	3.26613022133064	8.52382637170666	7.56831830543474	8.61898886940634	2.65482884431331	2.70949863153439	2.50205675489996	2.58647724085767	2.77756422262581	1.82044437583328	All_amacrine	TFAP2B
3.0384039673842	4.70161357947177	3.70806263868382	3.74543082488117	4.35168669434765	2.38983207996144	8.0997314392385	2.59388458138866	2.56326723194186	1.58617442003429	2.99504011772243	1.66457374450834	All_amacrine	PKHD1
3.0384039673842	4.70161357947177	3.70806263868382	3.74543082488117	4.35168669434765	2.38983207996144	8.0997314392385	2.59388458138866	2.56326723194186	1.58617442003429	2.99504011772243	1.66457374450834	All_amacrine	PKHD1
2.64336364538665	0	0.857067482197156	2.22575923500139	2.10601044030928	6.75850881205412	1.07851860702787	0.588537956943656	0	2.00136333767007	0.639513267962325	0.36665509473868	All_amacrine	MLIP
6.91155934460313	6.43444435306411	5.49560890952743	5.51791764525495	5.995367863986	5.939493736462	7.78460552498789	6.16367985210518	5.12441432866732	6.2112463175199	4.94684721818847	4.51543434485677	All_amacrine	ELOVL5
6.29289274468225	5.55065855939643	5.79342902009563	5.72644095708066	6.14604314968385	5.59690547058485	6.15601635850415	5.99542467166459	6.04577979848515	5.55636770276163	6.13845686715692	6.20504117193897	All_amacrine	PRIM2
10.7435119704507	5.67362221064615	6.60357758004071	10.2388730512852	10.5297538737172	6.66584444335646	6.78515728785689	9.30759915336828	11.0278645076556	8.96759814936273	7.0483530893953	3.80456698625812	All_amacrine	ADGRB3
4.17437177132252	3.75601790417665	3.9162141640519	4.29408385497951	3.87116259957456	4.9039223072687	3.93766981676658	4.13937362212092	4.43455331867147	4.17164158682134	4.17096712138165	3.98456185203106	All_amacrine	SDHAF4
2.3033131467874	5.01241021272447	3.92587337459264	2.42414662384265	3.44823691533959	1.69831450916636	5.57784556197931	1.81500579298234	2.88432069310164	2.00136333767007	2.11996069466972	2.47441513809486	All_amacrine	MEI4
2.3033131467874	5.01241021272447	3.92587337459264	2.42414662384265	3.44823691533959	1.69831450916636	5.57784556197931	1.81500579298234	2.88432069310164	2.00136333767007	2.11996069466972	2.47441513809486	All_amacrine	MEI4
4.62148925510855	0	0.685728957127619	4.67771959588901	3.50183386285155	1.32008642805399	0.408189619778968	0.588537956943656	0	3.8090426741309	0.35490543733848	0.254481143498885	All_amacrine	COL12A1
4.62148925510855	0	0.685728957127619	4.67771959588901	3.50183386285155	1.32008642805399	0.408189619778968	0.588537956943656	0	3.8090426741309	0.35490543733848	0.254481143498885	All_amacrine	COL12A1
7.80334553106764	6.59864004669724	6.86564368626827	7.88486942767803	7.47089415524147	8.3752333420002	5.19297238383056	7.08386971373416	7.58692915165002	7.7229080777845	7.33171959568572	6.93501641123226	All_amacrine	COX7A2
8.52493601924816	9.10166190691757	9.81228323141757	8.49929402446759	8.97425857318572	7.86422115251161	8.64514058510495	9.10915123939353	8.82182370921879	7.31468902904632	8.7148957277829	10.2695060284833	All_amacrine	IMPG1
2.3033131467874	5.01241021272447	3.92587337459264	2.42414662384265	3.44823691533959	1.69831450916636	5.57784556197931	1.81500579298234	2.88432069310164	2.00136333767007	2.11996069466972	2.47441513809486	All_amacrine	MEI4
7.82019351404093	7.23961745390406	7.51767016003963	8.24327127382166	7.46415919560158	8.8059002767943	6.70240771706072	7.7476155177021	8.05217441212822	7.94432461918266	8.36433720333753	7.18594227686214	All_amacrine	HMGN3
5.40350460567663	5.18771425549272	6.44131691199323	5.70752842098914	5.93819397747248	5.09505108053296	5.86365157740227	5.91339924991367	5.72260852008999	6.35934735121233	5.36323599920051	6.55873237055212	All_amacrine	LCA5
2.48333424129176	5.78692358196856	2.18576127858326	1.25040908500279	2.10601044030928	1.45747826003688	6.53036208722489	1.6702945586128	1.44289384398071	2.00136333767007	1.69207630854917	0.901556161482568	All_amacrine	PRSS35
6.12677154941612	8.69296136399214	4.70323995058427	5.66241045443157	6.1793208379074	5.82353190195427	8.69585369959348	6.26794838007475	6.87802779378299	7.64566460539218	7.23353664976339	5.05063532114872	All_amacrine	ME1
9.06154519944381	7.91160861525913	9.25630989637249	8.72608478663537	8.83893631663558	8.02208061058394	7.9956258102445	8.88923911760334	8.81947349763354	9.0241818174489	8.77215731200087	9.15115727592622	All_amacrine	SNAP91
5.42569201275166	5.89197115951246	5.24860946197202	5.10131297112016	5.19095693700062	5.1159587789731	5.62831565622121	5.00283130408898	4.85746091543066	5.61649027262058	4.89369616859652	5.505152719804	All_amacrine	CEP162
8.87861518206643	8.16318817106332	8.25148318421464	8.57428620856663	8.53428708825421	8.5283190165448	8.34056544913082	8.56781614920861	8.54195165434805	8.31015079771899	8.64726094049429	8.28490815245253	All_amacrine	ZNF292
9.06154519944381	7.91160861525913	9.25630989637249	8.72608478663537	8.83893631663558	8.02208061058394	7.9956258102445	8.88923911760334	8.81947349763354	9.0241818174489	8.77215731200087	9.15115727592622	All_amacrine	SNAP91
2.09758268786671	1.62531584019457	1.33415994675354	1.10382700741839	1.96046266663443	0.321314467125038	1.24700516324623	0.879342546197396	1.30634046014801	1.58617442003429	0.877120129156482	0.974186564713502	All_amacrine	C6orf163
3.94781884159211	1.62531584019457	3.67407800738296	3.13993375966745	3.21139838709899	3.24518030635608	2.92709901877671	7.13474478640665	6.51336794554722	2.00136333767007	7.96129085396299	2.26600876686092	All_amacrine	GABRR1
5.95434636548592	3.51418348840242	6.06660212095136	4.8827001341442	4.5169965582671	5.69742808063007	3.49421253305878	4.82623830784212	4.35023311479186	5.04615657471809	4.14845462642563	4.45485830694598	All_amacrine	RRAGD
1.20912058379233	0	0.857067482197156	0.545668184691205	0	6.3412629894259	0.835800335351996	0.879342546197396	0.576323504087656	0	0.35490543733848	0.254481143498885	All_amacrine	GJA10
1.20912058379233	0	0.857067482197156	0.545668184691205	0	6.3412629894259	0.835800335351996	0.879342546197396	0.576323504087656	0	0.35490543733848	0.254481143498885	All_amacrine	GJA10
7.59886462426367	6.08157617858647	9.23072293584562	7.29734481229693	6.84576867773215	7.19907394777666	4.7841891870833	6.59304429738534	6.75224309392317	7.35053450832908	6.31560778216029	4.27427989311585	All_amacrine	BACH2
9.34377978741682	2.85903346681021	4.11507261439892	6.77160126318496	5.28567608325098	6.31889576753999	4.96424178368845	5.86849707952328	8.77002504994745	6.00178911661566	6.0861132997397	1.1412146872024	All_amacrine	EPHA7
5.33481849951667	3.75601790417665	5.29406913064737	5.41286653717	5.3888532619986	4.319011035707	3.73291331819323	4.90111144368044	4.67537756731816	5.6742072241774	4.86636782731837	5.32595559848326	All_amacrine	FAXC
4.62148925510855	3.75601790417665	3.51679251572239	3.93079255074886	3.91132866003623	3.55177969477569	3.1977849889473	4.01003347109537	3.9298190333348	4.00170397087868	4.39786634408002	4.09657431275672	All_amacrine	COQ3
1.85755639789477	0	0.591770773309612	3.61618805972214	6.65195396963451	0	1.03313226205118	0.417719921832096	1.68243896679309	1.58617442003429	0	0.283352847003929	All_amacrine	PRDM13
1.85755639789477	0	0.591770773309612	3.61618805972214	6.65195396963451	0	1.03313226205118	0.417719921832096	1.68243896679309	1.58617442003429	0	0.283352847003929	All_amacrine	PRDM13
1.20912058379233	0	1.44579262240242	0	1.61617877619827	0.583939642737649	0	0	0.316750907114368	3.8090426741309	0	0.100762393128357	All_amacrine	POPDC3
11.4349376007935	4.70161357947177	5.68952628476362	9.10898384950463	11.4158275654891	5.64804211234186	6.73377598748298	8.01441049519561	5.31442575625145	8.43226478427578	6.13845686715692	2.89028050981417	All_amacrine	GRIK2
11.4349376007935	4.70161357947177	5.68952628476362	9.10898384950463	11.4158275654891	5.64804211234186	6.73377598748298	8.01441049519561	5.31442575625145	8.43226478427578	6.13845686715692	2.89028050981417	All_amacrine	GRIK2
11.4349376007935	4.70161357947177	5.68952628476362	9.10898384950463	11.4158275654891	5.64804211234186	6.73377598748298	8.01441049519561	5.31442575625145	8.43226478427578	6.13845686715692	2.89028050981417	All_amacrine	GRIK2
11.4349376007935	4.70161357947177	5.68952628476362	9.10898384950463	11.4158275654891	5.64804211234186	6.73377598748298	8.01441049519561	5.31442575625145	8.43226478427578	6.13845686715692	2.89028050981417	All_amacrine	GRIK2
11.4349376007935	4.70161357947177	5.68952628476362	9.10898384950463	11.4158275654891	5.64804211234186	6.73377598748298	8.01441049519561	5.31442575625145	8.43226478427578	6.13845686715692	2.89028050981417	All_amacrine	GRIK2
11.4349376007935	4.70161357947177	5.68952628476362	9.10898384950463	11.4158275654891	5.64804211234186	6.73377598748298	8.01441049519561	5.31442575625145	8.43226478427578	6.13845686715692	2.89028050981417	All_amacrine	GRIK2
11.4349376007935	4.70161357947177	5.68952628476362	9.10898384950463	11.4158275654891	5.64804211234186	6.73377598748298	8.01441049519561	5.31442575625145	8.43226478427578	6.13845686715692	2.89028050981417	All_amacrine	GRIK2
5.49027753765042	5.10272327982445	6.58235797520475	4.69061808167173	5.0719682391988	5.60432261712616	4.31482191947869	4.80039146122792	4.99710339919835	5.97906858962226	4.61044891227503	5.49824240489282	All_amacrine	PREP
1.20912058379233	0	1.44579262240242	0	1.61617877619827	0.583939642737649	0	0	0.316750907114368	3.8090426741309	0	0.100762393128357	All_amacrine	POPDC3
1.20912058379233	0	1.44579262240242	0	1.61617877619827	0.583939642737649	0	0	0.316750907114368	3.8090426741309	0	0.100762393128357	All_amacrine	POPDC3
5.90781600414408	6.03645951403975	5.38441156437261	5.99432034272468	5.88875488491456	6.61167045923392	4.97628213170863	5.10490545047091	5.53672540935791	6.35934735121233	5.40181677326694	5.39785275784374	All_amacrine	SNX3
3.81963410255012	4.70161357947177	3.32571721200804	3.61618805972214	4.02552376260869	2.45691967145908	3.84221429676092	4.06895382300145	4.08397516471687	4.39404842459456	3.3510286565325	4.90380939654682	All_amacrine	MICAL1
5.18678178774734	4.70161357947177	4.97852262351016	5.01164523030852	5.15794965302436	4.73851114643561	4.87380791430728	5.28344266490533	6.13416552338821	5.6742072241774	4.89369616859652	5.38708614672806	All_amacrine	FIG4
5.79302750133771	4.144109675684	2.80399697598979	3.53269269315037	5.37455779490068	5.22582990998292	4.69956791445543	4.36773179017797	4.68917373591441	4.85973585831528	5.05972746487781	2.60594768089023	All_amacrine	METTL24
5.70505724421762	6.7460432554799	5.04207573430283	5.90859599915652	5.74056987675607	6.24963499481921	5.64726660174972	5.77426933269084	5.94588903894535	5.64563735966755	5.50288361820989	5.70310478144562	All_amacrine	AMD1
4.12098083034039	4.91606373046213	3.74126510567074	4.13332225151377	4.02552376260869	4.1869222365182	5.74902345760006	4.21957691194913	4.24207893840598	3.8090426741309	3.69963772626983	3.21645264605374	All_amacrine	TRAF3IP2
4.12098083034039	4.91606373046213	3.74126510567074	4.13332225151377	4.02552376260869	4.1869222365182	5.74902345760006	4.21957691194913	4.24207893840598	3.8090426741309	3.69963772626983	3.21645264605374	All_amacrine	TRAF3IP2
4.12098083034039	4.91606373046213	3.74126510567074	4.13332225151377	4.02552376260869	4.1869222365182	5.74902345760006	4.21957691194913	4.24207893840598	3.8090426741309	3.69963772626983	3.21645264605374	All_amacrine	TRAF3IP2
5.53178221632989	5.34400618848094	5.01064910311442	5.87508898957483	5.90873428242362	5.99697727868498	4.64026406828205	5.41417024025158	5.63978051372329	5.88442976079967	5.73967340684621	5.10117196106027	All_amacrine	HDAC2
4.86825624594857	1.62531584019457	3.80546200296085	2.75407574855234	2.35930738328938	4.97430675609766	3.0910988605959	2.178253990285	2.56326723194186	4.70218735412801	2.20967880581005	1.79058844290947	All_amacrine	FRK
1.85755639789477	2.85903346681021	2.01527367896213	2.36100083761389	1.79856640727281	2.64127719743106	1.7177090203252	2.74606555484667	2.67840811452241	3.32356394555814	3.18398677425255	1.70781324362794	All_amacrine	PLN
6.52640818386748	5.18771425549272	6.29059661578813	6.27257523763272	6.32768376583886	6.89782177967233	5.30461699209434	6.11558048561739	6.10872705288783	6.47753051977206	5.95604465281279	6.27184516487773	All_amacrine	RWDD1
6.86360479755034	6.7460432554799	6.47624828220523	6.46878098918185	6.65195396963451	6.82350481881861	6.59425763756117	6.57028262544493	6.54025794834284	6.34164507600987	6.43667553158937	6.47282484500501	All_amacrine	KPNA5
1.20912058379233	0	0.139363514004844	0	0	0.321314467125038	0.0914004793612331	0.223925844879844	0	3.17154066773007	0	0.067950708702367	All_amacrine	FAM162B
3.8851496700473	3.22348246709684	3.67407800738296	3.10181612897816	2.84736746349345	3.20671490199473	2.8506736984526	2.91616841437258	2.83553176328491	3.8090426741309	2.71765669245671	2.06452407456643	All_amacrine	DCBLD1
8.54787589299173	9.78285233485406	5.18969333479193	6.92955565111211	7.76745668693625	7.20152123281251	9.00423460155779	5.71555187529196	7.58139148502252	7.16167613236417	9.28555599087309	3.35549636737513	All_amacrine	SLC35F1
1.85755639789477	2.85903346681021	2.01527367896213	2.36100083761389	1.79856640727281	2.64127719743106	1.7177090203252	2.74606555484667	2.67840811452241	3.32356394555814	3.18398677425255	1.70781324362794	All_amacrine	PLN
4.3701293755765	2.37021840311429	3.94499992152786	4.59780886771148	4.43670806668711	5.18683802409886	3.34433813376247	4.23252111464247	4.67537756731816	4.6456010312343	4.47226245557113	4.01285214093091	All_amacrine	ASF1A
7.58906780985567	5.34400618848094	6.22560453562392	6.44614117733535	6.53470780545066	5.32792249720555	5.75602438475716	6.18714124120449	6.37937813199237	6.46122847552533	7.3292196274455	6.19177696818839	All_amacrine	FAM184A
7.58906780985567	5.34400618848094	6.22560453562392	6.44614117733535	6.53470780545066	5.32792249720555	5.75602438475716	6.18714124120449	6.37937813199237	6.46122847552533	7.3292196274455	6.19177696818839	All_amacrine	FAM184A
3.52302657377414	7.15771672821644	1.54940433085593	4.61143849684773	4.71152581704213	4.28248910031111	3.24830836116237	2.63346102341729	1.56763246451704	1.58617442003429	1.9218238101071	0.825074545049348	All_amacrine	TPD52L1
6.19294699271572	6.03645951403975	5.96251541208614	6.11883189560688	6.25930420448061	5.86734651390252	7.46762119315117	6.02919930307937	6.36225766028606	7.18171406079907	5.8897282339439	6.09890457205175	All_amacrine	NCOA7
3.52302657377414	7.15771672821644	1.54940433085593	4.61143849684773	4.71152581704213	4.28248910031111	3.24830836116237	2.63346102341729	1.56763246451704	1.58617442003429	1.9218238101071	0.825074545049348	All_amacrine	TPD52L1
4.41518286539228	0	0.266442558268934	1.10382700741839	3.07659863682715	0	0.667787858141223	0.588537956943656	0.576323504087656	2.32338227594394	2.37393387635601	0.47073289535824	All_amacrine	RSPO3
4.41518286539228	0	0.266442558268934	1.10382700741839	3.07659863682715	0	0.667787858141223	0.588537956943656	0.576323504087656	2.32338227594394	2.37393387635601	0.47073289535824	All_amacrine	RSPO3
3.60308820958174	6.77379913868343	4.35561288572154	9.6474956797881	5.89877916938573	5.42326548970892	7.68953454581181	3.46916206815161	6.76206689689583	3.58662862743698	3.66833174279034	1.89716542287227	All_amacrine	PTPRK
2.64336364538665	5.10272327982445	5.93647157197198	2.75407574855234	5.05413948187165	2.90422965494228	6.46884124243756	2.91616841437258	3.14677171506328	4.24964941015818	3.50072109902534	4.8408655270248	All_amacrine	ARHGAP18
3.60308820958174	6.77379913868343	4.35561288572154	9.6474956797881	5.89877916938573	5.42326548970892	7.68953454581181	3.46916206815161	6.76206689689583	3.58662862743698	3.66833174279034	1.89716542287227	All_amacrine	PTPRK
6.70936460118036	7.46064548113725	8.28564420891928	6.78969736664049	7.16518603882903	6.29617630094862	6.92528031632354	7.53942183146405	7.22439747108156	5.80913998422831	7.15666044269851	8.81266708993102	All_amacrine	TMEM244
1.85755639789477	5.78692358196856	1.59854706759183	5.3573258513592	3.91132866003623	0.321314467125038	4.3751771259133	1.74446384462313	1.44289384398071	2.58647724085767	2.52138492620594	0.938328373965138	All_amacrine	EYA4
1.85755639789477	5.78692358196856	1.59854706759183	5.3573258513592	3.91132866003623	0.321314467125038	4.3751771259133	1.74446384462313	1.44289384398071	2.58647724085767	2.52138492620594	0.938328373965138	All_amacrine	EYA4
3.14922682113267	1.62531584019457	2.27915189981329	3.3496377290337	3.33467224739787	2.99731344952832	1.65916146229024	2.51131777564894	3.22462066577654	4.17164158682134	2.52138492620594	2.37732354994114	All_amacrine	ALDH8A1
3.14922682113267	1.62531584019457	2.27915189981329	3.3496377290337	3.33467224739787	2.99731344952832	1.65916146229024	2.51131777564894	3.22462066577654	4.17164158682134	2.52138492620594	2.37732354994114	All_amacrine	ALDH8A1
3.94781884159211	7.55963503554572	6.26037646765874	5.44366972830029	6.05036206060779	2.75227208891778	4.4718940990665	5.08363219890755	5.2783729408612	8.04620473662816	5.58061266551116	4.66142110168721	All_amacrine	SGK1
3.14922682113267	1.62531584019457	2.27915189981329	3.3496377290337	3.33467224739787	2.99731344952832	1.65916146229024	2.51131777564894	3.22462066577654	4.17164158682134	2.52138492620594	2.37732354994114	All_amacrine	ALDH8A1
1.85755639789477	5.78692358196856	1.59854706759183	5.3573258513592	3.91132866003623	0.321314467125038	4.3751771259133	1.74446384462313	1.44289384398071	2.58647724085767	2.52138492620594	0.938328373965138	All_amacrine	EYA4
3.43825955664156	5.48500930411284	6.52313724557852	3.10181612897816	5.49838693906275	6.75850881205412	8.42809182046217	3.37890169195879	2.6219860366645	1.58617442003429	3.5701190139187	1.97886421326546	All_amacrine	NHSL1
3.43825955664156	5.48500930411284	6.52313724557852	3.10181612897816	5.49838693906275	6.75850881205412	8.42809182046217	3.37890169195879	2.6219860366645	1.58617442003429	3.5701190139187	1.97886421326546	All_amacrine	NHSL1
1.56946677147348	0	0.266442558268934	2.75407574855234	5.17454768927147	0.998465440947174	0.781941290407992	0.588537956943656	0.796238109138939	0	1.08107165901969	0.991786884372721	All_amacrine	NMBR
1.56946677147348	0	0.139363514004844	0	0	0.583939642737649	0.335272445741982	0.588537956943656	0.576323504087656	0	0	0.283352847003929	All_amacrine	ADGRG6
5.7230856617019	7.72516032733692	4.02806359247216	6.39189094882216	4.68859650859445	8.18057520205225	7.74292743714869	3.35542579474804	5.53672540935791	7.65286015197958	3.95446538008271	2.28754505321673	All_amacrine	UTRN
2.09758268786671	0	6.09041808230055	0.545668184691205	1.40735048112504	1.58291605904235	1.59813705282864	0.741255079527832	0.576323504087656	0	0	1.1412146872024	All_amacrine	ADGB
10.4548054776924	7.44346616388352	8.08580459950084	9.22490674734036	9.11848814515844	8.10022823451581	7.79058421889334	8.16379220462678	7.82422710651906	8.69181107087478	7.51226671849545	8.22245231163777	All_amacrine	STXBP5
6.0431333724671	7.04833548094111	4.78512158203831	4.67771959588901	6.25150248468884	4.08457290265325	8.04254638907106	3.91687962752131	6.30964239857686	3.00159043541185	8.91653972790683	2.2293847533872	All_amacrine	SASH1
6.0431333724671	7.04833548094111	4.78512158203831	4.67771959588901	6.25150248468884	4.08457290265325	8.04254638907106	3.91687962752131	6.30964239857686	3.00159043541185	8.91653972790683	2.2293847533872	All_amacrine	SASH1
6.0431333724671	7.04833548094111	4.78512158203831	4.67771959588901	6.25150248468884	4.08457290265325	8.04254638907106	3.91687962752131	6.30964239857686	3.00159043541185	8.91653972790683	2.2293847533872	All_amacrine	SASH1
6.0431333724671	7.04833548094111	4.78512158203831	4.67771959588901	6.25150248468884	4.08457290265325	8.04254638907106	3.91687962752131	6.30964239857686	3.00159043541185	8.91653972790683	2.2293847533872	All_amacrine	SASH1
6.0431333724671	7.04833548094111	4.78512158203831	4.67771959588901	6.25150248468884	4.08457290265325	8.04254638907106	3.91687962752131	6.30964239857686	3.00159043541185	8.91653972790683	2.2293847533872	All_amacrine	SASH1
2.09758268786671	1.62531584019457	0.383228462706292	1.10382700741839	0.868882624510364	0.321314467125038	1.56662875845223	0.417719921832096	0.316750907114368	0	0.639513267962325	0.764929184181477	All_amacrine	ZC3H12D
2.3033131467874	1.62531584019457	1.69207893544403	1.91003319930827	1.79856640727281	1.9046393500146	2.09430210516043	2.06703283700596	1.68243896679309	1.0009090349145	1.69207630854917	1.56226918234336	All_amacrine	SUMO4
6.57684858795518	7.17863190363178	6.24695345592943	6.11405239247779	6.32768376583886	6.49680910166594	6.43652361608167	6.13639116586244	6.42131100148498	6.60171161418769	6.29525809571405	6.21537816205235	All_amacrine	TAB2
3.0384039673842	5.10272327982445	2.88545770159634	4.95931131944025	6.51529214438154	2.38983207996144	7.69364246369283	2.81653111031595	1.98048899851973	5.2112217715819	2.99504011772243	1.57400125660231	All_amacrine	PLEKHG1
4.54247059680412	7.8213943588612	4.15668528227562	6.10925700269152	5.84794636262016	2.9515221518133	9.22070093187616	4.03979441804717	4.01991408255951	8.91170680497464	4.19313371148305	3.10361498376753	All_amacrine	AKAP12
4.54247059680412	7.8213943588612	4.15668528227562	6.10925700269152	5.84794636262016	2.9515221518133	9.22070093187616	4.03979441804717	4.01991408255951	8.91170680497464	4.19313371148305	3.10361498376753	All_amacrine	AKAP12
3.25214058419387	5.78692358196856	3.74126510567074	3.41327198221666	2.10601044030928	7.66050251366096	4.57446269706106	3.00936673958403	2.93151351328174	2.32338227594394	3.38993288531477	2.79324653630842	All_amacrine	ESR1
1.85755639789477	0	1.44579262240242	3.86404142426792	1.96046266663443	1.99769754888419	2.72786300192342	0.879342546197396	1.15549779968263	3.32356394555814	1.69207630854917	1.47735946415686	All_amacrine	OPRM1
6.46345541428622	6.92997587514522	8.56678385244586	6.23344604082069	6.72137759543184	6.67291634430144	6.89150468954219	6.03290369349704	6.14421663326347	6.90869295666497	6.30546881851444	6.07845838470112	All_amacrine	TIAM2
9.26598152879931	4.44962540499017	3.88684233753691	7.73883209481251	6.78761331900368	8.39354315076499	5.37451856587724	6.05128429905696	5.06216273100457	7.32373424004742	4.43554389896629	3.95346189870182	All_amacrine	ZDHHC14
6.09942739331286	5.55065855939643	2.99962430095813	6.39583434962216	6.16277794095987	6.0303991802983	5.77165335057167	5.20023236053646	5.11422381522893	7.23062407883601	5.2620134410971	1.69712425575066	All_amacrine	SNX9
6.09942739331286	5.55065855939643	2.99962430095813	6.39583434962216	6.16277794095987	6.0303991802983	5.77165335057167	5.20023236053646	5.11422381522893	7.23062407883601	5.2620134410971	1.69712425575066	All_amacrine	SNX9
7.523713642104	7.0930879564104	8.54970510269257	7.42439437686569	7.31867475285901	7.72656447439084	7.06642884030432	7.43410391571947	6.97694640383486	6.68830038999107	6.96384836480975	7.67981084663386	All_amacrine	TULP4
1.20912058379233	2.37021840311429	1.7799144358645	1.10382700741839	2.10601044030928	1.32008642805399	2.54594101410436	2.2308061525119	1.56763246451704	2.58647724085767	1.81151861259757	2.31576895202827	All_amacrine	SYTL3
1.20912058379233	0	0.266442558268934	4.40780376735107	2.67143184550118	0	0.335272445741982	0	0.316750907114368	2.00136333767007	0.35490543733848	0.225019830097294	All_amacrine	FNDC1
1.56946677147348	0	1.82190493798147	0.940649755742546	1.61617877619827	1.9046393500146	3.37194338952852	1.22851636054922	0.576323504087656	2.00136333767007	1.25972971300744	1.20296294234405	All_amacrine	SLC22A1
3.81963410255012	4.44962540499017	1.44579262240242	5.27407869258424	5.34553475598198	2.08511520728235	4.9792765831058	1.22851636054922	0.987022028108312	5.52533996699196	1.69207630854917	0.805303391540423	All_amacrine	AGPAT4
8.79372926134495	8.09880958134553	6.51835672875124	7.48857920972086	6.80370777333369	8.74512924634479	7.25428852117601	6.317386434237	6.36225766028606	6.78316069854097	6.25367681853077	6.29639679180623	All_amacrine	RPS6KA2
8.79372926134495	8.09880958134553	6.51835672875124	7.48857920972086	6.80370777333369	8.74512924634479	7.25428852117601	6.317386434237	6.36225766028606	6.78316069854097	6.25367681853077	6.29639679180623	All_amacrine	RPS6KA2
3.0384039673842	2.37021840311429	0.773940306931314	1.91003319930827	2.76207989698829	1.80516219483478	1.53441693290914	2.12371493972179	2.30110692991029	3.32356394555814	3.31104617885481	0.311658078070004	All_amacrine	KIF25
3.34819934226005	1.62531584019457	0.491264454270909	2.36100083761389	0	0.321314467125038	1.3244015847672	0.417719921832096	0.316750907114368	1.0009090349145	0.35490543733848	0.254481143498885	All_amacrine	THBS2
3.34819934226005	1.62531584019457	0.491264454270909	2.36100083761389	0	0.321314467125038	1.3244015847672	0.417719921832096	0.316750907114368	1.0009090349145	0.35490543733848	0.254481143498885	All_amacrine	THBS2
3.34819934226005	1.62531584019457	0.491264454270909	2.36100083761389	0	0.321314467125038	1.3244015847672	0.417719921832096	0.316750907114368	1.0009090349145	0.35490543733848	0.254481143498885	All_amacrine	THBS2
3.0384039673842	2.37021840311429	0.773940306931314	1.91003319930827	2.76207989698829	1.80516219483478	1.53441693290914	2.12371493972179	2.30110692991029	3.32356394555814	3.31104617885481	0.311658078070004	All_amacrine	KIF25
7.06078920242515	7.00215021762993	7.6319885346309	6.56297787632184	6.68128751985294	6.09500620638646	6.91749578800943	6.76548868679824	6.52495365697063	6.60171161418769	6.56120524786823	6.79948662410056	All_amacrine	FAM120B
2.48333424129176	2.85903346681021	2.4225077083657	2.70406519232144	2.10601044030928	4.98571075101211	0.9378375562333	2.00803235147272	3.26202449124134	4.08917349040765	3.69963772626983	0.744310314098104	All_amacrine	PDGFA
1.20912058379233	0	0.139363514004844	0.298480164869613	0.498888021746857	0	0.177353762681166	0.223925844879844	0	0	0	0.495620078150399	All_amacrine	UNCX
4.90030005823181	4.70161357947177	4.53040545118462	4.54196502015108	5.25478888192265	4.44001407117574	4.92440184853231	5.00283130408898	4.7562424028756	4.70218735412801	4.21496486574364	5.11729758540493	All_amacrine	INTS1
3.60308820958174	3.22348246709684	3.41072278708836	4.09502719206317	4.06166478188962	4.28248910031111	2.7420364200275	3.49087161337086	3.90638785492243	4.32365477178726	3.92827455177451	3.50393622726123	All_amacrine	PSMG3
3.52302657377414	3.22348246709684	4.79569624371782	2.98102034302515	4.16495375334417	2.31947201630038	3.51086339964936	3.7287082706981	3.4997742890936	4.08917349040765	3.78967506683564	4.95965656325518	All_amacrine	ELFN1
1.56946677147348	4.58111419883377	0.491264454270909	0.298480164869613	1.40735048112504	0.806039685686975	3.86181735594252	0.223925844879844	0	0	0	0.194944322167988	All_amacrine	LFNG
4.93164758025152	5.48500930411284	4.01906696598561	3.4742176330958	3.74348466813239	2.90422965494228	4.23188266252113	3.93282898497216	3.75719820811953	2.32338227594394	2.99504011772243	4.08226926289086	All_amacrine	AMZ1
4.93164758025152	5.48500930411284	4.01906696598561	3.4742176330958	3.74348466813239	2.90422965494228	4.23188266252113	3.93282898497216	3.75719820811953	2.32338227594394	2.99504011772243	4.08226926289086	All_amacrine	AMZ1
1.85755639789477	0	0.773940306931314	1.61759616518064	1.61617877619827	0.806039685686975	0.835800335351996	1.22851636054922	1.78877902372845	1.0009090349145	0.877120129156482	0.844578407275818	All_amacrine	CARD11
1.85755639789477	0	0.773940306931314	1.61759616518064	1.61617877619827	0.806039685686975	0.835800335351996	1.22851636054922	1.78877902372845	1.0009090349145	0.877120129156482	0.844578407275818	All_amacrine	CARD11
1.85755639789477	0	0.773940306931314	1.61759616518064	1.61617877619827	0.806039685686975	0.835800335351996	1.22851636054922	1.78877902372845	1.0009090349145	0.877120129156482	0.844578407275818	All_amacrine	CARD11
1.85755639789477	0	0.773940306931314	1.61759616518064	1.61617877619827	0.806039685686975	0.835800335351996	1.22851636054922	1.78877902372845	1.0009090349145	0.877120129156482	0.844578407275818	All_amacrine	CARD11
10.721821285568	6.7460432554799	5.90263004449719	7.42052837685756	6.60374326736093	5.8917986745095	6.07575448578564	5.41417024025158	7.89289820590451	7.63843299052381	11.580890366871	3.94896381047593	All_amacrine	SDK1
1.85755639789477	0	0.773940306931314	1.61759616518064	1.61617877619827	0.806039685686975	0.835800335351996	1.22851636054922	1.78877902372845	1.0009090349145	0.877120129156482	0.844578407275818	All_amacrine	CARD11
5.70505724421762	4.81281962363851	4.09808555382267	4.93783436852123	2.92789328883176	6.97136828298866	2.33772318164796	1.94651571471104	1.56763246451704	4.70218735412801	2.02429104851281	0.825074545049348	All_amacrine	SLC29A4
3.67893949300204	3.22348246709684	3.46473223837047	3.81776066772823	3.74348466813239	2.85533418381457	4.13853541070682	3.53333456890739	3.40263644677093	3.8090426741309	3.04464688322845	3.82680185066856	All_amacrine	AP5Z1
1.56946677147348	0	0.383228462706292	0.756634238161959	0.868882624510364	0.321314467125038	0.477598020369757	0.588537956943656	0.316750907114368	1.0009090349145	0.639513267962325	0.520085215281129	All_amacrine	PAPOLB
3.60308820958174	5.10272327982445	1.54940433085593	4.70340226904551	4.40892063416108	1.9046393500146	4.1331680279184	3.99491956208313	1.44289384398071	2.00136333767007	1.81151861259757	0.938328373965138	All_amacrine	FSCN1
3.60308820958174	1.62531584019457	2.99962430095813	3.17707014942996	3.27435158848506	2.24550377884164	2.87660125669528	3.00936673958403	2.56326723194186	2.58647724085767	2.44954236641049	3.02459376474273	All_amacrine	DAGLB
4.17437177132252	4.58111419883377	3.79495894090383	4.54196502015108	4.54279624530228	4.97430675609766	3.54359946331227	4.16660648180398	4.16519177660335	4.6456010312343	3.78967506683564	4.17184822248187	All_amacrine	KDELR2
1.20912058379233	1.62531584019457	1.33415994675354	1.72180189640245	2.35930738328938	1.69831450916636	2.11623144789624	1.59210457395265	1.15549779968263	2.00136333767007	1.69207630854917	2.42991750127041	All_amacrine	GRID2IP
5.70505724421762	6.20903208055331	5.93647157197198	5.71386018719825	5.6001881181133	5.1159587789731	6.05886897556556	5.91339924991367	5.86311349499208	5.75667136301496	5.63829997411791	6.10952393494798	All_amacrine	COL28A1
5.90781600414408	6.43444435306411	6.29059661578813	6.02519774271598	6.32024413137364	6.10549825502403	6.19130814631158	6.33849402302364	6.46205941093146	6.19161717452806	6.49583201692562	6.98777347955708	All_amacrine	RPA3
5.90781600414408	6.43444435306411	6.29059661578813	6.02519774271598	6.32024413137364	6.10549825502403	6.19130814631158	6.33849402302364	6.46205941093146	6.19161717452806	6.49583201692562	6.98777347955708	All_amacrine	RPA3
5.90781600414408	6.43444435306411	6.29059661578813	6.02519774271598	6.32024413137364	6.10549825502403	6.19130814631158	6.33849402302364	6.46205941093146	6.19161717452806	6.49583201692562	6.98777347955708	All_amacrine	RPA3
5.87594054808448	5.10272327982445	5.33451841677046	6.11883189560688	6.10333667839143	5.59690547058485	4.46336472531386	10.0390562404678	7.88092647018882	3.70211748932045	10.0483156813534	1.93404829879707	All_amacrine	DGKB
7.84098052324401	7.63723501164375	7.76102747692784	7.83345904371092	8.0293871362032	8.03860006559304	8.02924389879744	7.88819433489843	7.40453132037604	8.16168248329092	7.46066312291253	6.899907504249	All_amacrine	PHF14
1.56946677147348	2.37021840311429	1.08107366507783	1.50527358125176	1.16309412184179	1.32008642805399	1.65916146229024	1.94651571471104	1.68243896679309	0	4.25766042930716	2.55357990591102	All_amacrine	SCIN
5.7230856617019	1.62531584019457	0.383228462706292	2.22575923500139	0.498888021746857	0.583939642737649	0.177353762681166	2.46819197116793	0.576323504087656	2.00136333767007	1.25972971300744	0.194944322167988	All_amacrine	VWDE
5.87594054808448	5.10272327982445	5.33451841677046	6.11883189560688	6.10333667839143	5.59690547058485	4.46336472531386	10.0390562404678	7.88092647018882	3.70211748932045	10.0483156813534	1.93404829879707	All_amacrine	DGKB
2.09758268786671	3.22348246709684	0.935664747958891	2.75407574855234	0	6.04682419692701	2.33772318164796	0.588537956943656	0	0	0.639513267962325	0.339418638382497	All_amacrine	SOSTDC1
2.09758268786671	3.22348246709684	0.935664747958891	2.75407574855234	0	6.04682419692701	2.33772318164796	0.588537956943656	0	0	0.639513267962325	0.339418638382497	All_amacrine	SOSTDC1
2.09758268786671	3.22348246709684	0.935664747958891	2.75407574855234	0	6.04682419692701	2.33772318164796	0.588537956943656	0	0	0.639513267962325	0.339418638382497	All_amacrine	SOSTDC1
2.09758268786671	3.22348246709684	0.935664747958891	2.75407574855234	0	6.04682419692701	2.33772318164796	0.588537956943656	0	0	0.639513267962325	0.339418638382497	All_amacrine	SOSTDC1
4.32362344416845	5.55065855939643	6.21579505150696	5.02188799879469	4.98053594898104	6.41481771580056	4.56253261495721	6.88917116675864	7.91947682036807	7.28720807293776	8.14450362202972	5.70777160685735	All_amacrine	AHR
1.56946677147348	1.62531584019457	0.591770773309612	0.940649755742546	0.498888021746857	0.583939642737649	0.9378375562333	0.588537956943656	0.316750907114368	1.0009090349145	0	0.36665509473868	All_amacrine	ABCB5
2.09758268786671	0	1.59854706759183	1.81898523714775	1.79856640727281	0.806039685686975	1.65916146229024	3.17943993021481	3.02150603671135	1.58617442003429	2.02429104851281	0.68062435516265	All_amacrine	MACC1
1.85755639789477	2.85903346681021	1.73666504276012	1.61759616518064	1.96046266663443	4.64090839331698	2.4105196654187	1.50943285666184	2.78503496901294	3.00159043541185	1.81151861259757	1.42649725127888	All_amacrine	STEAP1B
6.59654110545001	5.84040326893593	6.07313647087961	6.91863334564747	6.25150248468884	7.46658840788183	4.96121593003814	6.97061619913781	7.16145883236151	6.6600109963574	6.76732345355185	6.82885487312155	All_amacrine	TOMM7
4.12098083034039	3.51418348840242	4.88258256469145	4.74108885931588	4.84193816244828	4.1869222365182	4.29091904120877	4.72911326321755	4.96343938562046	4.24964941015818	4.67487607626111	5.16462040808984	All_amacrine	CCDC126
1.56946677147348	1.62531584019457	1.69207893544403	1.72180189640245	3.60340046025004	1.58291605904235	5.63212581251547	0.879342546197396	1.56763246451704	0	0.639513267962325	1.1412146872024	All_amacrine	NPVF
5.7230856617019	3.51418348840242	4.13186198570883	5.95209479043138	3.39257172714941	2.69784181505921	4.59803091846238	3.33156156405211	2.83553176328491	3.8090426741309	3.76028257460109	3.71468570688028	All_amacrine	WIPF3
5.7230856617019	3.51418348840242	4.13186198570883	5.95209479043138	3.39257172714941	2.69784181505921	4.59803091846238	3.33156156405211	2.83553176328491	3.8090426741309	3.76028257460109	3.71468570688028	All_amacrine	WIPF3
6.56690060355611	4.70161357947177	6.42096970341358	6.47996904396523	6.08589371444223	6.69392640294577	6.49732079139548	5.98781059686455	6.06177596321162	6.61650880719262	5.79869194517822	6.03667561946106	All_amacrine	SCRN1
1.20912058379233	0	0.383228462706292	4.32750013434082	1.61617877619827	3.69760540991422	0.9378375562333	0	0.316750907114368	1.0009090349145	0	0.164228464643684	All_amacrine	CRHR2
3.25214058419387	3.22348246709684	2.60192331646923	2.15306656777018	1.61617877619827	3.58214789440269	3.63757362558723	3.69169302153677	2.97721135618507	2.00136333767007	3.53583729696621	0.723392483058789	All_amacrine	NOD1
3.25214058419387	3.22348246709684	2.60192331646923	2.15306656777018	1.61617877619827	3.58214789440269	3.63757362558723	3.69169302153677	2.97721135618507	2.00136333767007	3.53583729696621	0.723392483058789	All_amacrine	NOD1
3.25214058419387	3.22348246709684	2.60192331646923	2.15306656777018	1.61617877619827	3.58214789440269	3.63757362558723	3.69169302153677	2.97721135618507	2.00136333767007	3.53583729696621	0.723392483058789	All_amacrine	NOD1
3.34819934226005	0	0.935664747958891	3.02241962854092	4.75631929496655	1.69831450916636	0.986271581853934	0.741255079527832	1.30634046014801	2.32338227594394	0.35490543733848	0.225019830097294	All_amacrine	ADCYAP1R1
7.0958036389256	4.58111419883377	9.04376754256686	6.70005068207297	6.85609505523194	4.85501623989164	5.96380402375516	9.27590690699016	7.99639525527931	4.80910754825846	7.97414939148849	2.44277177316024	All_amacrine	PDE1C
1.20912058379233	3.22348246709684	1.59854706759183	0.756634238161959	0.498888021746857	0.321314467125038	0.887720853749757	1.12124855815426	0	0	0	0.283352847003929	All_amacrine	ITPRID1
7.0958036389256	4.58111419883377	9.04376754256686	6.70005068207297	6.85609505523194	4.85501623989164	5.96380402375516	9.27590690699016	7.99639525527931	4.80910754825846	7.97414939148849	2.44277177316024	All_amacrine	PDE1C
1.56946677147348	0	1.59854706759183	2.36100083761389	3.60340046025004	1.99769754888419	6.31734579558762	2.00803235147272	2.14968627824737	4.52530047943481	1.81151861259757	1.84001051085372	All_amacrine	SFRP4
1.56946677147348	1.62531584019457	1.27492788067668	0.545668184691205	2.23821076980968	0	4.87380791430728	0.879342546197396	1.68243896679309	0	0.639513267962325	1.71842361843766	All_amacrine	NPSR1
3.25214058419387	0	0.266442558268934	0.545668184691205	1.79856640727281	0.583939642737649	4.25677539164443	1.12124855815426	1.30634046014801	1.0009090349145	2.20967880581005	0.194944322167988	All_amacrine	TBX20
3.25214058419387	0	0.266442558268934	0.545668184691205	1.79856640727281	0.583939642737649	4.25677539164443	1.12124855815426	1.30634046014801	1.0009090349145	2.20967880581005	0.194944322167988	All_amacrine	TBX20
3.25214058419387	0	0.266442558268934	0.545668184691205	1.79856640727281	0.583939642737649	4.25677539164443	1.12124855815426	1.30634046014801	1.0009090349145	2.20967880581005	0.194944322167988	All_amacrine	TBX20
3.25214058419387	0	0.266442558268934	0.545668184691205	1.79856640727281	0.583939642737649	4.25677539164443	1.12124855815426	1.30634046014801	1.0009090349145	2.20967880581005	0.194944322167988	All_amacrine	TBX20
3.25214058419387	0	0.266442558268934	0.545668184691205	1.79856640727281	0.583939642737649	4.25677539164443	1.12124855815426	1.30634046014801	1.0009090349145	2.20967880581005	0.194944322167988	All_amacrine	TBX20
3.25214058419387	1.62531584019457	1.73666504276012	3.66928242267397	4.26133930248505	2.75227208891778	4.62122030406143	3.57458336040684	2.43813373542273	2.00136333767007	1.25972971300744	1.06011648878085	All_amacrine	AOAH
3.25214058419387	1.62531584019457	1.73666504276012	3.66928242267397	4.26133930248505	2.75227208891778	4.62122030406143	3.57458336040684	2.43813373542273	2.00136333767007	1.25972971300744	1.06011648878085	All_amacrine	AOAH
4.06553782355993	3.75601790417665	1.94100652705006	3.17707014942996	4.13133910333597	3.38953940500494	5.35620680066977	2.74606555484667	2.73270639122175	7.05708627605798	2.71765669245671	2.68921252915825	All_amacrine	EPDR1
1.56946677147348	0	1.59854706759183	2.36100083761389	3.60340046025004	1.99769754888419	6.31734579558762	2.00803235147272	2.14968627824737	4.52530047943481	1.81151861259757	1.84001051085372	All_amacrine	SFRP4
6.66342216511296	6.43444435306411	6.24116228368529	7.26105409161968	6.56649763712266	6.11071580346589	6.59328072447203	6.71565406168224	6.6144349298858	6.99048788212003	6.5948963559717	6.30125737441269	All_amacrine	VPS41
2.3033131467874	6.28814790486336	2.11996362372703	2.29496418935717	3.50183386285155	1.45747826003688	6.95828326083015	1.88225872071155	2.37124656789477	0	1.81151861259757	0.723392483058789	All_amacrine	GLI3
6.98062874893135	7.37262708285327	6.98132741947372	6.95917248805536	7.07523484071113	6.99130679452107	6.80470181404883	7.00496971875295	6.77506210228943	6.49365041189921	6.94764125135365	7.15625202778	All_amacrine	COA1
5.42569201275166	4.144109675684	4.05472167461144	6.16577573973855	5.3601192571319	6.36765380252022	2.98783278768698	5.00283130408898	5.30549666474743	6.04618409600643	5.03539515887333	4.41790409995556	All_amacrine	MRPS24
5.23783389424642	3.96307444625497	4.49190735933784	4.4838722242403	4.66529688228276	3.90402476376856	4.40665964857401	4.51272985050246	3.95287573388825	3.8090426741309	4.29912868158116	4.66827822027895	All_amacrine	DBNL
1.56946677147348	1.62531584019457	0.773940306931314	3.17707014942996	2.10601044030928	3.04169592791583	0.986271581853934	2.37786894086364	2.97721135618507	2.80891291712349	3.04464688322845	0.544142382775547	All_amacrine	GCK
8.00100002915212	7.00215021762993	6.85050853152363	8.79489402633044	7.73145118114153	9.2418927073999	5.3492795192351	7.10337893589039	7.38347194764347	9.18668971943469	7.14533592525259	6.60163316691326	All_amacrine	PPIA
3.34819934226005	2.85903346681021	0.383228462706292	3.13993375966745	2.67143184550118	3.45664029604552	0.543819885000878	1.50943285666184	0.987022028108312	4.46116655218358	0.877120129156482	0.495620078150399	All_amacrine	NACAD
8.4511415617561	7.57549254273343	8.62353269848558	7.52863890830978	7.7647187117538	7.14669801527135	7.05866400790073	7.59058860357495	7.18111863605505	7.46123879582389	7.94178557322339	8.68569696603405	All_amacrine	ADCY1
8.82118889666872	9.39764538059042	8.75465270316758	8.70239922732	9.12383970932139	8.01930888402691	8.82505305060694	10.8766851467017	10.5213203953945	7.85355867580571	9.00377794798325	10.3982498957988	All_amacrine	ZPBP
3.60308820958174	1.62531584019457	0	4.51321100423667	2.10601044030928	0.998465440947174	0.0914004793612331	0.417719921832096	0	1.0009090349145	1.08107165901969	0.225019830097294	All_amacrine	IGFBP3
7.84510222419585	7.00215021762993	2.80399697598979	2.84917849631752	4.16495375334417	2.16753720375108	7.54140080250552	2.70949863153439	1.56763246451704	2.00136333767007	2.83508297238299	1.88779546593564	All_amacrine	TNS3
3.0384039673842	2.85903346681021	2.50214674413946	3.66928242267397	2.76207989698829	2.08511520728235	2.65482884431331	2.37786894086364	2.06756662105909	0	2.52138492620594	3.3790939809634	All_amacrine	ABCA13
7.84510222419585	7.00215021762993	2.80399697598979	2.84917849631752	4.16495375334417	2.16753720375108	7.54140080250552	2.70949863153439	1.56763246451704	2.00136333767007	2.83508297238299	1.88779546593564	All_amacrine	TNS3
7.84510222419585	7.00215021762993	2.80399697598979	2.84917849631752	4.16495375334417	2.16753720375108	7.54140080250552	2.70949863153439	1.56763246451704	2.00136333767007	2.83508297238299	1.88779546593564	All_amacrine	TNS3
7.84510222419585	7.00215021762993	2.80399697598979	2.84917849631752	4.16495375334417	2.16753720375108	7.54140080250552	2.70949863153439	1.56763246451704	2.00136333767007	2.83508297238299	1.88779546593564	All_amacrine	TNS3
7.84510222419585	7.00215021762993	2.80399697598979	2.84917849631752	4.16495375334417	2.16753720375108	7.54140080250552	2.70949863153439	1.56763246451704	2.00136333767007	2.83508297238299	1.88779546593564	All_amacrine	TNS3
6.25621967443162	6.39923740010572	6.13065082141413	7.58671700206218	7.06636816376277	5.24493765438713	6.09382682017449	8.13392089158455	7.77008423818365	9.45714213031605	6.15549103691564	7.5986801073133	All_amacrine	VWC2
6.25621967443162	6.39923740010572	6.13065082141413	7.58671700206218	7.06636816376277	5.24493765438713	6.09382682017449	8.13392089158455	7.77008423818365	9.45714213031605	6.15549103691564	7.5986801073133	All_amacrine	VWC2
8.82118889666872	9.39764538059042	8.75465270316758	8.70239922732	9.12383970932139	8.01930888402691	8.82505305060694	10.8766851467017	10.5213203953945	7.85355867580571	9.00377794798325	10.3982498957988	All_amacrine	ZPBP
3.34819934226005	1.62531584019457	2.44954547420725	3.64297947613902	3.50183386285155	3.66959566951199	1.53441693290914	2.59388458138866	2.67840811452241	3.46108398359323	2.37393387635601	2.58870210482455	All_amacrine	MRPS17
6.50572765135907	6.56726195509688	6.14312628220503	6.27685813241286	6.32768376583886	5.85496324242488	6.11303944147036	6.13294349900513	6.17395652081982	6.61650880719262	6.18896761974146	6.12106567390731	All_amacrine	NIPSNAP2
4.80195100035238	3.22348246709684	3.71921524665105	4.78985350231594	4.92275925389757	4.35463119702432	4.43310843437952	4.94895168913499	5.38393613121702	1.58617442003429	5.20860801014245	3.75389386082119	All_amacrine	ZNF727
6.70936460118036	6.53518619938102	6.71779732608175	6.71275192243507	6.9312731553245	6.427417439949	6.78001486947598	7.22170505281149	7.27100976585094	5.93252505838731	7.04530997670752	7.8622088537725	All_amacrine	ZNF736
4.32362344416845	4.30493975647058	3.76298302602693	4.2248356285853	4.06166478188962	3.99712136149547	4.1331680279184	4.34407192369385	3.97556973836747	3.32356394555814	4.57712325556906	3.95570569460776	All_amacrine	ERV3-1
4.83548450741521	4.30493975647058	3.54213471072504	4.99093891427543	4.35168669434765	4.76522637641399	4.43310843437952	4.54421823578181	4.99710339919835	4.70218735412801	4.97270602185844	3.57863107372551	All_amacrine	ZNF117
4.32362344416845	4.30493975647058	3.76298302602693	4.2248356285853	4.06166478188962	3.99712136149547	4.1331680279184	4.34407192369385	3.97556973836747	3.32356394555814	4.57712325556906	3.95570569460776	All_amacrine	ERV3-1
3.8851496700473	3.51418348840242	2.86551966307294	3.50375140544385	2.92789328883176	3.31916471227159	3.06878115299909	3.42473764313421	2.73270639122175	3.58662862743698	3.26992397604771	2.81318247200254	All_amacrine	ZNF92
5.23783389424642	5.61345004200667	5.45282123051735	5.16739465042988	5.43090890883536	5.0523041322259	4.94904865018288	5.13279045579352	5.15456097285203	5.08922691552382	5.11882116721841	5.26935371269996	All_amacrine	VKORC1L1
5.98455325101518	6.50238104881899	3.26613022133064	7.36327503222231	6.31276593353869	2.52102571751212	3.74703744905015	3.17943993021481	2.93151351328174	4.80910754825846	3.42781549778358	2.33658033230494	All_amacrine	CALN1
5.98455325101518	6.50238104881899	3.26613022133064	7.36327503222231	6.31276593353869	2.52102571751212	3.74703744905015	3.17943993021481	2.93151351328174	4.80910754825846	3.42781549778358	2.33658033230494	All_amacrine	CALN1
5.98455325101518	6.50238104881899	3.26613022133064	7.36327503222231	6.31276593353869	2.52102571751212	3.74703744905015	3.17943993021481	2.93151351328174	4.80910754825846	3.42781549778358	2.33658033230494	All_amacrine	CALN1
1.56946677147348	0	0.491264454270909	1.10382700741839	0.868882624510364	0.321314467125038	0.781941290407992	0.223925844879844	0.316750907114368	1.0009090349145	0.35490543733848	0.544142382775547	All_amacrine	SPDYE9P
4.00787868293195	5.9417592352937	1.39105575271506	3.84108662026442	4.96153298719512	1.69831450916636	4.73188532167414	0.588537956943656	0.987022028108312	1.0009090349145	0.35490543733848	0.744310314098104	All_amacrine	ELN
4.00787868293195	5.9417592352937	1.39105575271506	3.84108662026442	4.96153298719512	1.69831450916636	4.73188532167414	0.588537956943656	0.987022028108312	1.0009090349145	0.35490543733848	0.744310314098104	All_amacrine	ELN
2.3033131467874	1.62531584019457	0.935664747958891	2.07651590447042	2.47102185255434	1.32008642805399	2.24123699722735	1.59210457395265	1.78877902372845	1.0009090349145	1.5618453217573	1.53851487769358	All_amacrine	LAT2
5.16056189273962	4.58111419883377	3.0357567592799	4.76567720817657	4.96153298719512	4.66947513471921	4.48880304127197	4.40250959406709	3.61988576945378	6.17171727150729	3.66833174279034	3.82434816538714	All_amacrine	CLIP2
1.56946677147348	0	0.773940306931314	0.545668184691205	0	0	1.12252056535744	1.00535986689631	0.576323504087656	0	0.877120129156482	0.254481143498885	All_amacrine	FKBP6
5.96952886508868	3.75601790417665	4.17299999207216	5.38139128732628	4.90297447391707	5.53615416548692	4.42434593808652	4.02499068447768	3.9298190333348	4.39404842459456	4.39786634408002	3.47919332307102	All_amacrine	CASTOR2
1.20912058379233	0	1.08107366507783	0.298480164869613	1.16309412184179	0.806039685686975	1.12252056535744	1.32835754975684	0.987022028108312	0	0.877120129156482	2.25875796518847	All_amacrine	CCL26
6.02870982541885	5.01241021272447	5.74241283326597	6.302291881953	5.91862117210904	7.08176028024291	3.74703744905015	5.60044173802507	6.00223542118256	6.17171727150729	6.01944619967569	5.17813547829517	All_amacrine	MDH2
4.76761946613963	3.75601790417665	3.85686008077186	4.2248356285853	4.22992088339851	4.14684954135825	4.48459434871308	4.1933347930263	4.24207893840598	4.75663772567088	4.00546238333423	4.10872389271742	All_amacrine	STYXL1
2.3033131467874	0	3.23538765903998	2.07651590447042	3.07659863682715	1.45747826003688	3.27779434384955	3.12494655114027	2.6219860366645	2.32338227594394	2.52138492620594	3.14746068983508	All_amacrine	SPDYE16
3.34819934226005	2.37021840311429	0.935664747958891	1.50527358125176	2.23821076980968	2.58240399473084	2.78373988786092	0.223925844879844	0.316750907114368	2.00136333767007	0.877120129156482	0.544142382775547	All_amacrine	CD36
7.10957488271047	5.01241021272447	3.1223166484523	5.45882815241884	5.89877916938573	7.10808715319079	6.74525551606922	3.06831377849899	2.14968627824737	5.97906858962226	4.59388230788764	2.30876457269091	All_amacrine	GNAI1
12.039082527438	9.91336038571128	10.5761510948139	10.7935771497598	10.4139547796079	11.4774681067584	11.3370672158864	10.1019050980688	10.2839916552689	10.4069576210536	10.0168144164393	9.69216784053614	All_amacrine	MAGI2
1.20912058379233	0	0.139363514004844	0.298480164869613	1.16309412184179	0.321314467125038	0.667787858141223	0	0.316750907114368	1.58617442003429	0	0.132844395348849	All_amacrine	GNAT3
3.75100122228624	5.89197115951246	4.34124759240558	3.74543082488117	5.995367863986	4.1869222365182	5.59746663735894	6.39427651301612	8.03472072106053	6.85978283423792	9.08973757755202	1.80060922816855	All_amacrine	SEMA3E
7.10957488271047	5.01241021272447	3.1223166484523	5.45882815241884	5.89877916938573	7.10808715319079	6.74525551606922	3.06831377849899	2.14968627824737	5.97906858962226	4.59388230788764	2.30876457269091	All_amacrine	GNAI1
1.20912058379233	0	0.139363514004844	0.298480164869613	1.16309412184179	0.321314467125038	0.667787858141223	0	0.316750907114368	1.58617442003429	0	0.132844395348849	All_amacrine	GNAT3
3.34819934226005	2.37021840311429	0.935664747958891	1.50527358125176	2.23821076980968	2.58240399473084	2.78373988786092	0.223925844879844	0.316750907114368	2.00136333767007	0.877120129156482	0.544142382775547	All_amacrine	CD36
10.401226883224	8.7288547954782	8.06846730217187	8.78740863055829	9.96091236107022	6.89480048162493	9.24982105718385	8.74820395592863	8.01568524983101	7.66001998828828	7.71545628164466	9.03784786806033	All_amacrine	SEMA3A
10.401226883224	8.7288547954782	8.06846730217187	8.78740863055829	9.96091236107022	6.89480048162493	9.24982105718385	8.74820395592863	8.01568524983101	7.66001998828828	7.71545628164466	9.03784786806033	All_amacrine	SEMA3A
10.401226883224	8.7288547954782	8.06846730217187	8.78740863055829	9.96091236107022	6.89480048162493	9.24982105718385	8.74820395592863	8.01568524983101	7.66001998828828	7.71545628164466	9.03784786806033	All_amacrine	SEMA3A
10.401226883224	8.7288547954782	8.06846730217187	8.78740863055829	9.96091236107022	6.89480048162493	9.24982105718385	8.74820395592863	8.01568524983101	7.66001998828828	7.71545628164466	9.03784786806033	All_amacrine	SEMA3A
10.401226883224	8.7288547954782	8.06846730217187	8.78740863055829	9.96091236107022	6.89480048162493	9.24982105718385	8.74820395592863	8.01568524983101	7.66001998828828	7.71545628164466	9.03784786806033	All_amacrine	SEMA3A
10.401226883224	8.7288547954782	8.06846730217187	8.78740863055829	9.96091236107022	6.89480048162493	9.24982105718385	8.74820395592863	8.01568524983101	7.66001998828828	7.71545628164466	9.03784786806033	All_amacrine	SEMA3A
3.75100122228624	5.89197115951246	4.34124759240558	3.74543082488117	5.995367863986	4.1869222365182	5.59746663735894	6.39427651301612	8.03472072106053	6.85978283423792	9.08973757755202	1.80060922816855	All_amacrine	SEMA3E
5.16056189273962	5.89197115951246	4.66914016877548	5.29956105840029	4.86257185302134	5.19668523716477	5.93324668272553	5.22635044071223	5.5965122002628	5.97906858962226	5.43939262964033	4.464344858279	All_amacrine	CLDN12
10.3557284729044	7.13649387334808	5.5652475001884	7.67698269043852	9.01284434203435	9.53609219073634	7.77343607183595	6.53936410066631	6.47007278018924	8.0678999104164	6.35546576798137	6.96706842998209	All_amacrine	CDK14
1.20912058379233	0	0.139363514004844	1.50527358125176	1.16309412184179	0.806039685686975	1.56662875845223	0	0.316750907114368	1.58617442003429	0	0.283352847003929	All_amacrine	SAMD9
1.20912058379233	0	0.139363514004844	1.50527358125176	1.16309412184179	0.806039685686975	1.56662875845223	0	0.316750907114368	1.58617442003429	0	0.283352847003929	All_amacrine	SAMD9
1.56946677147348	0	0.139363514004844	4.55612993649173	0	0	0.177353762681166	0	0	1.0009090349145	0.35490543733848	0.225019830097294	All_amacrine	TAC1
6.88778131040479	6.50238104881899	6.31469275339805	6.29808393934742	6.14604314968385	7.21611839922146	6.56764597806932	7.23140979849113	7.14653614472815	6.49365041189921	7.58741451341923	5.93912468074558	All_amacrine	SMURF1
4.45887189607478	2.85903346681021	3.28125928065365	4.57015712755919	4.29208806183865	5.291628313693	2.68448763131139	4.01003347109537	4.43455331867147	4.70218735412801	3.5701190139187	3.68253344189474	All_amacrine	BUD31
5.55209521137765	4.58111419883377	4.91204036336548	5.92506212278807	5.47177324746098	5.91584329455205	4.10053750240572	5.36211424036396	5.35826060389154	5.39409167304054	5.14179715768133	5.34319775390307	All_amacrine	PDAP1
5.55209521137765	4.81281962363851	4.87262810128582	4.74108885931588	5.05413948187165	4.71129186641463	5.27079980331377	5.08363219890755	5.22254598701554	4.46116655218358	4.73654865830616	5.19817361803374	All_amacrine	TRIM4
4.58252085524714	3.96307444625497	2.92452571401963	3.53269269315037	4.40892063416108	2.85533418381457	4.33366311444752	4.02499068447768	3.6484137093613	3.46108398359323	3.69963772626983	3.45084070273585	All_amacrine	PILRA
4.58252085524714	3.96307444625497	2.92452571401963	3.53269269315037	4.40892063416108	2.85533418381457	4.33366311444752	4.02499068447768	3.6484137093613	3.46108398359323	3.69963772626983	3.45084070273585	All_amacrine	PILRA
2.48333424129176	2.37021840311429	0.266442558268934	2.65225859073185	2.76207989698829	3.80450372626653	1.65916146229024	2.59388458138866	2.73270639122175	3.58662862743698	2.37393387635601	0.393386870583939	All_amacrine	NYAP1
4.22585714326673	0	2.80399697598979	4.17062703203439	3.91132866003623	4.33693104636043	1.62897189166225	3.00936673958403	2.37124656789477	5.39409167304054	2.52138492620594	2.0561833676341	All_amacrine	ACTL6B
4.69640375669389	3.22348246709684	2.08590414722364	6.32728500816478	5.22322591068272	5.81716261675004	2.9996786519912	3.85125821398573	2.30110692991029	6.30557525359438	1.9218238101071	2.27322330908635	All_amacrine	ACHE
4.69640375669389	3.22348246709684	2.08590414722364	6.32728500816478	5.22322591068272	5.81716261675004	2.9996786519912	3.85125821398573	2.30110692991029	6.30557525359438	1.9218238101071	2.27322330908635	All_amacrine	ACHE
6.09942739331286	2.37021840311429	1.08107366507783	6.63814401297914	6.24365834572851	6.2777395547388	1.16522009711291	1.22851636054922	0.987022028108312	3.90858699773404	0.639513267962325	0.544142382775547	All_amacrine	VGF
3.94781884159211	4.58111419883377	5.14076439081837	4.31088874265038	4.5169965582671	4.1869222365182	3.82899602989349	4.35595035843771	3.97556973836747	3.32356394555814	4.12558525971156	5.33287720827068	All_amacrine	IFT22
2.64336364538665	2.37021840311429	1.59854706759183	2.5427064138834	3.14557233440005	1.32008642805399	2.20076013792295	1.88225872071155	1.44289384398071	2.32338227594394	1.41868138518626	1.45215248952177	All_amacrine	COL26A1
5.59188281123488	3.22348246709684	4.02806359247216	4.37621664895365	4.9992918572428	4.14684954135825	3.20803220212745	3.94860394451089	3.14677171506328	3.90858699773404	3.5701190139187	3.34183667120464	All_amacrine	ORAI2
3.52302657377414	6.32613615710936	3.57933239057272	6.74092735557933	4.19780298568918	3.90402476376856	4.06151166498981	3.30729593600226	8.59604484701919	5.80913998422831	3.26992397604771	1.40037751710087	All_amacrine	RELN
2.3033131467874	1.62531584019457	0.491264454270909	0.756634238161959	3.14557233440005	0.998465440947174	0.725993330508567	1.88225872071155	2.6219860366645	0	2.58981897289868	0.567804964000427	All_amacrine	SLC26A4
4.32362344416845	5.41622969461645	3.61559504302502	5.6492561308537	4.29208806183865	3.72508168548953	3.35359870018605	4.65412960880507	3.78315929165257	3.70211748932045	3.04464688322845	3.44446372869968	All_amacrine	LAMB1
5.95434636548592	4.91606373046213	3.43798023856719	6.95383263491704	3.91132866003623	3.42347992982744	5.64349627519441	3.93282898497216	5.70912988543305	4.85973585831528	4.83851180551757	3.8607223380645	All_amacrine	LRRN3
6.83072601274725	6.46881255747073	6.23728854698706	7.25455399715294	7.03489849085593	6.82667900708982	6.1493850321291	6.59805404580263	6.88103608598678	6.41118706453128	7.2652696022052	6.27139488142448	All_amacrine	BMT2
2.09758268786671	7.04833548094111	2.64933781106083	2.70406519232144	4.32219511329993	2.75227208891778	8.12698962122855	2.63346102341729	2.56326723194186	1.58617442003429	2.20967880581005	0.956368873405262	All_amacrine	MDFIC
4.99237037268936	3.96307444625497	4.96453206893381	4.8827001341442	3.95040668126478	5.95117513842592	2.93945203463693	4.64447657609311	4.82033116917766	5.35932520005515	4.82437946850223	5.00477985429638	All_amacrine	SMIM30
1.56946677147348	0	0.591770773309612	0.298480164869613	0	0	0.177353762681166	0.588537956943656	0.576323504087656	0	0.877120129156482	0.100762393128357	All_amacrine	ASZ1
5.49027753765042	9.82325909499867	5.5149370438295	5.3163026351836	7.03034625813777	5.20646569280846	10.5460767349719	4.58516137542289	4.18480112041169	4.90864754664749	5.10719448285815	2.54167989155496	All_amacrine	FOXP2
3.34819934226005	5.61345004200667	2.30898531903715	3.84108662026442	5.9670641267533	2.08511520728235	5.04362935468585	2.81653111031595	2.14968627824737	4.85973585831528	2.20967880581005	3.60173914375393	All_amacrine	CAV2
2.64336364538665	4.81281962363851	2.96256360356849	3.69511439274303	2.84736746349345	3.7520444374465	5.33064248622253	2.12371493972179	2.06756662105909	0	2.29414269493482	0.591085694377881	All_amacrine	CFTR
2.64336364538665	4.81281962363851	2.96256360356849	3.69511439274303	2.84736746349345	3.7520444374465	5.33064248622253	2.12371493972179	2.06756662105909	0	2.29414269493482	0.591085694377881	All_amacrine	CFTR
2.64336364538665	4.81281962363851	2.96256360356849	3.69511439274303	2.84736746349345	3.7520444374465	5.33064248622253	2.12371493972179	2.06756662105909	0	2.29414269493482	0.591085694377881	All_amacrine	CFTR
2.64336364538665	4.81281962363851	2.96256360356849	3.69511439274303	2.84736746349345	3.7520444374465	5.33064248622253	2.12371493972179	2.06756662105909	0	2.29414269493482	0.591085694377881	All_amacrine	CFTR
2.09758268786671	7.04833548094111	2.64933781106083	2.70406519232144	4.32219511329993	2.75227208891778	8.12698962122855	2.63346102341729	2.56326723194186	1.58617442003429	2.20967880581005	0.956368873405262	All_amacrine	MDFIC
7.77769880016219	1.62531584019457	3.79495894090383	8.04158554634888	7.44033611360396	4.35463119702432	3.03464359865991	5.92141523017311	8.069419470368	6.85978283423792	3.81848067324874	1.56226918234336	All_amacrine	KCND2
7.77769880016219	1.62531584019457	3.79495894090383	8.04158554634888	7.44033611360396	4.35463119702432	3.03464359865991	5.92141523017311	8.069419470368	6.85978283423792	3.81848067324874	1.56226918234336	All_amacrine	KCND2
1.20912058379233	0	0.685728957127619	0.545668184691205	0.498888021746857	0.321314467125038	0.0914004793612331	3.35542579474804	0.576323504087656	1.0009090349145	0	0.164228464643684	All_amacrine	FEZF1
2.64336364538665	2.85903346681021	2.84530221500515	3.81776066772823	3.14557233440005	4.71129186641463	2.57789937784217	2.9479082037024	3.43574777849619	1.58617442003429	2.65515333788668	3.5402726708051	All_amacrine	LRRC4
3.14922682113267	0	0.266442558268934	1.61759616518064	2.35930738328938	0	0.9378375562333	1.00535986689631	0.316750907114368	2.80891291712349	0.877120129156482	0.067950708702367	All_amacrine	SMKR1
6.24378518986396	6.53518619938102	6.75349378609407	6.27257523763272	6.42800056490659	5.55158350281188	6.53850551177443	6.45628222690696	6.32297720035034	6.06787957786727	6.41797451965839	6.92474497043248	All_amacrine	KLHDC10
1.56946677147348	1.62531584019457	0.773940306931314	0	0.498888021746857	0.321314467125038	2.6990914688846	0.223925844879844	0	0	0	0.283352847003929	All_amacrine	CPA2
1.56946677147348	1.62531584019457	0.773940306931314	0	0.498888021746857	0.321314467125038	2.6990914688846	0.223925844879844	0	0	0	0.283352847003929	All_amacrine	CPA2
3.25214058419387	5.10272327982445	3.92587337459264	4.36015990204871	4.68859650859445	3.38953940500494	5.56793403876259	5.38548242806061	4.08397516471687	3.58662862743698	4.03030043886675	5.05273306870726	All_amacrine	MEST
8.25134169999835	9.53373742030652	8.63498752855747	8.31374654486493	8.42927756020364	8.35008547403136	9.42613317950943	8.36895230498705	8.11867746127935	9.00743851284006	8.35821933820977	8.47072667497802	All_amacrine	MKLN1
6.67272844059996	7.46064548113725	7.43214526611323	6.50938650198783	7.34457524906209	6.08973142872249	6.90416492119689	7.253803511271	7.0482629563212	5.78314418595697	6.94437786523909	8.50589018048617	All_amacrine	PODXL
4.90030005823181	5.78692358196856	6.18193490061153	5.52513652443939	4.5169965582671	3.38953940500494	6.16261734349633	7.67123741230599	4.04158537983903	3.17154066773007	3.3510286565325	3.89386357721213	All_amacrine	PLXNA4
6.25621967443162	3.22348246709684	4.22086552664659	5.94134242999899	5.44465936607193	7.4787458767753	3.28749058883813	5.25834684620677	5.43395571770299	5.83467564538104	5.15314937784563	4.37495722704483	All_amacrine	AKR1B1
3.43825955664156	4.44962540499017	3.0357567592799	3.17707014942996	3.5535107707168	2.75227208891778	3.43437287039277	3.12494655114027	3.36874728915593	3.46108398359323	3.18398677425255	3.0583948599615	All_amacrine	TMEM140
3.60308820958174	2.37021840311429	2.21756795908059	3.5888896869014	3.14557233440005	2.80472324918379	3.34433813376247	3.20593369509907	2.30110692991029	2.00136333767007	2.94366670808413	2.67838431373501	All_amacrine	WDR91
7.88968036766224	6.32613615710936	4.10660408580484	7.92089189337202	8.30098089839421	10.0123472703372	7.31361997632717	3.53333456890739	4.01991408255951	3.00159043541185	4.57712325556906	2.2069556010632	All_amacrine	PTN
7.88968036766224	6.32613615710936	4.10660408580484	7.92089189337202	8.30098089839421	10.0123472703372	7.31361997632717	3.53333456890739	4.01991408255951	3.00159043541185	4.57712325556906	2.2069556010632	All_amacrine	PTN
7.88968036766224	6.32613615710936	4.10660408580484	7.92089189337202	8.30098089839421	10.0123472703372	7.31361997632717	3.53333456890739	4.01991408255951	3.00159043541185	4.57712325556906	2.2069556010632	All_amacrine	PTN
7.88968036766224	6.32613615710936	4.10660408580484	7.92089189337202	8.30098089839421	10.0123472703372	7.31361997632717	3.53333456890739	4.01991408255951	3.00159043541185	4.57712325556906	2.2069556010632	All_amacrine	PTN
7.88968036766224	6.32613615710936	4.10660408580484	7.92089189337202	8.30098089839421	10.0123472703372	7.31361997632717	3.53333456890739	4.01991408255951	3.00159043541185	4.57712325556906	2.2069556010632	All_amacrine	PTN
2.91835440755572	2.85903346681021	2.82479741472233	2.75407574855234	2.92789328883176	2.75227208891778	3.9128261620402	3.35542579474804	3.14677171506328	2.32338227594394	3.46472877870973	4.17570327154457	All_amacrine	SVOPL
4.83548450741521	4.30493975647058	4.16486569890298	4.57015712755919	4.40892063416108	3.38953940500494	4.06715183505362	4.13937362212092	4.18480112041169	4.52530047943481	3.76028257460109	4.09860636140466	All_amacrine	SLC37A3
9.13912587500578	6.77379913868343	6.66686640279397	8.44988983499639	8.21333149817607	8.59498968098458	6.8528434335123	8.50519262017858	6.68842232531412	8.27793604347026	7.5166679634205	2.68380858038275	All_amacrine	TMEM178B
9.13912587500578	6.77379913868343	6.66686640279397	8.44988983499639	8.21333149817607	8.59498968098458	6.8528434335123	8.50519262017858	6.68842232531412	8.27793604347026	7.5166679634205	2.68380858038275	All_amacrine	TMEM178B
9.13912587500578	6.77379913868343	6.66686640279397	8.44988983499639	8.21333149817607	8.59498968098458	6.8528434335123	8.50519262017858	6.68842232531412	8.27793604347026	7.5166679634205	2.68380858038275	All_amacrine	TMEM178B
5.87594054808448	5.73138486927727	5.41216589069211	5.92506212278807	5.67208580897728	5.79788428616652	5.63592593268998	5.6639303233599	5.85089097075879	5.97906858962226	5.88292579922702	5.30146505867201	All_amacrine	SSBP1
9.13912587500578	6.77379913868343	6.66686640279397	8.44988983499639	8.21333149817607	8.59498968098458	6.8528434335123	8.50519262017858	6.68842232531412	8.27793604347026	7.5166679634205	2.68380858038275	All_amacrine	TMEM178B
6.20582547497117	5.89197115951246	5.73693624911647	5.48127127773939	5.84794636262016	5.0523041322259	5.99816301261246	5.74746559405269	5.48229903391807	5.55636770276163	5.563697844088	5.9990959138223	All_amacrine	AGK
5.87594054808448	5.73138486927727	5.41216589069211	5.92506212278807	5.67208580897728	5.79788428616652	5.63592593268998	5.6639303233599	5.85089097075879	5.97906858962226	5.88292579922702	5.30146505867201	All_amacrine	SSBP1
1.20912058379233	1.62531584019457	1.54940433085593	1.72180189640245	1.79856640727281	1.69831450916636	2.39266200361748	1.59210457395265	2.06756662105909	2.00136333767007	2.11996069466972	1.3737761566798	All_amacrine	TAS2R4
1.85755639789477	0	0.491264454270909	0.545668184691205	0.868882624510364	0.806039685686975	1.07851860702787	0.741255079527832	0.796238109138939	1.0009090349145	0.35490543733848	0.723392483058789	All_amacrine	KEL
1.85755639789477	0	0.491264454270909	0.545668184691205	0.868882624510364	0.806039685686975	1.07851860702787	0.741255079527832	0.796238109138939	1.0009090349145	0.35490543733848	0.723392483058789	All_amacrine	KEL
4.32362344416845	4.91606373046213	3.1880094799352	4.152095215409	4.02552376260869	3.58214789440269	5.01764921004238	3.30729593600226	3.4997742890936	4.6456010312343	3.38993288531477	3.75647023681967	All_amacrine	GSTK1
1.20912058379233	1.62531584019457	0.773940306931314	0	0	0.321314467125038	1.9057221857354	0.417719921832096	0	0	0.639513267962325	0.68062435516265	All_amacrine	OR2A7
1.20912058379233	1.62531584019457	0.773940306931314	0	0	0.321314467125038	1.9057221857354	0.417719921832096	0	0	0.639513267962325	0.68062435516265	All_amacrine	OR2A7
12.6097681441506	5.61345004200667	6.87065365759906	10.5690456248416	10.6331970887972	10.5705784524506	6.38664785857638	10.3003260693836	10.5692007394232	10.3757687840144	6.16112469020417	4.27427989311585	All_amacrine	CNTNAP2
3.14922682113267	3.75601790417665	1.94100652705006	3.17707014942996	3.21139838709899	3.38953940500494	2.31893528175882	2.51131777564894	2.37124656789477	4.52530047943481	2.37393387635601	2.44915621380088	All_amacrine	AC073111.4
2.78740109862329	0	0	0.545668184691205	0	0	0.477598020369757	0	0.796238109138939	0	1.25972971300744	0.194944322167988	All_amacrine	AOC1
2.78740109862329	0	0	0.545668184691205	0	0	0.477598020369757	0	0.796238109138939	0	1.25972971300744	0.194944322167988	All_amacrine	AOC1
6.21859001149698	2.85903346681021	2.47608582895778	4.65157142379112	4.38058746548976	4.14684954135825	2.0030912002955	5.90937449562067	6.13416552338821	4.70218735412801	5.62205190932585	1.27660773033816	All_amacrine	KCNH2
6.21859001149698	2.85903346681021	2.47608582895778	4.65157142379112	4.38058746548976	4.14684954135825	2.0030912002955	5.90937449562067	6.13416552338821	4.70218735412801	5.62205190932585	1.27660773033816	All_amacrine	KCNH2
6.21859001149698	2.85903346681021	2.47608582895778	4.65157142379112	4.38058746548976	4.14684954135825	2.0030912002955	5.90937449562067	6.13416552338821	4.70218735412801	5.62205190932585	1.27660773033816	All_amacrine	KCNH2
6.21859001149698	2.85903346681021	2.47608582895778	4.65157142379112	4.38058746548976	4.14684954135825	2.0030912002955	5.90937449562067	6.13416552338821	4.70218735412801	5.62205190932585	1.27660773033816	All_amacrine	KCNH2
1.20912058379233	4.91606373046213	0.685728957127619	0.545668184691205	2.57470401433008	0.321314467125038	4.27638488138312	0.417719921832096	0.987022028108312	1.0009090349145	0.639513267962325	0.283352847003929	All_amacrine	WDR86
6.4847463540129	5.26797564069703	4.15668528227562	6.33962105738865	5.23909371056679	4.71129186641463	6.17049886374984	4.82623830784212	4.20414750109761	7.57923681571386	4.99810948301096	3.47919332307102	All_amacrine	PRKAG2
6.4847463540129	5.26797564069703	4.15668528227562	6.33962105738865	5.23909371056679	4.71129186641463	6.17049886374984	4.82623830784212	4.20414750109761	7.57923681571386	4.99810948301096	3.47919332307102	All_amacrine	PRKAG2
6.4847463540129	5.26797564069703	4.15668528227562	6.33962105738865	5.23909371056679	4.71129186641463	6.17049886374984	4.82623830784212	4.20414750109761	7.57923681571386	4.99810948301096	3.47919332307102	All_amacrine	PRKAG2
10.3094942731246	6.53518619938102	5.01518075243641	9.0350575649057	8.79935084754434	8.52343682332818	8.76667324252518	6.34744644477441	3.90638785492243	10.2076092088288	5.555165478425	3.40231182085237	All_amacrine	DPP6
5.26269808982471	5.01241021272447	2.71765991836599	5.89193976842797	5.17454768927147	5.89784750302165	6.08412370314066	4.44761310851676	3.85835198034965	7.16167613236417	2.89039616191517	2.83284667293135	All_amacrine	INSIG1
7.06078920242515	6.77379913868343	7.02579662815266	6.72534231839509	7.04396008969708	7.92620026783965	6.90495250895914	6.92549493313614	6.75224309392317	6.68830038999107	6.86375668095963	7.08936394022656	All_amacrine	RBM33
7.33731784669057	6.71774288684578	6.5899722837704	6.86274592440248	6.72137759543184	5.99133090389677	7.15846910956545	6.17713304191368	6.29618319273562	7.43643522585923	6.16112469020417	6.34684777908517	All_amacrine	ESYT2
5.46906867130055	4.58111419883377	6.15549478778	8.84334686614819	9.30152828103411	4.89185033597743	4.98822282531116	7.62289960396966	9.07922780201876	5.2112217715819	8.52260429904515	3.54325979848606	All_amacrine	CSMD1
3.75100122228624	4.58111419883377	4.03700446362924	3.53269269315037	3.39257172714941	4.91589410215653	3.54359946331227	3.40200169198728	3.43574777849619	5.1716920437198	3.81848067324874	3.46666089758657	All_amacrine	CLN8
5.46906867130055	4.58111419883377	6.15549478778	8.84334686614819	9.30152828103411	4.89185033597743	4.98822282531116	7.62289960396966	9.07922780201876	5.2112217715819	8.52260429904515	3.54325979848606	All_amacrine	CSMD1
5.46906867130055	4.58111419883377	6.15549478778	8.84334686614819	9.30152828103411	4.89185033597743	4.98822282531116	7.62289960396966	9.07922780201876	5.2112217715819	8.52260429904515	3.54325979848606	All_amacrine	CSMD1
5.46906867130055	4.58111419883377	6.15549478778	8.84334686614819	9.30152828103411	4.89185033597743	4.98822282531116	7.62289960396966	9.07922780201876	5.2112217715819	8.52260429904515	3.54325979848606	All_amacrine	CSMD1
6.29289274468225	0	0.139363514004844	2.36100083761389	2.92789328883176	2.52102571751212	0.335272445741982	0.223925844879844	0.316750907114368	0	0.639513267962325	0.254481143498885	All_amacrine	DEFB1
6.29289274468225	0	0.139363514004844	2.36100083761389	2.92789328883176	2.52102571751212	0.335272445741982	0.223925844879844	0.316750907114368	0	0.639513267962325	0.254481143498885	All_amacrine	DEFB1
6.21859001149698	5.67362221064615	5.69235865339521	7.38922166420015	6.15443480994996	6.21613902980214	4.96424178368845	5.44229870336637	4.98596911374033	7.63116494396148	4.43554389896629	4.70875028188969	All_amacrine	FDFT1
6.05741414430825	5.41622969461645	4.40479402850376	6.82814385344559	5.3601192571319	6.47674395433023	4.8012107439606	5.32633655410963	5.08321313733077	6.84729175389484	4.35917835108141	4.15437187819203	All_amacrine	CTSB
5.33481849951667	0	1.94100652705006	4.09502719206317	3.27435158848506	6.46456953226551	2.24123699722735	1.59210457395265	2.06756662105909	7.98480389282668	2.44954236641049	1.84001051085372	All_amacrine	DLC1
6.67272844059996	6.71774288684578	7.1318405581661	7.47745798490381	7.18580099643293	7.06841446544476	7.21798907900981	7.50115726331758	7.52673547852587	7.56405031126676	7.4560873872872	7.13016578443984	All_amacrine	TUSC3
3.52302657377414	5.26797564069703	3.86692355814204	7.91128167696473	9.00822187330205	1.45747826003688	6.83477141064037	3.35542579474804	1.98048899851973	9.56405751904699	2.89039616191517	1.80060922816855	All_amacrine	SGCZ
1.85755639789477	2.37021840311429	2.36686282805439	1.72180189640245	2.10601044030928	1.69831450916636	1.53441693290914	1.00535986689631	1.30634046014801	3.32356394555814	1.08107165901969	1.61999815219247	All_amacrine	PDGFRL
9.73549908045128	8.61837901135624	9.56623194516416	7.89744078725471	9.61370986787559	6.93359228072882	8.51654876054357	8.9687477790506	7.56277755899062	9.63662626286041	7.37356935277756	8.74024340304516	All_amacrine	PSD3
6.02870982541885	5.48500930411284	5.81697904525134	5.58853071636226	5.17454768927147	7.40208884673167	2.62454751423569	2.12371493972179	0.796238109138939	4.32365477178726	1.25972971300744	1.60863568083756	All_amacrine	CSGALNACT1
5.66831013105264	6.16778536654068	1.39105575271506	4.07549160059674	3.14557233440005	7.34124407273668	2.09430210516043	1.22851636054922	0	3.17154066773007	0.35490543733848	0.544142382775547	All_amacrine	LPL
1.20912058379233	0	0.139363514004844	0.545668184691205	0	0	0.177353762681166	0	0.796238109138939	0	0	0.100762393128357	All_amacrine	SLC18A1
1.20912058379233	0	0.139363514004844	0.545668184691205	0	0	0.177353762681166	0	0.796238109138939	0	0	0.100762393128357	All_amacrine	SLC18A1
3.0384039673842	1.62531584019457	2.15323752663003	1.91003319930827	3.27435158848506	1.16821983502682	0.335272445741982	2.12371493972179	1.98048899851973	2.00136333767007	2.29414269493482	0.744310314098104	All_amacrine	FGF17
2.64336364538665	1.62531584019457	1.6460708434749	1.50527358125176	1.96046266663443	2.58240399473084	0.543819885000878	2.85051389555441	2.50205675489996	2.58647724085767	1.41868138518626	1.47735946415686	All_amacrine	REEP4
3.0384039673842	3.22348246709684	2.21756795908059	3.64297947613902	3.21139838709899	3.48905556478085	3.02308251751262	3.12494655114027	3.43574777849619	4.17164158682134	3.42781549778358	2.27322330908635	All_amacrine	RHOBTB2
1.20912058379233	0	0.591770773309612	3.72049195654033	1.96046266663443	4.64090839331698	0.335272445741982	1.50943285666184	1.78877902372845	4.17164158682134	0.639513267962325	0.785257518629	All_amacrine	STC1
1.20912058379233	0	0.591770773309612	3.72049195654033	1.96046266663443	4.64090839331698	0.335272445741982	1.50943285666184	1.78877902372845	4.17164158682134	0.639513267962325	0.785257518629	All_amacrine	STC1
1.56946677147348	2.37021840311429	1.21315944486129	1.72180189640245	2.57470401433008	3.04169592791583	2.86369572179837	1.50943285666184	1.68243896679309	5.13104861762127	0	1.63127183310328	All_amacrine	ADAM28
3.0384039673842	4.144109675684	1.97861794142578	3.74543082488117	2.67143184550118	3.08475369351397	1.9057221857354	2.06703283700596	2.43813373542273	8.94432831097134	2.44954236641049	2.55949330555533	All_amacrine	NEFM
1.85755639789477	7.40848137146337	3.36884598967083	2.65225859073185	3.39257172714941	2.16753720375108	6.27532688014373	4.77407309055793	5.15456097285203	6.28719642950799	6.00698683535897	1.60863568083756	All_amacrine	DOCK5
7.19601974338231	7.02542765856663	6.65093862024899	7.27824584686781	7.00272702971958	7.44609548412438	7.18982916689864	7.30984022688919	6.7357199582815	8.08927366087762	6.78931699260179	6.41161962414596	All_amacrine	BNIP3L
5.13385663621557	4.44962540499017	4.44565471824789	5.22172257742132	4.88291459308433	5.1159587789731	4.18077040373282	4.32001756223136	4.04158537983903	5.24969721129842	4.35917835108141	4.19482549723438	All_amacrine	CCDC25
2.09758268786671	0	1.01020039823166	1.38346203083872	1.61617877619827	0.321314467125038	1.16522009711291	1.00535986689631	0.576323504087656	1.0009090349145	1.08107165901969	1.72895652807561	All_amacrine	ESCO2
4.90030005823181	5.89197115951246	6.36703805701054	5.24813812562876	5.41702613258838	4.72496569863098	4.88023004116689	5.37967577040813	5.26921718226094	5.08922691552382	5.36323599920051	5.18771216775374	All_amacrine	ELP3
2.78740109862329	5.73138486927727	3.20397570986265	3.02241962854092	3.21139838709899	3.16719576695129	3.74703744905015	3.37890169195879	3.18622122549503	3.00159043541185	4.10234752436536	3.50393622726123	All_amacrine	ZNF395
7.06786040432084	7.46064548113725	7.76708538319626	7.16957964168289	7.30366298575725	6.73505030368002	7.83877925190964	7.28675552203848	7.77656046424412	6.95599915971532	7.47430389289785	7.72243803265946	All_amacrine	HMBOX1
5.61137255267982	5.73138486927727	6.32202670356228	5.7817350005805	5.89877916938573	4.96281189791093	5.71888457714266	6.14326188050159	6.1189563293224	6.17171727150729	5.8897282339439	6.8564368168024	All_amacrine	INTS9
6.07155493985374	6.20903208055331	7.04032022560493	5.84078522855661	6.14604314968385	5.34573283627648	5.65664953379629	5.85181620091067	5.95733574605951	6.15153903425177	6.16112469020417	6.33698380677042	All_amacrine	KIF13B
3.67893949300204	2.85903346681021	2.90512394841648	5.36539234932343	3.44823691533959	4.42333697329005	0.9378375562333	2.7817285084741	1.56763246451704	1.0009090349145	4.8101073234282	0.744310314098104	All_amacrine	DUSP4
6.09942739331286	5.10272327982445	6.55927091617341	9.10055176977728	8.88252478792823	10.0522145725008	6.18224099532225	9.72493272138387	9.3939248377023	10.0074402797237	9.86025507178308	3.56399828715324	All_amacrine	UNC5D
10.1906275924437	9.66180949369799	11.2571721515832	10.1435914037765	9.57750426135304	11.7905334230846	9.46817166073625	11.4625081985162	10.8143251511289	11.0692510117775	9.55635109161853	10.174148555166	All_amacrine	NRG1
6.09942739331286	5.10272327982445	6.55927091617341	9.10055176977728	8.88252478792823	10.0522145725008	6.18224099532225	9.72493272138387	9.3939248377023	10.0074402797237	9.86025507178308	3.56399828715324	All_amacrine	UNC5D
6.09942739331286	5.10272327982445	6.55927091617341	9.10055176977728	8.88252478792823	10.0522145725008	6.18224099532225	9.72493272138387	9.3939248377023	10.0074402797237	9.86025507178308	3.56399828715324	All_amacrine	UNC5D
3.8851496700473	3.22348246709684	2.27915189981329	2.65225859073185	3.74348466813239	1.16821983502682	6.91905605761439	2.42373719908372	1.15549779968263	1.0009090349145	1.81151861259757	0.882812499722058	All_amacrine	ADGRA2
1.20912058379233	0	0.773940306931314	0.940649755742546	0	1.16821983502682	2.92709901877671	1.12124855815426	1.15549779968263	1.58617442003429	1.5618453217573	0.974186564713502	All_amacrine	IDO1
1.20912058379233	1.62531584019457	0.491264454270909	1.50527358125176	2.92789328883176	0	0.725993330508567	0.741255079527832	0.576323504087656	1.58617442003429	0.35490543733848	1.50213357121807	All_amacrine	NKX6-3
1.85755639789477	3.22348246709684	0.935664747958891	1.10382700741839	2.23821076980968	1.32008642805399	1.68873221860197	2.51131777564894	0.576323504087656	1.0009090349145	0.877120129156482	1.38713814769512	All_amacrine	PLAT
1.20912058379233	0	0.591770773309612	4.25987518444858	1.40735048112504	0.321314467125038	0.335272445741982	0.417719921832096	0.796238109138939	5.49363022977509	0.35490543733848	0.495620078150399	All_amacrine	CHRNA6
7.16338179975547	7.17863190363178	6.04238639802973	6.08014503491784	6.1793208379074	5.37204275015934	6.39899987506039	6.02176186439145	5.93435078391523	6.49365041189921	5.99441893176902	6.01209095756808	All_amacrine	SLC20A2
5.18678178774734	4.58111419883377	4.25957504038961	5.30795613110123	4.96153298719512	5.04141651643056	4.60580220268904	4.69210853788713	4.78222053770161	5.04615657471809	4.29912868158116	4.24338864170214	All_amacrine	SMIM19
1.56946677147348	0	0.857067482197156	4.92697479560468	1.96046266663443	0	0.9378375562333	0.741255079527832	0.576323504087656	6.02415736627597	0.639513267962325	0.658755257670143	All_amacrine	CHRNB3
1.20912058379233	0	0.591770773309612	4.25987518444858	1.40735048112504	0.321314467125038	0.335272445741982	0.417719921832096	0.796238109138939	5.49363022977509	0.35490543733848	0.495620078150399	All_amacrine	CHRNA6
3.43825955664156	2.37021840311429	3.17186457333385	2.5985221188495	2.47102185255434	2.80472324918379	2.68448763131139	2.81653111031595	2.97721135618507	3.17154066773007	2.02429104851281	3.15919090949622	All_amacrine	POMK
6.97311565120266	2.85903346681021	5.76141879886228	4.32750013434082	7.49422195660397	4.66947513471921	4.19629511051678	7.90950850435478	9.26916308521679	3.17154066773007	9.18889975091099	1.60863568083756	All_amacrine	ST18
6.97311565120266	2.85903346681021	5.76141879886228	4.32750013434082	7.49422195660397	4.66947513471921	4.19629511051678	7.90950850435478	9.26916308521679	3.17154066773007	9.18889975091099	1.60863568083756	All_amacrine	ST18
4.93164758025152	5.34400618848094	4.11507261439892	4.77781599713026	5.27031514047355	3.87978069049607	8.51860854383146	5.2520040832569	4.20414750109761	4.85973585831528	4.62682743844523	2.79825640642472	All_amacrine	PXDNL
4.93164758025152	5.34400618848094	4.11507261439892	4.77781599713026	5.27031514047355	3.87978069049607	8.51860854383146	5.2520040832569	4.20414750109761	4.85973585831528	4.62682743844523	2.79825640642472	All_amacrine	PXDNL
4.93164758025152	5.34400618848094	4.11507261439892	4.77781599713026	5.27031514047355	3.87978069049607	8.51860854383146	5.2520040832569	4.20414750109761	4.85973585831528	4.62682743844523	2.79825640642472	All_amacrine	PXDNL
4.93164758025152	5.34400618848094	4.11507261439892	4.77781599713026	5.27031514047355	3.87978069049607	8.51860854383146	5.2520040832569	4.20414750109761	4.85973585831528	4.62682743844523	2.79825640642472	All_amacrine	PXDNL
6.97311565120266	2.85903346681021	5.76141879886228	4.32750013434082	7.49422195660397	4.66947513471921	4.19629511051678	7.90950850435478	9.26916308521679	3.17154066773007	9.18889975091099	1.60863568083756	All_amacrine	ST18
7.42253294604573	7.13649387334808	6.58388405527785	7.29312239451692	7.35189078076428	7.16937806675269	7.0643152999855	7.08386971373416	7.30724475922811	7.3681287034148	7.39524322027775	7.01169449129643	All_amacrine	RB1CC1
5.98455325101518	6.08157617858647	6.07747631975521	5.97336204600524	6.05036206060779	6.10026176865669	5.5935637124184	6.12255078688032	5.99114082517486	5.88442976079967	6.05013183275368	6.06864399239678	All_amacrine	TCEA1
5.84334488092746	5.55065855939643	4.41168501652995	6.53464373736919	6.05036206060779	6.05225790854587	5.82921375929115	5.20680634228905	5.19380092800193	6.67422503189001	5.0836561828443	4.25436712259272	All_amacrine	NSMAF
5.05064024836241	5.73138486927727	4.87761391858211	8.11399003845967	6.46220212552807	5.76516997563977	8.00777477012213	7.12783329224908	8.31385745719475	8.22097992271613	9.42904999610475	2.66747421164052	All_amacrine	TOX
1.85755639789477	4.30493975647058	1.01020039823166	1.61759616518064	1.79856640727281	0.806039685686975	5.49657862586119	1.00535986689631	0.316750907114368	2.32338227594394	1.25972971300744	0.254481143498885	All_amacrine	TTPA
1.85755639789477	4.30493975647058	1.01020039823166	1.61759616518064	1.79856640727281	0.806039685686975	5.49657862586119	1.00535986689631	0.316750907114368	2.32338227594394	1.25972971300744	0.254481143498885	All_amacrine	TTPA
3.25214058419387	0	1.21315944486129	6.08503800762803	2.76207989698829	0.998465440947174	1.12252056535744	4.94108767134592	1.56763246451704	0	1.08107165901969	0.613996702548222	All_amacrine	BHLHE22
6.70936460118036	6.50238104881899	4.10660408580484	6.06536575322952	5.66034893801447	3.55177969477569	5.83748811233256	6.72025628906405	5.28747096061297	5.04615657471809	4.79569257645371	3.84869922542513	All_amacrine	CYP7B1
7.31371730551941	0	1.94100652705006	6.07030902202176	6.25930420448061	2.16753720375108	2.0030912002955	2.37786894086364	4.10471195825743	3.00159043541185	5.41130288676618	0.863822109081508	All_amacrine	SLCO5A1
5.31117669983546	4.91606373046213	5.89527384432481	5.59540559349078	5.68372796606148	5.59690547058485	4.85436820338819	5.49696196033972	5.55190598460295	5.85976717576699	5.41130288676618	5.55779874248684	All_amacrine	COPS5
2.09758268786671	1.62531584019457	2.62582534099301	2.36100083761389	4.568142651192	4.3721168172854	2.20076013792295	5.43111304269837	4.14531222246987	3.8090426741309	1.25972971300744	1.18777187510541	All_amacrine	C8orf34
3.34819934226005	6.77379913868343	3.73028230144871	3.02241962854092	4.82100507786097	3.12656353891256	9.03891124869515	3.33156156405211	2.83553176328491	3.46108398359323	3.38993288531477	1.51436289599259	All_amacrine	CPA6
3.52302657377414	6.12532461259889	4.10660408580484	4.20699146086605	4.61753743448205	3.7520444374465	8.92956935571467	3.09690803583025	3.26202449124134	2.32338227594394	2.65515333788668	1.53851487769358	All_amacrine	SULF1
7.31371730551941	0	1.94100652705006	6.07030902202176	6.25930420448061	2.16753720375108	2.0030912002955	2.37786894086364	4.10471195825743	3.00159043541185	5.41130288676618	0.863822109081508	All_amacrine	SLCO5A1
7.31371730551941	0	1.94100652705006	6.07030902202176	6.25930420448061	2.16753720375108	2.0030912002955	2.37786894086364	4.10471195825743	3.00159043541185	5.41130288676618	0.863822109081508	All_amacrine	SLCO5A1
3.52302657377414	6.12532461259889	4.10660408580484	4.20699146086605	4.61753743448205	3.7520444374465	8.92956935571467	3.09690803583025	3.26202449124134	2.32338227594394	2.65515333788668	1.53851487769358	All_amacrine	SULF1
7.31371730551941	0	1.94100652705006	6.07030902202176	6.25930420448061	2.16753720375108	2.0030912002955	2.37786894086364	4.10471195825743	3.00159043541185	5.41130288676618	0.863822109081508	All_amacrine	SLCO5A1
5.42569201275166	5.41622969461645	3.92587337459264	7.35114043799004	5.64851579944916	3.48905556478085	6.47627898360853	7.37695749945852	7.38982210006179	7.64566460539218	5.82021595151065	3.66618454734831	All_amacrine	ZFHX4
5.42569201275166	5.41622969461645	3.92587337459264	7.35114043799004	5.64851579944916	3.48905556478085	6.47627898360853	7.37695749945852	7.38982210006179	7.64566460539218	5.82021595151065	3.66618454734831	All_amacrine	ZFHX4
2.91835440755572	5.01241021272447	6.07747631975521	3.38180567387305	3.95040668126478	2.24550377884164	4.72119308830325	3.63432615071029	3.43574777849619	4.08917349040765	3.46472877870973	3.77945289204363	All_amacrine	CA3
3.81963410255012	4.91606373046213	5.83503359991346	3.56106480142477	4.09692251307592	3.20671490199473	4.67761365251742	3.86794550828469	3.80866145536302	4.24964941015818	3.31104617885481	4.37327961759416	All_amacrine	CA13
7.5390602769693	7.57549254273343	9.25870049922424	7.20597015021731	7.83165593272813	6.7717443804761	7.3447189356591	8.12960262038395	7.69515012945957	6.06787957786727	7.4810762154189	9.04761034276516	All_amacrine	ATP6V0D2
2.48333424129176	3.75601790417665	7.09699524061472	1.38346203083872	2.47102185255434	1.69831450916636	2.7973773881611	1.6702945586128	1.98048899851973	2.32338227594394	6.2162833599777	1.31905513462115	All_amacrine	CNBD1
5.10664770948627	6.08157617858647	9.59603104452455	3.76994590762002	3.91132866003623	3.12656353891256	3.23834424277301	3.33156156405211	2.6219860366645	3.70211748932045	3.26992397604771	2.74216707758513	All_amacrine	CNGB3
2.48333424129176	3.75601790417665	7.09699524061472	1.38346203083872	2.47102185255434	1.69831450916636	2.7973773881611	1.6702945586128	1.98048899851973	2.32338227594394	6.2162833599777	1.31905513462115	All_amacrine	CNBD1
8.67603331548233	1.62531584019457	5.50530534439749	4.93783436852123	5.40300846598712	7.70430308813094	1.50146943976573	4.85999585228002	1.30634046014801	2.58647724085767	1.25972971300744	1.52648942692537	All_amacrine	CALB1
8.67603331548233	1.62531584019457	5.50530534439749	4.93783436852123	5.40300846598712	7.70430308813094	1.50146943976573	4.85999585228002	1.30634046014801	2.58647724085767	1.25972971300744	1.52648942692537	All_amacrine	CALB1
8.67603331548233	1.62531584019457	5.50530534439749	4.93783436852123	5.40300846598712	7.70430308813094	1.50146943976573	4.85999585228002	1.30634046014801	2.58647724085767	1.25972971300744	1.52648942692537	All_amacrine	CALB1
3.25214058419387	3.22348246709684	1.44579262240242	2.36100083761389	1.79856640727281	2.31947201630038	2.31893528175882	0.223925844879844	0	1.58617442003429	1.81151861259757	0.132844395348849	All_amacrine	C8orf88
5.6306025077762	6.16778536654068	6.32385438053237	4.94861280869509	4.9992918572428	4.95122471687753	5.9409469094177	5.41417024025158	5.2130277960492	5.55636770276163	5.2408879057523	6.16536178366119	All_amacrine	TMEM67
2.3033131467874	4.30493975647058	4.31208063358393	3.90888355374779	3.78731153706341	2.80472324918379	3.53548482221012	3.69169302153677	3.83372064267795	3.32356394555814	3.60360499128092	3.99986398266655	All_amacrine	RAD54B
3.25214058419387	4.44962540499017	3.89669953823598	3.95237380517366	4.16495375334417	4.1869222365182	3.55166871763991	3.88444198978678	3.53075258235756	1.58617442003429	3.46472877870973	3.77691726926924	All_amacrine	C8orf37
8.44300641540761	7.79454765021888	8.26724079285364	8.22343784054486	7.99942213690693	8.28002746932477	6.8561050717438	8.35051699492909	8.3026830130654	7.21125859033229	8.14450362202972	9.20390335184591	All_amacrine	LAPTM4B
1.85755639789477	6.92997587514522	2.01527367896213	4.40780376735107	5.37455779490068	0.806039685686975	1.50146943976573	1.22851636054922	3.10621308556356	5.13104861762127	0.35490543733848	0.805303391540423	All_amacrine	ANGPT1
10.0142628514497	9.91647649627093	10.005724308903	10.8449609316106	10.5086354616387	9.11262874134525	9.61112346116107	10.9605212159318	10.0577622014923	10.2437991472262	10.0125358261734	11.2474324300475	All_amacrine	OXR1
10.0142628514497	9.91647649627093	10.005724308903	10.8449609316106	10.5086354616387	9.11262874134525	9.61112346116107	10.9605212159318	10.0577622014923	10.2437991472262	10.0125358261734	11.2474324300475	All_amacrine	OXR1
1.85755639789477	6.92997587514522	2.01527367896213	4.40780376735107	5.37455779490068	0.806039685686975	1.50146943976573	1.22851636054922	3.10621308556356	5.13104861762127	0.35490543733848	0.805303391540423	All_amacrine	ANGPT1
6.20582547497117	8.32201752844463	7.56711568784504	7.00636208198554	7.19803004235439	5.76516997563977	8.32975495080255	7.54072336763215	6.85066710126056	6.04618409600643	6.66000629134875	7.88505163832928	All_amacrine	TRPS1
6.20582547497117	8.32201752844463	7.56711568784504	7.00636208198554	7.19803004235439	5.76516997563977	8.32975495080255	7.54072336763215	6.85066710126056	6.04618409600643	6.66000629134875	7.88505163832928	All_amacrine	TRPS1
6.20582547497117	8.32201752844463	7.56711568784504	7.00636208198554	7.19803004235439	5.76516997563977	8.32975495080255	7.54072336763215	6.85066710126056	6.04618409600643	6.66000629134875	7.88505163832928	All_amacrine	TRPS1
6.20582547497117	8.32201752844463	7.56711568784504	7.00636208198554	7.19803004235439	5.76516997563977	8.32975495080255	7.54072336763215	6.85066710126056	6.04618409600643	6.66000629134875	7.88505163832928	All_amacrine	TRPS1
3.34819934226005	0	0.591770773309612	3.06266399286843	3.14557233440005	2.75227208891778	1.36159647021559	1.22851636054922	2.06756662105909	2.80891291712349	1.81151861259757	1.74979441933787	All_amacrine	MAL2
3.34819934226005	0	0.591770773309612	3.06266399286843	3.14557233440005	2.75227208891778	1.36159647021559	1.22851636054922	2.06756662105909	2.80891291712349	1.81151861259757	1.74979441933787	All_amacrine	MAL2
3.81963410255012	5.01241021272447	0.591770773309612	2.48464407262575	3.21139838709899	0.583939642737649	1.20669209269591	0.879342546197396	1.78877902372845	2.00136333767007	1.25972971300744	0.68062435516265	All_amacrine	COL14A1
3.0384039673842	3.51418348840242	1.86270776786	3.13993375966745	4.02552376260869	1.16821983502682	2.71354895771644	2.70949863153439	3.18622122549503	4.70218735412801	2.65515333788668	1.80060922816855	All_amacrine	DEPTOR
3.34819934226005	1.62531584019457	0.139363514004844	0	0	0	4.3751771259133	0.879342546197396	0.796238109138939	1.58617442003429	0.877120129156482	0.445408849582668	All_amacrine	HAS2
1.20912058379233	0	0.591770773309612	1.10382700741839	0.868882624510364	1.80516219483478	0.887720853749757	1.12124855815426	0.316750907114368	2.32338227594394	1.25972971300744	0.520085215281129	All_amacrine	FER1L6
2.48333424129176	2.37021840311429	2.52774523456211	2.5985221188495	3.33467224739787	2.45691967145908	2.93945203463693	3.7287082706981	2.88432069310164	2.58647724085767	3.26992397604771	4.42439929334922	All_amacrine	ANXA13
2.48333424129176	2.37021840311429	2.52774523456211	2.5985221188495	3.33467224739787	2.45691967145908	2.93945203463693	3.7287082706981	2.88432069310164	2.58647724085767	3.26992397604771	4.42439929334922	All_amacrine	ANXA13
2.48333424129176	2.37021840311429	2.52774523456211	2.5985221188495	3.33467224739787	2.45691967145908	2.93945203463693	3.7287082706981	2.88432069310164	2.58647724085767	3.26992397604771	4.42439929334922	All_amacrine	ANXA13
3.75100122228624	3.75601790417665	3.61559504302502	3.02241962854092	3.78731153706341	2.90422965494228	3.26803248992547	2.81653111031595	3.10621308556356	3.46108398359323	3.09260447978929	3.58153990509624	All_amacrine	TRMT12
8.41832206348307	6.08157617858647	7.14740532867053	7.36528757859614	7.43345663348319	7.22095148395831	6.35241291590369	6.04762686441582	5.33211983897863	6.92066572342554	5.20860801014245	5.94985750972025	All_amacrine	MTSS1
8.41832206348307	6.08157617858647	7.14740532867053	7.36528757859614	7.43345663348319	7.22095148395831	6.35241291590369	6.04762686441582	5.33211983897863	6.92066572342554	5.20860801014245	5.94985750972025	All_amacrine	MTSS1
2.64336364538665	3.75601790417665	2.05102110464932	7.90576124519926	6.92638134201585	1.58291605904235	2.4455852377182	5.09784916314848	2.67840811452241	8.12075203647595	1.69207630854917	0.901556161482568	All_amacrine	ADCY8
8.0905205277556	6.59864004669724	5.05973115504904	7.74038362903353	8.08092379376907	8.52539168366827	6.06028367438971	6.58801709201504	6.03501629744416	8.34610781653768	5.6463558963114	5.07870074838273	All_amacrine	ASAP1
1.56946677147348	0	0.591770773309612	0.940649755742546	2.84736746349345	0.321314467125038	1.43322742170727	2.42373719908372	1.88781605102567	0	1.08107165901969	0.339418638382497	All_amacrine	SLA
7.20245965461374	3.75601790417665	3.0357567592799	5.96807455119189	5.89877916938573	2.99731344952832	4.34763427055861	7.34453455333681	3.22462066577654	7.29642667712882	5.85539070944352	1.96110455515061	All_amacrine	KCNQ3
7.05368317107346	6.65942019664858	6.32202670356228	6.59420245342545	6.79299811143126	6.2590641451077	6.90731269579508	6.39427651301612	6.48200999124546	6.17171727150729	6.22706646893052	6.38064132788413	All_amacrine	PHF20L1
1.56946677147348	0	0.591770773309612	0.940649755742546	2.84736746349345	0.321314467125038	1.43322742170727	2.42373719908372	1.88781605102567	0	1.08107165901969	0.339418638382497	All_amacrine	SLA
1.56946677147348	0	0.591770773309612	0.940649755742546	2.84736746349345	0.321314467125038	1.43322742170727	2.42373719908372	1.88781605102567	0	1.08107165901969	0.339418638382497	All_amacrine	SLA
2.3033131467874	5.18771425549272	2.69524347430029	2.42414662384265	3.82984617238077	2.16753720375108	7.29631546906798	2.00803235147272	2.22738227125382	1.58617442003429	2.20967880581005	0.920059423374472	All_amacrine	COL22A1
2.3033131467874	5.18771425549272	2.69524347430029	2.42414662384265	3.82984617238077	2.16753720375108	7.29631546906798	2.00803235147272	2.22738227125382	1.58617442003429	2.20967880581005	0.920059423374472	All_amacrine	COL22A1
3.0384039673842	0	1.08107366507783	4.01524564443913	3.5535107707168	2.38983207996144	1.24700516324623	1.94651571471104	1.15549779968263	3.70211748932045	1.25972971300744	0.920059423374472	All_amacrine	KCNK9
3.0384039673842	0	1.08107366507783	4.01524564443913	3.5535107707168	2.38983207996144	1.24700516324623	1.94651571471104	1.15549779968263	3.70211748932045	1.25972971300744	0.920059423374472	All_amacrine	KCNK9
3.0384039673842	0	1.08107366507783	4.01524564443913	3.5535107707168	2.38983207996144	1.24700516324623	1.94651571471104	1.15549779968263	3.70211748932045	1.25972971300744	0.920059423374472	All_amacrine	KCNK9
3.0384039673842	0	1.08107366507783	4.01524564443913	3.5535107707168	2.38983207996144	1.24700516324623	1.94651571471104	1.15549779968263	3.70211748932045	1.25972971300744	0.920059423374472	All_amacrine	KCNK9
3.67893949300204	4.144109675684	4.36274224640475	1.99567467157801	2.23821076980968	2.90422965494228	3.43437287039277	3.44712084219215	3.18622122549503	5.00176073526168	3.73027878385915	2.12956865033606	All_amacrine	DENND3
3.67893949300204	4.144109675684	4.36274224640475	1.99567467157801	2.23821076980968	2.90422965494228	3.43437287039277	3.44712084219215	3.18622122549503	5.00176073526168	3.73027878385915	2.12956865033606	All_amacrine	DENND3
3.67893949300204	4.144109675684	4.36274224640475	1.99567467157801	2.23821076980968	2.90422965494228	3.43437287039277	3.44712084219215	3.18622122549503	5.00176073526168	3.73027878385915	2.12956865033606	All_amacrine	DENND3
4.00787868293195	4.144109675684	1.54940433085593	3.69511439274303	2.47102185255434	6.44817549097343	2.20076013792295	3.83437564096584	2.78503496901294	3.70211748932045	1.69207630854917	0.591085694377881	All_amacrine	ADGRB1
1.85755639789477	0	0.266442558268934	2.65225859073185	2.23821076980968	2.90422965494228	0.543819885000878	1.59210457395265	1.56763246451704	4.6456010312343	1.81151861259757	0.225019830097294	All_amacrine	SLURP2
5.05064024836241	0	0.491264454270909	0.545668184691205	0.868882624510364	0.321314467125038	1.36159647021559	1.00535986689631	0.576323504087656	2.58647724085767	0.639513267962325	0.100762393128357	All_amacrine	EPPK1
6.8797674049668	5.10272327982445	5.71760281062482	6.72534231839509	6.35706449356414	7.35669752359418	4.10053750240572	6.42279169938124	6.9628180939276	7.1717298852356	6.29525809571405	5.52039149112526	All_amacrine	CYC1
5.16056189273962	2.85903346681021	3.10541516954174	5.14882099769475	4.75631929496655	5.90986960433105	1.50146943976573	4.32001756223136	4.83281422904823	6.2112463175199	4.39786634408002	2.08926071771685	All_amacrine	SCRT1
4.3701293755765	4.30493975647058	4.61045256077329	4.152095215409	4.6416147799035	3.3547811259643	4.0444576351204	4.45867205413804	3.88256983329752	2.32338227594394	3.84672237270046	5.04643065312027	All_amacrine	ARHGAP39
3.8851496700473	2.85903346681021	3.86692355814204	3.7940513671876	4.06166478188962	3.08475369351397	3.65265764623578	3.76479752770496	3.56107965260613	4.46116655218358	3.66833174279034	3.99550848184724	All_amacrine	ZNF34
3.14922682113267	1.62531584019457	2.33821429266202	3.3496377290337	2.35930738328938	2.75227208891778	2.7420364200275	2.9479082037024	2.67840811452241	2.32338227594394	3.22759515962012	2.72648379817719	All_amacrine	COMMD5
1.20912058379233	0	1.01020039823166	0	0.868882624510364	0.321314467125038	0.607135002913155	0.588537956943656	0.316750907114368	0	0.877120129156482	0.283352847003929	All_amacrine	DMRT1
1.20912058379233	0	1.01020039823166	0	0.868882624510364	0.321314467125038	0.607135002913155	0.588537956943656	0.316750907114368	0	0.877120129156482	0.283352847003929	All_amacrine	DMRT1
1.85755639789477	2.85903346681021	2.76147419829439	3.21327455208021	2.35930738328938	3.64103133849747	1.93068741982589	2.59388458138866	2.73270639122175	2.32338227594394	2.58981897289868	2.45551252544738	All_amacrine	PLPP6
5.18678178774734	5.26797564069703	4.97852262351016	5.04215792066669	4.88291459308433	4.50485900362129	4.90563643050612	5.41983997803364	5.2130277960492	4.85973585831528	5.2408879057523	5.51431528444544	All_amacrine	PLGRKT
5.13385663621557	4.44962540499017	5.08150086292318	5.13944372395152	4.77820506548416	5.61170182578706	3.12394114734594	5.06204056213112	5.24139602648462	5.95598451148371	4.95983455575809	4.55000161722004	All_amacrine	DMAC1
2.3033131467874	4.81281962363851	2.64933781106083	3.10181612897816	6.79836288008513	1.69831450916636	5.83748811233256	3.00936673958403	1.98048899851973	3.90858699773404	2.58981897289868	1.36028925138771	All_amacrine	FREM1
7.28366313102382	9.31031621775502	5.37386447501902	4.86004262688143	8.83241370767461	5.19668523716477	9.85722178760733	8.69074034592559	8.36524820198207	5.78314418595697	6.53541032808514	2.57124788332538	All_amacrine	NFIB
2.3033131467874	4.81281962363851	2.64933781106083	3.10181612897816	6.79836288008513	1.69831450916636	5.83748811233256	3.00936673958403	1.98048899851973	3.90858699773404	2.58981897289868	1.36028925138771	All_amacrine	FREM1
7.89763954825607	7.0930879564104	7.37070273109124	8.13419533768025	7.98772936005177	8.3752333420002	6.75314970978094	8.08212262721554	8.12122397943025	7.19162961546334	7.90196559068768	7.98620056853413	All_amacrine	PSIP1
3.43825955664156	7.79454765021888	2.44954547420725	3.24859260357263	7.52042844690687	1.69831450916636	5.33765961753153	2.00803235147272	1.78877902372845	2.00136333767007	8.56995993702703	1.60863568083756	All_amacrine	BNC2
2.09758268786671	0	1.27492788067668	1.99567467157801	2.23821076980968	1.32008642805399	1.80130293631531	0.879342546197396	0.796238109138939	1.0009090349145	1.81151861259757	1.23287346788297	All_amacrine	C9orf92
7.19601974338231	8.06550991375987	7.27664174728213	7.492267314885	7.41959846988738	6.55920420107614	7.27149080305912	6.64479859177453	6.51724019636647	8.59800256012935	6.86720740038496	6.34428106377555	All_amacrine	FOCAD
2.09758268786671	2.37021840311429	2.01527367896213	2.42414662384265	2.67143184550118	1.9046393500146	3.1977849889473	1.74446384462313	2.06756662105909	3.70211748932045	1.69207630854917	1.60863568083756	All_amacrine	HACD4
2.09758268786671	2.37021840311429	2.01527367896213	2.42414662384265	2.67143184550118	1.9046393500146	3.1977849889473	1.74446384462313	2.06756662105909	3.70211748932045	1.69207630854917	1.60863568083756	All_amacrine	HACD4
2.09758268786671	2.37021840311429	2.01527367896213	2.42414662384265	2.67143184550118	1.9046393500146	3.1977849889473	1.74446384462313	2.06756662105909	3.70211748932045	1.69207630854917	1.60863568083756	All_amacrine	HACD4
4.76761946613963	6.36314973335653	5.83759447612496	5.45882815241884	5.81656412981276	5.41485366793566	7.49193724329502	5.9333563039358	5.77529801562196	6.5563870260547	5.63829997411791	6.00831281269718	All_amacrine	C9orf72
4.90030005823181	3.75601790417665	8.43389791135073	8.01491174236621	8.94068985724074	5.1159587789731	7.13449345245457	6.11906984582287	8.67356198747598	9.35054286582214	10.5687003572807	2.07281683810124	All_amacrine	LINGO2
4.90030005823181	3.75601790417665	8.43389791135073	8.01491174236621	8.94068985724074	5.1159587789731	7.13449345245457	6.11906984582287	8.67356198747598	9.35054286582214	10.5687003572807	2.07281683810124	All_amacrine	LINGO2
6.0431333724671	5.48500930411284	5.81697904525134	6.22903211063583	6.08589371444223	6.70431779614745	4.60580220268904	6.22000919476106	6.47406283520991	6.5563870260547	5.94954851717849	5.92487978166596	All_amacrine	NDUFB6
5.82676665188673	4.30493975647058	5.20960057655883	6.59763049981603	5.76269404309725	7.29615678374177	4.30530823855844	6.93740242598908	6.51336794554722	6.34164507600987	5.98809368355075	5.04221369495337	All_amacrine	DNAJA1
1.56946677147348	0	0.266442558268934	0.298480164869613	0.498888021746857	0.321314467125038	0.335272445741982	0	0.576323504087656	0	0.35490543733848	0.0343753758347635	All_amacrine	AQP7
1.56946677147348	0	0.266442558268934	0.298480164869613	0.498888021746857	0.321314467125038	0.335272445741982	0	0.576323504087656	0	0.35490543733848	0.0343753758347635	All_amacrine	AQP7
1.56946677147348	3.75601790417665	1.49852842712736	2.15306656777018	2.35930738328938	1.69831450916636	3.07998316171693	1.74446384462313	1.68243896679309	2.32338227594394	0.877120129156482	1.31905513462115	All_amacrine	FAM214B
5.6306025077762	5.55065855939643	4.7088457029327	5.11094055647359	5.15794965302436	4.95122471687753	5.3722422657825	4.86831324587351	4.99710339919835	5.1716920437198	4.76642367502818	4.73119032267887	All_amacrine	TRMT10B
5.6306025077762	5.55065855939643	4.7088457029327	5.11094055647359	5.15794965302436	4.95122471687753	5.3722422657825	4.86831324587351	4.99710339919835	5.1716920437198	4.76642367502818	4.73119032267887	All_amacrine	TRMT10B
3.25214058419387	6.39923740010572	3.21976717471723	4.76567720817657	4.43670806668711	2.16753720375108	7.62503619923465	2.85051389555441	2.22738227125382	2.58647724085767	4.07872935883497	1.42649725127888	All_amacrine	CNTNAP3B
3.67893949300204	0	1.14862766461765	3.81776066772823	2.23821076980968	3.04169592791583	1.65916146229024	2.178253990285	0.987022028108312	2.32338227594394	0.639513267962325	0.805303391540423	All_amacrine	ANKRD20A3
4.12098083034039	5.89197115951246	4.08089609300403	3.4742176330958	3.91132866003623	3.87978069049607	5.42809928336292	4.34407192369385	7.43350735447141	3.00159043541185	8.86569314022989	2.8082242553105	All_amacrine	PGM5
7.98614682892531	8.07669542166154	7.42450007595061	7.47559608396858	7.93512457928126	7.33010366177344	8.17413974210431	8.41439060302587	9.34138083580577	6.58676107766408	9.67233856349983	9.31997728795214	All_amacrine	TJP2
2.09758268786671	1.62531584019457	5.90994892612833	0.298480164869613	0.868882624510364	0	1.77397296941175	0.417719921832096	0	2.58647724085767	0.639513267962325	0.723392483058789	All_amacrine	C9orf135
8.79159517381487	5.98988626556648	5.57141471687892	7.06201771128431	7.01199231331055	8.06168349353107	5.55995549901366	6.70175863115799	6.34493157739623	7.66714446701675	7.01140511079172	5.94195685982524	All_amacrine	APBA1
2.09758268786671	1.62531584019457	5.90994892612833	0.298480164869613	0.868882624510364	0	1.77397296941175	0.417719921832096	0	2.58647724085767	0.639513267962325	0.723392483058789	All_amacrine	C9orf135
6.96556322273499	10.5448962905379	7.63714270519207	8.73622898746988	8.81663806678161	5.49684306756538	10.9564161642526	7.11914710068071	7.02124909622441	7.45301823004599	6.4226725479058	4.25254316756736	All_amacrine	TRPM3
1.56946677147348	3.75601790417665	1.21315944486129	1.25040908500279	1.61617877619827	0.998465440947174	5.2659034114174	1.74446384462313	1.56763246451704	0	1.25972971300744	1.12535565351465	All_amacrine	TMC1
4.86825624594857	2.37021840311429	2.76147419829439	1.61759616518064	3.50183386285155	1.45747826003688	1.9057221857354	1.50943285666184	1.30634046014801	0	1.81151861259757	2.30172602065289	All_amacrine	TRPM6
5.87594054808448	5.10272327982445	6.42948260876546	5.52513652443939	5.69527692567706	5.939493736462	5.12158825980461	5.96084035621954	5.88725221421656	4.85973585831528	5.52926136580775	5.75941935788378	All_amacrine	CARNMT1
4.3701293755765	3.75601790417665	3.57933239057272	4.90500730055289	4.5169965582671	4.24501854291159	2.35626955285851	4.21957691194913	4.27903857583776	4.70218735412801	3.78967506683564	3.51918778575158	All_amacrine	RFK
6.89575094587129	6.688876242333	7.04365116298089	6.81347774167462	7.01199231331055	6.57816193412455	7.03583483224929	6.77215287197949	6.72905735047694	6.88444515386854	6.81455940483946	6.61376130981327	All_amacrine	VPS13A
2.48333424129176	6.62935017835086	1.82190493798147	3.3496377290337	4.54279624530228	1.58291605904235	2.78373988786092	0.741255079527832	0.987022028108312	1.58617442003429	1.08107165901969	1.06011648878085	All_amacrine	GNA14
7.14343863453799	4.70161357947177	4.69761233146702	6.92410483463142	6.99340185775356	6.12625617876677	5.31887088442881	7.07311606517961	7.78782437377632	9.91470494945639	7.59367725799919	3.70937651061492	All_amacrine	PRUNE2
2.48333424129176	6.62935017835086	1.82190493798147	3.3496377290337	4.54279624530228	1.58291605904235	2.78373988786092	0.741255079527832	0.987022028108312	1.58617442003429	1.08107165901969	1.06011648878085	All_amacrine	GNA14
1.56946677147348	3.22348246709684	0.935664747958891	1.61759616518064	4.22992088339851	0.998465440947174	1.50146943976573	0.741255079527832	0.576323504087656	0	1.08107165901969	0.520085215281129	All_amacrine	RASEF
7.19601974338231	7.62204534502842	7.08303384469404	7.50874809809264	7.65070708992281	8.52441458460412	7.3023060156791	7.62289960396966	7.70536909164839	7.27793018423115	6.62781860016707	8.15777905726855	All_amacrine	TLE4
1.56946677147348	3.22348246709684	0.935664747958891	1.61759616518064	4.22992088339851	0.998465440947174	1.50146943976573	0.741255079527832	0.576323504087656	0	1.08107165901969	0.520085215281129	All_amacrine	RASEF
7.39468345234616	7.11495415126275	6.89298569029738	7.469995920104	7.24985647445008	8.56394272363841	6.90179957488713	7.39001423436365	7.25486621188514	7.12074550278748	7.2441920430143	7.03230488248958	All_amacrine	HNRNPK
4.00787868293195	4.70161357947177	4.31942784072003	4.43871409249644	4.66529688228276	4.81721702114961	4.94599072868001	4.3794177904036	4.22323787815636	5.42804001072627	4.17096712138165	4.99390361161172	All_amacrine	RMI1
4.69640375669389	4.30493975647058	3.01780364484416	4.61143849684773	5.19095693700062	6.44404770601215	5.03214034397877	4.73821801708784	3.97556973836747	5.08922691552382	3.98018920297166	3.35889117845621	All_amacrine	GOLM1
5.68680068341264	6.32613615710936	3.92587337459264	5.68836466023404	5.37455779490068	5.44821062137545	4.64781174056405	5.3502866558613	5.63978051372329	6.41118706453128	5.34355168525637	4.49398057063445	All_amacrine	CTSL
8.13159408992431	2.85903346681021	3.5546408056632	5.20383962405135	5.63658480100925	3.38953940500494	4.8012107439606	3.99491956208313	3.6484137093613	3.70211748932045	5.563697844088	5.24203724637201	All_amacrine	SHC3
8.13159408992431	2.85903346681021	3.5546408056632	5.20383962405135	5.63658480100925	3.38953940500494	4.8012107439606	3.99491956208313	3.6484137093613	3.70211748932045	5.563697844088	5.24203724637201	All_amacrine	SHC3
8.13159408992431	2.85903346681021	3.5546408056632	5.20383962405135	5.63658480100925	3.38953940500494	4.8012107439606	3.99491956208313	3.6484137093613	3.70211748932045	5.563697844088	5.24203724637201	All_amacrine	SHC3
8.13159408992431	2.85903346681021	3.5546408056632	5.20383962405135	5.63658480100925	3.38953940500494	4.8012107439606	3.99491956208313	3.6484137093613	3.70211748932045	5.563697844088	5.24203724637201	All_amacrine	SHC3
5.51117912708296	4.70161357947177	2.76147419829439	5.45126884899915	4.568142651192	5.51269627635073	5.1242960743869	4.03979441804717	3.99791228114144	5.04615657471809	4.56016723152806	3.42839687276008	All_amacrine	SEMA4D
5.51117912708296	4.70161357947177	2.76147419829439	5.45126884899915	4.568142651192	5.51269627635073	5.1242960743869	4.03979441804717	3.99791228114144	5.04615657471809	4.56016723152806	3.42839687276008	All_amacrine	SEMA4D
2.3033131467874	2.85903346681021	3.23538765903998	2.5427064138834	2.84736746349345	2.80472324918379	3.10212956948262	3.83437564096584	3.22462066577654	3.58662862743698	3.1390190411755	3.28586661540572	All_amacrine	OGN
4.06553782355993	4.144109675684	4.41168501652995	3.50375140544385	3.65162243014946	2.9515221518133	3.68969181587937	4.32001756223136	3.85835198034965	2.80891291712349	4.19313371148305	5.53472073786001	All_amacrine	FGD3
5.35807911338516	3.75601790417665	1.27492788067668	2.5427064138834	2.76207989698829	1.16821983502682	3.42561807387873	2.33049434971918	0.796238109138939	5.24969721129842	1.41868138518626	1.06011648878085	All_amacrine	NINJ1
5.35807911338516	3.75601790417665	1.27492788067668	2.5427064138834	2.76207989698829	1.16821983502682	3.42561807387873	2.33049434971918	0.796238109138939	5.24969721129842	1.41868138518626	1.06011648878085	All_amacrine	NINJ1
1.56946677147348	6.7460432554799	2.80399697598979	3.50375140544385	5.14115843362331	1.9046393500146	7.18140290378869	2.28151111914149	2.78503496901294	1.58617442003429	5.0836561828443	1.64245810049816	All_amacrine	ROR2
2.3033131467874	2.85903346681021	3.23538765903998	2.5427064138834	2.84736746349345	2.80472324918379	3.10212956948262	3.83437564096584	3.22462066577654	3.58662862743698	3.1390190411755	3.28586661540572	All_amacrine	OGN
6.14025170110293	7.37262708285327	6.0132337129628	6.14718109803285	6.44861864230949	5.03044610964894	6.96055786124082	5.87263733659453	5.18409054332498	5.00176073526168	5.555165478425	6.13845391246766	All_amacrine	CDC14B
4.90030005823181	3.75601790417665	3.98250871092591	4.20699146086605	4.06166478188962	3.61189001078604	3.87473962950609	4.03979441804717	3.67638845721944	3.90858699773404	4.05471809929456	3.92626056857112	All_amacrine	ZNF510
7.30177066069497	6.08157617858647	6.52154549940186	6.12359561699321	6.40708354970111	6.03589498961165	6.2003186671622	6.08021469934565	6.2030957088389	5.64563735966755	6.19995605634122	6.48102650083584	All_amacrine	ZNF782
4.80195100035238	4.70161357947177	4.51128481589739	4.20699146086605	4.90297447391707	3.9278681466088	4.31482191947869	4.44761310851676	3.99791228114144	4.52530047943481	4.19313371148305	4.84571300872145	All_amacrine	CCDC180
2.91835440755572	0	0.591770773309612	3.06266399286843	1.61617877619827	2.38983207996144	0.477598020369757	1.00535986689631	0.796238109138939	3.46108398359323	1.08107165901969	0.863822109081508	All_amacrine	CAVIN4
6.88778131040479	1.62531584019457	1.44579262240242	5.95209479043138	3.69828458076454	1.99769754888419	1.39785646698927	1.42173422728548	0.796238109138939	1.0009090349145	1.08107165901969	0.882812499722058	All_amacrine	GRIN3A
6.88778131040479	1.62531584019457	1.44579262240242	5.95209479043138	3.69828458076454	1.99769754888419	1.39785646698927	1.42173422728548	0.796238109138939	1.0009090349145	1.08107165901969	0.882812499722058	All_amacrine	GRIN3A
6.80556566287544	7.31711744450414	7.57711116301231	6.88255373077869	7.24985647445008	6.06306431854405	6.97712957957549	7.5420237306697	7.38347194764347	6.23061196966318	7.28604365033312	7.43603837720214	All_amacrine	ZNF462
6.99553857596499	4.70161357947177	3.1390224135629	7.02684977164408	6.50876175460216	6.70086230805291	4.78760960260834	5.38548242806061	5.41747446529756	7.14135596781604	5.69376902446058	1.38713814769512	All_amacrine	FRRS1L
6.50572765135907	6.39923740010572	5.33814000407749	6.73159655103595	6.61594781942259	6.7717443804761	6.39115174655249	6.34148434039798	6.7456565308858	5.95598451148371	6.62781860016707	5.6535150670926	All_amacrine	ZNF483
3.60308820958174	3.22348246709684	3.0357567592799	3.28306666787538	3.69828458076454	3.7520444374465	2.9996786519912	3.06831377849899	3.78315929165257	2.80891291712349	3.5701190139187	3.23504573181978	All_amacrine	ZFP37
2.48333424129176	4.44962540499017	2.98121295328989	1.81898523714775	3.07659863682715	6.1917280678724	3.97415110912417	2.28151111914149	1.78877902372845	3.90858699773404	1.5618453217573	2.61165069763588	All_amacrine	RGS3
5.13385663621557	5.73138486927727	2.50214674413946	5.43603036863934	5.23909371056679	6.11591455046808	5.88456547275294	4.43646873553946	4.04158537983903	5.85976717576699	4.69054313941809	1.17241914758006	All_amacrine	ZNF618
2.91835440755572	0	1.6460708434749	2.5427064138834	2.47102185255434	2.24550377884164	1.65916146229024	3.28261517621589	5.73596239291915	6.67422503189001	4.35917835108141	1.73941309547759	All_amacrine	PTPN3
5.68680068341264	5.98988626556648	5.30521370214543	5.38139128732628	5.3888532619986	4.9395437179695	5.34696301405108	5.20023236053646	5.01911744625285	4.85973585831528	5.04761260945419	5.30322823732187	All_amacrine	PSMD5
4.22585714326673	2.85903346681021	3.25084082575612	2.80241062962416	3.50183386285155	3.12656353891256	2.95170017566729	3.65370300710385	2.73270639122175	2.58647724085767	2.89039616191517	3.812016748732	All_amacrine	PHF19
4.22585714326673	2.85903346681021	3.25084082575612	2.80241062962416	3.50183386285155	3.12656353891256	2.95170017566729	3.65370300710385	2.73270639122175	2.58647724085767	2.89039616191517	3.812016748732	All_amacrine	PHF19
3.34819934226005	3.96307444625497	2.44954547420725	3.06266399286843	3.74348466813239	3.42347992982744	4.59803091846238	3.85125821398573	3.70383105971036	2.58647724085767	3.46472877870973	3.0873348252915	All_amacrine	C5
1.56946677147348	0	1.01020039823166	1.25040908500279	1.40735048112504	1.16821983502682	1.53441693290914	1.59210457395265	1.15549779968263	0	0.877120129156482	1.9964079048438	All_amacrine	OR1L8
2.91835440755572	2.85903346681021	2.82479741472233	2.89447777117843	2.92789328883176	3.45664029604552	2.47981870497633	2.88371460047769	3.02150603671135	2.58647724085767	2.65515333788668	3.26067994133628	All_amacrine	ZBTB6
4.41518286539228	4.44962540499017	5.05533751447886	3.8866367059751	4.77820506548416	3.66959566951199	4.29091904120877	4.68270712448025	5.2965119651905	3.00159043541185	4.92051645010131	5.98543377594741	All_amacrine	CRB2
1.20912058379233	0	0.591770773309612	0.756634238161959	0.868882624510364	0.583939642737649	1.56662875845223	0.588537956943656	0.576323504087656	1.0009090349145	0.877120129156482	1.06011648878085	All_amacrine	CFAP157
5.35807911338516	4.30493975647058	3.43798023856719	4.51321100423667	4.98053594898104	4.64090839331698	4.57841756836392	3.76479752770496	4.01991408255951	4.80910754825846	3.90159944744078	3.30359163470948	All_amacrine	CDK9
1.85755639789477	2.37021840311429	2.05102110464932	1.91003319930827	2.10601044030928	1.58291605904235	3.27779434384955	2.00803235147272	2.43813373542273	2.00136333767007	1.9218238101071	2.06452407456643	All_amacrine	ENG
5.7230856617019	3.75601790417665	4.25957504038961	5.91959427004673	5.31591584590376	5.88572437808458	3.84877829019032	4.95677307306721	5.08321313733077	5.49363022977509	4.05471809929456	4.63366198620187	All_amacrine	AK1
3.67893949300204	3.96307444625497	1.94100652705006	4.45392440111384	3.69828458076454	3.31916471227159	2.56200868627286	2.55319177000187	2.67840811452241	3.32356394555814	2.20967880581005	1.77033561413486	All_amacrine	ST6GALNAC6
3.52302657377414	4.58111419883377	3.0357567592799	4.20699146086605	4.02552376260869	4.58201982718846	5.30222759128927	3.53333456890739	3.53075258235756	4.24964941015818	3.1390190411755	3.33495801530436	All_amacrine	FAM102A
5.40350460567663	5.55065855939643	6.29619309106377	5.30795613110123	5.44465936607193	4.89185033597743	5.48819436964838	5.43671671374087	5.2783729408612	4.52530047943481	5.03539515887333	6.48258344839524	All_amacrine	SLC25A25
5.16056189273962	3.96307444625497	3.93546834413151	5.13000510053517	4.49072708195614	4.53622026895324	3.76796771299764	4.23252111464247	4.14531222246987	4.17164158682134	3.98018920297166	3.91937933803798	All_amacrine	ODF2
5.16056189273962	3.96307444625497	3.93546834413151	5.13000510053517	4.49072708195614	4.53622026895324	3.76796771299764	4.23252111464247	4.14531222246987	4.17164158682134	3.98018920297166	3.91937933803798	All_amacrine	ODF2
7.26532543855628	6.62935017835086	7.35648764708744	7.74811636963363	7.29230075512467	7.10023941264938	7.24125085116999	7.8061504747842	7.79740964825188	8.41544009987711	7.51006105067443	6.86063377622322	All_amacrine	SPTAN1
3.52302657377414	2.37021840311429	3.25084082575612	4.37621664895365	3.44823691533959	3.61189001078604	1.77397296941175	3.30729593600226	3.53075258235756	3.90858699773404	3.31104617885481	2.51149320238225	All_amacrine	ENDOG
3.60308820958174	3.75601790417665	2.69524347430029	4.59780886771148	3.9884540586703	4.38939304525842	3.45172467567887	3.25750483311034	3.33404288055462	5.61649027262058	3.31104617885481	2.82795569307269	All_amacrine	SH3GLB2
4.54247059680412	4.58111419883377	5.00154287651505	4.62494056641561	4.5169965582671	4.53622026895324	4.40220398921712	4.21957691194913	4.48287694559294	4.46116655218358	4.37865202813636	4.78769975348866	All_amacrine	TTF1
5.10664770948627	4.30493975647058	2.39495353010074	5.02188799879469	4.568142651192	5.71123331717029	4.05016474050774	3.67282305802839	3.4997742890936	5.04615657471809	3.09260447978929	2.87138881239214	All_amacrine	RALGDS
3.8851496700473	2.37021840311429	3.01780364484416	3.84108662026442	3.9884540586703	4.24501854291159	3.14542786923606	3.55410638015389	3.70383105971036	3.00159043541185	3.66833174279034	3.13958721955587	All_amacrine	SURF6
3.94781884159211	0	2.33821429266202	3.17707014942996	3.33467224739787	2.69784181505921	3.03464359865991	2.28151111914149	2.22738227125382	4.08917349040765	2.02429104851281	2.08926071771685	All_amacrine	ADAMTS13
2.78740109862329	1.62531584019457	2.01527367896213	3.4742176330958	3.07659863682715	2.58240399473084	1.97935807104972	2.63346102341729	2.50205675489996	5.28717314236652	2.37393387635601	2.46814174563793	All_amacrine	SLC2A6
3.81963410255012	5.48500930411284	4.06349935053897	2.98102034302515	2.76207989698829	4.1263879125618	4.34763427055861	3.76479752770496	2.14968627824737	3.17154066773007	2.29414269493482	3.87975330704792	All_amacrine	RXRA
2.91835440755572	4.70161357947177	2.99962430095813	1.61759616518064	2.92789328883176	2.64127719743106	6.67681259147392	4.58516137542289	2.22738227125382	1.58617442003429	1.81151861259757	1.43938189757502	All_amacrine	COL5A1
5.49027753765042	3.51418348840242	4.09808555382267	5.20383962405135	5.74056987675607	5.64804211234186	2.86369572179837	4.42523760511858	3.46811619007961	7.09983632225942	3.22759515962012	3.19761680537273	All_amacrine	OLFM1
4.83548450741521	5.41622969461645	4.81141430997331	4.71607416591429	4.79976378278574	4.04150965960518	4.28609057208336	5.02532049797427	4.78222053770161	4.52530047943481	4.75156349595823	5.91511228097799	All_amacrine	GPSM1
5.0789157479618	3.96307444625497	4.18108867898213	4.54196502015108	4.5930514289397	4.44001407117574	4.81468485593996	4.46964687213582	4.51421626484991	5.00176073526168	4.25766042930716	4.464344858279	All_amacrine	SEC16A
3.60308820958174	1.62531584019457	1.59854706759183	4.29408385497951	3.27435158848506	5.82987319125894	1.854457060751	2.00803235147272	1.68243896679309	3.70211748932045	1.08107165901969	1.29089608206729	All_amacrine	AGPAT2
4.06553782355993	3.22348246709684	1.69207893544403	2.65225859073185	2.23821076980968	3.20671490199473	2.33772318164796	1.59210457395265	0.987022028108312	3.00159043541185	0.35490543733848	1.56226918234336	All_amacrine	UAP1L1
4.76761946613963	0	1.59854706759183	6.27257523763272	5.53740899383228	1.99769754888419	1.16522009711291	2.42373719908372	1.56763246451704	6.11031562999199	1.25972971300744	1.40037751710087	All_amacrine	GRIN1
4.86825624594857	3.22348246709684	2.78289224890385	5.02188799879469	4.38058746548976	5.15688656874183	2.07203427901335	3.33156156405211	3.85835198034965	5.95598451148371	3.42781549778358	2.89963439304562	All_amacrine	RNF208
4.50127669015867	4.144109675684	2.33821429266202	4.01524564443913	3.91132866003623	4.26387546921964	3.07998316171693	2.51131777564894	2.43813373542273	4.17164158682134	2.65515333788668	2.61733125892334	All_amacrine	NSMF
1.85755639789477	2.37021840311429	1.94100652705006	1.91003319930827	2.47102185255434	0.998465440947174	2.71354895771644	1.00535986689631	1.56763246451704	2.00136333767007	0.877120129156482	2.12159665476069	All_amacrine	PRR26
4.12098083034039	3.75601790417665	3.5546408056632	3.8866367059751	3.60340046025004	4.73851114643561	4.0444576351204	4.06895382300145	4.12515490702065	5.04615657471809	3.60360499128092	4.25618877455914	All_amacrine	AKR1E2
1.85755639789477	5.67362221064615	1.54940433085593	2.5985221188495	3.14557233440005	1.45747826003688	4.81803381252719	1.81500579298234	1.88781605102567	2.80891291712349	1.5618453217573	1.31905513462115	All_amacrine	AKR1C3
4.73245099415948	4.58111419883377	4.10660408580484	4.61143849684773	4.49072708195614	4.82992711845369	4.09502660066606	3.7287082706981	3.70383105971036	4.75663772567088	4.07872935883497	3.97574434970555	All_amacrine	ANKRD16
5.74089156755265	5.01241021272447	6.61854560306032	4.65157142379112	4.73409639515776	4.4565005880484	3.90024204003585	3.93282898497216	4.45084170448383	4.6456010312343	4.93374190398866	3.25340224035238	All_amacrine	PFKFB3
9.14415254945939	9.41537568658565	9.52948265980993	9.36676898159141	9.36978316523049	9.47013195659504	9.65917902243896	9.510531057441	9.06276280937116	8.50563823167097	9.44818504369014	10.0980141010719	All_amacrine	CELF2
1.20912058379233	0	0.857067482197156	1.61759616518064	1.79856640727281	1.69831450916636	1.56662875845223	1.50943285666184	0.796238109138939	2.32338227594394	1.41868138518626	1.04333508524977	All_amacrine	ITIH2
9.14415254945939	9.41537568658565	9.52948265980993	9.36676898159141	9.36978316523049	9.47013195659504	9.65917902243896	9.510531057441	9.06276280937116	8.50563823167097	9.44818504369014	10.0980141010719	All_amacrine	CELF2
9.14415254945939	9.41537568658565	9.52948265980993	9.36676898159141	9.36978316523049	9.47013195659504	9.65917902243896	9.510531057441	9.06276280937116	8.50563823167097	9.44818504369014	10.0980141010719	All_amacrine	CELF2
9.14415254945939	9.41537568658565	9.52948265980993	9.36676898159141	9.36978316523049	9.47013195659504	9.65917902243896	9.510531057441	9.06276280937116	8.50563823167097	9.44818504369014	10.0980141010719	All_amacrine	CELF2
5.49027753765042	4.30493975647058	4.81661583940503	5.08186288558165	4.79976378278574	5.4399434091846	4.4718940990665	4.84321581418177	4.82033116917766	5.70222228526309	4.98546366580199	4.87564623928412	All_amacrine	CDC123
4.99237037268936	4.70161357947177	4.66914016877548	5.07203861762988	4.96153298719512	5.28241028568143	4.93060313583204	4.96455228292006	4.80773915498769	5.28717314236652	4.85250704700684	4.90148335177354	All_amacrine	NUDT5
7.83270162581314	7.62204534502842	8.14179021398296	9.03632122986419	7.82903723325174	8.03585992542688	9.1545224548118	8.21604977394905	7.98804849973153	8.64205788136319	8.51051846125665	3.9124651286994	All_amacrine	FRMD4A
7.83270162581314	7.62204534502842	8.14179021398296	9.03632122986419	7.82903723325174	8.03585992542688	9.1545224548118	8.21604977394905	7.98804849973153	8.64205788136319	8.51051846125665	3.9124651286994	All_amacrine	FRMD4A
7.83270162581314	7.62204534502842	8.14179021398296	9.03632122986419	7.82903723325174	8.03585992542688	9.1545224548118	8.21604977394905	7.98804849973153	8.64205788136319	8.51051846125665	3.9124651286994	All_amacrine	FRMD4A
2.64336364538665	2.85903346681021	1.44579262240242	2.07651590447042	3.07659863682715	0.321314467125038	5.98183250773846	5.17363271567659	3.40263644677093	0	1.81151861259757	1.02635618114953	All_amacrine	ITGA8
4.17437177132252	6.90509245139743	4.03700446362924	3.86404142426792	4.94227637651749	4.50485900362129	7.18400084586135	3.96420827882289	4.58970960487079	3.17154066773007	3.66833174279034	4.06574504184786	All_amacrine	CUBN
4.17437177132252	6.90509245139743	4.03700446362924	3.86404142426792	4.94227637651749	4.50485900362129	7.18400084586135	3.96420827882289	4.58970960487079	3.17154066773007	3.66833174279034	4.06574504184786	All_amacrine	CUBN
4.99237037268936	4.44962540499017	4.54301319161185	4.29408385497951	4.68859650859445	4.71129186641463	3.88754718455877	4.71995068472161	4.58970960487079	3.70211748932045	4.56016723152806	4.76484914194728	All_amacrine	BMI1
3.25214058419387	6.24913225296747	2.86551966307294	4.90500730055289	5.61242265490683	1.80516219483478	5.72067498895153	2.88371460047769	2.06756662105909	2.00136333767007	2.11996069466972	1.53851487769358	All_amacrine	MALRD1
2.48333424129176	3.75601790417665	1.94100652705006	7.90576124519926	4.66529688228276	3.58214789440269	4.44181803103715	1.42173422728548	2.14968627824737	2.58647724085767	2.37393387635601	1.18777187510541	All_amacrine	GAD2
9.51523743368113	10.3604203520275	9.00527736053495	8.82518444719338	7.67424161664792	5.60432261712616	10.8766088083791	9.12442281810032	8.54858878804871	5.08922691552382	5.82021595151065	3.67438215309535	All_amacrine	KIAA1217
2.48333424129176	3.75601790417665	1.94100652705006	7.90576124519926	4.66529688228276	3.58214789440269	4.44181803103715	1.42173422728548	2.14968627824737	2.58647724085767	2.37393387635601	1.18777187510541	All_amacrine	GAD2
4.93164758025152	4.91606373046213	4.16486569890298	4.52765964720019	4.6416147799035	4.73851114643561	4.10053750240572	4.40250959406709	4.40141424410653	3.90858699773404	4.37865202813636	4.35809269576267	All_amacrine	MTPAP
4.22585714326673	5.84040326893593	5.45282123051735	3.74543082488117	4.02552376260869	6.7946184051353	5.91303160134497	4.3794177904036	5.11422381522893	2.32338227594394	5.75465592699475	4.10063555191945	All_amacrine	JCAD
1.20912058379233	2.37021840311429	0.266442558268934	2.07651590447042	1.40735048112504	0.321314467125038	0.781941290407992	2.85051389555441	0.316750907114368	3.46108398359323	0.35490543733848	0.393386870583939	All_amacrine	MKX
3.25214058419387	8.96387340424428	2.36686282805439	7.41859148499517	7.05744665583699	1.80516219483478	4.1438828987514	1.59210457395265	2.73270639122175	2.32338227594394	6.4226725479058	1.02635618114953	All_amacrine	NRP1
1.56946677147348	0	0.139363514004844	0.298480164869613	2.10601044030928	0	0.335272445741982	0.588537956943656	0.987022028108312	0	0.35490543733848	0.47073289535824	All_amacrine	ANKRD30A
1.56946677147348	0	0.139363514004844	0.298480164869613	2.10601044030928	0	0.335272445741982	0.588537956943656	0.987022028108312	0	0.35490543733848	0.47073289535824	All_amacrine	ANKRD30A
4.22585714326673	0	0.857067482197156	3.66928242267397	1.40735048112504	5.61170182578706	0.607135002913155	0.741255079527832	0.796238109138939	5.24969721129842	0.639513267962325	0.658755257670143	All_amacrine	RET
4.22585714326673	0	0.857067482197156	3.66928242267397	1.40735048112504	5.61170182578706	0.607135002913155	0.741255079527832	0.796238109138939	5.24969721129842	0.639513267962325	0.658755257670143	All_amacrine	RET
3.14922682113267	1.62531584019457	0.266442558268934	2.65225859073185	3.07659863682715	2.08511520728235	0.835800335351996	0.741255079527832	0.576323504087656	3.00159043541185	0.877120129156482	0.445408849582668	All_amacrine	RASGEF1A
3.14922682113267	1.62531584019457	0.266442558268934	2.65225859073185	3.07659863682715	2.08511520728235	0.835800335351996	0.741255079527832	0.576323504087656	3.00159043541185	0.877120129156482	0.445408849582668	All_amacrine	RASGEF1A
2.09758268786671	1.62531584019457	0.491264454270909	3.8866367059751	1.16309412184179	0	0.607135002913155	0.223925844879844	0.796238109138939	0	0	0.920059423374472	All_amacrine	CXCL12
4.69640375669389	4.144109675684	4.56790287236902	4.78985350231594	4.35168669434765	5.10554280401062	4.02140073281537	4.6249745582492	4.78222053770161	5.04615657471809	4.37865202813636	4.90148335177354	All_amacrine	ZNF22
3.94781884159211	4.44962540499017	4.01906696598561	3.61618805972214	3.78731153706341	3.16719576695129	4.48037334244282	3.86794550828469	3.56107965260613	4.46116655218358	3.53583729696621	3.99768787591509	All_amacrine	AGAP9
3.94781884159211	4.44962540499017	4.01906696598561	3.61618805972214	3.78731153706341	3.16719576695129	4.48037334244282	3.86794550828469	3.56107965260613	4.46116655218358	3.53583729696621	3.99768787591509	All_amacrine	AGAP9
2.78740109862329	2.37021840311429	2.64933781106083	2.89447777117843	2.84736746349345	1.9046393500146	2.54594101410436	2.33049434971918	1.88781605102567	2.80891291712349	2.52138492620594	2.40386017869239	All_amacrine	TIMM23B
6.01414061945465	6.53518619938102	6.11806653949469	5.96276760633947	6.15443480994996	5.61170182578706	6.25817055047506	6.05128429905696	5.81358954248565	6.15153903425177	6.13273382089454	6.17068365443485	All_amacrine	PARG
1.56946677147348	0	3.20397570986265	0.756634238161959	1.16309412184179	1.32008642805399	1.9057221857354	1.74446384462313	1.68243896679309	1.0009090349145	2.20967880581005	1.68635548120481	All_amacrine	A1CF
1.56946677147348	0	3.20397570986265	0.756634238161959	1.16309412184179	1.32008642805399	1.9057221857354	1.74446384462313	1.68243896679309	1.0009090349145	2.20967880581005	1.68635548120481	All_amacrine	A1CF
3.52302657377414	4.144109675684	4.97387416387911	3.97363697825336	3.78731153706341	3.16719576695129	4.59021754628097	4.43646873553946	4.83281422904823	4.24964941015818	4.27854354368351	4.55740788727713	All_amacrine	ASAH2B
5.44754335842835	5.18771425549272	4.48538993526572	5.58162292144429	5.34553475598198	5.25439745493811	4.45047536294407	5.02532049797427	5.88125529260008	6.68830038999107	4.70604189099595	5.11629499726217	All_amacrine	UBE2D1
8.72829211458195	8.93957272010738	6.70663370909584	8.16571558167678	8.6231279712605	8.85180427048593	9.29798501513644	8.39293170339143	8.35230017494244	8.54870710073181	8.32347143002398	6.97427988042383	All_amacrine	PHYHIPL
4.50127669015867	3.22348246709684	4.24421564428312	4.51321100423667	5.14115843362331	3.95132386866972	4.30052776788536	4.89298153214051	4.85746091543066	4.17164158682134	4.57712325556906	6.38813700915112	All_amacrine	MRLN
5.84334488092746	4.58111419883377	2.18576127858326	3.95237380517366	3.95040668126478	2.80472324918379	4.93369381217553	3.30729593600226	4.26067711004876	4.52530047943481	3.18398677425255	3.24241638650235	All_amacrine	SLC16A9
7.36628575793078	6.688876242333	7.42108916571631	6.72847282380626	7.03489849085593	6.47674395433023	6.42229130801893	6.79414708683265	6.61081527681777	7.22097382753301	6.25367681853077	7.70570464718923	All_amacrine	CCDC6
3.60308820958174	4.144109675684	2.64933781106083	7.92499104113837	7.86527341304996	1.69831450916636	3.20803220212745	2.2308061525119	1.78877902372845	3.8090426741309	1.69207630854917	0.723392483058789	All_amacrine	LRRTM3
5.77585735109513	6.16778536654068	2.92452571401963	7.57806617664848	6.9066465130626	2.52102571751212	5.43247580055395	3.51225931243509	3.33404288055462	4.80910754825846	2.77756422262581	1.97886421326546	All_amacrine	CTNNA3
1.56946677147348	0	1.44579262240242	1.61759616518064	3.00416108501834	2.58240399473084	0.258472766299144	1.42173422728548	1.78877902372845	1.0009090349145	0.639513267962325	0.702166893852401	All_amacrine	ATOH7
5.10664770948627	2.85903346681021	4.15668528227562	6.22460463456288	4.98053594898104	5.98566234364609	2.07203427901335	4.84321581418177	5.47435347432081	5.32370018275764	5.17558929862554	1.18777187510541	All_amacrine	DNAJC12
6.90367679778792	6.87977229778815	6.75620342935359	6.53464373736919	6.65786858764524	8.41689840095163	7.52048286264164	6.73851977668043	6.39208646106383	6.80915620193977	6.04404669794602	6.86541539843584	All_amacrine	HK1
1.20912058379233	0	0.773940306931314	0.545668184691205	1.40735048112504	1.58291605904235	1.03313226205118	0.417719921832096	0	1.0009090349145	0.639513267962325	0.844578407275818	All_amacrine	TACR2
5.49027753765042	4.58111419883377	4.03700446362924	5.79373998639133	4.46397038966742	6.81394013493865	3.68236064542425	5.39702609711941	5.28747096061297	6.60171161418769	5.34355168525637	4.1795480469139	All_amacrine	PCBD1
6.59654110545001	3.96307444625497	1.69207893544403	5.84078522855661	3.60340046025004	5.95117513842592	5.51526692634516	2.2308061525119	1.56763246451704	6.06787957786727	0.877120129156482	0.863822109081508	All_amacrine	UNC5B
1.85755639789477	3.22348246709684	1.49852842712736	0.940649755742546	1.61617877619827	0.321314467125038	2.54594101410436	2.33049434971918	0.576323504087656	0	1.81151861259757	0.194944322167988	All_amacrine	SLC29A3
5.77585735109513	6.16778536654068	2.92452571401963	7.57806617664848	6.9066465130626	2.52102571751212	5.43247580055395	3.51225931243509	3.33404288055462	4.80910754825846	2.77756422262581	1.97886421326546	All_amacrine	CTNNA3
6.45269094586222	3.51418348840242	2.57761861144034	6.61802946341068	5.25478888192265	2.45691967145908	2.37458052661879	5.88498729119599	5.61107963418944	6.50959217754825	5.03539515887333	1.72895652807561	All_amacrine	SPOCK2
6.45269094586222	3.51418348840242	2.57761861144034	6.61802946341068	5.25478888192265	2.45691967145908	2.37458052661879	5.88498729119599	5.61107963418944	6.50959217754825	5.03539515887333	1.72895652807561	All_amacrine	SPOCK2
5.6306025077762	6.50238104881899	5.52768009179411	5.36539234932343	6.21184820641068	5.45643072897611	5.91616011021432	5.57016960530219	5.72260852008999	5.64563735966755	5.73212339183254	6.01747120147388	All_amacrine	MCU
3.81963410255012	2.37021840311429	3.51679251572239	3.06266399286843	3.39257172714941	2.9515221518133	3.59915881897902	2.88371460047769	2.97721135618507	2.80891291712349	2.89039616191517	3.23134623510218	All_amacrine	NUDT13
4.54247059680412	4.58111419883377	3.57933239057272	3.8866367059751	4.16495375334417	3.9278681466088	4.00973260872179	4.02499068447768	3.9298190333348	4.08917349040765	4.07872935883497	4.10670605478415	All_amacrine	SEC24C
10.482851955301	8.29353853628119	7.85313065547845	8.32619840177742	7.92289663094283	5.84247275909761	7.48931395998047	9.85094166772148	10.2651179478585	8.95309854297352	9.8944783748681	3.16695840229627	All_amacrine	KCNMA1
5.82676665188673	5.48500930411284	4.95040451109096	5.21280880911933	5.27031514047355	5.66232573566836	5.14844038337523	5.11891532369532	5.00815241129149	5.04615657471809	4.89369616859652	5.09914352541009	All_amacrine	POLR3A
1.20912058379233	1.62531584019457	0.383228462706292	1.50527358125176	1.79856640727281	1.45747826003688	0.335272445741982	0.741255079527832	1.56763246451704	2.58647724085767	1.25972971300744	0.723392483058789	All_amacrine	EIF5AL1
2.48333424129176	3.96307444625497	1.21315944486129	3.10181612897816	2.47102185255434	4.26387546921964	1.62897189166225	1.59210457395265	2.30110692991029	3.58662862743698	2.37393387635601	1.68635548120481	All_amacrine	PPIF
1.20912058379233	1.62531584019457	0.383228462706292	1.50527358125176	1.79856640727281	1.45747826003688	0.335272445741982	0.741255079527832	1.56763246451704	2.58647724085767	1.25972971300744	0.723392483058789	All_amacrine	EIF5AL1
1.20912058379233	1.62531584019457	0.383228462706292	1.50527358125176	1.79856640727281	1.45747826003688	0.335272445741982	0.741255079527832	1.56763246451704	2.58647724085767	1.25972971300744	0.723392483058789	All_amacrine	EIF5AL1
1.20912058379233	1.62531584019457	0.383228462706292	1.50527358125176	1.79856640727281	1.45747826003688	0.335272445741982	0.741255079527832	1.56763246451704	2.58647724085767	1.25972971300744	0.723392483058789	All_amacrine	EIF5AL1
4.3701293755765	6.20903208055331	4.75834076721765	3.53269269315037	4.29208806183865	3.2826467166547	8.33151351683787	3.93282898497216	4.20414750109761	2.58647724085767	4.52564535830696	3.36565692917026	All_amacrine	RGR
1.85755639789477	0	0	1.99567467157801	0.498888021746857	1.32008642805399	0	0	0.576323504087656	1.58617442003429	0.35490543733848	0.164228464643684	All_amacrine	OPN4
1.85755639789477	0	0	1.99567467157801	0.498888021746857	1.32008642805399	0	0	0.576323504087656	1.58617442003429	0.35490543733848	0.164228464643684	All_amacrine	OPN4
8.30618921537461	8.0314234410895	7.79897149852734	8.04284350881388	7.91550980290086	7.85025209629613	8.24053671212982	8.70995749719926	8.55895726722991	7.40268618600225	8.4241299637637	7.58207330172994	All_amacrine	PTEN
8.30618921537461	8.0314234410895	7.79897149852734	8.04284350881388	7.91550980290086	7.85025209629613	8.24053671212982	8.70995749719926	8.55895726722991	7.40268618600225	8.4241299637637	7.58207330172994	All_amacrine	PTEN
8.30618921537461	8.0314234410895	7.79897149852734	8.04284350881388	7.91550980290086	7.85025209629613	8.24053671212982	8.70995749719926	8.55895726722991	7.40268618600225	8.4241299637637	7.58207330172994	All_amacrine	PTEN
7.08189967384121	6.82775853181231	6.85683415349714	6.87692205358696	7.2808483281646	6.62995541721257	7.57889772150682	7.27115791938402	7.07478027646924	7.66714446701675	7.09912742969552	7.18307241695444	All_amacrine	RNLS
4.65943270984381	3.75601790417665	2.24868850667035	4.52765964720019	4.75631929496655	5.14676295697164	5.45416142725588	3.03914130254162	3.26202449124134	4.70218735412801	3.31104617885481	0.544142382775547	All_amacrine	STAMBPL1
3.0384039673842	4.144109675684	0.857067482197156	3.50375140544385	3.39257172714941	4.59696884831466	3.57560916718485	1.32835754975684	1.68243896679309	3.8090426741309	1.69207630854917	0.702166893852401	All_amacrine	IFIT3
4.32362344416845	1.62531584019457	1.49852842712736	4.05568784147927	4.02552376260869	4.73851114643561	2.93945203463693	2.81653111031595	2.50205675489996	5.49363022977509	2.99504011772243	0.702166893852401	All_amacrine	PANK1
2.3033131467874	2.37021840311429	1.14862766461765	1.50527358125176	0.498888021746857	1.16821983502682	1.854457060751	1.94651571471104	1.78877902372845	1.58617442003429	1.5618453217573	1.66457374450834	All_amacrine	KIF11
1.20912058379233	0	0.383228462706292	0.756634238161959	0	0.321314467125038	0.543819885000878	0.588537956943656	0.316750907114368	0	0	1.23287346788297	All_amacrine	CYP26C1
1.20912058379233	0	0.383228462706292	0.756634238161959	0	0.321314467125038	0.543819885000878	0.588537956943656	0.316750907114368	0	0	1.23287346788297	All_amacrine	CYP26C1
1.56946677147348	4.30493975647058	2.24868850667035	2.29496418935717	5.53740899383228	1.69831450916636	2.78373988786092	2.06703283700596	2.06756662105909	1.58617442003429	2.02429104851281	2.42991750127041	All_amacrine	MYOF
3.14922682113267	3.22348246709684	7.95923835820327	2.70406519232144	3.82984617238077	2.9515221518133	2.4455852377182	2.70949863153439	2.22738227125382	3.00159043541185	2.20967880581005	1.97886421326546	All_amacrine	PDE6C
4.50127669015867	6.16778536654068	3.31104959978388	3.3496377290337	3.69828458076454	3.7520444374465	3.35359870018605	2.74606555484667	2.78503496901294	2.80891291712349	2.52138492620594	3.02886246468804	All_amacrine	SLC35G1
7.6373998668046	8.3953225393917	4.31942784072003	4.51321100423667	5.84794636262016	3.2826467166547	8.84980576482517	3.65370300710385	3.4997742890936	2.32338227594394	3.84672237270046	3.35549636737513	All_amacrine	PLCE1
[truncated: 37,393 more rows]
