# Supplementary material for: Single-cell analysis of the epigenome and 3D chromatin architecture in the human retina
Source: Sci Adv. 2026 Jul 23;12(30):eadv9162. doi: 10.1126/sciadv.adv9162 (PMC13394472; doi:10.1126/sciadv.adv9162)
Supplement: Supplementary file 2 — Tables S1 to S15 [file sciadv.adv9162_tables_s1_to_s15.zip › Tables_revision1/table S10.tsv]

All_amacrine	Astrocyte	Cones	GABA_amacrine	Gly_amacrine	Horizontal	Muller_glia	OFF_cone_bipolar	ON_cone_bipolar	RGC	Rod_bipolar	Rods	peak
2.96876876528676	1.9449914450861	1.4264401494575	2.67446065031235	1.58687428491767	2.54734305763532	0.976351917334514	1.35860936373985	1.01300740762057	1.53577241670319	1.27402126901928	1.8269291754374	chr1-1764218-1764717
3.63007115024325	1.27809032505004	0.772137607734883	1.25127239784941	0.934251622742749	3.06035331535413	0.945172803913173	1.01639864017919	1.46391531097838	0.963265564492185	0.869768053948893	1.10199623531036	chr1-2606081-2606580
3.3901552577202	2.74431394443605	1.6177446338712	2.70532578360391	2.42554411512305	2.92743984883208	2.77546540386358	0.833650648951466	0.799457281905217	0.963265564492185	1.12562190146497	1.0858523994459	chr1-6519592-6520091
2.65791302881447	0.776178741001518	1.53884149396154	1.85717459431103	0.934251622742749	2.43431096373863	1.20414084162959	1.74268238871561	1.31085925340822	1.53577241670319	1.2017288377849	1.46028129691862	chr1-11053761-11054260
5.85563228472586	5.68912580843815	5.69482840532683	5.71784582003994	5.68037026442486	5.64085745634277	5.71446555655411	5.69270539979146	5.76320258868345	5.28498506974262	5.60385835081921	5.82936140657822	chr1-11059875-11060374
3.33698377234985	2.18996484543597	1.97822686633067	1.61860009642362	1.9002185501433	2.26835047066286	0.945172803913173	1.76839038594485	2.51610216283673	1.944541531836	2.51798699877076	0.799466656592798	chr1-12580020-12580519
2.56847560677336	1.64973786123945	2.37638592965683	2.0618382179459	2.56531818332253	2.35371581170583	2.40342624678001	1.9812141746422	2.28905034362194	1.53577241670319	2.14654832788351	2.15299681907427	chr1-15128449-15128948
2.82169721407591	1.27809032505004	0.347359649070575	0.75724211794198	1.9002185501433	1.01994924870974	0.54864351765078	0.507088171021196	0.353512273060259	1.53577241670319	1.04527538264895	0.193222148741379	chr1-15178884-15179383
3.63007115024325	0	0.575326097258163	0.870508886361869	0.629043659228858	0.666612541072068	0.629322851448604	0.732792384351384	0.245022884058397	0	0.437852790174226	0.398871727162866	chr1-15203930-15204429
3.33698377234985	0	0.407816237693482	2.93101384148843	2.27076105020054	2.26835047066286	0.880717220103564	0.507088171021196	0.548711743974182	0.963265564492185	1.75013982508144	0.193222148741379	chr1-15288141-15288640
3.44143653129922	0.776178741001518	1.09987856729964	1.25127239784941	1.49661484501494	0.911509242709779	0.705728333355579	2.10744106997465	1.25600627846146	1.53577241670319	2.5474545008527	0.689806393044195	chr1-15469993-15470492
3.33698377234985	0.776178741001518	0.903914720827698	2.0618382179459	1.58687428491767	1.3869152807362	0.724213773819389	2.73461877974055	2.08387794723406	0.963265564492185	3.17589176528364	0.863999233366596	chr1-15489083-15489582
2.89710627899767	1.27809032505004	1.53884149396154	1.07341598578883	1.18603064005563	1.92214916827912	0.864143100381105	1.48802772861645	1.36370282014704	0.963265564492185	2.10751257380855	1.03630783641849	chr1-15723678-15724177
3.91041873289666	1.27809032505004	1.17137245698218	1.16508324017903	0.629043659228858	3.39839132888329	1.1775579036668	0.784102707618782	0.799457281905217	0.963265564492185	1.2017288377849	1.17503379679742	chr1-16028166-16028665
4.45057823116198	3.4563123281753	3.67973762301108	3.62295437025707	3.78163120563227	4.13688018863863	3.81147123541085	3.23627492439103	3.13334748347068	3.93033728708923	3.19463793177201	3.446866989037	chr1-16055986-16056485
4.52378267437152	4.17808752944539	3.95257981415495	4.275068188901	4.47994445934069	4.45926494975376	4.51825917854483	3.54966641788159	3.57550385926106	3.73837178238536	3.81963853103627	3.9754038986868	chr1-16073348-16073847
3.75694252961178	3.35947247393366	3.30373720352874	2.95689540516767	3.337567138895	3.0086478695364	3.09602258736012	3.33420075969349	3.40949977450519	3.51688496103933	3.09837194690404	3.36784574225698	chr1-16244302-16244801
5.39135770961235	4.95087554359618	4.96428510886982	4.84540512583704	5.1979929644384	4.78540422478623	5.1426033778875	4.97200555472629	4.99191072600812	4.88222943591105	4.96615677133258	4.97408956311504	chr1-16352265-16352764
5.39135770961235	4.95087554359618	4.96428510886982	4.84540512583704	5.1979929644384	4.78540422478623	5.1426033778875	4.97200555472629	4.99191072600812	4.88222943591105	4.96615677133258	4.97408956311504	chr1-16352265-16352764
6.18390573246618	5.85815756046932	5.72186939696944	5.94819349120878	6.11893306678816	6.01955487942226	6.14794234792009	5.97253093834174	5.93454622191552	5.59949354250181	5.89784568586813	5.78630246704293	chr1-18956586-18957085
2.82169721407591	0	0.903914720827698	1.07341598578883	1.40032939480364	1.46572611453334	0.348707644543302	0.624349605676107	0.720620373386692	1.53577241670319	0.773298855640449	0.555573390820518	chr1-19814391-19814890
4.08181534154714	3.7893742433845	1.59192011553247	3.48745996246667	3.99446619370752	1.61150066558079	3.32824369324933	1.74268238871561	1.36370282014704	3.73837178238536	1.93986370873707	1.268588887092	chr1-20552431-20552930
3.87355304192835	1.9449914450861	1.89619480404622	1.68204309289978	2.09735353442248	1.61150066558079	1.46817140464247	1.84287499151611	1.25600627846146	0.963265564492185	1.34286338303913	1.86211095746173	chr1-21490850-21491349
4.615946093626	3.99678312295494	2.05584444517205	3.0073059203023	2.77183370195806	3.35764047813278	2.14673947093468	2.10744106997465	2.26146677731593	2.52320829393258	1.98363741968326	2.9954180797828	chr1-21539872-21540371
3.58517402311338	2.39931669902893	2.88170080065053	2.95689540516767	2.6927384598893	2.08078666181714	2.09795887551167	2.98538522626032	3.0390245171081	2.26269548136227	3.33643478327097	3.50265629961907	chr1-21586183-21586682
4.72344160166019	4.33912996101067	4.24128663534587	4.31564053833072	4.59316477495339	4.47839780376235	4.35585312478395	4.39891468212226	4.58774843925506	4.01752021099614	4.47736680781821	4.66648908813762	chr1-22025221-22025720
4.65991001460054	2.89011562593798	3.76887005029206	4.25434595873961	3.97788122814822	4.34924279140131	3.22168771949463	3.99292851587468	3.68337536780563	4.01752021099614	3.58402315454641	4.27383210988952	chr1-22563186-22563685
3.5388346808295	2.74431394443605	1.78662608953851	2.93101384148843	2.88289613683924	3.53258464657342	3.11365768203255	2.43089921307334	2.95541924767479	2.52320829393258	2.73841939005901	1.63317269455424	chr1-23424291-23424790
2.89710627899767	2.58210340888068	2.53387481011587	2.61067583529739	2.65150293228382	2.08078666181714	2.64571671714364	2.53940032069253	2.49256829735531	2.52320829393258	2.39370202350517	2.49207607064926	chr1-23497170-23497669
5.10369273806423	5.04729814119346	4.74748738083008	4.84540512583704	4.69814267753907	4.92443604420681	4.87845977630876	4.93559456221114	4.73541128016824	4.4524503883653	4.70362476318189	4.91439769877058	chr1-23868105-23868604
5.18116238383869	4.95087554359618	4.78215763359517	4.91966766788733	4.99042806627366	5.02545434215059	4.8195035902999	4.77049062456043	4.84168030330746	4.88222943591105	4.76135038419402	4.88321013741543	chr1-25819699-25820198
4.54738134908244	2.58210340888068	3.2552024653016	3.65492899751669	4.13572891013849	3.97117909477346	3.21189665321231	4.14295664358225	3.97419610873484	4.2513134413383	3.4500141220556	1.29223255698119	chr1-26021597-26022096
5.74772497834116	5.13767808278873	5.33111699442528	5.36845318138584	5.58503448147268	5.29194229103831	5.43895836340517	5.4442386386961	5.4238393380451	5.01527891491269	5.36409957270622	5.4966153645366	chr1-26472638-26473137
3.16459183237422	2.58210340888068	2.53387481011587	2.76514301001028	2.56531818332253	2.61805962632366	2.49777322908228	2.58351387173851	2.98944492796265	3.103958320353	2.81310901158021	2.81294287854906	chr1-26877932-26878431
3.2817773795099	2.58210340888068	1.17137245698218	2.01332940140151	2.27076105020054	1.61150066558079	2.1190671254956	1.0997663934939	0.874208407830165	2.26269548136227	0.437852790174226	0.901377164221308	chr1-27122574-27123073
5.6420910211031	5.37912040578207	5.27947080671523	5.23732053319417	5.53489506188652	5.29194229103831	5.39203837979417	5.40380284789207	5.45765614352368	5.28498506974262	5.38056602738027	5.45820033653496	chr1-27321909-27322408
4.14505172727034	3.99678312295494	3.87439882555178	3.92782839679541	3.68276302024337	3.87338897197957	3.87074991061521	3.86770490071305	4.04870454955481	4.09973351016941	3.9131550508357	3.78438512700738	chr1-27603337-27603836
5.02182590142509	4.8828166222507	4.7149573596144	4.66874755080277	4.65706354191976	4.68191825833427	4.76251363554907	4.85390305639689	4.92755230242739	4.57247953120718	4.87030279319427	4.75252516233705	chr1-27603898-27604397
5.39135770961235	5.19493161203722	4.95924394829401	5.09888939729554	5.08638246864422	5.1076236586517	5.27936127085188	5.36430979644688	5.21322112657577	5.21293069489057	5.34324863838585	5.3695710197328	chr1-28259188-28259687
5.56325773026682	5.49762838196574	5.01131752306904	5.25307386389118	5.38571681694427	5.24802297147837	5.24936236154105	5.24348772962349	5.24525826286354	4.73565156666314	5.17880561068341	5.33498583195828	chr1-28552713-28553212
5.26894824287539	5.07805820814465	4.92345380983113	5.0089704004687	5.03920286765384	4.50662957867881	4.82914268474888	5.00481910669744	4.90098293230555	4.38847064906379	4.88768762562362	5.03316453875193	chr1-28642866-28643365
3.9463658069696	3.4563123281753	3.41837783860715	3.84709236837341	3.48569347165249	3.41834307955632	3.13453913127723	3.78825473127136	3.58666127852227	2.93508759115832	3.4500141220556	3.93991869487946	chr1-30911291-30911790
5.76795436314444	5.669061115813	5.21959650689906	5.43441780445563	5.49465618023967	5.29194229103831	5.52054412859445	5.38107040443143	5.25228203504924	4.92795625672438	5.33904204363203	5.46393712287989	chr1-32179593-32180092
3.2817773795099	2.74431394443605	2.03682801554994	2.8225785099794	2.60905403290679	2.89932192009612	2.71204918668234	2.36502633415076	1.76826919943813	0.963265564492185	2.4257913645703	2.41232544556625	chr1-32239598-32240097
6.16114215146921	5.8039846813299	5.64546729461242	5.69496017222407	6.02519047976042	5.51216220687595	5.99029636277991	5.79942638613615	5.70295649654614	5.01527891491269	5.57910322929032	5.88833914662865	chr1-32650837-32651336
6.16114215146921	5.8039846813299	5.64546729461242	5.69496017222407	6.02519047976042	5.51216220687595	5.99029636277991	5.79942638613615	5.70295649654614	5.01527891491269	5.57910322929032	5.88833914662865	chr1-32650837-32651336
3.33698377234985	1.9449914450861	1.45537208384704	2.01332940140151	1.29715537231944	1.3869152807362	1.06603929324648	2.29600122242437	2.08387794723406	1.53577241670319	1.53163315123619	1.2250285770287	chr1-32895353-32895852
5.44259700907336	5.3542042083745	5.20049799418921	5.17252854296957	5.42295147184472	5.26464979043175	5.33830039908403	5.35161030708854	5.14315649013263	4.73565156666314	5.13094437842656	5.25090901173053	chr1-33127157-33127656
4.01567960048739	3.4563123281753	3.17049644575547	3.57362310703731	3.41353054917538	3.58648291274828	3.27281326602156	3.34278212513002	2.69171087020763	3.51688496103933	3.07832320911202	3.26883436316869	chr1-34852573-34853072
4.17565998701319	3.02252536467932	3.75147866947546	3.953766658419	3.70308612990534	3.88777140627487	2.27138729327121	4.01457313391118	2.97253239662051	4.09973351016941	4.11361637392112	3.78688388064438	chr1-34929989-34930488
3.67361313106098	2.89011562593798	2.75942827242692	3.17104255307148	2.77183370195806	2.92743984883208	2.94265695441041	2.9408609439099	2.62833592304534	2.26269548136227	2.8608368786409	3.11027490710768	chr1-36099525-36100024
5.31091605975913	4.91724737938515	5.17680671445529	4.98401437167608	5.1763509515716	5.0639609509492	5.15798273774995	5.11161457170101	4.94932567582582	4.88222943591105	4.91054624975902	5.21579479405917	chr1-36450281-36450780
3.03703940370124	0	0.677085365436018	1.80112681062931	1.58687428491767	0.911509242709779	0.348707644543302	0.679589667400373	0.637225080942596	1.944541531836	0.869768053948893	0.483462885999819	chr1-36605741-36606240
2.14219747893508	0	0.772137607734883	1.07341598578883	1.18603064005563	0.79425105027015	0.372341087931772	0.732792384351384	0.353512273060259	0	0.161172552144748	0.441787208843116	chr1-36614959-36615458
3.33698377234985	0	0.7253941619641	2.8225785099794	2.52021490261278	1.67921236432368	0.463183726164502	0.784102707618782	0.720620373386692	2.74379687503492	0.161172552144748	0.398871727162866	chr1-36645811-36646310
3.5388346808295	0.776178741001518	0.7253941619641	0.870508886361869	1.67181776770175	2.39457611354747	1.0514732610653	0.732792384351384	1.36370282014704	1.944541531836	1.84811826445372	0.792851751845274	chr1-37410832-37411331
2.65791302881447	0.776178741001518	1.02465616970328	0.870508886361869	0.448223994684265	1.12080511506287	0.705728333355579	0.927916326728884	0.637225080942596	1.53577241670319	1.12562190146497	0.772823087000258	chr1-37940346-37940845
3.71587938016557	1.64973786123945	1.97822686633067	3.10313175892206	3.05088352373525	2.92743984883208	2.20712725204808	2.65416521966995	3.16346612144047	3.63187461833311	2.32729929161314	1.64790931266212	chr1-39672183-39672682
4.97037887813297	4.48398741090658	4.43529809514532	4.5376847339036	4.83335330432552	4.45926494975376	4.27978779814467	4.59483749624102	4.77983512719011	4.38847064906379	4.40677098758756	4.65239881694369	chr1-39738580-39739079
5.35169746928528	4.8828166222507	4.93633816548249	5.08721910603732	5.26103670135832	4.83819798280208	5.00574789468448	4.86883421087786	4.87391505265761	4.4524503883653	4.76762405720241	5.05129172310374	chr1-40373385-40373884
3.3901552577202	3.35947247393366	3.17049644575547	2.76514301001028	2.91809493941469	2.58313458777874	2.96225664046137	3.37660608453684	3.05517950848751	2.74379687503492	3.33643478327097	3.36450384301752	chr1-42747046-42747545
2.96876876528676	0	0.407816237693482	1.16508324017903	1.58687428491767	0.197658310936923	0.27539165068706	2.26020939036166	1.80694521362412	0	2.63240914629691	0.466936800643748	chr1-43184989-43185488
2.96876876528676	0	0.407816237693482	1.16508324017903	2.21524261838717	2.35371581170583	0.629322851448604	0.507088171021196	0.548711743974182	0.963265564492185	0.437852790174226	0.745678193297773	chr1-43267262-43267761
4.57060021621257	2.58210340888068	2.39143501768199	3.33790866161317	4.15060386092507	2.31166444045522	2.3329067228456	3.03917519017058	3.22188026761195	1.944541531836	1.69853680953728	2.35285605179298	chr1-44021095-44021594
2.74212810598746	2.18996484543597	1.17137245698218	1.07341598578883	2.03458797514328	0.911509242709779	2.70741097799187	2.20479955604564	1.76826919943813	1.53577241670319	2.25769216905706	0.889025142492767	chr1-44417318-44417817
4.97037887813297	4.69714026267737	4.55708249819285	4.467399882567	4.6147803559077	4.79306550546772	4.32287737862995	4.60200404509697	4.6315022566544	4.73565156666314	4.650299230353	4.75507966200883	chr1-44813602-44814101
3.10222481448525	1.27809032505004	0.903914720827698	0.870508886361869	1.18603064005563	0.79425105027015	1.31805101437032	0.972835718702995	1.36370282014704	0.963265564492185	0.558544227464176	0.990792820129897	chr1-44847776-44848275
2.96876876528676	2.39931669902893	1.48373520303902	2.36220010895347	2.32422193210347	2.84138661256875	1.4460684952524	1.81847159081923	1.98615062770445	0.963265564492185	2.39370202350517	1.2445512666596	chr1-48236773-48237272
4.52378267437152	3.7893742433845	4.29429286408067	4.37443673264262	3.90956638469612	4.01114168320137	3.85406021975031	3.98198320160995	3.68337536780563	4.01752021099614	3.96866701204644	4.29739070346689	chr1-50332941-50333440
3.10222481448525	1.9449914450861	1.76367716991574	2.19828459549969	0.934251622742749	3.08552733185892	0.485027933140651	1.74268238871561	2.11503598813325	2.26269548136227	1.79996064205806	0.799466656592798	chr1-53025005-53025504
2.82169721407591	1.27809032505004	1.95815197725775	2.28256906156936	1.06562673180865	1.92214916827912	2.35679828771477	2.53940032069253	2.49256829735531	1.53577241670319	2.51798699877076	1.41792054778558	chr1-53062508-53063007
3.2817773795099	2.18996484543597	2.80509898214987	2.57769375170832	2.47365591605605	2.02982137262388	2.40342624678001	2.95212149796057	2.93810066445318	2.26269548136227	3.23141496459264	3.23263229367398	chr1-53185640-53186139
4.20563232931708	2.58210340888068	1.85336062698052	3.21460307191059	3.89196998172662	3.88777140627487	2.57108976019841	3.98198320160995	3.54150433524862	4.09973351016941	3.40242780718226	1.28753472025152	chr1-53317160-53317659
4.42532736769895	4.12014794017716	4.0788010093506	3.83318591988475	3.97788122814822	3.60401063340165	4.22405044413457	3.88543445711702	3.68337536780563	4.2513134413383	4.14286899104175	3.24601209791319	chr1-53739056-53739555
5.18116238383869	4.95087554359618	4.9793037536078	5.17252854296957	5.07082673886583	4.714557899475	4.72972488270134	4.98302653950704	4.98349368366537	4.73565156666314	4.91620475996143	5.02295533178175	chr1-53837949-53838448
6.50638187164219	6.31079018111696	6.03502965941912	6.07768560851009	6.13398129828997	6.25688578354703	6.36263978026371	6.13574032372628	6.06990375220345	5.57095431267509	6.01057909217319	6.23763594820236	chr1-53945507-53946006
6.50638187164219	6.31079018111696	6.03502965941912	6.07768560851009	6.13398129828997	6.25688578354703	6.36263978026371	6.13574032372628	6.06990375220345	5.57095431267509	6.01057909217319	6.23763594820236	chr1-53945507-53946006
5.63108944510406	5.40361358121436	5.31542186929997	5.29426067671178	5.57954871465607	5.34502554604276	5.45564879450562	5.50666724241327	5.57434724808679	5.01527891491269	5.47560292730958	5.5559303264348	chr1-54406244-54406743
3.10222481448525	1.9449914450861	0.861312547658746	1.85717459431103	1.67181776770175	1.3869152807362	1.4460684952524	1.28926903692011	2.08387794723406	2.26269548136227	1.2017288377849	0.759314481983605	chr1-54609362-54609861
4.89879834202467	4.52921193752432	4.12904766042845	4.54623438281702	4.73808444117828	4.60566171609116	4.44770737170506	4.56947045850437	4.74041535576586	4.2513134413383	3.74529502643533	3.00116817866664	chr1-54887046-54887545
3.67361313106098	3.35947247393366	0.945294869493535	3.0560143043147	3.36333525909028	1.30354916579487	1.31805101437032	2.56895871591658	2.95541924767479	3.25511744094156	2.95180192088428	0.441787208843116	chr1-57025009-57025508
2.65791302881447	0.776178741001518	0.817413971059035	0.975526720367441	1.49661484501494	0.666612541072068	0.300246603658088	0.784102707618782	2.2333455309513	0.963265564492185	1.8947201608456	0.290345916616087	chr1-57102796-57103295
3.75694252961178	2.89011562593798	2.50648974826983	2.87781470824627	3.38865119698071	2.65215913798165	3.00067484423325	3.29051116561374	3.31873781534233	3.103958320353	2.22158730492388	2.4014959445671	chr1-59971352-59971851
2.89710627899767	0	0.7253941619641	1.25127239784941	2.21524261838717	0.911509242709779	0.742465351272392	2.89491868078671	2.26146677731593	0	1.04527538264895	0.499801806839529	chr1-59972344-59972843
1.87010708350426	0	0.347359649070575	0.870508886361869	0.448223994684265	0.526575793732534	0.116536492555679	0.732792384351384	0.353512273060259	0	0	0.183140241228901	chr1-60675660-60676159
3.3901552577202	2.39931669902893	0.465840941359414	1.85717459431103	2.6927384598893	1.80578828137356	2.03271532443827	3.21773341622436	1.68766041506586	1.53577241670319	0.669913812216343	0.390133284810375	chr1-60903467-60903966
2.74212810598746	0	0.218270413148289	0.75724211794198	0.789703632166652	1.01994924870974	0.629322851448604	1.63500881762211	1.19898501603801	1.53577241670319	0.669913812216343	0.271437207601415	chr1-60935210-60935709
2.74212810598746	2.39931669902893	0.985521149639183	0.75724211794198	1.18603064005563	2.08078666181714	2.36270986598253	0.927916326728884	0.548711743974182	1.53577241670319	0.669913812216343	0.390133284810375	chr1-61183482-61183981
3.03703940370124	0	0.7253941619641	0.975526720367441	1.58687428491767	1.54045379857367	0.54864351765078	0.833650648951466	0.945276463487617	2.26269548136227	0.437852790174226	0.631683346758233	chr1-62412232-62412731
2.65791302881447	2.58210340888068	2.42107028479028	2.54393997381459	2.27076105020054	2.31166444045522	2.13296964513374	2.14717629228241	2.51610216283673	2.26269548136227	2.45718245682749	2.54420816659349	chr1-62530509-62531008
4.80401959201871	4.38904942631759	4.55374189493572	4.40296000268109	4.78650511892835	4.43008133063646	4.59182630845619	4.76730670953682	4.69474126617003	4.2513134413383	4.72312440378849	4.68312832672818	chr1-62783786-62784285
3.3901552577202	2.39931669902893	3.11717794260331	2.47396669917531	2.37577233799486	1.80578828137356	1.69127494593588	2.65416521966995	3.35833696237465	1.53577241670319	2.9952202755279	2.98529992848946	chr1-63616586-63617085
2.74212810598746	0.776178741001518	1.48373520303902	1.55223832700601	0.629043659228858	1.46572611453334	0.395593612758311	1.01639864017919	0.548711743974182	0	0.773298855640449	0.925768398944989	chr1-65325425-65325924
3.2817773795099	0	0.627102733360265	2.10876890499337	2.03458797514328	2.58313458777874	0.813246717856078	0.732792384351384	1.84461140718589	1.53577241670319	0.773298855640449	0.183140241228901	chr1-66291398-66291897
3.49095738390688	1.64973786123945	0.407816237693482	1.25127239784941	0.629043659228858	2.1300127920692	1.1775579036668	0.379445819762893	0.245022884058397	0.963265564492185	0.869768053948893	0.327435709514061	chr1-66335942-66336441
3.3901552577202	2.39931669902893	1.91714423248092	2.43766480213682	2.56531818332253	2.22369572972175	1.97984850139421	2.04570769130241	2.3161164056652	3.103958320353	2.48790504139676	2.06239872012341	chr1-66446090-66446589
5.93828560051956	5.78546538597818	5.60891594112032	5.44816905061833	5.79368179689795	5.53061063365116	5.75772894159191	5.87532568093867	5.7778790584381	5.01527891491269	5.71515960758395	5.84083043395946	chr1-66930031-66930530
2.26114268868518	1.27809032505004	0.347359649070575	0.75724211794198	0.629043659228858	1.21506869797347	1.26853111245935	0.239404447082708	0.637225080942596	0.963265564492185	0.437852790174226	0.363595823498686	chr1-67367656-67368155
2.47312507218111	0.776178741001518	0.149118924793375	1.40958937373557	1.58687428491767	0.526575793732534	0.144256956912836	0.784102707618782	0.245022884058397	0	0.161172552144748	0.110522399115569	chr1-76577630-76578129
4.2919850941757	2.39931669902893	2.52024725570664	3.43317860220243	3.11295907143523	3.49550026089081	2.81480858586218	3.44992953199859	3.65185226565198	1.944541531836	3.68027465693642	1.57652962178687	chr1-76764823-76765322
4.23499464092216	0.776178741001518	0.465840941359414	1.16508324017903	1.67181776770175	1.46572611453334	0.27539165068706	0.507088171021196	0.548711743974182	1.53577241670319	1.58943988553328	0.223051911981337	chr1-76949308-76949807
3.44143653129922	0.776178741001518	0.284258377960653	1.07341598578883	1.49661484501494	0.197658310936923	0.395593612758311	0.239404447082708	0.945276463487617	0.963265564492185	1.2017288377849	0.271437207601415	chr1-77044278-77044777
2.37102383671087	0	0.284258377960653	0.870508886361869	0.629043659228858	0.197658310936923	0.198149410757433	1.01639864017919	1.41467901076302	0	2.0673911657426	0.183140241228901	chr1-77064227-77064726
3.79686917994515	1.64973786123945	1.89619480404622	3.14875893231076	3.38865119698071	3.39839132888329	2.7843015220748	1.81847159081923	2.26146677731593	3.103958320353	2.5474545008527	1.6442392462193	chr1-77282003-77282502
4.52378267437152	4.23378978992784	4.28626374893467	4.31564053833072	4.33119511471737	4.43008133063646	3.85406021975031	4.20074535693145	4.41072892004845	4.4524503883653	4.37425094631319	4.46227007288649	chr1-77779381-77779880
3.67361313106098	3.4563123281753	3.49701173444002	3.14875893231076	3.0822551412164	3.37815978150951	3.61249729462733	3.48135861317808	3.35833696237465	2.74379687503492	3.30227061056333	3.45736243128339	chr1-77978226-77978725
3.67361313106098	3.4563123281753	3.49701173444002	3.14875893231076	3.0822551412164	3.37815978150951	3.61249729462733	3.48135861317808	3.35833696237465	2.74379687503492	3.30227061056333	3.45736243128339	chr1-77978226-77978725
2.89710627899767	0	0	1.16508324017903	0.789703632166652	0.79425105027015	0.0882729451396772	0.239404447082708	0	0	0	0.142092936167568	chr1-85952209-85952708
2.26114268868518	1.27809032505004	1.06275757676618	2.2410422445612	2.03458797514328	1.01994924870974	1.38928271526221	1.74268238871561	1.8813191734083	1.944541531836	1.79996064205806	1.0858523994459	chr1-86155600-86156099
4.59345130795083	4.28742110490546	4.09267910828143	4.23332174079115	4.13572891013849	3.88777140627487	4.38228368062762	4.29661952906874	4.26554863097893	3.63187461833311	4.40677098758756	4.33145217719761	chr1-88891300-88891799
3.5388346808295	0	1.83145699044903	3.27757281546851	3.38865119698071	3.15851642058565	1.16408046905461	1.42476925992505	0.945276463487617	2.74379687503492	0.869768053948893	1.68052642722078	chr1-90730357-90730856
4.04912641053565	1.9449914450861	2.68809135926601	3.70160023524191	3.46203796945108	3.84418668035925	3.7337743802209	3.1799198274136	3.35833696237465	3.51688496103933	3.48088811227581	2.31642230826028	chr1-92029781-92030280
2.96876876528676	1.9449914450861	2.6258250841538	2.57769375170832	2.65150293228382	2.26835047066286	2.16037911198537	2.06658037463663	2.56204860580969	2.26269548136227	2.71263813243425	2.44010750803209	chr1-93079680-93080179
4.20563232931708	4.17808752944539	3.96269101752909	3.67065443218666	3.9441281262676	3.85886171213057	4.18120537637451	3.99837019007605	4.11185078394721	3.83754505671194	4.16204632696537	4.10120263798532	chr1-93179796-93180295
4.20563232931708	4.17808752944539	3.96269101752909	3.67065443218666	3.9441281262676	3.85886171213057	4.18120537637451	3.99837019007605	4.11185078394721	3.83754505671194	4.16204632696537	4.10120263798532	chr1-93179796-93180295
1.87010708350426	0	0.284258377960653	0.634319225741512	0	0	0.27539165068706	0.566909928414365	0.353512273060259	0	0.437852790174226	0.203234090064526	chr1-96803029-96803528
2.01255728357404	0	0.347359649070575	0.75724211794198	1.18603064005563	0.371470485316143	0.171454815992761	0.16393254160748	0.127706943806122	0.963265564492185	0.306135252868841	0.213177029608888	chr1-97170414-97170913
3.22437410533066	0	1.02465616970328	2.79414656353737	3.01881453321267	1.54045379857367	1.03675866308124	2.72151757427685	2.01946739586428	2.26269548136227	0.773298855640449	0.851321580180996	chr1-99003834-99004333
2.65791302881447	0	0.945294869493535	1.48267621520399	1.67181776770175	1.97698952062461	0.58954708637169	1.1785786914637	1.19898501603801	0	1.04527538264895	0.870296526499808	chr1-99279387-99279886
1.71203492775635	0	0.0764852472659145	0.351744287070753	0.241449505383394	0.197658310936923	0.348707644543302	0.0842934633263011	0.127706943806122	0	0	0.162762567610794	chr1-99600946-99601445
3.2817773795099	0.776178741001518	0.284258377960653	1.74281328723061	1.82802933986414	0.666612541072068	1.08045972964945	0.311123681174896	0.799457281905217	1.53577241670319	1.12562190146497	0.172987382755399	chr1-99675880-99676379
2.89710627899767	2.18996484543597	1.59192011553247	2.50937752344894	2.6927384598893	1.30354916579487	2.77989022781387	1.66268991619586	1.76826919943813	0.963265564492185	1.12562190146497	1.55714337533074	chr1-99685564-99686063
4.01567960048739	1.9449914450861	2.33027321520601	3.41462127587198	3.89196998172662	3.53258464657342	2.28390283513617	3.34278212513002	3.45891015134379	3.51688496103933	3.78294560006553	3.45631631629186	chr1-101996797-101997296
3.22437410533066	3.02252536467932	1.59192011553247	2.61067583529739	2.6927384598893	1.54045379857367	3.06372579182051	1.28926903692011	1.36370282014704	1.944541531836	1.64501934366392	1.25902184569818	chr1-103106848-103107347
4.98773253289657	4.52921193752432	4.96679909882491	4.72254448917532	4.60401304773593	4.76995851916402	4.76363109775214	4.78315647993694	4.7846877190474	4.5137128709431	4.76762405720241	4.96197864250205	chr1-103525459-103525958
4.59345130795083	3.71303682962198	4.27007020754727	4.15722616984961	4.39504776816556	3.98462332925917	4.12666405266454	4.19127322675214	4.14241680484644	3.51688496103933	4.21809467576453	3.94887215674585	chr1-107056580-107057079
4.37345980222666	3.54705875133231	3.9269873569765	4.146020165498	3.96110338534372	4.16076436769015	3.6248482382167	4.19127322675214	4.14241680484644	3.25511744094156	4.34937063685692	3.62221274012484	chr1-107057120-107057619
2.96876876528676	2.18996484543597	2.07461347323551	2.1542209175476	2.32422193210347	1.46572611453334	2.45966870320263	2.43089921307334	2.60657681394328	1.53577241670319	2.76374800822461	2.19373938136907	chr1-107529485-107529984
2.89710627899767	0	0.218270413148289	1.48267621520399	0.789703632166652	0.79425105027015	0.372341087931772	0.379445819762893	0.637225080942596	0.963265564492185	1.2017288377849	0.718012747331053	chr1-107858434-107858933
4.14505172727034	3.93090521986846	2.89231929909949	3.23589983542431	3.38865119698071	3.08552733185892	2.74862762030683	2.96329484115572	3.29172135124407	3.51688496103933	3.89033805251545	3.70469573254003	chr1-107965595-107966094
3.10222481448525	0	0.677085365436018	1.33260145008583	2.09735353442248	1.01994924870974	0.830412460132992	0.507088171021196	0.454410852336011	0.963265564492185	1.53163315123619	0.45021921304513	chr1-108000597-108001096
2.47312507218111	1.27809032505004	0.521621864528254	1.33260145008583	0.789703632166652	1.01994924870974	1.7465764538243	0.311123681174896	0.245022884058397	1.944541531836	0.869768053948893	0.309010001009837	chr1-108038849-108039348
6.03327042163148	5.99339830987634	5.78875581202541	5.69496017222407	5.95489983628757	5.4112367786393	5.98886371810281	5.91470935983492	5.90588119146856	5.75980071830719	5.79717798715895	6.00775506915236	chr1-110338505-110339004
2.26114268868518	0.776178741001518	0.218270413148289	0.75724211794198	1.29715537231944	0.197658310936923	0.0882729451396772	0.881553265711453	1.25600627846146	0.963265564492185	0.437852790174226	0.078245517314232	chr1-110756397-110756896
2.65791302881447	0	0.284258377960653	1.55223832700601	1.75203679873851	1.21506869797347	0.58954708637169	1.28926903692011	1.68766041506586	0.963265564492185	1.47141315102662	0.499801806839529	chr1-111194571-111195070
3.5388346808295	3.25566158412633	2.12949849893636	2.0618382179459	2.47365591605605	2.47298070261597	2.93076804598506	2.34807718749619	2.3687712271517	2.52320829393258	2.51798699877076	1.8557777544061	chr1-111204253-111204752
3.16459183237422	1.64973786123945	0.627102733360265	1.40958937373557	2.03458797514328	1.74388803182106	1.38928271526221	2.04570769130241	1.51152658112749	1.944541531836	1.40856957948785	0.336561060565232	chr1-111961696-111962195
4.39962666432117	3.93090521986846	4.00733444478415	4.07689231814133	4.13572891013849	4.14887170367345	3.91567530176667	4.15275027947133	4.2232800377513	3.73837178238536	4.04296133312376	4.1742793861646	chr1-112618982-112619481
4.80401959201871	4.48398741090658	4.41702972886494	4.73755364854773	4.72820219065572	4.3070589113865	4.49153060374954	4.52491867126414	4.46615194244674	4.6289457923012	4.5949267535442	4.32401587734965	chr1-114346442-114346941
2.01255728357404	0	0.284258377960653	0	1.06562673180865	0.197658310936923	0.116536492555679	0.16393254160748	0.799457281905217	0	0	0.121122859188528	chr1-115781159-115781658
2.26114268868518	1.64973786123945	2.01755757496681	2.10876890499337	2.15750189727495	2.02982137262388	2.19392449311794	2.04570769130241	2.14553530688296	1.53577241670319	1.47141315102662	1.67334164052798	chr1-117067725-117068224
2.37102383671087	0.776178741001518	0.521621864528254	0.75724211794198	0.629043659228858	1.12080511506287	0.324680594170153	1.0997663934939	0.799457281905217	0	0.558544227464176	0.571119990636339	chr1-117162797-117163296
2.01255728357404	0	0.0764852472659145	0.186565568619774	0.448223994684265	0.666612541072068	0.348707644543302	0.311123681174896	0.454410852336011	0	0.558544227464176	0.223051911981337	chr1-117173627-117174126
2.82169721407591	0	0.284258377960653	1.25127239784941	2.60905403290679	0.197658310936923	0.0882729451396772	0.16393254160748	0.127706943806122	0	0.161172552144748	0.162762567610794	chr1-117793417-117793916
2.37102383671087	0.776178741001518	0.7253941619641	0.351744287070753	1.18603064005563	0.911509242709779	0.224359027969692	0.239404447082708	0.245022884058397	0.963265564492185	0.558544227464176	0.271437207601415	chr1-117826367-117826866
2.47312507218111	0	0.218270413148289	0.975526720367441	1.18603064005563	0.371470485316143	0.144256956912836	0	0.127706943806122	0	0.161172552144748	0.110522399115569	chr1-118099652-118100151
2.74212810598746	1.27809032505004	1.74035729356276	1.85717459431103	1.40032939480364	1.86514154610823	1.08045972964945	1.60678619247276	1.68766041506586	1.53577241670319	1.69853680953728	2.27904457805664	chr1-118927822-118928321
3.16459183237422	0	0.772137607734883	1.25127239784941	1.49661484501494	2.58313458777874	0.171454815992761	2.00303392951789	2.46864416223703	2.26269548136227	2.29291549001171	0.261889098415105	chr1-119517568-119518067
1.71203492775635	0.776178741001518	0.149118924793375	0.351744287070753	0.448223994684265	0.197658310936923	0.27539165068706	0.16393254160748	0.454410852336011	0	0.558544227464176	0.271437207601415	chr1-119663798-119664297
2.65791302881447	1.9449914450861	1.6177446338712	2.2410422445612	1.49661484501494	1.97698952062461	2.57108976019841	1.39206852818151	1.60227977957399	1.944541531836	2.10751257380855	1.42649278670738	chr1-119675292-119675791
5.3246383500638	5.16658884294191	4.94910847190723	5.07545364070688	5.267874485228	4.95890074375313	4.94990258854797	5.10910169048205	4.97926667540882	4.88222943591105	4.92745563137752	5.24213438397279	chr1-144551819-144552318
3.91041873289666	3.7893742433845	3.37360870431763	2.98232083147273	3.43798811901067	2.61805962632366	3.17877137125825	3.21773341622436	2.34268402451527	2.93508759115832	3.46553370435986	2.25036172882978	chr1-145281037-145281536
3.87355304192835	2.74431394443605	3.47598764788047	3.53977282882203	3.43798811901067	3.15851642058565	3.57734131084349	3.74358963664519	3.77401135103658	3.63187461833311	3.77050426597053	3.36673263576332	chr1-145891816-145892315
4.37345980222666	3.93090521986846	4.05536998841294	4.22269361053564	4.25064350210957	4.26360434226812	4.19948765373068	4.14786177193864	4.32671649558262	3.51688496103933	4.26319368598249	4.1375511776337	chr1-146037782-146038281
2.89710627899767	1.9449914450861	2.66350638666142	2.47396669917531	2.65150293228382	2.65215913798165	2.71667253148554	2.56895871591658	2.39439507993848	2.52320829393258	2.68638776258078	1.10199623531036	chr1-148459168-148459667
2.82169721407591	1.9449914450861	2.52024725570664	2.1542209175476	2.42554411512305	2.35371581170583	2.39767950347497	2.02452858661285	2.49256829735531	2.74379687503492	2.25769216905706	2.32561736560174	chr1-149850035-149850534
4.17565998701319	2.39931669902893	2.09314145448586	3.91468226430136	3.74289313338401	3.97117909477346	3.34625712507993	3.75649281663453	3.64118962107008	3.25511744094156	3.63980769254904	1.40496592350913	chr1-149917664-149918163
4.82348001670532	4.0597837453343	4.64761054298872	4.69973384708301	4.747899459993	4.70646695669809	4.73429201754258	4.71868504997642	4.75532427621459	4.2513134413383	4.74872059550024	4.72151307002707	chr1-149927648-149928147
3.03703940370124	2.39931669902893	2.23337567977384	2.43766480213682	2.47365591605605	2.7498730972941	2.49777322908228	2.33092654844619	1.91711607936493	1.944541531836	2.29291549001171	2.18870904139279	chr1-150168807-150169306
4.84268143082273	4.81138738129708	4.50959512148503	4.62098334367671	4.80542733557104	4.48786991279702	4.80546576268334	4.68870554748247	4.54834413239217	4.17751332065525	4.650299230353	4.70443228990285	chr1-150268846-150269345
4.76429308307126	4.43729921382827	4.35696612846883	4.26474427911313	4.67774931512383	4.57043154289883	4.39098734687943	4.46722164384343	4.53112144018522	4.57247953120718	4.48500172624462	4.55412185895577	chr1-150487112-150487611
1.71203492775635	1.27809032505004	0.985521149639183	0.870508886361869	0.789703632166652	1.12080511506287	0.527748459927972	0.732792384351384	0.799457281905217	0	0.773298855640449	1.01372981274092	chr1-150639785-150640284
5.44259700907336	5.42769785915916	4.91826767522295	5.26348132401	5.24726313392229	5.09528285466121	5.30261172389806	4.94407903147557	5.13937290865531	5.05703500238483	5.05603696689423	5.13866086499091	chr1-151281200-151281699
3.16459183237422	1.27809032505004	1.4264401494575	2.01332940140151	1.18603064005563	2.71803150550537	0.897103091896822	1.32435574870553	1.13961696516355	1.53577241670319	0.960188935389783	1.2638132967018	chr1-151405196-151405695
2.01255728357404	0	0.521621864528254	1.25127239784941	1.18603064005563	1.61150066558079	0.144256956912836	0.624349605676107	0.799457281905217	0	0.869768053948893	0.183140241228901	chr1-152328807-152329306
2.26114268868518	0	0.284258377960653	0.75724211794198	0.629043659228858	0.666612541072068	0.0594446091870725	0.239404447082708	0.245022884058397	0	0	0.183140241228901	chr1-152374320-152374819
5.37825839864977	5.22272827864243	5.02102668214066	5.16144122577672	5.36673280448271	4.8233101519033	5.36284109770404	5.15367718718488	5.00444492384383	4.83500571000505	5.06115362785183	5.13931284244654	chr1-153670888-153671387
4.54738134908244	4.17808752944539	4.27007020754727	4.10030490440227	4.19433006134165	4.27459130586645	3.93564244655591	4.20545820237911	4.27936737039723	3.51688496103933	4.37425094631319	4.39397916821227	chr1-153977473-153977972
4.39962666432117	3.4563123281753	3.98766327104026	4.16834580301687	4.2367698710411	4.3070589113865	3.87282261167042	4.25630815601309	4.27936737039723	4.38847064906379	4.13318387353906	4.24686055848928	chr1-155140295-155140794
3.44143653129922	2.58210340888068	3.08976106334068	2.76514301001028	3.2573805693284	2.89932192009612	3.02697155024817	2.96329484115572	3.02268657500412	2.26269548136227	2.95180192088428	3.11027490710768	chr1-155206986-155207485
5.4043391515193	5.40361358121436	5.00887998923548	5.33430422974063	5.28145358941724	5.02545434215059	5.18825818785665	5.08883949863548	5.26969330219053	4.97227816226712	4.99852241625908	5.21579479405917	chr1-155244544-155245043
5.21102180282142	5.10817610006282	4.87876577982289	4.88638505978202	5.05510145092108	4.97245934814621	4.91512629961993	5.06828867217181	5.00859890655691	4.57247953120718	4.96069119418479	5.09899299379611	chr1-156054504-156055003
3.58517402311338	2.74431394443605	3.00423837981714	3.23589983542431	3.17247348447479	2.92743984883208	2.95835794705738	2.72151757427685	2.93810066445318	2.74379687503492	2.73841939005901	2.98384866800349	chr1-156225355-156225854
5.4043391515193	5.16658884294191	5.22380650375097	5.0395703532647	5.30158556688656	5.16779221105038	5.38769627945745	5.14143262188447	5.07744587318782	4.73565156666314	5.11134627318925	5.28813155778067	chr1-156505036-156505535
2.89710627899767	0	2.34580846315189	1.33260145008583	1.67181776770175	0.666612541072068	1.0514732610653	1.74268238871561	1.46391531097838	1.944541531836	2.45718245682749	1.98326486562129	chr1-156760350-156760849
3.67361313106098	0.776178741001518	1.20583325057399	1.74281328723061	2.32422193210347	1.67921236432368	0.830412460132992	3.33420075969349	3.27802099948891	0.963265564492185	3.36980860119238	0.718012747331053	chr1-156831160-156831659
2.96876876528676	2.89011562593798	1.91714423248092	1.80112681062931	2.27076105020054	2.31166444045522	2.01029490589977	1.89047728599789	2.17540318032262	1.944541531836	1.93986370873707	1.89027127762533	chr1-156839057-156839556
3.67361313106098	3.25566158412633	2.83842757067618	3.10313175892206	3.22962975188197	3.41834307955632	2.38030063622717	3.51211758486865	3.05517950848751	3.3919300740252	2.8608368786409	2.36405545204857	chr1-156860039-156860538
4.14505172727034	3.63243339018096	3.04287564417155	3.77617958917709	3.70308612990534	2.35371581170583	4.07178501673343	3.86174629755595	2.7915161701955	3.73837178238536	3.30227061056333	3.70821536539334	chr1-157993406-157993905
3.5388346808295	2.18996484543597	1.93779380254588	2.79414656353737	2.03458797514328	1.61150066558079	1.45716227817792	2.58351387173851	1.68766041506586	1.944541531836	1.40856957948785	2.65595436986987	chr1-158055640-158056139
4.14505172727034	2.74431394443605	1.83145699044903	3.91468226430136	2.95245537712719	1.30354916579487	3.44429107995938	2.62631847948347	1.51152658112749	3.51688496103933	1.53163315123619	2.5103357598856	chr1-158068807-158069306
3.03703940370124	0.776178741001518	0.772137607734883	0.975526720367441	1.67181776770175	0.371470485316143	0.418477303624067	1.05868462047752	2.17540318032262	0.963265564492185	2.68638776258078	0.162762567610794	chr1-159229333-159229832
4.49979155958746	4.23378978992784	4.17325582944621	4.08864610425931	4.34419373381239	3.91611315083681	4.09327685027981	4.24719502503534	4.4356245906216	3.63187461833311	4.29828456073781	4.48809221246943	chr1-161097589-161098088
3.91041873289666	2.58210340888068	3.55162266515247	3.65492899751669	3.68276302024337	3.76848524422864	3.20861814222627	3.51970594088383	3.57550385926106	3.73837178238536	3.69351527592821	3.62221274012484	chr1-161153743-161154242
4.84268143082273	4.57306178280073	4.48875493764137	4.31564053833072	4.4681179655578	4.36988102976524	4.49691608121651	4.46329187736369	4.44791315428257	3.83754505671194	4.55920768081403	4.37915173930846	chr1-161314098-161314597
2.82169721407591	2.74431394443605	0.284258377960653	0.634319225741512	0.934251622742749	0.79425105027015	0.418477303624067	0.16393254160748	0.245022884058397	0	0.437852790174226	0.261889098415105	chr1-161994281-161994780
4.34680955818977	3.14379764423713	4.32596979941673	4.275068188901	4.26438498761022	4.11259393521921	4.14049390583135	4.16247787996279	4.17973556915352	4.2513134413383	4.05326924594189	4.26668885602454	chr1-162790214-162790713
5.03857513771138	4.48398741090658	4.85181721014428	4.75977860910111	4.73808444117828	4.86752052035869	4.84506609368566	4.82663127286416	4.97502724587403	4.88222943591105	4.93861944127489	4.97628066731878	chr1-165827490-165827989
5.03857513771138	4.48398741090658	4.85181721014428	4.75977860910111	4.73808444117828	4.86752052035869	4.84506609368566	4.82663127286416	4.97502724587403	4.88222943591105	4.93861944127489	4.97628066731878	chr1-165827490-165827989
3.2817773795099	0	0.627102733360265	2.7355443933938	2.03458797514328	0.526575793732534	1.86792212449992	0.927916326728884	0.799457281905217	1.53577241670319	0.558544227464176	0.441787208843116	chr1-167171495-167171994
3.83572055007792	1.27809032505004	1.23949006659738	2.76514301001028	3.11295907143523	3.37815978150951	0.960846588247139	0.881553265711453	1.41467901076302	2.74379687503492	2.18455563722711	0.919709141433565	chr1-167430638-167431137
4.14505172727034	3.7893742433845	3.7746208984342	3.43317860220243	3.55441813633375	3.47659436248016	3.53608519701127	3.72401587035966	3.67294401188729	4.01752021099614	3.78294560006553	3.95184433851155	chr1-167715329-167715828
4.74401193180908	4.0597837453343	4.31417230486099	4.467399882567	4.66744350301914	4.45926494975376	4.39820050526927	4.57676381098952	4.60979121141858	4.2513134413383	4.45421658750233	4.57210052019449	chr1-169794615-169795114
3.33698377234985	1.64973786123945	0.945294869493535	1.16508324017903	2.77183370195806	1.12080511506287	0.68700295889168	2.06658037463663	1.95204623655215	0.963265564492185	1.40856957948785	0.919709141433565	chr1-171645872-171646371
4.97037887813297	4.57306178280073	4.78785586213831	4.78166637830913	4.86074896434631	4.64852304848018	4.94103986604125	4.89824077692058	4.84168030330746	4.92795625672438	4.87612104524607	4.93068411235008	chr1-171741851-171742350
3.22437410533066	2.18996484543597	2.12949849893636	2.28256906156936	2.15750189727495	3.11026960233235	2.35086238650077	2.47840223528184	2.49256829735531	2.74379687503492	2.36088266255009	2.73916579083314	chr1-175151963-175152462
3.16459183237422	2.39931669902893	2.42107028479028	2.43766480213682	2.37577233799486	2.54734305763532	2.12603513169029	2.66788958897442	2.64977172565176	0.963265564492185	2.81310901158021	2.9154615528286	chr1-175154848-175155347
1.71203492775635	0	0.677085365436018	0	0	1.46572611453334	0.300246603658088	0.379445819762893	1.01300740762057	0.963265564492185	1.12562190146497	0.271437207601415	chr1-175459616-175460115
3.49095738390688	1.64973786123945	2.57400174053919	2.90465947459478	3.14302314411005	3.29427114844918	2.69808958449009	2.69495275029627	2.28905034362194	2.74379687503492	2.4257913645703	3.141850801656	chr1-176897691-176898190
2.01255728357404	0	1.53884149396154	1.16508324017903	0.789703632166652	1.01994924870974	0.506546318719062	1.1785786914637	1.01300740762057	0	0.558544227464176	1.31549498123208	chr1-178819258-178819757
2.26114268868518	1.27809032505004	2.18237181033876	1.80112681062931	0.934251622742749	1.01994924870974	0.830412460132992	1.68984987883133	0.945276463487617	1.53577241670319	1.04527538264895	1.8809454453851	chr1-178868805-178869304
3.9814389334085	3.02252536467932	1.71665427054094	2.32293393030146	3.22962975188197	1.46572611453334	3.84141501314683	2.78586532665827	1.41467901076302	0.963265564492185	2.78863960699405	0.675493683642708	chr1-180182854-180183353
2.26114268868518	0	0.347359649070575	1.68204309289978	0.629043659228858	2.02982137262388	0.324680594170153	0.311123681174896	0.799457281905217	1.53577241670319	0.960188935389783	0.223051911981337	chr1-181390703-181391202
4.26377125936375	3.02252536467932	1.51155144279826	2.50937752344894	2.60905403290679	3.06035331535413	4.05362730055171	2.16664089851325	2.93810066445318	0.963265564492185	1.64501934366392	0.363595823498686	chr1-182279634-182280133
4.20563232931708	3.86187459151371	4.10642497692343	3.81914411838636	3.64123722647118	3.97117909477346	3.89746549810658	3.70417288009904	4.14241680484644	3.73837178238536	3.81963853103627	2.90323004181765	chr1-183023620-183024119
2.89710627899767	0.776178741001518	0.521621864528254	1.07341598578883	1.58687428491767	1.80578828137356	0.668031339925531	0.679589667400373	0.454410852336011	0.963265564492185	0.558544227464176	0.40755755904007	chr1-183652618-183653117
2.14219747893508	0	0.465840941359414	0.975526720367441	0.629043659228858	0.526575793732534	1.24311881648842	0.239404447082708	0.127706943806122	0	0.161172552144748	0.131645998267998	chr1-183952771-183953270
3.22437410533066	1.27809032505004	0.985521149639183	1.55223832700601	2.65150293228382	2.58313458777874	1.79983616520608	1.1785786914637	1.76826919943813	0.963265564492185	0.669913812216343	0.232859662523598	chr1-186082282-186082781
1.87010708350426	0	0.347359649070575	0.499939079409588	1.18603064005563	0.197658310936923	0.116536492555679	0.0842934633263011	0.127706943806122	0	0	0.142092936167568	chr1-191906592-191907091
2.65791302881447	0.776178741001518	0.149118924793375	1.91112614098843	2.27076105020054	1.12080511506287	0.171454815992761	0.0842934633263011	0.245022884058397	0	0.161172552144748	0.0998434733683926	chr1-192131909-192132408
3.63007115024325	2.39931669902893	2.56074972064583	2.57769375170832	3.01881453321267	2.89932192009612	1.4008200908839	3.10118279486833	3.44671529712516	3.3919300740252	3.41846494622392	2.0290142630983	chr1-193186238-193186737
3.03703940370124	2.39931669902893	0.575326097258163	2.2410422445612	2.37577233799486	2.58313458777874	3.02697155024817	0.379445819762893	0.799457281905217	0.963265564492185	0.669913812216343	0.131645998267998	chr1-196115569-196116068
2.37102383671087	0	0.218270413148289	1.68204309289978	0.789703632166652	0.526575793732534	1.06603929324648	0.16393254160748	0.353512273060259	0	0.306135252868841	0.280922540304714	chr1-198462697-198463196
3.3901552577202	0	0.218270413148289	0.499939079409588	0.448223994684265	0.371470485316143	0.250100975441722	0.311123681174896	0.353512273060259	0	0.306135252868841	0.172987382755399	chr1-198598733-198599232
3.22437410533066	1.27809032505004	1.17137245698218	1.07341598578883	0.934251622742749	1.01994924870974	0.795874269011456	1.86687246192242	1.91711607936493	0.963265564492185	0.773298855640449	2.00059134430668	chr1-201292684-201293183
3.16459183237422	3.14379764423713	2.6758512414085	3.14875893231076	2.91809493941469	2.61805962632366	2.9738899022512	2.70829630479104	2.75241862617742	2.52320829393258	2.81310901158021	2.56958439383297	chr1-201435657-201436156
2.01255728357404	0.776178741001518	0.627102733360265	1.25127239784941	0.448223994684265	0.666612541072068	1.26853111245935	0.566909928414365	0.637225080942596	0	0.437852790174226	0.336561060565232	chr1-201489497-201489996
3.79686917994515	3.14379764423713	3.14408349545258	3.25688678836865	3.05088352373525	3.27251402565671	3.44150081472834	3.35979322782861	3.26418929589781	2.93508759115832	2.92959269597213	2.92002176544742	chr1-201559543-201560042
3.2817773795099	1.64973786123945	0.627102733360265	2.57769375170832	3.20133464969123	3.0086478695364	1.20414084162959	1.32435574870553	1.64560162279105	2.26269548136227	2.32729929161314	0.458602221609478	chr1-201605119-201605618
2.82169721407591	0.776178741001518	0.817413971059035	2.2410422445612	2.37577233799486	2.65215913798165	1.06603929324648	1.13971065049334	1.46391531097838	0.963265564492185	1.79996064205806	0.571119990636339	chr1-201605646-201606145
3.91041873289666	3.14379764423713	1.48373520303902	2.8225785099794	2.98601645899935	2.81152248166372	1.94086406543958	3.51211758486865	3.10258663831238	2.74379687503492	3.65342319103503	1.268588887092	chr1-201649822-201650321
3.9463658069696	3.35947247393366	1.6177446338712	3.7906437342044	3.337567138895	3.08552733185892	3.05279750126027	3.26364789760246	2.95541924767479	3.51688496103933	2.57633214777522	1.29691514581952	chr1-201650338-201650837
4.2919850941757	4.23378978992784	4.19486207998464	4.15722616984961	4.25064350210957	3.98462332925917	4.11620395967534	4.04118009479891	4.0406133321085	4.17751332065525	4.15248952362976	3.98993561387362	chr1-202341767-202342266
3.87355304192835	0.776178741001518	1.23949006659738	1.33260145008583	1.49661484501494	1.21506869797347	0.629322851448604	0.927916326728884	0.874208407830165	2.93508759115832	1.84811826445372	0.68266778748694	chr1-202691741-202692240
5.69587459703556	5.3542042083745	5.3094918953195	5.41120371776418	5.546188714022	5.21418318672553	5.35988860532837	5.40994094006537	5.19875079961272	4.92795625672438	5.17409030895241	5.35336580933753	chr1-203026199-203026698
2.37102383671087	0	0.903914720827698	1.07341598578883	1.82802933986414	1.12080511506287	0.324680594170153	0.624349605676107	0.720620373386692	1.53577241670319	0.558544227464176	0.507902396077556	chr1-204238015-204238514
4.20563232931708	2.89011562593798	3.36601022859929	4.17938038624842	3.66214952534247	4.01114168320137	1.96438090818278	4.09296567582153	3.79340214563164	4.09973351016941	3.84359206847527	3.19925505957987	chr1-204360060-204360559
5.89295285778457	5.60713632118584	5.54642100387405	5.61187451424516	5.84488137756888	5.13802158328793	5.77168136528832	5.67582407856244	5.61305705271038	5.21293069489057	5.43676213603995	5.68901878959611	chr1-204411650-204412149
3.03703940370124	1.9449914450861	1.59192011553247	2.19828459549969	2.77183370195806	2.92743984883208	2.28390283513617	1.71650796573243	1.72852772343411	1.944541531836	0.960188935389783	1.84622551442892	chr1-204649323-204649822
3.5388346808295	1.9449914450861	1.36677524521299	2.54393997381459	2.65150293228382	3.20520183750564	0.68700295889168	2.24197488638197	1.91711607936493	1.53577241670319	2.48790504139676	0.799466656592798	chr1-204744099-204744598
4.37345980222666	4.0597837453343	3.85824105558194	3.97924679962296	3.8378551893393	4.27459130586645	3.48279853113302	4.1031034096155	3.8866293416671	3.103958320353	3.41846494622392	3.8772028316817	chr1-204763732-204764231
4.26377125936375	3.35947247393366	1.85336062698052	3.12612571569943	3.48569347165249	3.13459468670416	4.1677621319001	2.95212149796057	2.90282704197098	3.3919300740252	3.23141496459264	1.41792054778558	chr1-205504361-205504860
3.49095738390688	3.02252536467932	3.10809675208843	2.76514301001028	2.77183370195806	3.37815978150951	2.82340770068164	2.81082174971186	2.84824486115874	3.103958320353	2.90703622386208	3.17783657318583	chr1-205791537-205792036
5.82699431031172	5.74769799141234	5.69785811100302	5.38760998115204	5.68548640772579	5.44080019129208	5.6716515331824	5.77427032468861	5.71317384852951	5.38673782085601	5.47560292730958	5.7562281355465	chr1-205813028-205813527
2.01255728357404	0.776178741001518	0.407816237693482	0.351744287070753	1.82802933986414	0	1.33016988828176	0.881553265711453	0.637225080942596	0	0.161172552144748	0.398871727162866	chr1-205993778-205994277
3.33698377234985	1.27809032505004	2.81629427933862	2.47396669917531	2.42554411512305	1.01994924870974	1.16408046905461	2.58351387173851	2.11503598813325	2.74379687503492	1.2017288377849	1.95687862340918	chr1-206705116-206705615
2.26114268868518	0.776178741001518	0.0764852472659145	2.01332940140151	0.241449505383394	1.46572611453334	0.171454815992761	0.444678178817637	0.353512273060259	0	0.306135252868841	0.252277376263347	chr1-206871959-206872458
3.44143653129922	3.14379764423713	2.66350638666142	3.31807576806043	2.32422193210347	2.47298070261597	2.5659746494483	2.36502633415076	2.71223194029764	3.3919300740252	2.39370202350517	2.89861635672236	chr1-206909280-206909779
2.26114268868518	1.27809032505004	1.56562489489638	1.40958937373557	1.18603064005563	1.67921236432368	0.830412460132992	1.39206852818151	1.19898501603801	0	1.58943988553328	1.95983437310087	chr1-207004777-207005276
3.9814389334085	2.58210340888068	3.55162266515247	3.77617958917709	3.38865119698071	3.60401063340165	3.08175764070875	3.36822414771967	3.80300067615018	3.73837178238536	3.62606247196164	3.76677161197364	chr1-207752438-207752937
3.22437410533066	2.58210340888068	2.19957423004729	2.79414656353737	2.73282805911326	2.65215913798165	2.57108976019841	2.29600122242437	2.88486145639028	2.93508759115832	2.5474545008527	2.12166659254025	chr1-209565995-209566494
2.37102383671087	0	0.677085365436018	1.55223832700601	0	0.911509242709779	0.705728333355579	0.566909928414365	0.548711743974182	0.963265564492185	0.558544227464176	0.639078082317327	chr1-209618489-209618988
5.39135770961235	5.10817610006282	4.98675485020865	4.90644661970447	5.27468001361913	4.97245934814621	5.25334540767374	5.10406275901892	5.1693673141422	4.09973351016941	4.96069119418479	5.09395693282371	chr1-209784381-209784880
2.89710627899767	0.776178741001518	0.861312547658746	1.07341598578883	1.58687428491767	1.01994924870974	0.569240260392203	0.881553265711453	0.874208407830165	0	0.960188935389783	0.752512448779189	chr1-209861057-209861556
3.44143653129922	3.02252536467932	2.12949849893636	1.85717459431103	2.37577233799486	1.74388803182106	2.80181304073312	1.51864633436032	1.68766041506586	2.74379687503492	2.18455563722711	1.70539509210743	chr1-210400566-210401065
4.74401193180908	4.69714026267737	4.35696612846883	4.20119953836865	4.50331051816962	4.32830502607181	4.60684739812398	4.3781930950733	4.23750761348715	4.17751332065525	4.51514365359175	4.26190696159096	chr1-211134041-211134540
4.57060021621257	4.28742110490546	4.03155212950551	4.01664259752007	4.10551084217017	4.38009048067971	3.8243804585462	4.1031034096155	4.14241680484644	3.73837178238536	4.13318387353906	4.11319962784143	chr1-211260632-211261131
1.53448751823869	0	1.06275757676618	0.634319225741512	0.789703632166652	0.911509242709779	0.527748459927972	0.927916326728884	0.548711743974182	0.963265564492185	0.773298855640449	0.661037556502198	chr1-211309770-211310269
5.57478681372253	5.45138666829065	5.33501424073868	5.46179046145689	5.56851420366995	5.3911858211441	5.38188640850757	5.52374929102101	5.57154210819308	4.73565156666314	5.46791797377338	5.57340422670701	chr1-212857947-212858446
3.58517402311338	1.9449914450861	0.772137607734883	0.975526720367441	2.42554411512305	2.68547124941788	2.27138729327121	1.25330769185644	2.58448449623529	0	3.21314363454916	0.372495992029491	chr1-213905174-213905673
2.89710627899767	2.39931669902893	0.772137607734883	0.870508886361869	2.27076105020054	2.81152248166372	1.67235979037749	1.81847159081923	2.7915161701955	1.53577241670319	2.83717030537712	0.232859662523598	chr1-213996570-213997069
4.37345980222666	3.7893742433845	3.43299739249502	3.5902549923328	3.43798811901067	3.93007793106758	3.11715897977963	3.40965517395456	3.60872054115638	2.74379687503492	3.77050426597053	3.54558796524858	chr1-214328771-214329270
2.14219747893508	0	1.6925553000033	1.16508324017903	1.29715537231944	0.666612541072068	0.27539165068706	1.0997663934939	0.454410852336011	0.963265564492185	0.558544227464176	1.41361525182981	chr1-216345019-216345518
2.65791302881447	0.776178741001518	0.284258377960653	1.74281328723061	0.789703632166652	1.12080511506287	0.418477303624067	0.444678178817637	0.637225080942596	0	0	0.35464040769663	chr1-216456672-216457171
3.63007115024325	1.9449914450861	0.407816237693482	2.0618382179459	2.80981246531528	3.0086478695364	0.830412460132992	1.76839038594485	0.454410852336011	0.963265564492185	0.960188935389783	0.336561060565232	chr1-216815484-216815983
3.03703940370124	2.18996484543597	2.2986916684932	2.57769375170832	2.37577233799486	2.7498730972941	2.37446084533169	2.29600122242437	1.91711607936493	2.93508759115832	1.12562190146497	0.955688736007261	chr1-217088681-217089180
2.47312507218111	0	0.407816237693482	0.499939079409588	1.67181776770175	0.666612541072068	0.250100975441722	0.624349605676107	1.51152658112749	0	1.12562190146497	0.318252271078946	chr1-218080712-218081211
2.65791302881447	0	2.01755757496681	1.80112681062931	1.82802933986414	0	2.02528049869274	0.784102707618782	1.98615062770445	0	0.960188935389783	0.131645998267998	chr1-218371951-218372450
4.82348001670532	4.12014794017716	4.36079426040769	4.34533814033286	4.12069899153513	4.16076436769015	4.4615456684837	4.43948579882847	4.37256088126608	3.51688496103933	4.24532290006877	4.39179210476242	chr1-219173653-219174152
3.22437410533066	1.64973786123945	0.347359649070575	1.80112681062931	1.9002185501433	0.79425105027015	0.629322851448604	0.379445819762893	0.548711743974182	0	1.12562190146497	0.223051911981337	chr1-219459707-219460206
2.96876876528676	0	0.817413971059035	1.48267621520399	0.629043659228858	1.21506869797347	0.527748459927972	0.566909928414365	0.945276463487617	0	0.869768053948893	0.631683346758233	chr1-220161246-220161745
3.16459183237422	0	0.627102733360265	1.40958937373557	2.27076105020054	0.197658310936923	0.300246603658088	0.679589667400373	1.19898501603801	1.944541531836	1.8947201608456	1.0023068995346	chr1-221916072-221916571
2.56847560677336	0	0.772137607734883	0.870508886361869	0.934251622742749	2.1300127920692	0.250100975441722	2.10744106997465	2.46864416223703	0	0.669913812216343	0.232859662523598	chr1-222599386-222599885
3.03703940370124	0.776178741001518	0.7253941619641	1.33260145008583	1.18603064005563	1.46572611453334	0.668031339925531	0.379445819762893	0.353512273060259	0	0.437852790174226	0.45021921304513	chr1-222918699-222919198
2.82169721407591	0.776178741001518	0.465840941359414	0.75724211794198	0.448223994684265	1.74388803182106	0.609572044083379	0.507088171021196	0.245022884058397	2.52320829393258	0.558544227464176	0.363595823498686	chr1-223102744-223103243
4.54738134908244	2.18996484543597	3.83090267623963	4.275068188901	4.41981799481339	4.33881189200375	2.9544486893928	4.40712069352587	4.44178195632775	3.63187461833311	4.45421658750233	4.07894564912394	chr1-223363508-223364007
2.26114268868518	0	1.02465616970328	0.975526720367441	1.06562673180865	0.666612541072068	0.418477303624067	0.379445819762893	0.720620373386692	1.53577241670319	0.437852790174226	0.507902396077556	chr1-223627652-223628151
3.16459183237422	1.64973786123945	0.7253941619641	1.40958937373557	1.18603064005563	1.30354916579487	1.95658447641475	0.311123681174896	0.353512273060259	1.53577241670319	0.306135252868841	0.271437207601415	chr1-224668885-224669384
3.71587938016557	1.64973786123945	1.30453595530526	2.64292072298845	2.88289613683924	0.911509242709779	0.847376357065213	2.90654213114808	1.91711607936493	0.963265564492185	2.97367442814829	0.639078082317327	chr1-227919811-227920310
6.48820678085718	6.18926045853356	6.22761981111246	6.21270899905785	6.39982665321433	6.14159561586274	6.34706916133448	6.34027723293962	6.26483183259435	6.05594506679122	6.18242462144662	6.43241819358221	chr1-228140020-228140519
3.87355304192835	1.27809032505004	3.62984840062611	3.70160023524191	3.31133038880141	3.62132795829337	1.7645490430377	2.29600122242437	2.20466522535313	3.25511744094156	2.90703622386208	1.14937134056785	chr1-228459099-228459598
5.18116238383869	5.04729814119346	4.90783914003594	4.86604059293982	4.86074896434631	4.45926494975376	4.86706767019522	4.789447951207	4.77983512719011	4.57247953120718	4.79858960926954	4.91706153603517	chr1-228486969-228487468
2.96876876528676	0.776178741001518	1.78662608953851	2.40042582651231	2.03458797514328	1.46572611453334	1.13674190305232	2.38177866790897	2.17540318032262	1.944541531836	2.68638776258078	1.40496592350913	chr1-229434164-229434663
5.31091605975913	4.65695490502157	4.77930005715609	4.90644661970447	5.13954346002312	4.52514843662133	4.89078578466954	5.04218150325368	4.85096395892232	4.5137128709431	5.03017786871016	5.08349303091641	chr1-229508120-229508619
5.3246383500638	5.19493161203722	4.98427542474345	5.116219714046	5.07862556968596	4.97245934814621	5.12618975732632	5.23889768724134	5.06951469318708	4.92795625672438	5.11134627318925	5.25933072557078	chr1-230642173-230642672
2.14219747893508	0	2.11143450192844	1.48267621520399	1.49661484501494	0.371470485316143	1.19091059856344	1.05868462047752	1.31085925340822	0.963265564492185	1.40856957948785	1.51757142352544	chr1-230729542-230730041
3.91041873289666	1.64973786123945	1.06275757676618	2.98232083147273	2.84681703331432	2.65215913798165	1.63376882800357	1.60678619247276	1.80694521362412	1.53577241670319	1.98363741968326	0.943794959911627	chr1-230827261-230827760
4.49979155958746	3.02252536467932	3.74563463969176	4.19033121070551	4.34419373381239	4.35959881488728	3.21516773070216	4.21483795693186	4.05675064114672	3.103958320353	4.3660050934987	3.31226763512947	chr1-231161989-231162488
3.10222481448525	0.776178741001518	0.7253941619641	1.96313261617624	2.56531818332253	2.61805962632366	0.324680594170153	2.98538522626032	1.72852772343411	2.93508759115832	2.39370202350517	0.363595823498686	chr1-231172373-231172872
3.10222481448525	0.776178741001518	0.465840941359414	2.28256906156936	0.241449505383394	2.7498730972941	0.171454815992761	0.239404447082708	0.353512273060259	0	0.437852790174226	0.45021921304513	chr1-231264570-231265069
3.33698377234985	2.89011562593798	0.575326097258163	0.870508886361869	2.27076105020054	0.666612541072068	0.897103091896822	1.1785786914637	1.36370282014704	0	1.47141315102662	0.752512448779189	chr1-232219082-232219581
2.47312507218111	1.27809032505004	1.136068333838	1.33260145008583	1.75203679873851	0.79425105027015	0.441003679024286	0.566909928414365	0.945276463487617	2.26269548136227	0.869768053948893	0.979186107617874	chr1-232430363-232430862
3.5388346808295	2.74431394443605	2.16496179444158	2.93101384148843	2.91809493941469	2.5106409442776	3.47463301977017	2.2235069595259	2.28905034362194	3.3919300740252	2.88412147324185	1.82368787664009	chr1-233328053-233328552
3.63007115024325	0.776178741001518	1.93779380254588	2.87781470824627	2.37577233799486	2.35371581170583	1.9875205518629	1.60678619247276	1.13961696516355	2.26269548136227	1.98363741968326	1.56104152089147	chr1-233904698-233905197
2.96876876528676	1.27809032505004	0.945294869493535	2.70532578360391	1.82802933986414	1.92214916827912	1.12287586228839	0.881553265711453	0.799457281905217	1.53577241670319	0.960188935389783	0.857674332306273	chr1-233905384-233905883
3.49095738390688	2.39931669902893	1.136068333838	3.23589983542431	3.22962975188197	3.41834307955632	2.42618700713408	2.83535379540179	3.00616149093487	2.93508759115832	2.18455563722711	0.9615990547875	chr1-234486839-234487338
3.83572055007792	3.02252536467932	3.09895803681059	3.55679724523879	3.48569347165249	2.35371581170583	2.51380060795776	3.67728374214927	2.39439507993848	3.3919300740252	2.81310901158021	2.29551661810974	chr1-235649676-235650175
2.26114268868518	0	1.4264401494575	1.07341598578883	0.934251622742749	0.371470485316143	0.395593612758311	1.01639864017919	1.01300740762057	0.963265564492185	0.669913812216343	1.21021121092049	chr1-235658265-235658764
2.14219747893508	0.776178741001518	1.06275757676618	0.499939079409588	0.241449505383394	1.12080511506287	0.324680594170153	0.881553265711453	0.454410852336011	0	0	0.925768398944989	chr1-235684540-235685039
2.96876876528676	1.9449914450861	0.817413971059035	1.55223832700601	1.9002185501433	1.54045379857367	1.41226593248878	1.28926903692011	1.13961696516355	1.53577241670319	0.558544227464176	0.631683346758233	chr1-235883149-235883648
4.31965773646772	3.02252536467932	2.39143501768199	3.65492899751669	3.38865119698071	3.73705627944925	2.98159362061776	2.41471081631319	2.98944492796265	3.3919300740252	2.45718245682749	3.51978229484719	chr1-236149021-236149520
2.74212810598746	0	0.284258377960653	1.96313261617624	1.29715537231944	2.26835047066286	1.25588091673855	1.05868462047752	0.874208407830165	2.26269548136227	1.84811826445372	0.183140241228901	chr1-238223196-238223695
2.82169721407591	0	0.521621864528254	0.499939079409588	1.29715537231944	0.197658310936923	0.300246603658088	1.28926903692011	1.76826919943813	0.963265564492185	0.437852790174226	0.203234090064526	chr1-239891488-239891987
2.89710627899767	0	0.347359649070575	1.40958937373557	2.03458797514328	1.86514154610823	0.324680594170153	0.507088171021196	0.454410852336011	2.74379687503492	1.2017288377849	0.193222148741379	chr1-241052395-241052894
4.34680955818977	3.54705875133231	3.7572991218969	3.46959214429662	3.89196998172662	3.33682511492037	3.30387048618008	2.87138700833935	3.08695671392081	4.2513134413383	3.71963744201531	2.98674973056559	chr1-245156441-245156940
3.67361313106098	3.63243339018096	3.38116736949786	3.53977282882203	3.337567138895	3.47659436248016	2.51910374286449	3.54966641788159	3.58666127852227	2.93508759115832	3.46553370435986	3.53075646246923	chr1-246492572-246493071
4.95281393851044	4.81138738129708	4.7591369531403	4.6608958599984	4.65706354191976	4.53431947919735	4.723995556961	4.75771258619998	4.71012718889185	4.2513134413383	4.8168548558666	4.81914345451981	chr1-247078530-247079029
5.10369273806423	4.43729921382827	4.50959512148503	4.55473366344418	4.4561937222285	4.42022077957594	4.40107570084816	4.67857232320358	4.60979121141858	4.68328498701624	4.650299230353	4.8824314803287	chr1-247111605-247112104
3.03703940370124	0.776178741001518	0.465840941359414	2.36220010895347	1.06562673180865	2.781027065361	0.813246717856078	0.444678178817637	0.245022884058397	0	0.306135252868841	0.271437207601415	chr1-247407009-247407508
3.9463658069696	3.71303682962198	3.43299739249502	3.76156895993628	3.89196998172662	3.72108125760718	3.67559762711144	3.80076625657524	3.76421733531151	3.63187461833311	3.86715438424169	3.72481735273052	chr1-248872990-248873489
5.50418844424822	5.49762838196574	5.20263257939771	5.2213932851277	5.47706133930934	4.99256128558553	5.49856405192732	5.08116720337866	5.16192697241762	5.17550745852361	5.00915159645407	5.40062984843772	chr1-248906450-248906949
6.69779530368412	6.49303228821617	6.37401817133288	6.4747388699621	6.48151232150134	6.49392063766544	6.6218252331411	6.39700002881506	6.46703840859761	5.90406311797223	6.32324116972061	6.52612929920807	chr2-676657-677156
2.89710627899767	0	0.817413971059035	0.75724211794198	1.06562673180865	2.58313458777874	0.463183726164502	0.732792384351384	0.637225080942596	0.963265564492185	0.773298855640449	0.943794959911627	chr2-1036972-1037471
2.26114268868518	0	0.347359649070575	1.40958937373557	0.448223994684265	1.80578828137356	0.372341087931772	0.784102707618782	0.353512273060259	0	0.437852790174226	0.45021921304513	chr2-1318392-1318891
2.74212810598746	0	0.575326097258163	2.19828459549969	1.29715537231944	2.1776145524853	2.16037911198537	0.881553265711453	1.31085925340822	2.52320829393258	1.04527538264895	0.345629054448518	chr2-1788145-1788644
5.19616934189643	4.91724737938515	4.83264915177303	4.95219973688914	5.00687023623831	4.90335497267187	4.76920546230407	5.13156159024273	4.95364119356882	4.78618374764921	4.78628302915938	5.06473918867858	chr2-2613270-2613769
4.31965773646772	3.7893742433845	4.04112651041847	4.31564053833072	3.8741563044414	4.16076436769015	3.78089276463574	3.80076625657524	3.93107699950279	3.25511744094156	4.04296133312376	4.15957157065038	chr2-3303506-3304005
2.89710627899767	2.39931669902893	0.465840941359414	0.634319225741512	2.52021490261278	1.30354916579487	1.59411714929781	0.679589667400373	0.945276463487617	0	0.960188935389783	0.515957755156957	chr2-8219835-8220334
5.56325773026682	5.3542042083745	5.33111699442528	5.30940755521383	5.46521109008673	5.3502280082468	5.55257561357711	5.30406505271162	5.47276923017711	4.97227816226712	5.20677829199438	5.41685344970468	chr2-9423247-9423746
5.56325773026682	5.3542042083745	5.33111699442528	5.30940755521383	5.46521109008673	5.3502280082468	5.55257561357711	5.30406505271162	5.47276923017711	4.97227816226712	5.20677829199438	5.41685344970468	chr2-9423247-9423746
5.84614931695185	5.64871342728217	5.71888975013962	5.48865342492477	5.64928644224639	5.55784834764891	5.82991850273843	5.62572066779019	5.7778790584381	5.35361127889869	5.60736037483289	5.80368056204415	chr2-9555604-9556103
3.71587938016557	3.35947247393366	1.06275757676618	2.01332940140151	1.82802933986414	3.11026960233235	2.55568969706774	0.732792384351384	0.945276463487617	0	0.960188935389783	0.424773898937086	chr2-10971728-10972227
3.63007115024325	1.27809032505004	0.521621864528254	0.975526720367441	0.934251622742749	0.79425105027015	1.19091059856344	0.379445819762893	0.548711743974182	0	0.161172552144748	0.499801806839529	chr2-11080175-11080674
2.82169721407591	0	0.7253941619641	1.91112614098843	1.9002185501433	1.01994924870974	0.724213773819389	0.833650648951466	0.548711743974182	0	0.773298855640449	0.563367632056078	chr2-11657639-11658138
5.6420910211031	5.52020505194892	5.48109583605933	5.37806337768735	5.48881504345747	5.31872805130447	5.44663212057837	5.52186124304872	5.55743400708876	4.88222943591105	5.41294561246175	5.5897152598963	chr2-11746399-11746898
5.08768680517048	4.7362365494943	4.95924394829401	5.02740814473187	4.94848364032968	4.60566171609116	4.83553315385571	4.97752657098058	4.97926667540882	4.38847064906379	4.75504931042672	5.0398143695504	chr2-15591581-15592080
3.63007115024325	1.27809032505004	0.861312547658746	1.61860009642362	1.06562673180865	1.12080511506287	1.02189243745355	2.88320082191222	2.86666932496196	0	3.01644907677166	0.547736811922435	chr2-15889919-15890418
2.74212810598746	0	0.407816237693482	2.01332940140151	1.58687428491767	1.3869152807362	0.27539165068706	0.444678178817637	0.353512273060259	1.53577241670319	0.161172552144748	0.318252271078946	chr2-16240225-16240724
2.26114268868518	0.776178741001518	1.23949006659738	1.25127239784941	1.40032939480364	1.3869152807362	2.01029490589977	1.05868462047752	1.68766041506586	0.963265564492185	1.75013982508144	0.40755755904007	chr2-16293375-16293874
2.96876876528676	0.776178741001518	0.575326097258163	2.79414656353737	2.09735353442248	0.911509242709779	0.991692373678556	0.833650648951466	1.55761667013822	0	1.2017288377849	0.949754104665227	chr2-16394027-16394526
2.56847560677336	0	0.347359649070575	0.634319225741512	0.241449505383394	0.371470485316143	0.116536492555679	0.16393254160748	0.799457281905217	0.963265564492185	0.161172552144748	0.271437207601415	chr2-16538737-16539236
2.82169721407591	1.27809032505004	1.91714423248092	2.28256906156936	2.27076105020054	2.08078666181714	1.51138656224108	1.93655896372175	1.98615062770445	2.52320829393258	1.53163315123619	1.8809454453851	chr2-16773035-16773534
5.25468321734205	5.07805820814465	4.93890128589478	4.90644661970447	5.1763509515716	4.54343259060288	5.15287447909932	4.95810986442604	4.86018825653461	4.32152137596588	5.07639562303243	5.02683629892345	chr2-19901488-19901987
4.14505172727034	4.0597837453343	3.83641195315815	3.87450947107898	4.09016109494629	4.13688018863863	3.92768871965182	3.96540793940846	3.99108926150908	3.3919300740252	4.0937798238756	3.90737130354677	chr2-20635704-20636203
3.49095738390688	0.776178741001518	1.30453595530526	0.634319225741512	0.789703632166652	1.30354916579487	0.58954708637169	0.784102707618782	0.548711743974182	1.53577241670319	0.558544227464176	0.819131314681195	chr2-24054326-24054825
5.15067188076155	4.23378978992784	4.26190476113295	4.86604059293982	4.75764815571396	5.10146645201085	4.24019634027005	4.81125451799086	4.80393649522165	4.57247953120718	4.96069119418479	4.57306598633575	chr2-25982378-25982877
5.31091605975913	4.57306178280073	5.29355842429461	4.97137258250988	5.20513541973017	4.5881541655846	4.97423937106408	5.13650554834288	4.20891075379341	4.6289457923012	4.47736680781821	5.20555868723893	chr2-26847803-26848302
5.72720789948713	5.68912580843815	5.4181933414941	5.44359984998071	5.67008322477837	5.68270063712328	5.52845457864893	5.717662689306	5.67186296730996	5.17550745852361	5.64873470965199	5.65773339133429	chr2-27071476-27071975
4.47539473132475	2.58210340888068	3.16174574918403	3.19298721372212	3.50896734960789	3.63843987858421	2.72128110736467	2.89491868078671	3.33205866554963	3.63187461833311	2.97367442814829	3.13009067969627	chr2-27096228-27096727
2.01255728357404	0.776178741001518	0.817413971059035	0.634319225741512	0.629043659228858	0.666612541072068	0.629322851448604	0.833650648951466	0.799457281905217	1.53577241670319	0.558544227464176	0.653754807436596	chr2-27297995-27298494
3.49095738390688	1.27809032505004	1.09987856729964	2.0618382179459	2.21524261838717	2.26835047066286	1.31805101437032	1.68984987883133	2.44431659496389	1.944541531836	2.71263813243425	0.819131314681195	chr2-28355432-28355931
3.16459183237422	0.776178741001518	0.903914720827698	2.1542209175476	1.9002185501433	0.79425105027015	2.03271532443827	0.927916326728884	1.41467901076302	0.963265564492185	1.2017288377849	0.689806393044195	chr2-28413393-28413892
2.89710627899767	0	0.521621864528254	0.75724211794198	1.67181776770175	2.54734305763532	0.395593612758311	0.311123681174896	0.720620373386692	0	0.869768053948893	0.458602221609478	chr2-28558372-28558871
4.98773253289657	4.98373768156004	4.6877852714721	4.68432388805037	4.94848364032968	4.40029515969984	4.93311592179087	4.88361241714465	4.82764183759709	4.68328498701624	4.72956615175916	4.94343283257624	chr2-28870131-28870630
5.338231348688	5.276764743829	4.99663015893185	5.16699553529872	5.27468001361913	4.76217320896688	5.11134390433946	5.23429299467233	5.16565193973914	5.09761645650227	4.86446098163933	5.1927390883187	chr2-29115170-29115669
3.44143653129922	2.74431394443605	2.19957423004729	3.12612571569943	3.14302314411005	2.98208321186943	2.15357541052104	2.12744547701616	2.34268402451527	3.103958320353	2.9952202755279	1.99771800984574	chr2-30026356-30026855
1.87010708350426	0.776178741001518	0.575326097258163	1.55223832700601	1.18603064005563	1.46572611453334	0.324680594170153	1.51864633436032	1.19898501603801	0.963265564492185	0.960188935389783	0.318252271078946	chr2-30859444-30859943
2.56847560677336	0.776178741001518	0.627102733360265	0.870508886361869	2.09735353442248	0.666612541072068	0.395593612758311	0.833650648951466	2.11503598813325	0.963265564492185	2.18455563722711	0.40755755904007	chr2-31110900-31111399
3.2817773795099	0.776178741001518	2.11143450192844	2.28256906156936	2.52021490261278	1.3869152807362	1.12287586228839	2.43089921307334	1.72852772343411	2.26269548136227	1.69853680953728	2.37958997559742	chr2-31253793-31254292
3.33698377234985	2.39931669902893	2.92371377170274	2.1542209175476	2.27076105020054	3.15851642058565	2.29012012499501	2.53940032069253	2.41957175568646	1.944541531836	2.68638776258078	2.81130735145637	chr2-37535998-37536497
4.31965773646772	3.4563123281753	3.81424747842912	3.91468226430136	3.89196998172662	3.73705627944925	4.31375162293425	3.62898703385563	3.65185226565198	4.09973351016941	3.87879278718524	3.61473082577476	chr2-38536025-38536524
2.26114268868518	0	0.407816237693482	1.96313261617624	2.15750189727495	0.371470485316143	0.648806913674983	0.507088171021196	0	0	0.669913812216343	0.35464040769663	chr2-38709553-38710052
2.14219747893508	1.9449914450861	1.59192011553247	1.40958937373557	0.629043659228858	1.54045379857367	1.52199107456453	1.42476925992505	1.68766041506586	0.963265564492185	1.12562190146497	1.47275072033572	chr2-39244459-39244958
2.96876876528676	2.39931669902893	2.42107028479028	2.76514301001028	2.52021490261278	2.65215913798165	1.83428076019667	2.59792364804859	2.64977172565176	2.93508759115832	2.48790504139676	2.66865586122951	chr2-39379642-39380141
3.33698377234985	1.64973786123945	2.70022850252159	2.70532578360391	2.56531818332253	2.22369572972175	1.69127494593588	3.07051210580891	3.11804904388557	3.25511744094156	2.81310901158021	2.94410240854008	chr2-39571118-39571617
2.14219747893508	0	0.347359649070575	1.91112614098843	0.789703632166652	0.526575793732534	0.0882729451396772	0.444678178817637	0	1.944541531836	0.669913812216343	0.203234090064526	chr2-39620544-39621043
3.9814389334085	1.27809032505004	0.677085365436018	2.36220010895347	1.96896705642145	0.911509242709779	0.527748459927972	1.9812141746422	2.3161164056652	1.53577241670319	2.63240914629691	0.318252271078946	chr2-39871372-39871871
2.65791302881447	0	0.407816237693482	0.975526720367441	1.58687428491767	1.01994924870974	0.224359027969692	0.732792384351384	0.245022884058397	0	0.960188935389783	0.363595823498686	chr2-40556259-40556758
2.26114268868518	0	0.347359649070575	1.40958937373557	1.82802933986414	1.01994924870974	0.0882729451396772	0.0842934633263011	0.245022884058397	1.53577241670319	0.306135252868841	0.152464768548794	chr2-40700245-40700744
2.65791302881447	1.27809032505004	0.817413971059035	1.07341598578883	2.03458797514328	0.666612541072068	0.913304944000713	1.74268238871561	1.36370282014704	0.963265564492185	1.64501934366392	0.825627084146543	chr2-42163599-42164098
2.74212810598746	0.776178741001518	0.347359649070575	0.75724211794198	1.67181776770175	1.12080511506287	0.705728333355579	0.239404447082708	0.637225080942596	0	0.437852790174226	0.515957755156957	chr2-44075515-44076014
4.68139957254058	4.43729921382827	4.19486207998464	4.32560781793517	4.64660835710356	4.43008133063646	4.61801146223289	4.25175878617331	4.39811810584181	4.5137128709431	3.85542132874137	4.40215125375686	chr2-44087106-44087605
5.24027573285555	4.7362365494943	3.46891097902362	4.36480226690506	4.97379634510618	4.43987494392115	5.12532068798717	4.75128087393177	4.6368793480311	3.25511744094156	4.52258175486693	2.50022003294959	chr2-44941466-44941965
4.78429307344636	4.43729921382827	3.37360870431763	3.74680884909122	4.12069899153513	4.02422028323532	4.19618078930342	3.75005565202899	4.17234864408471	3.93033728708923	4.07366672131729	3.20673924127102	chr2-44955486-44955985
3.79686917994515	0.776178741001518	2.78244434173071	2.1542209175476	2.03458797514328	3.15851642058565	0.795874269011456	1.93655896372175	1.64560162279105	2.52320829393258	1.53163315123619	2.0346322632972	chr2-46668761-46669260
2.26114268868518	0	1.83145699044903	1.61860009642362	1.9002185501433	2.02982137262388	1.43488874381101	0.972835718702995	1.55761667013822	0	1.58943988553328	1.23969530549686	chr2-47437323-47437822
2.47312507218111	0	0.465840941359414	0.499939079409588	1.18603064005563	0.197658310936923	0.224359027969692	0.679589667400373	0.245022884058397	0.963265564492185	0.869768053948893	0.398871727162866	chr2-47557134-47557633
4.70257372667801	4.38904942631759	4.37978401967809	4.44928030683262	4.53766500008483	4.08789183798923	4.51029247285362	4.56947045850437	4.57099248955288	4.2513134413383	4.44641655375582	4.50083200821498	chr2-47905706-47906205
3.33698377234985	0.776178741001518	0.945294869493535	2.0618382179459	1.9002185501433	2.98208321186943	2.16037911198537	1.13971065049334	2.49256829735531	1.944541531836	2.36088266255009	0.398871727162866	chr2-48070434-48070933
4.1137799798018	3.71303682962198	3.15294165100853	3.31807576806043	3.43798811901067	3.27251402565671	3.03809647252901	3.02857644377081	3.27802099948891	3.63187461833311	2.88412147324185	2.91698322586019	chr2-48420641-48421140
2.82169721407591	0	0.575326097258163	2.2410422445612	2.27076105020054	1.54045379857367	1.12287586228839	1.32435574870553	2.05203210081988	2.52320829393258	2.36088266255009	0.372495992029491	chr2-50536290-50536789
4.74401193180908	3.4563123281753	3.16174574918403	4.30560391752547	4.04310693705091	3.56873962101112	3.46916355642413	3.64295186004612	4.41699322922067	4.5137128709431	4.58074506931348	3.23751204622862	chr2-56183555-56184054
2.37102383671087	1.27809032505004	1.33599120729465	0.975526720367441	1.06562673180865	0.666612541072068	0.395593612758311	0.624349605676107	0.874208407830165	0.963265564492185	1.64501934366392	1.28753472025152	chr2-57549482-57549981
2.14219747893508	0	0.149118924793375	0.351744287070753	0	0	0.0594446091870725	0.311123681174896	0	0	0	0.183140241228901	chr2-57620966-57621465
2.37102383671087	0	0.817413971059035	0.351744287070753	0.934251622742749	0.197658310936923	0.668031339925531	0.624349605676107	0.454410852336011	0	0.161172552144748	0.242601187832596	chr2-59505778-59506277
2.56847560677336	0	0.772137607734883	1.74281328723061	2.09735353442248	1.61150066558079	0.569240260392203	0.379445819762893	0.454410852336011	0	0.669913812216343	0.616779186696089	chr2-60746214-60746713
4.52378267437152	3.54705875133231	4.10185755742273	3.94085581992953	4.01086266628251	3.90201187413441	3.85196036721484	4.01457313391118	4.33335556172205	4.17751332065525	4.28959153471551	4.07144968952773	chr2-61905389-61905888
2.14219747893508	0	0.218270413148289	1.16508324017903	1.40032939480364	1.12080511506287	0.224359027969692	0.566909928414365	0.353512273060259	0	0.437852790174226	0.309010001009837	chr2-62686268-62686767
5.92032307407611	5.40361358121436	5.54473927988065	5.53663955201761	5.77939705616118	5.49347481221006	5.3672585377571	5.67582407856244	5.71317384852951	5.17550745852361	5.51342538784294	5.54243815109218	chr2-63588573-63589072
3.03703940370124	1.27809032505004	2.77098220501752	1.61860009642362	1.67181776770175	2.39457611354747	1.35410644488738	2.34807718749619	1.76826919943813	2.93508759115832	2.22158730492388	2.96042773233481	chr2-68224935-68225434
2.14219747893508	0	0.407816237693482	1.40958937373557	1.29715537231944	1.01994924870974	0.527748459927972	0.507088171021196	0.245022884058397	0.963265564492185	0.306135252868841	0.299708140660753	chr2-68694321-68694820
4.63809551427554	4.17808752944539	4.13799833156348	4.00428472255525	4.16532700693896	3.73705627944925	3.96508438149568	4.49443430894239	4.17234864408471	3.63187461833311	3.99028721379675	4.36751300728816	chr2-70086163-70086662
5.45512744991731	5.13767808278873	5.20476401097844	5.09306605209227	5.37308860521794	4.5614879154187	5.38406785285734	5.30186622431898	5.06951469318708	5.1370875598839	4.94969752671301	5.33128156911477	chr2-70086856-70087355
5.42995678159915	4.98373768156004	5.08490805654449	5.31442138025379	5.30158556688656	5.29733937623989	5.087446629891	5.36008904212095	5.40189937348881	4.68328498701624	5.20215368076588	5.31030217914271	chr2-70257861-70258360
2.65791302881447	0	1.02465616970328	0.75724211794198	0.789703632166652	0.79425105027015	0.485027933140651	0.0842934633263011	0.720620373386692	0	0.437852790174226	0.668283726700302	chr2-70809535-70810034
3.67361313106098	3.14379764423713	3.50395222578426	3.65492899751669	3.55441813633375	3.58648291274828	3.29462331839274	3.30814608632363	3.34525764463654	3.3919300740252	3.43432577297012	3.58057357501221	chr2-70948400-70948899
4.54738134908244	2.18996484543597	1.27237956531718	1.55223832700601	2.98601645899935	1.46572611453334	1.41226593248878	2.82313991576781	2.90282704197098	1.53577241670319	3.35321819451187	0.586500843535881	chr2-71883037-71883536
4.26377125936375	3.99678312295494	4.0788010093506	4.10030490440227	4.09016109494629	4.13688018863863	4.0771880649409	3.95984026133505	4.0406133321085	4.2513134413383	4.18097208450694	4.11253573920914	chr2-73112226-73112725
5.4043391515193	4.69714026267737	5.08259183850502	5.2213932851277	5.21931511566854	5.29194229103831	4.94990258854797	5.31936372518908	5.30389785241424	4.57247953120718	5.20215368076588	5.22779911551539	chr2-74374460-74374959
4.54738134908244	4.28742110490546	4.38731048394312	4.10030490440227	4.43204542850868	4.43987494392115	4.52354597964621	4.34867357808955	4.27936737039723	4.01752021099614	4.43857411922321	4.51396312777447	chr2-74465104-74465603
2.37102383671087	0	0.347359649070575	1.16508324017903	1.29715537231944	0.911509242709779	0.27539165068706	0.311123681174896	0.454410852336011	0	0.161172552144748	0.318252271078946	chr2-76194236-76194735
2.65791302881447	0	0.627102733360265	0.499939079409588	2.03458797514328	0.666612541072068	0.485027933140651	1.0997663934939	1.8813191734083	0	2.22158730492388	0.172987382755399	chr2-77310290-77310789
3.10222481448525	0.776178741001518	0.465840941359414	0.870508886361869	1.18603064005563	2.1776145524853	0.395593612758311	0.679589667400373	2.34268402451527	0.963265564492185	0.558544227464176	0.172987382755399	chr2-84102170-84102669
2.56847560677336	1.64973786123945	2.39143501768199	1.55223832700601	0.934251622742749	1.3869152807362	1.08045972964945	1.21642699100338	1.25600627846146	0	1.40856957948785	2.16072420854014	chr2-85163639-85164138
5.19616934189643	4.84754402306706	4.73279187204906	4.92623303303388	5.05510145092108	4.97245934814621	4.98098074190849	4.94970774992553	4.85096395892232	4.83500571000505	4.89916220983971	4.93218982222907	chr2-85327823-85328322
5.42995678159915	5.07805820814465	4.9104533494775	5.16699553529872	5.212242688478	5.01893545359167	5.30645062908799	5.11662724135172	4.97077532184471	4.83500571000505	4.91054624975902	5.13015823634182	chr2-85595410-85595909
3.10222481448525	0.776178741001518	2.7477810617643	2.10876890499337	2.21524261838717	1.80578828137356	1.69127494593588	2.18584638359296	2.01946739586428	1.53577241670319	1.84811826445372	2.83886225098603	chr2-85810581-85811080
2.82169721407591	1.9449914450861	2.21657394602092	2.0618382179459	1.75203679873851	1.97698952062461	1.4008200908839	1.95905933683281	1.8813191734083	1.944541531836	1.79996064205806	2.07608408630784	chr2-85867862-85868361
4.1137799798018	3.14379764423713	3.16174574918403	3.74680884909122	3.92695074975676	3.45743741689126	3.10662949090896	3.51211758486865	3.34525764463654	3.51688496103933	3.52599453933509	3.57961312164392	chr2-86808261-86808760
4.54738134908244	4.38904942631759	3.96772016845009	4.10030490440227	4.29148142648602	3.98462332925917	4.52222609454081	4.41934285215251	4.00778689215073	3.93033728708923	4.03257924097022	4.27086005119108	chr2-87076739-87077238
1.87010708350426	1.27809032505004	0.407816237693482	0.351744287070753	0	0.371470485316143	0.441003679024286	0.444678178817637	0.245022884058397	0	0.669913812216343	0.563367632056078	chr2-95147664-95148163
3.83572055007792	3.14379764423713	3.41101212848382	3.48745996246667	3.59848066220457	3.47659436248016	3.12065180074415	3.70417288009904	3.42201191972735	3.103958320353	3.52599453933509	3.5573443550868	chr2-95992528-95993027
4.74401193180908	4.52921193752432	4.47469233399474	4.4123438035649	4.34419373381239	4.48786991279702	4.53667883886814	4.41934285215251	4.58774843925506	4.17751332065525	4.29828456073781	4.59604543674136	chr2-96305350-96305849
3.75694252961178	1.64973786123945	2.72420069530136	2.28256906156936	1.9002185501433	3.15851642058565	1.38928271526221	2.20479955604564	1.95204623655215	2.26269548136227	2.14654832788351	2.53432798161978	chr2-96799820-96800319
2.14219747893508	0.776178741001518	0.575326097258163	1.07341598578883	0.789703632166652	0.911509242709779	0.348707644543302	0.16393254160748	0.245022884058397	0	0.558544227464176	0.203234090064526	chr2-97008563-97009062
3.79686917994515	3.54705875133231	3.30373720352874	3.50510919168258	3.66214952534247	3.27251402565671	3.18211833578458	3.63598634376583	3.34525764463654	3.73837178238536	3.58402315454641	3.47709583592896	chr2-97590381-97590880
3.03703940370124	1.27809032505004	1.06275757676618	1.16508324017903	2.27076105020054	1.21506869797347	0.58954708637169	2.12744547701616	2.49256829735531	1.944541531836	2.88412147324185	0.563367632056078	chr2-97747616-97748115
3.63007115024325	0	0.772137607734883	2.28256906156936	1.96896705642145	3.31570502333288	1.36592742265981	0.566909928414365	0.353512273060259	3.51688496103933	0.960188935389783	0.309010001009837	chr2-98158239-98158738
3.3901552577202	2.39931669902893	3.05237541713499	2.70532578360391	2.21524261838717	2.08078666181714	2.32687149483659	2.41471081631319	3.07115560114004	2.26269548136227	2.68638776258078	2.06514619858779	chr2-98385001-98385500
4.2919850941757	3.02252536467932	1.20583325057399	2.79414656353737	3.01881453321267	4.24137616704381	2.19392449311794	1.48802772861645	1.98615062770445	3.103958320353	1.98363741968326	0.563367632056078	chr2-99636526-99637025
4.47539473132475	3.99678312295494	3.80303622489782	4.24387214734531	4.09016109494629	4.36988102976524	4.36471722072213	4.26084322503206	4.25159624874826	4.17751332065525	4.43068882040458	2.94260908679294	chr2-100104797-100105296
5.338231348688	4.98373768156004	5.19407522312946	5.05762355704287	5.28819551126158	4.91041627884239	5.2195409955006	5.17785889042648	5.20961712879416	5.1370875598839	5.20677829199438	5.25662910377018	chr2-101308547-101309046
2.14219747893508	1.27809032505004	0.407816237693482	0.186565568619774	1.06562673180865	1.30354916579487	2.10502932968939	0.784102707618782	1.07770063285781	1.944541531836	1.34286338303913	0.424773898937086	chr2-101842864-101843363
2.74212810598746	2.18996484543597	2.4925997854468	2.57769375170832	2.37577233799486	2.61805962632366	2.28390283513617	2.58351387173851	2.34268402451527	0.963265564492185	1.79996064205806	1.57652962178687	chr2-104378706-104379205
2.82169721407591	2.39931669902893	1.53884149396154	1.96313261617624	2.09735353442248	2.1776145524853	2.36270986598253	2.38177866790897	2.17540318032262	2.74379687503492	2.57633214777522	1.19524008072414	chr2-106065329-106065828
1.87010708350426	1.27809032505004	0.284258377960653	0.75724211794198	0.241449505383394	0.79425105027015	0.224359027969692	0.732792384351384	0.720620373386692	0.963265564492185	0.437852790174226	0.252277376263347	chr2-106129460-106129959
2.65791302881447	0.776178741001518	0.575326097258163	0.75724211794198	0.934251622742749	0.197658310936923	0.27539165068706	1.93655896372175	1.31085925340822	0	0.869768053948893	0.193222148741379	chr2-106290498-106290997
1.71203492775635	0	0.0764852472659145	0.351744287070753	0.934251622742749	0.371470485316143	0.171454815992761	0.0842934633263011	0	0.963265564492185	0.306135252868841	0.152464768548794	chr2-107710810-107711309
3.2817773795099	0.776178741001518	0.7253941619641	1.55223832700601	1.29715537231944	1.92214916827912	2.30247489730408	1.79364829012357	2.73246520517764	2.52320829393258	1.64501934366392	0.424773898937086	chr2-107719750-107720249
4.78429307344636	4.65695490502157	4.51303940419712	4.68432388805037	4.4561937222285	4.72260371945266	4.50094203723256	4.58402047828267	4.65289141158679	3.93033728708923	4.58074506931348	4.73235687129406	chr2-108786503-108787002
2.47312507218111	0	0.218270413148289	0.870508886361869	0.934251622742749	1.21506869797347	0.348707644543302	0.311123681174896	0.353512273060259	0.963265564492185	0.161172552144748	0.223051911981337	chr2-109148580-109149079
3.9814389334085	3.14379764423713	3.21347104213945	3.77617958917709	3.89196998172662	3.20520183750564	3.73605335414933	3.5934718757329	3.64118962107008	3.73837178238536	3.71963744201531	3.53967364840534	chr2-112433405-112433904
2.14219747893508	0.776178741001518	0.772137607734883	0.351744287070753	0	1.01994924870974	0.418477303624067	0.927916326728884	0.637225080942596	0	0.773298855640449	0.949754104665227	chr2-113111513-113112012
2.14219747893508	1.9449914450861	1.02465616970328	1.48267621520399	0.789703632166652	1.86514154610823	1.71919066141658	1.28926903692011	1.36370282014704	0	1.47141315102662	1.07498859927904	chr2-113136637-113137136
2.47312507218111	1.27809032505004	0.903914720827698	0.870508886361869	1.18603064005563	2.39457611354747	1.25588091673855	0.784102707618782	0.799457281905217	0.963265564492185	0.306135252868841	0.718012747331053	chr2-113167231-113167730
2.47312507218111	0	0	0.634319225741512	0.448223994684265	0.197658310936923	0.198149410757433	0.444678178817637	0.245022884058397	0.963265564492185	0.306135252868841	0.110522399115569	chr2-114627085-114627584
4.08181534154714	3.02252536467932	3.18784019817076	3.63903026427248	3.76239218599814	3.4380226671003	3.94157909691854	2.84746513959198	3.23612158636288	2.74379687503492	3.40242780718226	2.2406726403045	chr2-118186181-118186680
3.22437410533066	0.776178741001518	2.53387481011587	2.40042582651231	1.9002185501433	1.80578828137356	2.61632752346765	2.31356956859934	1.95204623655215	1.944541531836	2.48790504139676	2.07608408630784	chr2-118881492-118881991
2.96876876528676	0.776178741001518	0.284258377960653	2.64292072298845	1.18603064005563	1.97698952062461	0.324680594170153	0.444678178817637	0.353512273060259	0.963265564492185	0.437852790174226	0.290345916616087	chr2-119202827-119203326
3.33698377234985	0.776178741001518	0.627102733360265	2.19828459549969	1.49661484501494	0.666612541072068	0.880717220103564	0.784102707618782	0.874208407830165	2.74379687503492	0.669913812216343	0.703978502440149	chr2-119482437-119482936
5.41720482666572	4.91724737938515	5.21325838649964	4.5715834695025	5.1763509515716	4.55248849811956	5.08297743821324	5.17545887822392	5.09708513876963	4.68328498701624	5.21598327757471	5.36065273242834	chr2-119544131-119544630
3.58517402311338	1.9449914450861	3.13517061458567	3.10313175892206	3.22962975188197	3.45743741689126	3.52821658999956	2.39833870712295	2.3687712271517	2.52320829393258	2.45718245682749	3.29364591991984	chr2-119639217-119639716
4.42532736769895	4.38904942631759	3.59126566192287	3.53977282882203	3.89196998172662	4.01114168320137	4.09149804215455	3.85576298214019	3.89562909878138	3.51688496103933	3.86715438424169	3.88266434712693	chr2-121530984-121531483
4.63809551427554	3.71303682962198	4.36842018502187	4.22269361053564	4.47994445934069	4.23013231675492	4.02035615253685	4.30542668034652	4.50195202790624	3.93033728708923	4.49259645235919	4.43809846289772	chr2-132347230-132347729
3.10222481448525	0.776178741001518	0.347359649070575	1.80112681062931	2.37577233799486	2.58313458777874	0.569240260392203	1.35860936373985	0.720620373386692	2.74379687503492	0.669913812216343	0.336561060565232	chr2-133415238-133415737
3.49095738390688	0	1.20583325057399	2.43766480213682	2.80981246531528	2.71803150550537	0.778290074617568	3.44992953199859	3.37129876897361	3.103958320353	3.01644907677166	0.466936800643748	chr2-134446673-134447172
3.33698377234985	0.776178741001518	0.347359649070575	1.25127239784941	2.15750189727495	2.95502022315975	0.324680594170153	1.42476925992505	1.36370282014704	3.103958320353	0.869768053948893	0.232859662523598	chr2-134678076-134678575
2.47312507218111	1.27809032505004	0.284258377960653	1.61860009642362	0.934251622742749	0.197658310936923	0.171454815992761	0.239404447082708	0.127706943806122	0.963265564492185	0.306135252868841	0.162762567610794	chr2-134727379-134727878
2.74212810598746	0	0.7253941619641	1.55223832700601	1.75203679873851	1.54045379857367	0.527748459927972	0.444678178817637	0.454410852336011	2.26269548136227	0.869768053948893	0.424773898937086	chr2-134738107-134738606
2.96876876528676	0	0.521621864528254	1.33260145008583	1.18603064005563	0.526575793732534	0.324680594170153	0.16393254160748	0.637225080942596	0	0.437852790174226	0.336561060565232	chr2-134866741-134867240
2.47312507218111	0	0.407816237693482	0.75724211794198	0.448223994684265	0.371470485316143	0.171454815992761	0.784102707618782	0.945276463487617	0	1.47141315102662	0.232859662523598	chr2-134875604-134876103
2.89710627899767	0	0.817413971059035	0.75724211794198	1.58687428491767	2.54734305763532	1.03675866308124	0.379445819762893	0.127706943806122	0	0.161172552144748	0.616779186696089	chr2-136743781-136744280
2.26114268868518	0.776178741001518	0.347359649070575	0.75724211794198	0.934251622742749	0.79425105027015	0.395593612758311	0.881553265711453	0.454410852336011	0.963265564492185	0	0.689806393044195	chr2-136756776-136757275
2.14219747893508	1.9449914450861	0.407816237693482	1.33260145008583	1.06562673180865	0.526575793732534	1.68184836747888	0.784102707618782	0.454410852336011	0.963265564492185	0.869768053948893	0.280922540304714	chr2-137963668-137964167
2.01255728357404	0	0	1.40958937373557	0.934251622742749	0.526575793732534	0.991692373678556	0.732792384351384	1.41467901076302	0	0.960188935389783	0.142092936167568	chr2-137969615-137970114
2.65791302881447	0	0.284258377960653	0.186565568619774	0.629043659228858	0.197658310936923	0.116536492555679	0.311123681174896	0.454410852336011	0	0.306135252868841	0.152464768548794	chr2-137997560-137998059
2.89710627899767	0.776178741001518	1.71665427054094	1.68204309289978	2.77183370195806	1.30354916579487	1.60413270533559	2.47840223528184	2.3161164056652	1.53577241670319	2.45718245682749	1.51757142352544	chr2-138780055-138780554
2.01255728357404	0	0.218270413148289	1.33260145008583	1.18603064005563	0.911509242709779	0.250100975441722	0.239404447082708	1.8813191734083	0	1.84811826445372	0.172987382755399	chr2-139773571-139774070
2.37102383671087	0	0.218270413148289	1.33260145008583	0.934251622742749	0.197658310936923	0.250100975441722	0.16393254160748	0.637225080942596	0.963265564492185	0.161172552144748	0.299708140660753	chr2-142360169-142360668
2.26114268868518	0	0.218270413148289	0.499939079409588	0.241449505383394	0.526575793732534	0.224359027969692	0.0842934633263011	0.245022884058397	0.963265564492185	0.161172552144748	0.193222148741379	chr2-142903639-142904138
3.63007115024325	2.18996484543597	2.3611782048583	3.21460307191059	2.73282805911326	3.39839132888329	1.65319334009597	2.49389524062802	2.39439507993848	3.103958320353	2.32729929161314	1.66249692223008	chr2-143162107-143162606
2.74212810598746	1.64973786123945	0.465840941359414	1.16508324017903	1.9002185501433	0.666612541072068	0.348707644543302	1.35860936373985	1.07770063285781	1.53577241670319	0.669913812216343	0.131645998267998	chr2-143193080-143193579
3.10222481448525	1.64973786123945	0.284258377960653	2.01332940140151	1.9002185501433	2.26835047066286	0.324680594170153	1.54862859714884	2.20466522535313	0	1.84811826445372	0.242601187832596	chr2-143841963-143842462
2.65791302881447	0	0.407816237693482	0.499939079409588	1.49661484501494	2.47298070261597	0.224359027969692	0.507088171021196	0.874208407830165	0	2.10751257380855	0.121122859188528	chr2-143881479-143881978
2.82169721407591	0	0.465840941359414	0.975526720367441	1.58687428491767	1.67921236432368	0.609572044083379	0.624349605676107	0.353512273060259	0	0.437852790174226	0.193222148741379	chr2-143893279-143893778
3.10222481448525	0	0.407816237693482	0.499939079409588	1.40032939480364	0.197658310936923	0.742465351272392	0.444678178817637	1.51152658112749	0	0.960188935389783	0.232859662523598	chr2-143903481-143903980
4.63809551427554	2.18996484543597	3.21347104213945	4.00428472255525	3.78163120563227	4.17255979711259	1.7099453111226	4.00919234684875	4.08062312512499	3.73837178238536	3.19463793177201	1.6947895402623	chr2-143936787-143937286
3.10222481448525	2.18996484543597	0.985521149639183	2.19828459549969	2.09735353442248	2.54734305763532	1.94874568311855	2.04570769130241	2.41957175568646	2.93508759115832	0.869768053948893	0.363595823498686	chr2-144504101-144504600
2.14219747893508	0	0.284258377960653	1.07341598578883	0.629043659228858	1.21506869797347	0.144256956912836	0.507088171021196	0.353512273060259	0	0.437852790174226	0.152464768548794	chr2-145076154-145076653
2.14219747893508	0	0	1.25127239784941	0.629043659228858	1.54045379857367	0.485027933140651	0.311123681174896	0.245022884058397	0	0.437852790174226	0.0890849116573508	chr2-146681848-146682347
5.10369273806423	4.81138738129708	4.8490944590095	4.95219973688914	5.01502158016621	4.99256128558553	4.69617356089545	4.92420375655801	4.98770834321833	4.68328498701624	5.03017786871016	3.98486614659757	chr2-148874990-148875489
1.71203492775635	0	1.09987856729964	0.870508886361869	0.241449505383394	1.01994924870974	0.300246603658088	0.624349605676107	0.637225080942596	0.963265564492185	0.306135252868841	0.441787208843116	chr2-149003519-149004018
4.97037887813297	4.95087554359618	4.63185585916012	4.63708109361116	4.86074896434631	4.46886309373649	4.86081566862881	4.71538459331169	4.6368793480311	4.6289457923012	4.55920768081403	4.68178632551768	chr2-149587530-149588029
2.89710627899767	0.776178741001518	0.627102733360265	1.61860009642362	2.03458797514328	1.3869152807362	0.27539165068706	2.14717629228241	1.60227977957399	0	1.98363741968326	0.242601187832596	chr2-149611383-149611882
2.74212810598746	0	0.521621864528254	1.25127239784941	1.18603064005563	0.371470485316143	0.300246603658088	0.16393254160748	0.245022884058397	0	0.161172552144748	0.271437207601415	chr2-149692571-149693070
2.37102383671087	0	0.284258377960653	1.40958937373557	0.241449505383394	0.197658310936923	0.0882729451396772	0.311123681174896	0.127706943806122	0	0	0.0998434733683926	chr2-149710135-149710634
2.47312507218111	0	0.0764852472659145	2.36220010895347	2.42554411512305	1.21506869797347	0.300246603658088	0.972835718702995	0.353512273060259	1.53577241670319	0.437852790174226	0.121122859188528	chr2-150939043-150939542
4.84268143082273	4.65695490502157	4.77930005715609	4.56318316577729	4.6147803559077	4.44960252211201	4.65220171093011	4.73181188625871	4.71012718889185	4.32152137596588	4.58074506931348	4.7486849119236	chr2-151409784-151410283
2.26114268868518	1.27809032505004	0.347359649070575	1.07341598578883	1.06562673180865	1.92214916827912	0.171454815992761	0.927916326728884	1.07770063285781	0.963265564492185	0.437852790174226	0.223051911981337	chr2-151672184-151672683
2.47312507218111	1.64973786123945	0.817413971059035	1.61860009642362	1.9002185501433	1.46572611453334	1.26853111245935	1.01639864017919	0.874208407830165	2.26269548136227	0.669913812216343	0.507902396077556	chr2-151760072-151760571
2.89710627899767	0	0.521621864528254	1.48267621520399	1.82802933986414	0.526575793732534	0.27539165068706	1.51864633436032	1.91711607936493	0	0.669913812216343	0.290345916616087	chr2-151762650-151763149
3.16459183237422	2.39931669902893	2.90286021414482	2.85046094523191	2.65150293228382	2.81152248166372	2.59639676343494	2.59792364804859	2.75241862617742	3.103958320353	2.71263813243425	2.67046126583483	chr2-152025767-152026266
2.65791302881447	0.776178741001518	1.51155144279826	1.68204309289978	1.18603064005563	1.30354916579487	0.960846588247139	1.28926903692011	0.637225080942596	1.944541531836	1.2017288377849	1.76067779098074	chr2-152160517-152161016
3.49095738390688	0.776178741001518	1.59192011553247	2.01332940140151	2.47365591605605	1.01994924870974	0.648806913674983	1.45674518165314	1.60227977957399	3.103958320353	1.75013982508144	2.04858229067022	chr2-156460120-156460619
2.65791302881447	0.776178741001518	0.627102733360265	1.33260145008583	1.40032939480364	1.97698952062461	1.45716227817792	0.732792384351384	0.637225080942596	1.944541531836	0.437852790174226	0.491655476646433	chr2-159202565-159203064
2.47312507218111	0	0.284258377960653	1.74281328723061	0.934251622742749	1.97698952062461	0.506546318719062	0.239404447082708	0.353512273060259	1.944541531836	0.306135252868841	0.280922540304714	chr2-160293309-160293808
2.82169721407591	1.9449914450861	0.347359649070575	0.499939079409588	0.629043659228858	0	0.441003679024286	0.0842934633263011	0.127706943806122	0.963265564492185	0.161172552144748	0.0673240664934859	chr2-160306967-160307466
4.82348001670532	4.81138738129708	4.67861298053529	4.35510302841381	4.6147803559077	4.53431947919735	4.42810801261532	4.50211599994868	4.6368793480311	4.17751332065525	4.72312440378849	4.80729490451634	chr2-161160117-161160616
2.37102383671087	0	1.06275757676618	0.75724211794198	1.40032939480364	1.46572611453334	0.418477303624067	0.732792384351384	0.874208407830165	2.26269548136227	0.437852790174226	1.12850755807931	chr2-161353295-161353794
2.26114268868518	0	0.627102733360265	0.499939079409588	0.629043659228858	0.197658310936923	0.27539165068706	0.444678178817637	0.127706943806122	1.944541531836	0.306135252868841	0.499801806839529	chr2-161382286-161382785
2.89710627899767	0.776178741001518	0.465840941359414	1.07341598578883	1.18603064005563	0.526575793732534	0.485027933140651	1.13971065049334	1.51152658112749	0.963265564492185	1.27402126901928	0.857674332306273	chr2-161651137-161651636
2.74212810598746	0.776178741001518	1.23949006659738	2.0618382179459	2.27076105020054	1.54045379857367	1.1775579036668	2.46274104381634	2.53925828735808	1.944541531836	2.57633214777522	2.11107014159798	chr2-161672757-161673256
3.33698377234985	1.27809032505004	1.136068333838	1.80112681062931	1.06562673180865	0.911509242709779	0.609572044083379	0.881553265711453	1.91711607936493	0	1.2017288377849	0.416191410143666	chr2-162029352-162029851
3.03703940370124	1.27809032505004	2.24998398975242	2.01332940140151	2.47365591605605	2.43431096373863	1.19091059856344	2.41471081631319	2.53925828735808	2.52320829393258	2.45718245682749	0.919709141433565	chr2-165239283-165239782
3.44143653129922	2.39931669902893	2.90286021414482	3.0797653761374	3.01881453321267	2.71803150550537	2.27138729327121	2.77322333515662	2.95541924767479	3.3919300740252	2.68638776258078	1.836609606249	chr2-165293725-165294224
3.75694252961178	1.9449914450861	2.6758512414085	2.93101384148843	3.2573805693284	3.11026960233235	1.72837714098048	2.98538522626032	2.98944492796265	2.74379687503492	2.65965089180408	2.81130735145637	chr2-165572113-165572612
2.74212810598746	1.64973786123945	1.85336062698052	2.10876890499337	1.96896705642145	1.21506869797347	1.92497046720831	1.74268238871561	2.2333455309513	2.52320829393258	1.98363741968326	1.95391680563325	chr2-166539329-166539828
3.03703940370124	0	0.861312547658746	0.75724211794198	1.06562673180865	1.01994924870974	0.506546318719062	2.02452858661285	2.67089368892946	0	2.0673911657426	0.290345916616087	chr2-167196363-167196862
3.44143653129922	0	0.218270413148289	1.40958937373557	1.96896705642145	0	0.300246603658088	0.311123681174896	0.454410852336011	3.25511744094156	0.306135252868841	0.213177029608888	chr2-167251054-167251553
4.01567960048739	3.4563123281753	2.80509898214987	3.48745996246667	3.337567138895	2.98208321186943	3.53084423035496	3.27265801242878	3.60872054115638	3.103958320353	3.73252327183065	3.10494440892646	chr2-167293290-167293789
2.26114268868518	0.776178741001518	0.575326097258163	1.16508324017903	1.75203679873851	0.526575793732534	1.00687142670137	0.732792384351384	0.799457281905217	0	1.34286338303913	1.07498859927904	chr2-167832680-167833179
2.82169721407591	1.27809032505004	0.347359649070575	0.186565568619774	1.06562673180865	2.26835047066286	0.527748459927972	0.379445819762893	0.720620373386692	0	0.437852790174226	0.131645998267998	chr2-168434070-168434569
2.37102383671087	0.776178741001518	0.407816237693482	1.07341598578883	0.789703632166652	1.12080511506287	0.418477303624067	1.79364829012357	2.14553530688296	0.963265564492185	1.8947201608456	0.363595823498686	chr2-168544640-168545139
3.16459183237422	1.27809032505004	0.347359649070575	1.33260145008583	1.82802933986414	2.39457611354747	2.12603513169029	0.927916326728884	1.41467901076302	1.53577241670319	1.64501934366392	0.142092936167568	chr2-168673342-168673841
1.71203492775635	0	0.218270413148289	0.499939079409588	0.789703632166652	1.30354916579487	0.976351917334514	0.16393254160748	0	0	0.437852790174226	0.110522399115569	chr2-168946486-168946985
2.26114268868518	0	1.17137245698218	1.68204309289978	1.06562673180865	1.86514154610823	2.08371315624237	0.444678178817637	0.127706943806122	1.53577241670319	0.558544227464176	0.718012747331053	chr2-169302293-169302792
3.10222481448525	0.776178741001518	0.985521149639183	2.0618382179459	2.80981246531528	0.911509242709779	0.463183726164502	1.71650796573243	1.91711607936493	0	1.98363741968326	0.531934783669955	chr2-170224547-170225046
3.16459183237422	2.58210340888068	3.08050508413294	2.8225785099794	2.84681703331432	2.65215913798165	2.29631073639189	2.92951180687998	2.60657681394328	2.52320829393258	2.88412147324185	3.06157619177802	chr2-171159259-171159758
2.47312507218111	1.27809032505004	0.575326097258163	1.55223832700601	1.49661484501494	2.02982137262388	0.813246717856078	0.311123681174896	0.127706943806122	0	0.669913812216343	0.345629054448518	chr2-171511903-171512402
2.14219747893508	1.9449914450861	1.53884149396154	1.07341598578883	2.09735353442248	1.21506869797347	1.58403157636349	1.01639864017919	1.13961696516355	1.944541531836	0.869768053948893	1.0250629920871	chr2-172234883-172235382
5.84614931695185	5.58588963076643	5.72335691582035	5.69111035178749	5.70072687169623	5.51679647711684	5.81220692554818	5.75511117081961	5.63471937277231	5.31970618783872	5.64192086258887	5.71396159188278	chr2-174248402-174248901
2.01255728357404	0	0.407816237693482	0.351744287070753	0.629043659228858	0.911509242709779	0.300246603658088	0.379445819762893	0.127706943806122	0	0.306135252868841	0.242601187832596	chr2-174754192-174754691
2.56847560677336	0.776178741001518	1.51155144279826	2.0618382179459	1.9002185501433	1.80578828137356	1.03675866308124	1.86687246192242	1.95204623655215	0.963265564492185	1.40856957948785	1.8269291754374	chr2-177416260-177416759
2.14219747893508	0.776178741001518	0.218270413148289	1.16508324017903	1.75203679873851	1.67921236432368	0.171454815992761	0.566909928414365	0.720620373386692	0	0.437852790174226	0.152464768548794	chr2-178829252-178829751
2.96876876528676	0	0.677085365436018	1.25127239784941	1.58687428491767	1.74388803182106	2.85730059908031	0.624349605676107	1.25600627846146	0.963265564492185	1.2017288377849	0.183140241228901	chr2-179106580-179107079
2.01255728357404	0	0.149118924793375	0.634319225741512	0.241449505383394	0.79425105027015	0.0594446091870725	0.16393254160748	0	0	0.306135252868841	0.131645998267998	chr2-180793552-180794051
3.9814389334085	2.74431394443605	2.99441518984409	2.87781470824627	2.80981246531528	2.43431096373863	2.04747100934688	3.20837252891188	3.10258663831238	3.51688496103933	3.59817280912518	3.60059678696992	chr2-181457789-181458288
3.49095738390688	1.27809032505004	2.19957423004729	2.2410422445612	2.37577233799486	1.46572611453334	0.830412460132992	2.14717629228241	2.17540318032262	0.963265564492185	1.64501934366392	2.61529145296794	chr2-181673062-181673561
1.71203492775635	0	0.347359649070575	0.499939079409588	1.40032939480364	0.197658310936923	0.0882729451396772	0.0842934633263011	0.245022884058397	0.963265564492185	0.161172552144748	0.232859662523598	chr2-182043360-182043859
4.65991001460054	3.93090521986846	4.17760304366479	4.275068188901	4.30484115993043	3.90201187413441	4.00909304772017	4.14786177193864	4.37256088126608	4.09973351016941	4.17154023981821	4.20947497736365	chr2-183078451-183078950
2.56847560677336	1.64973786123945	0.407816237693482	1.16508324017903	1.49661484501494	2.47298070261597	1.93293915289562	0.239404447082708	0.245022884058397	0.963265564492185	0.558544227464176	0.110522399115569	chr2-184154383-184154882
2.01255728357404	0.776178741001518	0.407816237693482	1.25127239784941	1.82802933986414	0.911509242709779	0.348707644543302	1.71650796573243	1.01300740762057	1.53577241670319	1.75013982508144	0.162762567610794	chr2-184618685-184619184
3.2817773795099	0	0.407816237693482	1.68204309289978	1.58687428491767	1.54045379857367	0.395593612758311	1.05868462047752	0.799457281905217	1.944541531836	0.669913812216343	0.232859662523598	chr2-184646126-184646625
2.14219747893508	0	0.149118924793375	0.75724211794198	1.40032939480364	0.197658310936923	0.116536492555679	0.927916326728884	0.548711743974182	0	0.306135252868841	0.142092936167568	chr2-184790569-184791068
2.74212810598746	0	0.0764852472659145	1.25127239784941	1.9002185501433	0.79425105027015	0.0882729451396772	0.624349605676107	0.127706943806122	0	0	0.172987382755399	chr2-185063812-185064311
3.03703940370124	0	0.772137607734883	0.75724211794198	1.9002185501433	0.371470485316143	0.506546318719062	0.566909928414365	0.637225080942596	0	0.558544227464176	0.759314481983605	chr2-185145300-185145799
2.37102383671087	0.776178741001518	0.407816237693482	1.74281328723061	0.448223994684265	1.21506869797347	0.250100975441722	0.444678178817637	0.945276463487617	0	0.437852790174226	0.539857432899388	chr2-189709912-189710411
2.74212810598746	0	0.465840941359414	0.499939079409588	2.21524261838717	0.371470485316143	1.36592742265981	0.444678178817637	0.245022884058397	0.963265564492185	0.669913812216343	0.271437207601415	chr2-193868798-193869297
4.91702917623772	4.77430124145158	4.75623336713451	4.71498094469779	4.88763408178111	4.80068631653682	4.64615543464871	4.9127222985229	4.90989386801433	4.57247953120718	4.74236399583664	4.70090340434651	chr2-196639359-196639858
4.08181534154714	3.35947247393366	3.80865274203582	3.45150025467075	3.70308612990534	3.51416160692823	3.75864725523405	3.87954878092711	3.78373932625894	3.103958320353	3.69351527592821	3.84078915483537	chr2-196799474-196799973
2.82169721407591	1.64973786123945	1.45537208384704	1.25127239784941	1.49661484501494	1.46572611453334	1.65319334009597	1.48802772861645	1.01300740762057	0.963265564492185	1.64501934366392	1.34744481221514	chr2-197786460-197786959
3.10222481448525	0	0.772137607734883	1.48267621520399	0.789703632166652	1.12080511506287	0.27539165068706	1.68984987883133	2.14553530688296	0.963265564492185	3.07832320911202	0.131645998267998	chr2-198114029-198114528
3.2817773795099	0	0.521621864528254	0.499939079409588	1.9002185501433	0.371470485316143	0.348707644543302	0.239404447082708	0.454410852336011	0	0.306135252868841	0.318252271078946	chr2-199228992-199229491
4.98773253289657	4.57306178280073	3.59126566192287	4.40296000268109	4.67774931512383	4.49728023750633	4.10566747277336	4.43948579882847	3.73442992347212	4.38847064906379	4.16204632696537	4.72107761805823	chr2-200306541-200307040
5.53991942784191	5.47469278643575	5.16152533022945	5.23732053319417	5.42906487839495	5.0639609509492	5.47828734503852	5.33019286843677	5.25927177755156	5.01527891491269	5.22056383929613	5.40795305430133	chr2-200864445-200864944
5.52810715475659	5.16658884294191	5.1724570964061	5.18353130197689	5.40445426515881	4.98589171279959	4.93311592179087	5.22967355809799	5.20961712879416	4.6289457923012	5.41694243691148	5.40578708823086	chr2-202635596-202636095
4.54738134908244	3.7893742433845	3.99753238475502	4.05309350740198	4.13572891013849	3.91611315083681	4.06273472501241	4.12316763622139	3.97419610873484	2.93508759115832	4.08375832276358	4.1362453336456	chr2-202912016-202912515
5.28307359911801	5.16658884294191	5.12147056760869	5.02128837442211	5.22635304123958	4.76217320896688	5.1924133082682	5.25034552713032	5.19511042572685	4.57247953120718	5.10144647243003	5.2167217579527	chr2-206159311-206159810
5.28307359911801	5.16658884294191	5.12147056760869	5.02128837442211	5.22635304123958	4.76217320896688	5.1924133082682	5.25034552713032	5.19511042572685	4.57247953120718	5.10144647243003	5.2167217579527	chr2-206159311-206159810
2.56847560677336	1.64973786123945	1.89619480404622	2.01332940140151	1.58687428491767	1.80578828137356	1.50070352401915	1.79364829012357	1.41467901076302	0.963265564492185	1.64501934366392	1.95687862340918	chr2-206781633-206782132
2.82169721407591	0.776178741001518	0.677085365436018	2.0618382179459	0.934251622742749	2.71803150550537	0.569240260392203	2.06658037463663	2.05203210081988	2.26269548136227	1.93986370873707	0.441787208843116	chr2-207115888-207116387
2.65791302881447	1.64973786123945	0.0764852472659145	2.32293393030146	1.49661484501494	1.21506869797347	1.71919066141658	0.239404447082708	0.637225080942596	1.53577241670319	0.773298855640449	0.280922540304714	chr2-207437716-207438215
3.9814389334085	0	0.7253941619641	2.19828459549969	2.42554411512305	0.371470485316143	0.300246603658088	2.00303392951789	1.91711607936493	0	2.14654832788351	0.475223506500441	chr2-208485354-208485853
4.615946093626	4.17808752944539	4.38731048394312	4.26474427911313	4.30484115993043	4.18425956903804	4.15248722138146	4.43948579882847	4.20167208356037	3.63187461833311	4.27204674607305	4.39014962862981	chr2-210476494-210476993
4.615946093626	4.17808752944539	4.38731048394312	4.26474427911313	4.30484115993043	4.18425956903804	4.15248722138146	4.43948579882847	4.20167208356037	3.63187461833311	4.27204674607305	4.39014962862981	chr2-210476494-210476993
2.82169721407591	0	0.149118924793375	1.33260145008583	1.29715537231944	0.526575793732534	0.0594446091870725	0.311123681174896	0.245022884058397	0	0.437852790174226	0.0998434733683926	chr2-211375355-211375854
2.82169721407591	0	1.33599120729465	2.57769375170832	2.21524261838717	2.1776145524853	0.418477303624067	1.0997663934939	1.41467901076302	2.74379687503492	2.22158730492388	0.68266778748694	chr2-214410150-214410649
2.56847560677336	0	0.149118924793375	1.07341598578883	1.40032939480364	0.526575793732534	0.224359027969692	0.239404447082708	0.637225080942596	1.53577241670319	1.40856957948785	0.183140241228901	chr2-214436311-214436810
2.96876876528676	2.58210340888068	2.70022850252159	2.7355443933938	2.60905403290679	2.22369572972175	2.52438745559808	2.53940032069253	2.64977172565176	2.52320829393258	2.29291549001171	2.7113739659312	chr2-216033911-216034410
3.16459183237422	1.27809032505004	0.627102733360265	1.68204309289978	1.75203679873851	1.21506869797347	1.10887525776953	0.833650648951466	1.19898501603801	1.944541531836	0.869768053948893	0.668283726700302	chr2-216683845-216684344
3.03703940370124	0.776178741001518	0.0764852472659145	1.48267621520399	0.629043659228858	2.43431096373863	1.08045972964945	0.507088171021196	0.353512273060259	0	0.773298855640449	0.327435709514061	chr2-216740656-216741155
2.96876876528676	0	0.284258377960653	2.47396669917531	1.06562673180865	0.197658310936923	0.324680594170153	0.566909928414365	0.799457281905217	0	0.669913812216343	0.299708140660753	chr2-216787637-216788136
4.49979155958746	4.17808752944539	3.59776820034779	3.94085581992953	4.12069899153513	3.41834307955632	4.01661154587749	3.68405315646764	3.99108926150908	3.73837178238536	3.77050426597053	3.24358861766744	chr2-217434058-217434557
3.10222481448525	0.776178741001518	0.284258377960653	1.40958937373557	1.75203679873851	0.911509242709779	1.12287586228839	2.14717629228241	0.945276463487617	0	1.04527538264895	0.390133284810375	chr2-217636841-217637340
2.65791302881447	1.27809032505004	0.772137607734883	1.40958937373557	0.789703632166652	0.911509242709779	1.50070352401915	0.732792384351384	0.799457281905217	0.963265564492185	1.2017288377849	0.668283726700302	chr2-218017122-218017621
3.16459183237422	1.64973786123945	2.63849518760941	2.1542209175476	2.6927384598893	2.35371581170583	2.31472476508376	2.73461877974055	2.46864416223703	2.74379687503492	2.6046430912926	2.80638961586402	chr2-218852876-218853375
4.04912641053565	3.71303682962198	3.51085948773321	3.53977282882203	2.98601645899935	3.82936083945964	2.75762913458996	3.76290138677772	3.49488816381443	2.93508759115832	3.33643478327097	3.73347910283484	chr2-218860850-218861349
4.74401193180908	3.86187459151371	3.87439882555178	3.57362310703731	3.80061703654305	3.49550026089081	3.57479708091846	4.64773847746911	4.51952435091897	3.3919300740252	4.54466869834155	4.2377568121054	chr2-218883409-218883908
4.26377125936375	2.74431394443605	3.4830297738219	3.23589983542431	3.6200173333976	3.76848524422864	2.65538156217423	4.17694739444395	4.0406133321085	4.09973351016941	3.81963853103627	3.56318681843457	chr2-218898125-218898624
4.57060021621257	4.48398741090658	4.05063777005345	4.04104524426654	4.25064350210957	3.97117909477346	4.4379409746551	4.35292781263258	4.29985042695729	3.93033728708923	4.26319368598249	4.14471226796197	chr2-219218138-219218637
5.2257229153313	5.13767808278873	4.90522018496294	4.7300685873532	5.01502158016621	4.88912782157369	4.93609250344174	5.07602957820707	5.05753556631508	4.4524503883653	5.1693595451883	5.16547333859094	chr2-219245235-219245734
5.2257229153313	5.13767808278873	4.90522018496294	4.7300685873532	5.01502158016621	4.88912782157369	4.93609250344174	5.07602957820707	5.05753556631508	4.4524503883653	5.1693595451883	5.16547333859094	chr2-219245235-219245734
5.68527709055194	4.91724737938515	5.32525131378659	5.30940755521383	5.50047376295006	5.05123927046231	4.99817241825775	5.4699269236822	5.40505415605165	5.1370875598839	5.51342538784294	5.44454928314515	chr2-219253702-219254201
4.01567960048739	3.25566158412633	3.29576062294906	3.55679724523879	3.64123722647118	3.60401063340165	3.71541181638809	3.66364887143422	3.72436252880519	3.83754505671194	3.84359206847527	3.1714760233755	chr2-219570305-219570804
4.88033417948277	4.61561805909353	4.45691909857023	3.86086604837328	4.41981799481339	3.95760839628797	4.49691608121651	4.34867357808955	4.40443729202908	4.2513134413383	4.63665407739021	4.46643279979053	chr2-221573306-221573805
4.01567960048739	3.02252536467932	2.75942827242692	2.87781470824627	2.98601645899935	2.02982137262388	2.27765863587793	2.66788958897442	3.08695671392081	2.93508759115832	2.97367442814829	2.6357661691792	chr2-222424388-222424887
3.10222481448525	1.64973786123945	1.33599120729465	2.2410422445612	1.40032939480364	2.35371581170583	2.1190671254956	1.63500881762211	1.68766041506586	2.93508759115832	1.27402126901928	0.271437207601415	chr2-222981933-222982432
2.37102383671087	0	0	1.07341598578883	1.29715537231944	1.67921236432368	0.27539165068706	0	0.353512273060259	0	0.161172552144748	0.183140241228901	chr2-223011179-223011678
2.26114268868518	0	0.575326097258163	0.75724211794198	1.29715537231944	0.526575793732534	0.778290074617568	0.972835718702995	1.36370282014704	1.53577241670319	1.40856957948785	0.121122859188528	chr2-223585526-223586025
2.56847560677336	0.776178741001518	0.347359649070575	1.16508324017903	2.42554411512305	1.86514154610823	0.813246717856078	0.379445819762893	0.353512273060259	0.963265564492185	0.437852790174226	0.261889098415105	chr2-224378717-224379216
1.71203492775635	0	0.407816237693482	0.186565568619774	0.241449505383394	1.01994924870974	0.372341087931772	0.379445819762893	0.945276463487617	0.963265564492185	0.161172552144748	0.531934783669955	chr2-224486336-224486835
3.33698377234985	0.776178741001518	1.59192011553247	2.8225785099794	3.0822551412164	2.95502022315975	1.02189243745355	2.33092654844619	3.0390245171081	0.963265564492185	2.90703622386208	0.271437207601415	chr2-225429667-225430166
4.91702917623772	4.23378978992784	4.31811553196941	4.25434595873961	4.70823226550544	4.45926494975376	4.39387693937885	4.62681027838408	4.86477838234851	4.32152137596588	4.62978279729741	3.59490417037189	chr2-226800999-226801498
4.95281393851044	4.48398741090658	3.89037763559003	4.72254448917532	4.5489370739023	4.25253306402253	4.24979784939722	4.60913517020804	4.71012718889185	4.6289457923012	4.60196565874655	4.94790561799814	chr2-229713651-229714150
4.74401193180908	4.48398741090658	3.68585419862192	4.33550670790007	4.39504776816556	3.91611315083681	4.26091943931973	4.48283453339132	4.3133459983268	4.09973351016941	4.31551503279817	4.53838999428605	chr2-229714668-229715167
3.67361313106098	1.9449914450861	2.12949849893636	2.76514301001028	3.22962975188197	3.33682511492037	2.62126748643846	3.28161220513519	3.45891015134379	3.25511744094156	3.17589176528364	2.02337430028672	chr2-231511957-231512456
5.68527709055194	5.3542042083745	5.33890098752284	5.43901613210723	5.66491206691384	5.13802158328793	5.61581896099468	5.61867125349226	5.51718118135694	5.1370875598839	5.56476436396587	5.6359541926789	chr2-231706815-231707314
4.97037887813297	4.69714026267737	4.33378153837675	4.48529470477655	4.50331051816962	4.53431947919735	4.72972488270134	4.45143794089757	4.46009793004241	4.78618374764921	4.52998170414747	4.4783341655194	chr2-232605857-232606356
2.56847560677336	0	0.7253941619641	2.1542209175476	1.18603064005563	1.86514154610823	0.506546318719062	0.379445819762893	0.127706943806122	0.963265564492185	0.437852790174226	0.45021921304513	chr2-232815595-232816094
1.53448751823869	0	1.23949006659738	0.870508886361869	0.789703632166652	1.01994924870974	0.705728333355579	1.13971065049334	1.41467901076302	0	0.437852790174226	0.703978502440149	chr2-232842311-232842810
2.47312507218111	0.776178741001518	0.575326097258163	0.351744287070753	1.18603064005563	1.01994924870974	0.441003679024286	0.732792384351384	1.19898501603801	0	0.773298855640449	0.499801806839529	chr2-233179182-233179681
4.42532736769895	3.7893742433845	3.49003769243498	3.77617958917709	3.99446619370752	3.88777140627487	3.92968126606497	3.94864002690231	4.21611328550842	3.3919300740252	4.02212189409701	1.36092392593813	chr2-237627307-237627806
3.5388346808295	1.9449914450861	1.95815197725775	2.2410422445612	1.9002185501433	1.46572611453334	2.39767950347497	1.71650796573243	2.11503598813325	3.3919300740252	2.78863960699405	1.36092392593813	chr2-237859577-237860076
6.16114215146921	5.99339830987634	5.92297899879656	6.07768560851009	6.05711960844734	5.5933833726293	6.02145988474816	6.07394360281684	6.13784854883506	5.45079277068526	5.97034969670003	6.00185197873646	chr2-241508500-241508999
1.71203492775635	0	0.627102733360265	0.634319225741512	0.934251622742749	0	0.300246603658088	0.833650648951466	0.945276463487617	0	1.04527538264895	0.703978502440149	chr3-1080809-1081308
2.26114268868518	0	0.218270413148289	0.499939079409588	0.241449505383394	0	0.0882729451396772	0.0842934633263011	0.454410852336011	0	0.161172552144748	0.131645998267998	chr3-2025128-2025627
2.47312507218111	0	0.149118924793375	1.33260145008583	1.18603064005563	1.74388803182106	0.847376357065213	1.01639864017919	0.799457281905217	0.963265564492185	0.869768053948893	0.131645998267998	chr3-2110102-2110601
2.37102383671087	0	0.149118924793375	0.870508886361869	0.789703632166652	1.21506869797347	0.116536492555679	0.566909928414365	0.127706943806122	0	0.161172552144748	0.0227922229744848	chr3-2244468-2244967
2.26114268868518	0	1.136068333838	1.16508324017903	1.18603064005563	0.526575793732534	0.880717220103564	1.0997663934939	1.41467901076302	0	1.27402126901928	1.01372981274092	chr3-7144648-7145147
3.16459183237422	0.776178741001518	0.521621864528254	1.40958937373557	1.40032939480364	1.46572611453334	0.897103091896822	0.239404447082708	0.548711743974182	0	0.437852790174226	0.290345916616087	chr3-8712879-8713378
2.26114268868518	0	0.521621864528254	0.351744287070753	0.448223994684265	0.666612541072068	0.0882729451396772	0.0842934633263011	0.245022884058397	0	0.161172552144748	0.223051911981337	chr3-8847843-8848342
3.49095738390688	2.74431394443605	2.97456584790364	2.85046094523191	3.22962975188197	2.92743984883208	2.63598668885047	2.77322333515662	2.88486145639028	1.944541531836	3.01644907677166	2.61341562540955	chr3-8970982-8971481
4.39962666432117	3.99678312295494	3.84190027159146	4.146020165498	4.10551084217017	4.17255979711259	4.21590922538748	4.00919234684875	3.91346191848235	3.83754505671194	4.17154023981821	4.10120263798532	chr3-9362829-9363328
4.39962666432117	3.99678312295494	3.84190027159146	4.146020165498	4.10551084217017	4.17255979711259	4.21590922538748	4.00919234684875	3.91346191848235	3.83754505671194	4.17154023981821	4.10120263798532	chr3-9362829-9363328
4.72344160166019	3.71303682962198	4.48525211658228	4.59649483626551	4.67774931512383	4.61433645825191	2.80615790894293	4.70210673981824	4.54262604927547	4.2513134413383	4.60196565874655	4.63077016716278	chr3-9553575-9554074
2.01255728357404	0.776178741001518	1.06275757676618	1.48267621520399	0.629043659228858	1.21506869797347	1.43488874381101	0.732792384351384	1.25600627846146	0.963265564492185	0.773298855640449	0.882809245740983	chr3-10783410-10783909
3.22437410533066	0	0.861312547658746	1.33260145008583	2.03458797514328	0.526575793732534	0.705728333355579	0.566909928414365	1.07770063285781	0.963265564492185	0.869768053948893	0.309010001009837	chr3-12148055-12148554
5.78790401064671	5.78546538597818	5.45626296987041	5.59960466677556	5.45326269659987	5.71532278103444	5.64521841157824	5.64319496166206	5.54032013155078	5.01527891491269	5.43676213603995	5.56590667229259	chr3-12810103-12810602
3.67361313106098	0	1.33599120729465	2.2410422445612	2.47365591605605	1.97698952062461	0.527748459927972	0.972835718702995	1.01300740762057	2.52320829393258	0	0.943794959911627	chr3-13326777-13327276
3.5388346808295	1.27809032505004	1.51155144279826	1.48267621520399	1.40032939480364	3.47659436248016	0.58954708637169	1.13971065049334	1.07770063285781	3.3919300740252	0.558544227464176	0.913624327927754	chr3-13491902-13492401
2.14219747893508	1.27809032505004	0.817413971059035	0.870508886361869	0.934251622742749	0.911509242709779	0.778290074617568	1.39206852818151	1.13961696516355	1.53577241670319	0.558544227464176	0.738811408801958	chr3-13539946-13540445
2.82169721407591	2.58210340888068	0.677085365436018	1.55223832700601	1.18603064005563	1.3869152807362	1.37765232979238	1.45674518165314	0.637225080942596	1.944541531836	0.669913812216343	0.515957755156957	chr3-13597517-13598016
3.79686917994515	2.18996484543597	3.10809675208843	2.7355443933938	2.91809493941469	2.22369572972175	2.06207730183139	3.30814608632363	3.10258663831238	1.53577241670319	3.21314363454916	3.3374862504462	chr3-14391056-14391555
3.03703940370124	2.58210340888068	2.37638592965683	3.03186566458501	3.01881453321267	2.39457611354747	2.50313549677988	2.68148462760302	2.49256829735531	2.26269548136227	1.98363741968326	2.25998617964476	chr3-14548205-14548704
5.67460116227549	5.40361358121436	5.25705138473012	5.52803268254109	5.67008322477837	5.01893545359167	5.47760652212846	5.46403932569106	5.36673367408911	5.48178437714399	5.30062033235221	5.38477168476652	chr3-14651443-14651942
2.14219747893508	1.64973786123945	0.861312547658746	0.634319225741512	1.18603064005563	0.911509242709779	0.760488909160551	1.05868462047752	0.799457281905217	1.944541531836	1.04527538264895	1.27809290362746	chr3-15552213-15552712
3.2817773795099	0.776178741001518	0.772137607734883	2.10876890499337	1.40032939480364	2.47298070261597	0.830412460132992	0.566909928414365	0.454410852336011	0.963265564492185	0.960188935389783	0.639078082317327	chr3-15646143-15646642
2.14219747893508	0	1.23949006659738	0.870508886361869	0.448223994684265	1.46572611453334	0.830412460132992	0.679589667400373	0.945276463487617	1.53577241670319	0.773298855640449	0.931802314232994	chr3-15691887-15692386
2.82169721407591	2.18996484543597	0.284258377960653	0.634319225741512	1.96896705642145	0.79425105027015	0.58954708637169	1.48802772861645	1.60227977957399	0	0.437852790174226	0.345629054448518	chr3-16668763-16669262
3.9814389334085	2.74431394443605	3.80865274203582	3.31807576806043	3.72312692220307	3.53258464657342	3.04178579759217	3.66364887143422	3.69373184128166	3.63187461833311	2.88412147324185	2.95006028611097	chr3-16884428-16884927
2.26114268868518	1.64973786123945	1.02465616970328	0.351744287070753	0.629043659228858	0.79425105027015	0.300246603658088	0.972835718702995	0.945276463487617	0.963265564492185	0.669913812216343	0.35464040769663	chr3-17025730-17026229
2.01255728357404	0.776178741001518	0.903914720827698	1.16508324017903	0.629043659228858	0.79425105027015	0.324680594170153	0.507088171021196	0.874208407830165	1.53577241670319	0.960188935389783	0.738811408801958	chr3-17430558-17431057
3.58517402311338	2.58210340888068	2.18237181033876	2.85046094523191	2.95245537712719	3.29427114844918	2.71204918668234	2.33092654844619	2.3687712271517	1.53577241670319	2.5474545008527	1.112659296751	chr3-20081054-20081553
2.96876876528676	0.776178741001518	0.407816237693482	1.96313261617624	1.96896705642145	1.12080511506287	0.945172803913173	1.42476925992505	1.41467901076302	2.26269548136227	1.8947201608456	0.327435709514061	chr3-23712359-23712858
5.73750291119047	5.68912580843815	5.43644707206063	5.40651573753693	5.41064638902679	5.29194229103831	5.61086027417833	5.47968650610101	5.40505415605165	5.28498506974262	5.44461439985775	5.6538601363114	chr3-23916790-23917289
2.47312507218111	0	0.7253941619641	0.186565568619774	0.629043659228858	0.197658310936923	0.372341087931772	0.311123681174896	0.637225080942596	0.963265564492185	0.161172552144748	0.172987382755399	chr3-25261371-25261870
2.82169721407591	2.18996484543597	2.65105498710722	2.67446065031235	2.77183370195806	2.08078666181714	2.43743413099929	2.33092654844619	2.20466522535313	0.963265564492185	2.14654832788351	2.10574258628557	chr3-25593864-25594363
5.24027573285555	4.8828166222507	4.79353167284019	5.00277174781652	5.07082673886583	4.68191825833427	5.1122214315382	4.98850562017659	4.99191072600812	4.92795625672438	4.81079209821257	4.96602692288134	chr3-28241291-28241790
2.74212810598746	2.58210340888068	0.521621864528254	1.48267621520399	1.18603064005563	1.86514154610823	1.68184836747888	1.01639864017919	0.245022884058397	0.963265564492185	0.558544227464176	0.242601187832596	chr3-29453086-29453585
2.26114268868518	0	0.218270413148289	1.16508324017903	0.629043659228858	0.666612541072068	0.54864351765078	1.01639864017919	0.548711743974182	0	0.669913812216343	0.152464768548794	chr3-32304772-32305271
5.2970619945846	4.91724737938515	5.061576816077	5.09888939729554	5.24032672261562	5.13802158328793	5.25969549671073	5.12411374020178	5.08139517233801	4.78618374764921	5.07133282923078	5.05233060536197	chr3-32684912-32685411
2.96876876528676	1.9449914450861	2.54737484360708	2.50937752344894	2.60905403290679	2.43431096373863	2.08371315624237	2.47840223528184	2.73246520517764	2.26269548136227	2.81310901158021	2.51637132457658	chr3-33131607-33132106
3.22437410533066	1.9449914450861	2.46441211643724	2.79414656353737	2.21524261838717	1.67921236432368	0.864143100381105	2.38177866790897	2.17540318032262	2.74379687503492	2.92959269597213	2.32561736560174	chr3-36751153-36751652
2.89710627899767	2.58210340888068	2.26640327875908	2.50937752344894	2.27076105020054	2.781027065361	2.41485151229531	2.14717629228241	2.56204860580969	1.944541531836	2.63240914629691	2.48798678472636	chr3-37212906-37213405
3.9814389334085	3.4563123281753	2.78244434173071	3.53977282882203	3.36333525909028	2.781027065361	3.38162296864532	3.0601419139834	3.08695671392081	3.103958320353	3.09837194690404	2.75115836569565	chr3-37451766-37452265
4.82348001670532	4.12014794017716	4.45691909857023	4.72254448917532	4.64660835710356	4.52514843662133	4.43233034818946	4.52114316670053	4.64223647276094	4.17751332065525	4.3660050934987	4.60645659246816	chr3-39051695-39052194
4.82348001670532	4.12014794017716	4.45691909857023	4.72254448917532	4.64660835710356	4.52514843662133	4.43233034818946	4.52114316670053	4.64223647276094	4.17751332065525	4.3660050934987	4.60645659246816	chr3-39051695-39052194
3.87355304192835	2.39931669902893	1.30453595530526	2.98232083147273	2.37577233799486	2.02982137262388	1.85958504063735	1.13971065049334	0.945276463487617	3.3919300740252	1.27402126901928	0.955688736007261	chr3-39146979-39147478
2.01255728357404	0.776178741001518	0.284258377960653	1.07341598578883	0	1.12080511506287	0.250100975441722	0.311123681174896	0.127706943806122	0	0.437852790174226	0.290345916616087	chr3-43129283-43129782
3.75694252961178	3.54705875133231	3.20497792230348	3.45150025467075	3.38865119698071	3.39839132888329	3.3728624516529	3.35131274899381	3.05517950848751	2.52320829393258	2.90703622386208	3.36338815410569	chr3-44685353-44685852
4.47539473132475	3.99678312295494	4.19486207998464	3.99182007694413	4.04310693705091	3.84418668035925	4.10566747277336	4.26084322503206	4.37256088126608	2.52320829393258	4.27204674607305	4.30786784608999	chr3-44729318-44729817
4.70257372667801	4.43729921382827	4.30625336928453	4.32560781793517	4.4441701000174	4.25253306402253	4.45325862894227	4.60913517020804	4.32004673615652	3.63187461833311	4.27204674607305	4.50285997600645	chr3-44761425-44761924
4.70257372667801	4.43729921382827	4.30625336928453	4.32560781793517	4.4441701000174	4.25253306402253	4.45325862894227	4.60913517020804	4.32004673615652	3.63187461833311	4.27204674607305	4.50285997600645	chr3-44761425-44761924
4.52378267437152	3.99678312295494	4.11551666358883	4.29549698395916	4.30484115993043	4.11259393521921	4.23858985777146	4.01457313391118	4.26554863097893	3.51688496103933	4.25428596371645	3.9921028014191	chr3-45841913-45842412
3.2817773795099	1.9449914450861	1.64311500576706	2.36220010895347	3.17247348447479	2.22369572972175	2.40342624678001	2.90654213114808	2.62833592304534	1.944541531836	2.18455563722711	1.99195411575031	chr3-45966459-45966958
3.22437410533066	1.27809032505004	1.76367716991574	2.1542209175476	2.32422193210347	2.781027065361	1.92497046720831	2.29600122242437	1.84461140718589	1.53577241670319	1.58943988553328	1.87782338995624	chr3-45968020-45968519
2.82169721407591	0.776178741001518	0.677085365436018	1.55223832700601	1.06562673180865	1.74388803182106	1.13674190305232	1.1785786914637	1.46391531097838	1.944541531836	1.2017288377849	0.616779186696089	chr3-46660769-46661268
5.57478681372253	5.30304247272998	5.11241644213881	5.08721910603732	5.37308860521794	4.91041627884239	5.44802297443184	5.29524955978749	5.15444805997176	4.2513134413383	5.01970303764657	5.11598528761551	chr3-46976517-46977016
3.79686917994515	3.63243339018096	3.15294165100853	3.0560143043147	3.01881453321267	3.58648291274828	3.24747695128492	3.31688336412561	3.00616149093487	3.25511744094156	2.97367442814829	3.14834301683962	chr3-48548663-48549162
5.51619736803075	4.98373768156004	5.061576816077	5.10468933140831	5.24726313392229	5.16779221105038	5.36062729508208	5.23198512528466	5.2311072926511	4.88222943591105	5.18350555112437	5.28371522927793	chr3-49029198-49029697
4.95281393851044	4.48398741090658	4.66938200116256	4.61286660610402	4.87872792832465	4.54343259060288	4.77807988633478	4.59483749624102	4.59329078658824	4.4524503883653	4.43068882040458	4.76229294430494	chr3-49689231-49689730
4.95281393851044	4.48398741090658	4.66938200116256	4.61286660610402	4.87872792832465	4.54343259060288	4.77807988633478	4.59483749624102	4.59329078658824	4.4524503883653	4.43068882040458	4.76229294430494	chr3-49689231-49689730
5.53991942784191	5.22272827864243	5.33111699442528	5.43901613210723	5.39823544976315	5.27562882542393	5.44454332242028	5.46010086945084	5.46674298039768	4.83500571000505	5.32209192563907	5.50372150339427	chr3-49939865-49940364
4.23499464092216	0.776178741001518	1.56562489489638	1.85717459431103	1.75203679873851	0.79425105027015	0.929326863779858	2.66788958897442	2.64977172565176	1.53577241670319	3.52599453933509	1.06952586686718	chr3-52025450-52025949
5.2257229153313	5.01586791650842	5.023443796553	5.19445078282026	5.1979929644384	5.07657143154229	5.09368033002491	5.20635186755443	5.08926148489114	4.57247953120718	5.03017786871016	5.13179725368755	chr3-52287668-52288167
3.63007115024325	3.02252536467932	3.27156280508236	3.6066973227056	3.14302314411005	3.0347322171114	3.12413618587227	3.34278212513002	3.43441648250761	2.26269548136227	3.30227061056333	3.34993215165078	chr3-52456128-52456627
5.03857513771138	4.48398741090658	4.55039353845615	4.52908411615994	4.88763408178111	4.39022819025297	4.34245402026824	4.73181188625871	4.83233652080668	4.5137128709431	4.87030279319427	4.70751299984191	chr3-53494177-53494676
1.53448751823869	0.776178741001518	0.7253941619641	0.975526720367441	0.629043659228858	1.01994924870974	0.830412460132992	0.379445819762893	0.353512273060259	0	0.161172552144748	0.458602221609478	chr3-53864663-53865162
2.89710627899767	1.64973786123945	2.88170080065053	2.50937752344894	2.56531818332253	2.5106409442776	1.26853111245935	2.27821629852531	2.53925828735808	2.26269548136227	2.32729929161314	2.57151804763662	chr3-56366674-56367173
2.37102383671087	1.64973786123945	1.80921566972682	1.61860009642362	1.58687428491767	1.54045379857367	2.01780715954254	1.5780004294445	1.72852772343411	2.26269548136227	1.79996064205806	1.24939093797771	chr3-57100047-57100546
1.71203492775635	0.776178741001518	0.817413971059035	1.16508324017903	0.789703632166652	0.911509242709779	0.724213773819389	0.379445819762893	0.874208407830165	0	0.960188935389783	0.578830914272699	chr3-57221822-57222321
2.89710627899767	1.64973786123945	0.407816237693482	0.870508886361869	1.18603064005563	0.526575793732534	0.58954708637169	0.784102707618782	0.720620373386692	1.944541531836	0.669913812216343	0.531934783669955	chr3-59609702-59610201
5.02182590142509	4.57306178280073	4.57367046131515	4.77440728937438	4.79599724972033	4.76995851916402	4.45187281588032	4.53244016778932	4.57099248955288	4.4524503883653	4.56642259408595	4.59176457774908	chr3-61251260-61251759
3.3901552577202	0	1.6925553000033	2.1542209175476	2.95245537712719	0.526575793732534	0.705728333355579	1.89047728599789	1.84461140718589	0	1.34286338303913	0.639078082317327	chr3-62587430-62587929
2.96876876528676	0	0.347359649070575	2.10876890499337	2.60905403290679	0.371470485316143	0.198149410757433	0.379445819762893	0.245022884058397	0	0.306135252868841	0.252277376263347	chr3-63064142-63064641
4.08181534154714	0.776178741001518	1.17137245698218	3.7318961662995	3.41353054917538	3.70492736115358	3.64439241722858	1.39206852818151	1.46391531097838	2.26269548136227	1.40856957948785	0.711012690104469	chr3-63278018-63278517
3.03703940370124	2.58210340888068	2.11143450192844	2.28256906156936	2.42554411512305	2.31166444045522	1.97213543381361	1.81847159081923	2.39439507993848	2.26269548136227	2.10751257380855	1.98906351011428	chr3-63818370-63818869
5.2970619945846	5.22272827864243	5.08027189584319	4.81034290629032	5.1763509515716	4.95890074375313	5.29258249947693	5.04218150325368	4.93630112397999	4.6289457923012	5.10640486437058	5.21177105380636	chr3-66038705-66039204
3.58517402311338	3.35947247393366	2.72420069530136	2.98232083147273	2.91809493941469	3.39839132888329	2.73956958939441	3.1799198274136	3.29172135124407	3.103958320353	3.52599453933509	1.09663500392936	chr3-66153853-66154352
2.56847560677336	0	0.149118924793375	0.351744287070753	0.448223994684265	0.197658310936923	0.0882729451396772	0.16393254160748	0.245022884058397	0	0	0.131645998267998	chr3-67886094-67886593
2.26114268868518	0	0.627102733360265	1.33260145008583	0.789703632166652	1.01994924870974	1.12287586228839	1.5780004294445	0.945276463487617	0	1.53163315123619	0.152464768548794	chr3-68963645-68964144
5.15067188076155	4.61561805909353	4.75332392554837	4.84540512583704	4.99042806627366	4.88196128482162	4.64736671878012	4.86883421087786	4.78952404361977	4.68328498701624	4.78628302915938	5.02859692951621	chr3-69080107-69080606
2.96876876528676	0	0.521621864528254	0.975526720367441	1.96896705642145	0.79425105027015	0.485027933140651	0.507088171021196	0.720620373386692	0.963265564492185	0.558544227464176	0.261889098415105	chr3-69499801-69500300
4.88033417948277	4.43729921382827	4.67861298053529	4.59649483626551	4.66744350301914	4.81580822438516	4.39098734687943	4.00919234684875	4.28622741935246	4.38847064906379	4.71665376384822	4.44391558049631	chr3-69739137-69739636
4.95281393851044	4.23378978992784	4.76492665236018	4.59649483626551	4.65706354191976	4.23013231675492	4.8195035902999	4.89240722000863	4.78952404361977	4.32152137596588	4.88768762562362	4.85887417542513	chr3-71583624-71584123
3.10222481448525	2.58210340888068	2.4925997854468	2.54393997381459	2.37577233799486	2.5106409442776	2.23317573319713	2.06658037463663	2.3161164056652	2.93508759115832	2.51798699877076	1.50143363707923	chr3-71729645-71730144
2.37102383671087	0	0.407816237693482	0.634319225741512	0.629043659228858	0.526575793732534	0.198149410757433	0.16393254160748	0.353512273060259	0.963265564492185	0.161172552144748	0.193222148741379	chr3-74473201-74473700
3.87355304192835	2.39931669902893	2.26640327875908	3.46959214429662	3.337567138895	3.33682511492037	2.12603513169029	3.78825473127136	2.39439507993848	2.26269548136227	3.65342319103503	2.16585290267709	chr3-74614421-74614920
2.01255728357404	0	0.347359649070575	0.634319225741512	0.629043659228858	1.01994924870974	0.250100975441722	0.16393254160748	0.245022884058397	0.963265564492185	0.306135252868841	0.299708140660753	chr3-78828297-78828796
2.01255728357404	0	0.284258377960653	1.16508324017903	0.241449505383394	1.30354916579487	0	0.0842934633263011	0.353512273060259	0	0	0.0563193073429801	chr3-79223842-79224341
2.82169721407591	0	0.218270413148289	1.91112614098843	1.96896705642145	0.911509242709779	1.90079686788914	0.239404447082708	0.245022884058397	1.53577241670319	0.306135252868841	0.213177029608888	chr3-79514991-79515490
4.42532736769895	4.12014794017716	4.16452190469386	3.96656298044102	4.05896279064399	4.07538034957685	4.03338626155056	4.19601706558178	4.12721474221787	4.38847064906379	4.01158819356415	4.15892868649038	chr3-94062825-94063324
4.42532736769895	4.12014794017716	4.16452190469386	3.96656298044102	4.05896279064399	4.07538034957685	4.03338626155056	4.19601706558178	4.12721474221787	4.38847064906379	4.01158819356415	4.15892868649038	chr3-94062825-94063324
2.82169721407591	0.776178741001518	0.0764852472659145	0.186565568619774	0.448223994684265	0	0.0594446091870725	0.16393254160748	0	0	0	0.0673240664934859	chr3-95001484-95001983
2.37102383671087	0	0.149118924793375	1.16508324017903	0.241449505383394	0.911509242709779	0.300246603658088	0.16393254160748	0.127706943806122	0	0.306135252868841	0.203234090064526	chr3-96670148-96670647
3.71587938016557	1.27809032505004	2.21657394602092	3.37677478993427	3.70308612990534	2.39457611354747	3.71078442316876	2.29600122242437	2.60657681394328	3.51688496103933	3.11814588730122	1.96866546104619	chr3-96813912-96814411
2.01255728357404	0.776178741001518	0.218270413148289	0.634319225741512	1.06562673180865	0.371470485316143	0.913304944000713	0.16393254160748	0.353512273060259	1.944541531836	0	0.142092936167568	chr3-97579096-97579595
5.91125724161743	5.76670527123734	5.57636155769058	5.67949886469733	5.84030123071601	5.53061063365116	5.8218947310434	5.62747765238573	5.71571692008241	5.45079277068526	5.68232941866478	5.68388868475721	chr3-98522594-98523093
1.87010708350426	0	0.627102733360265	0.870508886361869	0.241449505383394	1.3869152807362	0.485027933140651	0.239404447082708	0.127706943806122	0.963265564492185	0.437852790174226	0.223051911981337	chr3-100087092-100087591
5.63108944510406	5.42769785915916	5.26932332929522	5.32439705726154	5.53489506188652	5.29733937623989	5.23975794402169	5.4160530277037	5.45765614352368	5.24940767361574	5.15507345927301	5.44876338155477	chr3-100401167-100401666
5.63108944510406	5.42769785915916	5.26932332929522	5.32439705726154	5.53489506188652	5.29733937623989	5.23975794402169	5.4160530277037	5.45765614352368	5.24940767361574	5.15507345927301	5.44876338155477	chr3-100401167-100401666
3.2817773795099	1.9449914450861	2.70022850252159	2.36220010895347	2.42554411512305	2.58313458777874	1.31805101437032	2.2235069595259	2.17540318032262	2.52320829393258	2.39370202350517	3.08342325331479	chr3-100439220-100439719
3.10222481448525	1.27809032505004	2.07461347323551	2.0618382179459	2.56531818332253	1.86514154610823	1.64351377536788	1.9812141746422	1.91711607936493	0	2.65965089180408	2.25277386756029	chr3-100761177-100761676
3.16459183237422	1.27809032505004	2.18237181033876	2.1542209175476	1.9002185501433	2.1300127920692	0.991692373678556	2.41471081631319	2.05203210081988	1.944541531836	2.25769216905706	2.11107014159798	chr3-101383509-101384008
5.47986648606059	5.07805820814465	5.11695060764419	5.25307386389118	5.30158556688656	5.32402603822562	5.18074867992755	5.18979942573573	5.29712151074647	4.78618374764921	5.30494029201778	5.32585048018222	chr3-101779031-101779530
4.70257372667801	4.0597837453343	4.0788010093506	4.33550670790007	4.49167479316829	4.43987494392115	3.82865799065546	4.45540008492778	4.28622741935246	4.4524503883653	4.38244993693506	4.50336652284934	chr3-107927644-107928143
2.26114268868518	0.776178741001518	0.772137607734883	1.91112614098843	1.75203679873851	1.3869152807362	0.897103091896822	1.32435574870553	1.13961696516355	1.944541531836	0.773298855640449	0.738811408801958	chr3-107970474-107970973
3.83572055007792	2.89011562593798	3.36601022859929	3.33790866161317	3.22962975188197	3.22798997692114	3.03068939767016	3.68405315646764	3.48299490635535	3.3919300740252	3.63980769254904	3.70733626184446	chr3-108486881-108487380
2.56847560677336	0	0.149118924793375	0.186565568619774	0.789703632166652	0.197658310936923	0.116536492555679	0.507088171021196	0.548711743974182	0.963265564492185	0.161172552144748	0.0998434733683926	chr3-109986059-109986558
2.26114268868518	0	0.407816237693482	0.186565568619774	1.18603064005563	0	0.0882729451396772	0.239404447082708	0.353512273060259	0	0.306135252868841	0.223051911981337	chr3-110241420-110241919
2.56847560677336	0	0.521621864528254	1.80112681062931	1.82802933986414	0.79425105027015	1.91695752212994	0.444678178817637	1.19898501603801	0	2.39370202350517	0.381341590768721	chr3-112635708-112636207
5.2970619945846	4.8828166222507	4.95671674689708	4.99654634719988	5.16906419568938	4.95207335575709	5.10253914991433	4.99668542170792	5.11260630380804	4.68328498701624	5.02494995985179	5.01338482295176	chr3-113019274-113019773
3.44143653129922	1.9449914450861	0.772137607734883	1.96313261617624	2.56531818332253	0.911509242709779	1.26853111245935	2.14717629228241	2.2333455309513	0.963265564492185	2.81310901158021	0.491655476646433	chr3-113249085-113249584
2.01255728357404	0.776178741001518	1.136068333838	1.07341598578883	1.06562673180865	0.666612541072068	0.463183726164502	1.01639864017919	1.60227977957399	0	0.437852790174226	1.34744481221514	chr3-113803695-113804194
2.14219747893508	0.776178741001518	0	1.33260145008583	0.789703632166652	1.86514154610823	0.463183726164502	0.379445819762893	0.353512273060259	0	0.306135252868841	0.152464768548794	chr3-116832977-116833476
2.14219747893508	0	0.149118924793375	1.07341598578883	1.18603064005563	1.21506869797347	0.348707644543302	0.566909928414365	0.548711743974182	0.963265564492185	0.161172552144748	0.345629054448518	chr3-116946973-116947472
2.14219747893508	0.776178741001518	0.149118924793375	0.351744287070753	0.789703632166652	0.79425105027015	0.144256956912836	0.311123681174896	0	0	0.161172552144748	0.121122859188528	chr3-116972626-116973125
2.01255728357404	1.64973786123945	0.7253941619641	1.25127239784941	1.06562673180865	1.80578828137356	0.441003679024286	1.54862859714884	1.72852772343411	0	0.773298855640449	0.131645998267998	chr3-117004843-117005342
2.47312507218111	0	0.0764852472659145	1.68204309289978	0.629043659228858	2.39457611354747	1.62395760871147	0.444678178817637	0.874208407830165	1.944541531836	0.869768053948893	0.142092936167568	chr3-117278650-117279149
2.37102383671087	0	0.0764852472659145	0.975526720367441	1.58687428491767	0.79425105027015	0.629322851448604	0.379445819762893	0.353512273060259	0.963265564492185	0.161172552144748	0.0998434733683926	chr3-117379644-117380143
2.37102383671087	2.18996484543597	0.521621864528254	1.48267621520399	1.40032939480364	1.46572611453334	1.737505494804	0.833650648951466	1.36370282014704	0.963265564492185	0.669913812216343	0.271437207601415	chr3-117399133-117399632
2.82169721407591	1.9449914450861	1.6925553000033	1.80112681062931	2.21524261838717	2.02982137262388	1.7465764538243	1.54862859714884	2.69171087020763	1.53577241670319	2.10751257380855	1.84622551442892	chr3-117439685-117440184
3.10222481448525	0.776178741001518	0.465840941359414	1.40958937373557	1.58687428491767	2.65215913798165	0.609572044083379	2.88320082191222	2.64977172565176	2.26269548136227	2.22158730492388	0.183140241228901	chr3-117919585-117920084
3.71587938016557	2.74431394443605	3.04287564417155	2.79414656353737	3.337567138895	3.25042375555724	3.03068939767016	2.90654213114808	3.07115560114004	1.53577241670319	2.18455563722711	3.11955614833244	chr3-118884628-118885127
2.82169721407591	1.27809032505004	2.11143450192844	1.80112681062931	2.47365591605605	2.65215913798165	1.83428076019667	1.28926903692011	2.3161164056652	0.963265564492185	1.12562190146497	1.86841648022544	chr3-118970841-118971340
3.49095738390688	0	1.66804692867851	1.85717459431103	1.40032939480364	2.08078666181714	0.395593612758311	1.32435574870553	1.01300740762057	2.26269548136227	0.306135252868841	1.10733761743874	chr3-120043875-120044374
4.37345980222666	1.9449914450861	4.21614951735602	3.67065443218666	4.2367698710411	4.05002708082835	3.46642102922759	4.15762227843797	4.34654273508921	4.01752021099614	4.15248952362976	2.39714127971061	chr3-120908287-120908786
2.96876876528676	2.18996484543597	0.7253941619641	0.634319225741512	1.75203679873851	0.526575793732534	2.22021028139419	0.311123681174896	1.19898501603801	0	0.161172552144748	0.345629054448518	chr3-122353125-122353624
2.14219747893508	0	0.627102733360265	1.07341598578883	1.96896705642145	0	0.569240260392203	2.00303392951789	1.80694521362412	0	0.669913812216343	0.223051911981337	chr3-122665667-122666166
2.14219747893508	0	0.347359649070575	0.75724211794198	1.18603064005563	0.371470485316143	0.250100975441722	0.507088171021196	0.637225080942596	0	0.161172552144748	0.252277376263347	chr3-122691248-122691747
3.10222481448525	1.64973786123945	1.51155144279826	1.74281328723061	2.27076105020054	1.67921236432368	2.5659746494483	2.58351387173851	3.0390245171081	0	2.83717030537712	0.882809245740983	chr3-122973871-122974370
3.03703940370124	1.27809032505004	1.39691611725677	1.07341598578883	1.67181776770175	0.526575793732534	0.705728333355579	2.44690797459195	2.98944492796265	0.963265564492185	2.02612198395702	1.16993769408764	chr3-123123618-123124117
3.91041873289666	3.02252536467932	3.2552024653016	3.19298721372212	3.41353054917538	3.11026960233235	2.7843015220748	3.19895050685108	3.64118962107008	2.93508759115832	3.54072197323746	3.09691155017927	chr3-123328793-123329292
2.26114268868518	1.64973786123945	1.6925553000033	1.61860009642362	1.58687428491767	1.3869152807362	1.08045972964945	1.68984987883133	1.60227977957399	1.944541531836	1.93986370873707	1.32010279161926	chr3-125140821-125141320
2.26114268868518	1.64973786123945	0.627102733360265	1.07341598578883	1.29715537231944	1.97698952062461	0.830412460132992	0.566909928414365	0.454410852336011	1.53577241670319	0.558544227464176	0.601719446424537	chr3-125161207-125161706
3.03703940370124	0	0.817413971059035	1.33260145008583	1.67181776770175	1.46572611453334	0.54864351765078	1.93655896372175	1.55761667013822	1.53577241670319	2.0673911657426	0.724979003728451	chr3-126003358-126003857
2.26114268868518	0.776178741001518	1.06275757676618	1.25127239784941	1.67181776770175	0.79425105027015	0.68700295889168	0.507088171021196	0.454410852336011	0.963265564492185	0.558544227464176	0.631683346758233	chr3-126558753-126559252
3.22437410533066	1.27809032505004	0.772137607734883	1.80112681062931	1.58687428491767	1.92214916827912	0.830412460132992	0.679589667400373	0.548711743974182	0.963265564492185	0.773298855640449	0.601719446424537	chr3-126665183-126665682
5.57478681372253	4.61561805909353	5.16152533022945	5.40651573753693	5.27468001361913	5.08283557607587	4.60435471896728	5.3473521799549	5.20961712879416	5.17550745852361	5.06115362785183	5.44823729192925	chr3-127628744-127629243
2.89710627899767	0.776178741001518	0.945294869493535	2.79414656353737	2.03458797514328	0.911509242709779	0.463183726164502	0.507088171021196	0.799457281905217	0	0.306135252868841	0.483462885999819	chr3-127886381-127886880
4.54738134908244	3.93090521986846	4.0788010093506	4.23332174079115	4.31807831300698	4.28549522933401	4.34693422988407	4.34012728822866	4.33996421577357	3.73837178238536	4.20890319489078	4.30147419388399	chr3-129160951-129161450
3.33698377234985	3.02252536467932	2.54737484360708	2.98232083147273	2.52021490261278	2.43431096373863	3.04913626425529	2.41471081631319	2.51610216283673	2.93508759115832	2.8608368786409	1.54144460402859	chr3-129627805-129628304
2.26114268868518	0.776178741001518	0.575326097258163	1.33260145008583	1.29715537231944	2.1300127920692	0.760488909160551	0.624349605676107	0.353512273060259	0	0.558544227464176	0.491655476646433	chr3-130758118-130758617
5.53991942784191	5.24999948993368	5.10786798151929	5.07545364070688	5.35393657961658	5.0639609509492	5.38552031875455	5.18025491669062	5.06951469318708	4.57247953120718	5.11627081482776	5.12358348269984	chr3-130893730-130894229
3.22437410533066	2.58210340888068	2.91332467128483	3.10313175892206	3.14302314411005	2.58313458777874	3.17877137125825	2.77322333515662	2.81067465567532	2.93508759115832	3.03737002736997	2.78987503162416	chr3-134308333-134308832
3.83572055007792	1.64973786123945	2.05584444517205	3.0073059203023	2.95245537712719	3.0086478695364	2.82340770068164	2.72151757427685	2.81067465567532	2.74379687503492	2.29291549001171	1.94200835203277	chr3-134600789-134601288
5.25468321734205	5.16658884294191	4.9104533494775	4.87285400851991	5.212242688478	4.93139516540938	5.1477480689644	5.14388986290903	5.10098111280266	4.01752021099614	5.09147826940213	5.13506971276834	chr3-136195686-136196185
3.71587938016557	2.39931669902893	2.83842757067618	3.03186566458501	3.38865119698071	3.45743741689126	2.92678320445065	3.07051210580891	3.61962496348966	2.93508759115832	3.41846494622392	3.08206746171274	chr3-136250863-136251362
2.65791302881447	2.58210340888068	2.45010902902361	2.2410422445612	2.09735353442248	1.74388803182106	2.39767950347497	2.00303392951789	2.01946739586428	2.52320829393258	1.58943988553328	2.35060570113107	chr3-137971105-137971604
1.71203492775635	0.776178741001518	1.06275757676618	0.634319225741512	1.29715537231944	0.79425105027015	0.395593612758311	0.566909928414365	0.548711743974182	0.963265564492185	1.2017288377849	1.0023068995346	chr3-138200670-138201169
2.74212810598746	0.776178741001518	0.677085365436018	1.55223832700601	0.789703632166652	1.21506869797347	0.527748459927972	0.379445819762893	0.637225080942596	0.963265564492185	0.437852790174226	0.594130212006979	chr3-138288321-138288820
3.3901552577202	0.776178741001518	1.02465616970328	1.55223832700601	0.934251622742749	1.3869152807362	0.668031339925531	0.624349605676107	0.720620373386692	0.963265564492185	0.869768053948893	0.819131314681195	chr3-138461268-138461767
2.96876876528676	2.39931669902893	2.23337567977384	1.85717459431103	1.96896705642145	1.61150066558079	2.40342624678001	2.06658037463663	1.80694521362412	2.52320829393258	2.6046430912926	1.98035677992574	chr3-138950033-138950532
4.26377125936375	3.63243339018096	4.00733444478415	4.146020165498	4.19433006134165	3.95760839628797	4.14049390583135	4.15275027947133	3.92229634349892	3.25511744094156	4.06350403192155	4.22982016168111	chr3-140942268-140942767
3.5388346808295	0	0.772137607734883	1.91112614098843	2.32422193210347	0.666612541072068	0.569240260392203	0.833650648951466	0.353512273060259	2.26269548136227	0.773298855640449	0.45021921304513	chr3-141056396-141056895
3.16459183237422	0	0.985521149639183	2.01332940140151	1.82802933986414	1.12080511506287	0.864143100381105	0.972835718702995	0.799457281905217	2.74379687503492	0.558544227464176	0.639078082317327	chr3-141078021-141078520
3.9814389334085	3.25566158412633	3.56495840076507	3.48745996246667	3.50896734960789	3.53258464657342	3.41614256658091	3.5644165200178	3.43441648250761	3.3919300740252	3.63980769254904	3.6287277361939	chr3-141192175-141192674
2.65791302881447	1.27809032505004	2.3611782048583	1.55223832700601	1.96896705642145	1.80578828137356	1.53251820698351	2.12744547701616	2.26146677731593	2.26269548136227	2.0673911657426	2.51637132457658	chr3-142586739-142587238
5.2257229153313	4.7362365494943	4.88940582300355	4.82447021278804	5.07082673886583	4.17255979711259	5.10165571179835	5.19217571926755	5.0535203179804	4.78618374764921	5.17880561068341	5.14126700883982	chr3-143119384-143119883
1.71203492775635	0	0.945294869493535	0.975526720367441	0.241449505383394	0	0.171454815992761	0.379445819762893	0.454410852336011	0	0.773298855640449	0.507902396077556	chr3-149898311-149898810
3.44143653129922	0	0.677085365436018	2.19828459549969	2.80981246531528	1.01994924870974	1.52199107456453	0.507088171021196	0.874208407830165	1.944541531836	0.773298855640449	0.183140241228901	chr3-150035957-150036456
3.22437410533066	2.74431394443605	0.575326097258163	2.47396669917531	1.82802933986414	1.80578828137356	3.0343976887634	0.732792384351384	0.548711743974182	0	0.558544227464176	0.299708140660753	chr3-150078942-150079441
3.9463658069696	3.93090521986846	3.80865274203582	3.3958221335782	3.48569347165249	2.98208321186943	3.60003970064826	3.44196410256869	3.30529282246079	3.25511744094156	3.15689880353466	3.63798413187659	chr3-150184034-150184533
2.26114268868518	0.776178741001518	0.149118924793375	0.870508886361869	0.629043659228858	1.12080511506287	1.21725085837779	0.239404447082708	0.127706943806122	0	0	0.172987382755399	chr3-151009069-151009568
2.01255728357404	1.27809032505004	0.985521149639183	1.96313261617624	0.789703632166652	0.911509242709779	0.945172803913173	1.5780004294445	0.637225080942596	1.944541531836	0.306135252868841	0.738811408801958	chr3-151182739-151183238
2.26114268868518	1.64973786123945	0.407816237693482	1.40958937373557	0.789703632166652	1.61150066558079	0.847376357065213	0.16393254160748	0.720620373386692	1.53577241670319	1.04527538264895	0.381341590768721	chr3-151306425-151306924
2.01255728357404	1.27809032505004	1.39691611725677	1.40958937373557	1.75203679873851	0.911509242709779	1.36592742265981	1.01639864017919	1.19898501603801	1.944541531836	1.47141315102662	0.863999233366596	chr3-151838808-151839307
3.49095738390688	2.58210340888068	2.90286021414482	2.8225785099794	2.65150293228382	3.0086478695364	2.61137058732905	3.15089467556022	3.20749696537458	3.103958320353	3.01644907677166	3.41599117581999	chr3-152269935-152270434
2.96876876528676	0	0.284258377960653	0.75724211794198	1.18603064005563	0.666612541072068	0.395593612758311	0.379445819762893	0.245022884058397	0	0.558544227464176	0.318252271078946	chr3-155225027-155225526
4.97037887813297	4.23378978992784	4.36461226143198	4.52043191823713	4.6147803559077	4.6229593518924	4.53144003224679	4.44348085836237	4.40443729202908	4.5137128709431	4.31551503279817	4.54085943452341	chr3-155870905-155871404
1.71203492775635	0	0.772137607734883	0	0.448223994684265	1.21506869797347	0.463183726164502	0.0842934633263011	0.245022884058397	0.963265564492185	0.306135252868841	0.213177029608888	chr3-155995192-155995691
3.63007115024325	3.35947247393366	3.14408349545258	3.10313175892206	3.55441813633375	2.39457611354747	2.87808631590134	3.40965517395456	3.05517950848751	3.51688496103933	3.48088811227581	2.07608408630784	chr3-157437727-157438226
3.03703940370124	0	0.521621864528254	1.40958937373557	1.82802933986414	0.526575793732534	2.06932536528986	0.379445819762893	0.874208407830165	0.963265564492185	0.306135252868841	0.433305632911354	chr3-158765696-158766195
2.96876876528676	1.27809032505004	0.861312547658746	1.68204309289978	2.95245537712719	2.58313458777874	1.93293915289562	2.04570769130241	2.39439507993848	0.963265564492185	2.32729929161314	0.318252271078946	chr3-160135759-160136258
4.31965773646772	3.54705875133231	4.03634726244109	4.00428472255525	3.96110338534372	4.14887170367345	3.74060053031578	4.18651373785926	3.99946223381605	3.25511744094156	4.17154023981821	4.24322595064039	chr3-160754563-160755062
6.08255994697644	6.02531646649649	5.88626611312878	5.91226662661133	5.99253868491924	5.73931424851	5.81220692554818	6.05448459355628	6.00900474243479	5.51212420659736	5.97034969670003	6.02725939656285	chr3-160755211-160755710
2.37102383671087	0.776178741001518	1.51155144279826	1.91112614098843	1.18603064005563	1.46572611453334	0.724213773819389	1.63500881762211	1.64560162279105	1.53577241670319	1.98363741968326	1.53353068999169	chr3-160928150-160928649
3.91041873289666	0	1.23949006659738	1.33260145008583	1.18603064005563	0.526575793732534	0.441003679024286	1.32435574870553	1.51152658112749	0.963265564492185	2.02612198395702	0.609268966827775	chr3-161049663-161050162
2.65791302881447	0.776178741001518	1.09987856729964	2.10876890499337	2.27076105020054	1.61150066558079	1.70064033069375	1.91370210611503	2.3161164056652	1.53577241670319	2.4257913645703	0.616779186696089	chr3-161914651-161915150
2.82169721407591	0	0.861312547658746	2.28256906156936	0.789703632166652	2.68547124941788	0.372341087931772	0.379445819762893	0.548711743974182	0	0.558544227464176	0.213177029608888	chr3-167057384-167057883
1.71203492775635	0	0.7253941619641	1.16508324017903	1.58687428491767	0.911509242709779	0.441003679024286	1.35860936373985	1.36370282014704	0.963265564492185	1.27402126901928	0.318252271078946	chr3-168024718-168025217
4.97037887813297	4.7362365494943	4.04588997833527	4.51172751772053	4.69814267753907	4.55248849811956	4.77918536085901	4.01993392692208	4.14995818454189	4.17751332065525	4.79858960926954	4.38850528044326	chr3-170908506-170909005
3.91041873289666	3.02252536467932	1.30453595530526	2.87781470824627	2.88289613683924	3.20520183750564	3.81363081019983	1.60678619247276	1.8813191734083	2.52320829393258	1.8947201608456	0.766084595330129	chr3-177823944-177824443
2.82169721407591	0.776178741001518	0.817413971059035	1.96313261617624	1.58687428491767	2.65215913798165	0.760488909160551	0.833650648951466	1.01300740762057	0.963265564492185	0.306135252868841	0.586500843535881	chr3-177831234-177831733
3.03703940370124	0.776178741001518	1.09987856729964	1.74281328723061	1.06562673180865	1.61150066558079	0.324680594170153	1.28926903692011	1.55761667013822	2.74379687503492	0.960188935389783	0.290345916616087	chr3-178170649-178171148
2.65791302881447	1.27809032505004	0.861312547658746	1.25127239784941	0	2.5106409442776	0.485027933140651	0.624349605676107	0.799457281905217	1.53577241670319	0.437852790174226	0.9615990547875	chr3-181230204-181230703
3.63007115024325	3.02252536467932	3.07118933716034	3.25688678836865	2.88289613683924	3.55077538953363	3.3669924129727	3.20837252891188	3.16346612144047	2.93508759115832	3.33643478327097	3.29481684553387	chr3-183386123-183386622
3.2817773795099	2.18996484543597	3.18784019817076	2.76514301001028	2.65150293228382	2.87064506534512	2.69340620511028	2.99630485806206	3.08695671392081	2.74379687503492	2.78863960699405	3.08206746171274	chr3-183766949-183767448
4.04912641053565	3.4563123281753	3.31955926533137	3.31807576806043	3.68276302024337	3.60401063340165	3.1686836354297	3.37660608453684	3.54150433524862	3.25511744094156	3.48088811227581	3.60059678696992	chr3-184134052-184134551
5.83660360409806	5.62807464565868	5.4181933414941	5.59136640854031	5.68548640772579	5.29733937623989	5.80190983748454	5.68428943058544	5.51133798789885	5.31970618783872	5.50593980590047	5.64447575023057	chr3-184185725-184186224
4.80401959201871	3.14379764423713	3.08976106334068	4.49415956229882	3.8741563044414	4.60566171609116	2.20712725204808	2.62631847948347	2.17540318032262	3.63187461833311	2.32729929161314	2.05135618223455	chr3-184261468-184261967
5.73750291119047	5.70891526912091	5.38474307852338	5.61187451424516	5.66491206691384	5.30807335063396	5.63609527582018	5.63273580408851	5.51718118135694	4.6289457923012	5.38465344166398	5.62761435346459	chr3-184314341-184314840
3.33698377234985	1.64973786123945	2.87100356826344	2.32293393030146	2.91809493941469	3.06035331535413	2.84045367733774	2.52439087610664	2.41957175568646	0.963265564492185	2.36088266255009	2.87688856459776	chr3-184417793-184418292
3.44143653129922	2.74431394443605	1.83145699044903	2.64292072298845	2.27076105020054	3.22798997692114	1.88445313391254	1.9812141746422	1.84461140718589	3.3919300740252	1.93986370873707	1.32010279161926	chr3-186772714-186773213
3.2817773795099	1.9449914450861	1.80921566972682	2.8225785099794	2.77183370195806	2.02982137262388	1.7099453111226	2.39833870712295	2.20466522535313	2.26269548136227	2.9952202755279	1.3787023872852	chr3-186825455-186825954
2.65791302881447	0.776178741001518	0.218270413148289	0.870508886361869	0.629043659228858	0.526575793732534	0.348707644543302	0.624349605676107	0.874208407830165	0.963265564492185	0.437852790174226	0.363595823498686	chr3-187072100-187072599
4.2919850941757	4.0597837453343	2.60014609445257	3.9014152391142	3.76239218599814	4.10029575520575	3.85825077795488	3.33420075969349	3.87757309005569	3.93033728708923	4.00097701618283	2.87532398559957	chr3-187139453-187139952
1.71203492775635	0	0.218270413148289	0.634319225741512	0.789703632166652	0.79425105027015	0.171454815992761	0.239404447082708	0.720620373386692	1.53577241670319	0.669913812216343	0.203234090064526	chr3-192672501-192673000
4.91702917623772	4.48398741090658	4.48875493764137	4.44928030683262	4.81479618232464	4.50662957867881	4.76697830044052	4.71538459331169	4.66872771075981	4.88222943591105	4.60897038782719	4.69736586583549	chr3-194583710-194584209
2.26114268868518	1.27809032505004	0.985521149639183	0.351744287070753	0.629043659228858	0.371470485316143	0.485027933140651	1.35860936373985	0.945276463487617	0	0.669913812216343	0.491655476646433	chr3-194608862-194609361
3.63007115024325	2.74431394443605	1.06275757676618	1.55223832700601	1.67181776770175	2.26835047066286	2.55051959407748	1.1785786914637	1.64560162279105	1.53577241670319	1.04527538264895	0.792851751845274	chr3-195080464-195080963
3.83572055007792	1.27809032505004	1.66804692867851	1.61860009642362	2.09735353442248	3.67206660051174	0.897103091896822	2.29600122242437	2.44431659496389	1.944541531836	2.22158730492388	1.22010634492125	chr3-195732902-195733401
2.14219747893508	0.776178741001518	0.861312547658746	1.33260145008583	0.934251622742749	1.30354916579487	0.705728333355579	0.927916326728884	0.799457281905217	1.53577241670319	1.27402126901928	0.661037556502198	chr3-195808665-195809164
4.37345980222666	3.63243339018096	4.34155120692804	4.15722616984961	4.07464627413326	4.3070589113865	3.79188819798431	4.13803478099554	4.18708486408745	4.09973351016941	4.17154023981821	4.16854199767437	chr3-195895057-195895556
3.44143653129922	2.58210340888068	2.80509898214987	3.19298721372212	3.20133464969123	3.20520183750564	3.14143298652286	3.0808082876502	2.95541924767479	2.93508759115832	2.65965089180408	2.68839212811139	chr4-242094-242593
6.09061360037128	5.52020505194892	5.5430555932434	5.73290368733755	5.95065647625825	5.65774063748638	5.71850503097327	5.78217881605092	5.86063805697658	5.24940767361574	5.68895549566301	5.7341710891038	chr4-337378-337877
3.79686917994515	1.64973786123945	2.50648974826983	3.57362310703731	3.55441813633375	3.31570502333288	2.04011203169785	3.62195360081251	3.23612158636288	3.51688496103933	3.09837194690404	2.70434154382839	chr4-575859-576358
2.56847560677336	0	0.347359649070575	1.80112681062931	2.03458797514328	1.86514154610823	0.629322851448604	0.784102707618782	0.245022884058397	0.963265564492185	0.306135252868841	0.458602221609478	chr4-1060603-1061102
3.10222481448525	2.39931669902893	1.17137245698218	2.19828459549969	2.47365591605605	0.79425105027015	1.70064033069375	0.679589667400373	0.548711743974182	2.52320829393258	1.12562190146497	1.05853795413113	chr4-1644948-1645447
6.09061360037128	5.669061115813	5.5430555932434	5.61594138296544	5.84488137756888	5.46498186697122	5.90019235026124	5.83939194106421	5.65606123508228	5.28498506974262	5.5826657880712	5.83822270522589	chr4-1712214-1712713
6.09061360037128	5.669061115813	5.5430555932434	5.61594138296544	5.84488137756888	5.46498186697122	5.90019235026124	5.83939194106421	5.65606123508228	5.28498506974262	5.5826657880712	5.83822270522589	chr4-1712214-1712713
4.93503250566434	4.43729921382827	4.55708249819285	4.49415956229882	4.4561937222285	4.43008133063646	4.44909718983019	4.55846082798207	4.68439206242071	3.63187461833311	4.60897038782719	4.78413584264493	chr4-1870349-1870848
3.44143653129922	2.89011562593798	2.16496179444158	3.10313175892206	2.91809493941469	3.06035331535413	3.00067484423325	2.79839750101753	2.39439507993848	2.52320829393258	2.8608368786409	2.0346322632972	chr4-2042385-2042884
3.44143653129922	2.89011562593798	2.16496179444158	3.10313175892206	2.91809493941469	3.06035331535413	3.00067484423325	2.79839750101753	2.39439507993848	2.52320829393258	2.8608368786409	2.0346322632972	chr4-2042385-2042884
3.58517402311338	3.02252536467932	2.53387481011587	3.33790866161317	3.31133038880141	3.4380226671003	3.26967045332804	3.13121499674266	2.3687712271517	2.52320829393258	2.65965089180408	1.79418374897895	chr4-2059531-2060030
3.2817773795099	1.9449914450861	2.11143450192844	2.79414656353737	1.75203679873851	2.54734305763532	2.16037911198537	2.56895871591658	2.17540318032262	2.26269548136227	2.81310901158021	1.83982203561106	chr4-3246647-3247146
3.03703940370124	1.9449914450861	2.40632874438049	2.36220010895347	2.6927384598893	2.1776145524853	2.82340770068164	2.46274104381634	2.17540318032262	2.52320829393258	2.29291549001171	1.9300007836607	chr4-5050403-5050902
2.74212810598746	0	0.347359649070575	0.634319225741512	1.40032939480364	0.526575793732534	0.372341087931772	0.507088171021196	0.127706943806122	0.963265564492185	0.161172552144748	0.271437207601415	chr4-5368636-5369135
3.10222481448525	0	1.09987856729964	1.25127239784941	1.40032939480364	0.79425105027015	0.945172803913173	0.927916326728884	0.637225080942596	2.52320829393258	0.869768053948893	0.416191410143666	chr4-5753673-5754172
5.6088313639697	4.95087554359618	4.73279187204906	5.03350206519248	5.37941652820962	5.39622474662337	5.08923043723895	5.38523030756909	5.48474673508905	4.78618374764921	5.17409030895241	4.33544051875235	chr4-5892927-5893426
5.80758155200549	5.40361358121436	5.37720317322155	5.30437624474892	5.45924926287522	5.6237743574231	5.67699915435915	5.63623062184589	5.63471937277231	5.17550745852361	5.5356518787961	5.58613305734105	chr4-6783447-6783946
3.2817773795099	1.64973786123945	1.36677524521299	2.1542209175476	2.60905403290679	2.47298070261597	1.91695752212994	1.0997663934939	1.80694521362412	2.74379687503492	2.32729929161314	0.895214372711306	chr4-8188292-8188791
3.87355304192835	3.14379764423713	2.94427018967764	3.57362310703731	3.55441813633375	3.4380226671003	3.80280046360696	3.542234426781	2.56204860580969	3.25511744094156	2.92959269597213	2.05135618223455	chr4-8871219-8871718
2.47312507218111	0	0	0.499939079409588	0.448223994684265	0	0.116536492555679	0.16393254160748	0	0	0.161172552144748	0.131645998267998	chr4-12225272-12225771
2.65791302881447	0	0.284258377960653	1.07341598578883	0.629043659228858	1.21506869797347	0.0882729451396772	0.0842934633263011	0.245022884058397	0	0.437852790174226	0.131645998267998	chr4-12231128-12231627
2.65791302881447	0.776178741001518	1.39691611725677	1.16508324017903	1.06562673180865	1.54045379857367	0.760488909160551	1.35860936373985	1.41467901076302	1.53577241670319	1.04527538264895	1.47275072033572	chr4-13383984-13384483
6.33392304066682	6.3236825998701	6.18182852438352	6.05089902257097	6.27301874590745	5.9040260533398	6.30240182336579	6.28234832550478	6.27176118117266	5.78486861645825	6.20802312400931	6.31527309806222	chr4-15002046-15002545
5.26894824287539	4.81138738129708	4.91306283045498	4.9130722886722	5.1836010884265	5.08907263939954	5.21872639493396	5.10406275901892	5.03734663205793	5.09761645650227	4.94416911719015	4.62891437070971	chr4-15681467-15681966
5.26894824287539	4.81138738129708	4.91306283045498	4.9130722886722	5.1836010884265	5.08907263939954	5.21872639493396	5.10406275901892	5.03734663205793	5.09761645650227	4.94416911719015	4.62891437070971	chr4-15681467-15681966
3.44143653129922	2.39931669902893	2.05584444517205	2.79414656353737	3.0822551412164	3.27251402565671	2.91073285316152	3.17030951418462	3.05517950848751	3.103958320353	2.8608368786409	1.13897716464232	chr4-17232545-17233044
2.26114268868518	0	0.0764852472659145	0.870508886361869	1.18603064005563	0.197658310936923	0.348707644543302	0	0.127706943806122	0.963265564492185	0.437852790174226	0.078245517314232	chr4-19999706-20000205
2.82169721407591	0	0.407816237693482	0.351744287070753	0.789703632166652	0.371470485316143	0.54864351765078	0.624349605676107	1.60227977957399	0.963265564492185	1.12562190146497	0.142092936167568	chr4-23237814-23238313
3.16459183237422	0	1.89619480404622	1.25127239784941	0.934251622742749	1.97698952062461	0.395593612758311	1.25330769185644	0.799457281905217	0.963265564492185	0.960188935389783	0.806051369702632	chr4-23367978-23368477
2.14219747893508	1.9449914450861	0.218270413148289	1.33260145008583	1.40032939480364	0.371470485316143	0.830412460132992	0.444678178817637	1.19898501603801	0	0.558544227464176	0.183140241228901	chr4-24062988-24063487
3.49095738390688	0.776178741001518	0.575326097258163	2.54393997381459	1.75203679873851	1.74388803182106	0.250100975441722	0.732792384351384	0.945276463487617	1.944541531836	0.669913812216343	0.252277376263347	chr4-24082851-24083350
2.65791302881447	1.64973786123945	0.861312547658746	1.68204309289978	1.82802933986414	0.371470485316143	0.58954708637169	1.05868462047752	2.05203210081988	0.963265564492185	1.12562190146497	0.433305632911354	chr4-24164244-24164743
2.65791302881447	1.27809032505004	0.407816237693482	1.33260145008583	1.96896705642145	2.39457611354747	0.300246603658088	0.566909928414365	0.353512273060259	0	0.437852790174226	0.223051911981337	chr4-24279462-24279961
2.47312507218111	1.9449914450861	1.97822686633067	0.975526720367441	1.96896705642145	1.12080511506287	1.93293915289562	1.84287499151611	1.84461140718589	0.963265564492185	1.64501934366392	1.27334872152573	chr4-24419323-24419822
4.54738134908244	4.52921193752432	3.81982060235596	4.33550670790007	4.38250132368291	3.13459468670416	3.21843140832808	4.35292781263258	4.3066139929852	3.93033728708923	4.04296133312376	3.53174998707086	chr4-24472668-24473167
3.22437410533066	0.776178741001518	0.347359649070575	0.634319225741512	0.241449505383394	0.526575793732534	0.27539165068706	1.0997663934939	1.19898501603801	0.963265564492185	1.98363741968326	0.390133284810375	chr4-24489825-24490324
1.87010708350426	1.27809032505004	0.284258377960653	0.351744287070753	0.448223994684265	0.79425105027015	0.198149410757433	0.16393254160748	0.454410852336011	1.53577241670319	0.437852790174226	0.280922540304714	chr4-24838295-24838794
4.93503250566434	4.69714026267737	4.59982076523406	4.467399882567	4.81479618232464	4.45926494975376	4.46567140563123	4.56580990903641	4.62610504923769	4.5137128709431	4.47736680781821	4.6969230629955	chr4-25312477-25312976
2.56847560677336	0	0.575326097258163	0.75724211794198	1.75203679873851	0.526575793732534	1.61407920993236	0.379445819762893	0.245022884058397	0.963265564492185	0.306135252868841	0.491655476646433	chr4-26058542-26059041
2.37102383671087	0	0.521621864528254	1.74281328723061	2.15750189727495	0.197658310936923	0.418477303624067	0.311123681174896	0.245022884058397	0.963265564492185	0.437852790174226	0.172987382755399	chr4-26235493-26235992
2.26114268868518	0	0.347359649070575	1.74281328723061	0.789703632166652	0.666612541072068	1.85958504063735	1.05868462047752	0.637225080942596	0	0.306135252868841	0.290345916616087	chr4-38119591-38120090
2.96876876528676	0.776178741001518	0.575326097258163	2.40042582651231	2.52021490261278	0.666612541072068	1.02189243745355	1.32435574870553	1.68766041506586	1.53577241670319	1.40856957948785	0.213177029608888	chr4-38935184-38935683
3.91041873289666	3.25566158412633	3.15294165100853	3.0797653761374	3.17247348447479	3.56873962101112	2.9738899022512	2.95212149796057	3.17829288462613	2.93508759115832	3.17589176528364	2.79650356769058	chr4-39135255-39135754
3.10222481448525	0	0.772137607734883	1.48267621520399	1.67181776770175	0.526575793732534	0.224359027969692	0.972835718702995	0.874208407830165	0	0.869768053948893	1.21516726147788	chr4-40585565-40586064
3.49095738390688	2.74431394443605	1.30453595530526	3.31807576806043	2.21524261838717	3.18204796253101	2.16715087796935	1.60678619247276	1.80694521362412	2.52320829393258	1.40856957948785	0.838531533996298	chr4-40842676-40843175
1.87010708350426	0	0.861312547658746	0.75724211794198	0.629043659228858	1.30354916579487	0.58954708637169	0.679589667400373	0.548711743974182	1.53577241670319	0.558544227464176	1.0250629920871	chr4-40870928-40871427
1.87010708350426	1.27809032505004	1.136068333838	1.16508324017903	1.18603064005563	1.46572611453334	0.58954708637169	0.566909928414365	1.01300740762057	0	0.669913812216343	0.806051369702632	chr4-40916583-40917082
2.14219747893508	1.27809032505004	1.71665427054094	0.870508886361869	1.06562673180865	0.79425105027015	0.724213773819389	1.42476925992505	1.25600627846146	1.944541531836	1.04527538264895	1.49737082639134	chr4-41263714-41264213
2.26114268868518	0.776178741001518	0.465840941359414	1.80112681062931	1.96896705642145	1.61150066558079	0.58954708637169	1.51864633436032	1.01300740762057	1.53577241670319	1.34286338303913	0.653754807436596	chr4-44760407-44760906
3.3901552577202	0	0.407816237693482	2.28256906156936	2.60905403290679	2.54734305763532	0.224359027969692	0.784102707618782	1.36370282014704	2.93508759115832	2.5474545008527	0.398871727162866	chr4-45101361-45101860
2.56847560677336	0	0.677085365436018	1.55223832700601	1.75203679873851	0.371470485316143	0.171454815992761	1.79364829012357	1.51152658112749	2.52320829393258	1.79996064205806	0.203234090064526	chr4-45370338-45370837
2.26114268868518	0	1.30453595530526	1.80112681062931	2.21524261838717	1.46572611453334	1.7099453111226	1.66268991619586	1.55761667013822	0.963265564492185	1.58943988553328	1.1648235263325	chr4-45453280-45453779
2.26114268868518	0	0.627102733360265	0.975526720367441	1.75203679873851	0.666612541072068	0.0882729451396772	0.379445819762893	0.353512273060259	0	0	0.555573390820518	chr4-46316228-46316727
3.91041873289666	1.64973786123945	2.12949849893636	3.33790866161317	3.78163120563227	1.01994924870974	2.14673947093468	1.79364829012357	2.08387794723406	2.74379687503492	2.14654832788351	2.00345896748216	chr4-46389612-46390111
3.03703940370124	0.776178741001518	1.17137245698218	2.61067583529739	2.42554411512305	1.54045379857367	2.60140532618136	1.68984987883133	1.64560162279105	1.944541531836	2.0673911657426	1.20024773934824	chr4-47031190-47031689
2.37102383671087	1.9449914450861	1.17137245698218	2.10876890499337	2.09735353442248	1.30354916579487	1.542969080587	1.0997663934939	0.874208407830165	0.963265564492185	0.960188935389783	1.46444975787105	chr4-48388752-48389251
2.56847560677336	0.776178741001518	0.772137607734883	0.634319225741512	1.9002185501433	0.197658310936923	0.372341087931772	2.12744547701616	1.51152658112749	0.963265564492185	0.869768053948893	0.466936800643748	chr4-48813920-48814419
4.615946093626	4.33912996101067	4.14689381377265	4.26474427911313	4.43204542850868	3.82936083945964	4.3528862819983	4.26084322503206	4.29985042695729	3.51688496103933	4.07366672131729	4.32344226349699	chr4-53365849-53366348
4.08181534154714	3.02252536467932	3.08976106334068	3.76156895993628	3.64123722647118	3.51416160692823	3.42181637735198	3.38493960417061	3.69373184128166	2.74379687503492	3.56973334735961	2.60021609333991	chr4-54539530-54540029
3.03703940370124	1.9449914450861	2.01755757496681	2.40042582651231	1.75203679873851	2.92743984883208	2.45414210337921	1.28926903692011	0.548711743974182	2.52320829393258	0.161172552144748	0.318252271078946	chr4-56106536-56107035
5.8173205829259	5.76670527123734	5.48811313228618	5.42980477359596	5.68548640772579	5.49347481221006	5.56224067025813	5.67921618238879	5.59659415147833	5.21293069489057	5.58976462185016	5.59590341828368	chr4-56435439-56435938
5.8173205829259	5.76670527123734	5.48811313228618	5.42980477359596	5.68548640772579	5.49347481221006	5.56224067025813	5.67921618238879	5.59659415147833	5.21293069489057	5.58976462185016	5.59590341828368	chr4-56435439-56435938
4.20563232931708	3.99678312295494	3.84190027159146	3.5902549923328	3.96110338534372	4.01114168320137	3.81147123541085	3.99837019007605	4.00778689215073	3.63187461833311	3.99028721379675	4.06802951723359	chr4-56978573-56979072
4.20563232931708	3.99678312295494	3.84190027159146	3.5902549923328	3.96110338534372	4.01114168320137	3.81147123541085	3.99837019007605	4.00778689215073	3.63187461833311	3.99028721379675	4.06802951723359	chr4-56978573-56979072
2.26114268868518	0.776178741001518	0.677085365436018	2.0618382179459	1.06562673180865	1.01994924870974	0.300246603658088	0.507088171021196	0.548711743974182	0	0.306135252868841	0.507902396077556	chr4-57007766-57008265
3.16459183237422	0	0.218270413148289	1.68204309289978	0.789703632166652	3.15851642058565	0.418477303624067	0.379445819762893	0.454410852336011	0	0.437852790174226	0.475223506500441	chr4-57168105-57168604
2.82169721407591	0	0.772137607734883	1.07341598578883	1.58687428491767	1.21506869797347	0.569240260392203	0.881553265711453	1.31085925340822	0	0.558544227464176	0.563367632056078	chr4-57182093-57182592
3.22437410533066	0.776178741001518	0.465840941359414	2.1542209175476	2.37577233799486	2.54734305763532	1.42362168105797	1.05868462047752	1.84461140718589	0	1.79996064205806	0.131645998267998	chr4-57497229-57497728
2.47312507218111	0.776178741001518	0.772137607734883	1.61860009642362	2.03458797514328	1.46572611453334	0.991692373678556	0.927916326728884	1.01300740762057	0.963265564492185	1.34286338303913	0.555573390820518	chr4-62709573-62710072
3.2817773795099	1.64973786123945	0.627102733360265	1.40958937373557	2.60905403290679	1.74388803182106	1.542969080587	1.68984987883133	1.19898501603801	2.52320829393258	1.34286338303913	0.97334754580956	chr4-63620160-63620659
2.14219747893508	0.776178741001518	0.284258377960653	0.975526720367441	1.40032939480364	0.371470485316143	0.395593612758311	0.833650648951466	0.353512273060259	1.53577241670319	0.669913812216343	0.242601187832596	chr4-65046337-65046836
2.26114268868518	0	0.218270413148289	0.75724211794198	0.241449505383394	0.197658310936923	0.116536492555679	0.16393254160748	0.127706943806122	0	0.669913812216343	0.131645998267998	chr4-65070293-65070792
3.03703940370124	2.39931669902893	0.817413971059035	1.40958937373557	2.37577233799486	1.80578828137356	3.02324409711651	0.507088171021196	0.945276463487617	0.963265564492185	1.47141315102662	0.336561060565232	chr4-65416886-65417385
2.37102383671087	0	0.284258377960653	1.96313261617624	1.67181776770175	1.54045379857367	0.250100975441722	1.39206852818151	1.51152658112749	0.963265564492185	1.34286338303913	0.183140241228901	chr4-65521643-65522142
2.74212810598746	1.27809032505004	0.347359649070575	0.351744287070753	0.934251622742749	0.526575793732534	0.648806913674983	1.54862859714884	2.28905034362194	0.963265564492185	1.58943988553328	0.142092936167568	chr4-66574033-66574532
5.24027573285555	4.69714026267737	4.87073393189861	4.76711149069694	4.87872792832465	4.64005204714218	5.06405416547217	4.90405084072904	4.76517864430093	4.2513134413383	4.73597926462404	4.91592049371679	chr4-73258941-73259440
2.56847560677336	0	0.149118924793375	1.40958937373557	1.58687428491767	1.30354916579487	0.372341087931772	0.311123681174896	1.07770063285781	0.963265564492185	0.161172552144748	0.203234090064526	chr4-75018826-75019325
2.14219747893508	0	0.218270413148289	0.870508886361869	2.03458797514328	0.526575793732534	0.0300284513811954	0.16393254160748	0.127706943806122	0.963265564492185	0.437852790174226	0.203234090064526	chr4-75124083-75124582
5.8173205829259	5.669061115813	5.34277729119913	5.67170562685154	5.7107984659786	5.43101287830387	5.73169851416565	5.54249510465394	5.34390080496274	5.1370875598839	5.46019186467143	5.60843613253929	chr4-75673282-75673781
3.10222481448525	1.27809032505004	2.65105498710722	2.85046094523191	2.47365591605605	2.89932192009612	1.94086406543958	2.34807718749619	2.3687712271517	2.74379687503492	2.51798699877076	2.7865493078178	chr4-76205445-76205944
3.3901552577202	2.39931669902893	2.70022850252159	2.64292072298845	2.56531818332253	2.98208321186943	2.33891680881778	3.29051116561374	3.31873781534233	3.103958320353	2.97367442814829	3.00689545053433	chr4-77095404-77095903
3.67361313106098	0	1.76367716991574	2.67446065031235	2.60905403290679	2.89932192009612	1.35410644488738	2.82313991576781	2.95541924767479	1.944541531836	1.8947201608456	2.53828817894396	chr4-77120860-77121359
2.96876876528676	1.64973786123945	2.14733911060983	1.33260145008583	1.06562673180865	1.92214916827912	0.847376357065213	2.12744547701616	2.05203210081988	0.963265564492185	1.53163315123619	2.32561736560174	chr4-79696167-79696666
2.74212810598746	0.776178741001518	0.465840941359414	0.634319225741512	0	0	1.38928271526221	0.507088171021196	0.353512273060259	1.53577241670319	0.161172552144748	0.0998434733683926	chr4-80094284-80094783
5.13518152472926	3.93090521986846	4.84363349240351	4.70737753813263	4.65706354191976	4.13688018863863	4.27666015876819	4.78000042558416	4.49604669965474	4.5137128709431	4.73597926462404	4.283301761336	chr4-81471762-81472261
3.22437410533066	2.58210340888068	2.78244434173071	2.85046094523191	2.77183370195806	2.95502022315975	2.9738899022512	2.98538522626032	2.88486145639028	1.53577241670319	2.88412147324185	2.66865586122951	chr4-82462343-82462842
3.16459183237422	2.74431394443605	1.56562489489638	1.61860009642362	2.27076105020054	2.61805962632366	1.5738750006864	2.27821629852531	2.01946739586428	1.53577241670319	2.22158730492388	0.327435709514061	chr4-82770670-82771169
5.18116238383869	5.01586791650842	4.6191270545356	4.85231646210091	5.06298552037231	4.36988102976524	5.12096747108444	4.83577926804073	4.75532427621459	3.83754505671194	4.82890446829329	4.76271613397171	chr4-83455679-83456178
5.18116238383869	5.01586791650842	4.6191270545356	4.85231646210091	5.06298552037231	4.36988102976524	5.12096747108444	4.83577926804073	4.75532427621459	3.83754505671194	4.82890446829329	4.76271613397171	chr4-83455679-83456178
2.47312507218111	0.776178741001518	1.45537208384704	2.19828459549969	1.82802933986414	2.31166444045522	2.03271532443827	1.1785786914637	1.19898501603801	0.963265564492185	1.40856957948785	1.14937134056785	chr4-85147399-85147898
2.47312507218111	0	0.465840941359414	0.351744287070753	2.32422193210347	2.35371581170583	1.15047594211656	0.566909928414365	0.127706943806122	0	0.869768053948893	0.271437207601415	chr4-85741888-85742387
4.26377125936375	4.12014794017716	3.92181393183435	3.70160023524191	3.78163120563227	3.90201187413441	3.4246449369111	3.57901734218208	4.0406133321085	3.51688496103933	3.81963853103627	4.26010965697019	chr4-85827537-85828036
3.10222481448525	0.776178741001518	1.53884149396154	2.57769375170832	1.18603064005563	3.08552733185892	0.68700295889168	1.0997663934939	1.19898501603801	1.944541531836	1.34286338303913	1.51757142352544	chr4-85966234-85966733
4.14505172727034	3.71303682962198	2.23337567977384	3.68621030554316	3.70308612990534	4.08789183798923	3.75415669364174	3.98198320160995	4.0406133321085	3.73837178238536	4.07366672131729	0.766084595330129	chr4-86359848-86360347
2.65791302881447	0	0.627102733360265	1.61860009642362	0.448223994684265	1.21506869797347	0.250100975441722	0.311123681174896	0	0.963265564492185	0.669913812216343	0.271437207601415	chr4-87360265-87360764
5.19616934189643	4.98373768156004	4.81880006328498	5.05163088846986	5.06298552037231	4.84558467893651	5.18992167236103	4.92705990057604	4.94065571931117	4.6289457923012	5.06625220617716	5.11067588535507	chr4-88523479-88523978
5.85563228472586	5.60713632118584	5.48636200553426	5.45726426598346	5.83570649687638	5.3708522577909	5.47828734503852	5.65185337427673	5.69266626752953	5.45079277068526	5.6453318088407	5.68075705725597	chr4-98658511-98659010
3.44143653129922	2.58210340888068	2.92371377170274	3.3958221335782	3.0822551412164	3.35764047813278	3.07457192347859	3.0601419139834	2.98944492796265	2.93508759115832	3.36980860119238	2.86590071130904	chr4-102620583-102621082
5.95602722890333	5.74769799141234	5.52269658168884	5.69879974677989	5.94213212900529	5.53061063365116	5.87301003649193	5.69773151626743	5.5659154124587	5.1370875598839	5.56476436396587	5.66748428212661	chr4-102827745-102828244
2.96876876528676	1.27809032505004	0.627102733360265	0.870508886361869	2.47365591605605	2.65215913798165	2.03271532443827	0.507088171021196	0.874208407830165	0	0	0.416191410143666	chr4-104901307-104901806
2.37102383671087	1.9449914450861	1.53884149396154	1.61860009642362	1.82802933986414	1.67921236432368	1.29350352171718	1.51864633436032	1.84461140718589	0	1.8947201608456	1.78754452123057	chr4-106502180-106502679
3.16459183237422	0.776178741001518	1.30453595530526	2.01332940140151	2.52021490261278	3.06035331535413	0.913304944000713	1.48802772861645	1.84461140718589	1.53577241670319	2.5474545008527	1.35644486630273	chr4-107034176-107034675
2.37102383671087	0	0.149118924793375	0.75724211794198	0.934251622742749	0.197658310936923	0.116536492555679	0.444678178817637	0.245022884058397	0	0.437852790174226	0.345629054448518	chr4-107386589-107387088
5.31091605975913	4.43729921382827	4.82988994915773	4.74500007573716	5.01502158016621	4.87475897075441	4.824866591628	5.02095018673465	5.01274096295014	4.68328498701624	4.78628302915938	4.91325454681399	chr4-107931272-107931771
2.14219747893508	0	1.09987856729964	1.68204309289978	0.629043659228858	1.01994924870974	0.300246603658088	0.732792384351384	0.720620373386692	1.944541531836	0.558544227464176	1.03630783641849	chr4-107995134-107995633
3.44143653129922	0	0.945294869493535	1.55223832700601	1.58687428491767	3.25042375555724	0.485027933140651	0.732792384351384	0.454410852336011	2.52320829393258	0.960188935389783	0.806051369702632	chr4-113375836-113376335
3.3901552577202	3.02252536467932	2.61304272211616	2.28256906156936	2.32422193210347	2.39457611354747	2.48156579455538	2.46274104381634	2.46864416223703	2.74379687503492	2.32729929161314	2.38399785994456	chr4-113394689-113395188
2.14219747893508	0	0.218270413148289	1.40958937373557	0.934251622742749	1.01994924870974	0.171454815992761	0.16393254160748	0.548711743974182	0.963265564492185	0.306135252868841	0.078245517314232	chr4-116838542-116839041
5.46754999482359	5.16658884294191	5.36200410623024	5.15026804063628	5.32799851759243	4.81580822438516	5.34428810410617	5.39763852895979	5.29031319032416	4.4524503883653	5.30062033235221	5.39818049578288	chr4-118278420-118278919
4.70257372667801	4.38904942631759	4.46760929291624	4.55473366344418	4.40748604211721	4.55248849811956	4.64978624032979	4.57312174356346	4.49604669965474	4.32152137596588	4.67720836298747	4.62006659004105	chr4-118835863-118836362
1.87010708350426	0.776178741001518	0.284258377960653	0.499939079409588	0	0.371470485316143	0.395593612758311	0.507088171021196	0.245022884058397	0.963265564492185	0.773298855640449	0.252277376263347	chr4-118869816-118870315
2.89710627899767	0	0.677085365436018	1.61860009642362	0.448223994684265	0.666612541072068	0.629322851448604	0.566909928414365	0.353512273060259	1.53577241670319	0.437852790174226	0.381341590768721	chr4-118890375-118890874
4.31965773646772	3.93090521986846	3.95764427393586	4.21198660291038	4.20861583165076	3.9439088320098	4.30303143336829	4.11317040294624	4.13483579696334	3.83754505671194	4.12343329810995	4.20013146031414	chr4-121801086-121801585
5.11952304040527	4.7362365494943	4.76203470708844	5.00277174781652	5.1017722578118	4.93832087901571	4.81735279516844	5.05529414168378	4.83701597655584	4.32152137596588	4.69706587111652	5.00016570597324	chr4-122152058-122152557
2.96876876528676	1.64973786123945	2.07461347323551	1.80112681062931	1.58687428491767	1.30354916579487	1.09473745211756	1.89047728599789	2.05203210081988	1.53577241670319	2.25769216905706	2.45484839617304	chr4-122159611-122160110
2.65791302881447	0	0.407816237693482	0.499939079409588	0.934251622742749	0.197658310936923	0.395593612758311	0.507088171021196	0.245022884058397	0	0.773298855640449	0.35464040769663	chr4-122363813-122364312
3.63007115024325	0	0.284258377960653	2.87781470824627	2.47365591605605	3.22798997692114	0.348707644543302	0.507088171021196	0.353512273060259	0	0.437852790174226	0.299708140660753	chr4-138058629-138059128
2.74212810598746	0.776178741001518	0.677085365436018	1.91112614098843	1.49661484501494	1.92214916827912	2.57618679925233	1.1785786914637	0.799457281905217	0	1.12562190146497	0.327435709514061	chr4-138217532-138218031
2.26114268868518	0	0.0764852472659145	1.61860009642362	0.934251622742749	1.61150066558079	0.27539165068706	0.566909928414365	0.799457281905217	0	0.437852790174226	0.345629054448518	chr4-138645328-138645827
5.0551321501494	4.95087554359618	4.62231979979814	4.68432388805037	5.02312712697645	4.95890074375313	4.74564699786454	4.75128087393177	4.74540213440086	4.57247953120718	4.65707371356825	4.78746712824245	chr4-139082976-139083475
2.14219747893508	0	0.817413971059035	0.975526720367441	1.18603064005563	0.911509242709779	0.569240260392203	1.01639864017919	1.25600627846146	0.963265564492185	0.669913812216343	0.653754807436596	chr4-139287083-139287582
4.04912641053565	3.14379764423713	3.54490828419191	3.55679724523879	3.48569347165249	3.4380226671003	3.65647442984272	3.43395445001237	3.51838452328746	2.93508759115832	3.61218503361328	3.46258165815034	chr4-139301858-139302357
4.04912641053565	3.14379764423713	3.54490828419191	3.55679724523879	3.48569347165249	3.4380226671003	3.65647442984272	3.43395445001237	3.51838452328746	2.93508759115832	3.61218503361328	3.46258165815034	chr4-139301858-139302357
2.82169721407591	1.27809032505004	1.33599120729465	1.33260145008583	0.629043659228858	2.68547124941788	0.300246603658088	0.624349605676107	1.60227977957399	0	1.58943988553328	0.280922540304714	chr4-140112434-140112933
3.44143653129922	1.27809032505004	1.56562489489638	1.25127239784941	1.9002185501433	1.3869152807362	1.42362168105797	0.732792384351384	1.25600627846146	0	1.12562190146497	0.601719446424537	chr4-140135367-140135866
4.49979155958746	4.23378978992784	4.37221808423518	3.94085581992953	4.10551084217017	4.23013231675492	4.17449941234669	4.15275027947133	4.20167208356037	4.01752021099614	4.43068882040458	4.2013807644131	chr4-140151921-140152420
5.42995678159915	4.98373768156004	4.95164902433632	4.85919484689588	5.15437933399288	4.69833038214819	5.1494588971371	5.10406275901892	4.87846178038152	4.92795625672438	4.93304833472234	5.224730593746	chr4-143184463-143184962
2.47312507218111	1.27809032505004	1.80921566972682	2.01332940140151	2.09735353442248	0.666612541072068	1.77345206794934	1.32435574870553	1.72852772343411	1.944541531836	2.10751257380855	1.36984054213659	chr4-143700091-143700590
2.82169721407591	1.64973786123945	2.3611782048583	2.0618382179459	1.75203679873851	1.21506869797347	1.31805101437032	1.63500881762211	1.51152658112749	2.52320829393258	1.53163315123619	2.75796677109396	chr4-143812359-143812858
2.01255728357404	0	0.575326097258163	1.55223832700601	1.40032939480364	0.911509242709779	0.300246603658088	0.444678178817637	0.245022884058397	0.963265564492185	0.161172552144748	0.327435709514061	chr4-145752382-145752881
2.47312507218111	0	0.0764852472659145	0.634319225741512	1.58687428491767	0	0.198149410757433	0.239404447082708	0.454410852336011	0.963265564492185	0	0.172987382755399	chr4-146073327-146073826
2.65791302881447	1.64973786123945	0.521621864528254	2.0618382179459	0.629043659228858	0.666612541072068	0.976351917334514	0.881553265711453	0.874208407830165	1.53577241670319	0.669913812216343	0.799466656592798	chr4-146191965-146192464
4.52378267437152	2.39931669902893	1.74035729356276	4.31564053833072	4.13572891013849	3.82936083945964	3.7764710191674	2.24197488638197	2.41957175568646	3.63187461833311	1.64501934366392	0.555573390820518	chr4-150581576-150582075
3.58517402311338	1.27809032505004	2.33027321520601	3.3958221335782	2.73282805911326	3.22798997692114	2.75762913458996	2.08715537697758	0.799457281905217	2.74379687503492	1.2017288377849	1.45610075688532	chr4-150591467-150591966
5.46754999482359	5.276764743829	5.27947080671523	5.30940755521383	5.20513541973017	5.25358656290448	5.41141771326187	5.3430814477082	5.37640964052827	4.57247953120718	5.29194141162773	5.41281462105648	chr4-151099218-151099717
2.74212810598746	0.776178741001518	0.465840941359414	2.19828459549969	2.21524261838717	0.526575793732534	0.372341087931772	1.51864633436032	1.51152658112749	0	2.4257913645703	0.309010001009837	chr4-152189492-152189991
4.1137799798018	3.02252536467932	3.57817199398177	3.7906437342044	3.59848066220457	3.60401063340165	3.37870870306821	3.82546842570936	3.94847959494421	3.73837178238536	3.9795176125366	3.6034346940992	chr4-153222211-153222710
4.52378267437152	3.54705875133231	3.9372788828402	4.12334360212033	4.15060386092507	4.19586522250262	3.89542792530692	4.38651747899199	4.20167208356037	3.83754505671194	4.33254214337806	3.9949873299722	chr4-153465925-153466424
2.74212810598746	1.64973786123945	0.772137607734883	2.10876890499337	1.75203679873851	1.01994924870974	1.34218780910726	0.972835718702995	0.799457281905217	1.944541531836	0.869768053948893	0.745678193297773	chr4-153750114-153750613
4.615946093626	2.39931669902893	4.27818969868765	4.33550670790007	4.4441701000174	4.16076436769015	3.01576017427779	4.50211599994868	4.40443729202908	3.73837178238536	4.55920768081403	2.94708442284382	chr4-157220339-157220838
2.96876876528676	1.64973786123945	2.21657394602092	2.2410422445612	2.21524261838717	2.81152248166372	1.79983616520608	2.29600122242437	2.2333455309513	2.26269548136227	2.4257913645703	1.29223255698119	chr4-157978716-157979215
2.47312507218111	0.776178741001518	0.407816237693482	1.80112681062931	1.18603064005563	1.46572611453334	1.3058294769401	0.239404447082708	0.353512273060259	0	0.437852790174226	0.280922540304714	chr4-159010195-159010694
2.01255728357404	0	0.465840941359414	0.351744287070753	1.40032939480364	0.79425105027015	1.24311881648842	0.239404447082708	0.454410852336011	0.963265564492185	0.306135252868841	0.193222148741379	chr4-159057474-159057973
2.89710627899767	1.64973786123945	0.575326097258163	1.40958937373557	2.65150293228382	1.80578828137356	0.705728333355579	1.51864633436032	0.945276463487617	0.963265564492185	1.84811826445372	0.336561060565232	chr4-162347748-162348247
4.57060021621257	3.7893742433845	2.54737484360708	3.92782839679541	4.26438498761022	3.63843987858421	4.40680895867197	3.93167493312077	4.05675064114672	4.01752021099614	4.55920768081403	2.53035688362629	chr4-164383831-164384330
2.26114268868518	0.776178741001518	0.347359649070575	0.634319225741512	0.934251622742749	0	1.7645490430377	0.972835718702995	0.799457281905217	0.963265564492185	1.34286338303913	0.390133284810375	chr4-164937725-164938224
2.89710627899767	0	0.149118924793375	1.61860009642362	1.9002185501433	1.12080511506287	0.224359027969692	0.0842934633263011	0	0.963265564492185	0.161172552144748	0.252277376263347	chr4-165167631-165168130
5.25468321734205	5.16658884294191	4.98675485020865	5.02740814473187	4.98213617234689	5.144025058106	5.03195312739274	5.19454810519143	5.2311072926511	4.2513134413383	5.02494995985179	5.06027061289677	chr4-165207344-165207843
3.3901552577202	2.39931669902893	0.677085365436018	1.74281328723061	2.03458797514328	1.30354916579487	1.1775579036668	1.1785786914637	2.73246520517764	3.25511744094156	3.30227061056333	0.45021921304513	chr4-165872385-165872884
2.47312507218111	0	0.284258377960653	1.16508324017903	1.18603064005563	2.02982137262388	0.116536492555679	0	0.548711743974182	0	0.437852790174226	0.110522399115569	chr4-166064445-166064944
2.74212810598746	0	0.284258377960653	1.16508324017903	0.241449505383394	2.54734305763532	0.144256956912836	0.311123681174896	0.127706943806122	2.52320829393258	0.306135252868841	0.193222148741379	chr4-166121666-166122165
1.87010708350426	0	0.407816237693482	1.48267621520399	1.18603064005563	0.371470485316143	0.527748459927972	0.624349605676107	0.454410852336011	0	0.306135252868841	0.398871727162866	chr4-168304818-168305317
2.89710627899767	1.27809032505004	0.945294869493535	0.870508886361869	2.15750189727495	0.911509242709779	0.929326863779858	1.48802772861645	2.11503598813325	1.53577241670319	2.45718245682749	0.523968386365449	chr4-168408594-168409093
1.71203492775635	0.776178741001518	0.347359649070575	0.870508886361869	0.448223994684265	0.526575793732534	0.418477303624067	0.444678178817637	0.799457281905217	0	0.558544227464176	0.483462885999819	chr4-169131739-169132238
2.56847560677336	1.64973786123945	1.53884149396154	2.36220010895347	1.9002185501433	1.3869152807362	1.53251820698351	1.86687246192242	1.60227977957399	1.944541531836	1.98363741968326	1.40496592350913	chr4-176340872-176341371
2.82169721407591	0	0.218270413148289	1.07341598578883	0.789703632166652	0.371470485316143	0.198149410757433	0.566909928414365	0.245022884058397	0.963265564492185	0.558544227464176	0.121122859188528	chr4-176547116-176547615
3.2817773795099	3.14379764423713	2.91332467128483	2.95689540516767	3.01881453321267	2.89932192009612	3.06009221841756	2.81082174971186	2.88486145639028	3.25511744094156	3.09837194690404	2.69550253470023	chr4-177309590-177310089
2.56847560677336	1.64973786123945	0.772137607734883	1.16508324017903	1.06562673180865	0.79425105027015	0.742465351272392	1.25330769185644	1.13961696516355	0.963265564492185	0.161172552144748	0.483462885999819	chr4-184282295-184282794
3.71587938016557	1.9449914450861	2.09314145448586	2.90465947459478	2.32422193210347	1.54045379857367	2.96225664046137	2.78586532665827	2.11503598813325	2.93508759115832	1.12562190146497	2.21863130306787	chr4-185716520-185717019
2.01255728357404	0	0.465840941359414	1.25127239784941	1.29715537231944	1.01994924870974	0.705728333355579	0.566909928414365	0.353512273060259	0	0.558544227464176	0.523968386365449	chr4-186260763-186261262
1.87010708350426	0	0.284258377960653	0.351744287070753	1.40032939480364	1.12080511506287	0.198149410757433	0.833650648951466	0.548711743974182	0	0.306135252868841	0.0563193073429801	chr4-187888047-187888546
4.37345980222666	3.35947247393366	3.13517061458567	3.53977282882203	3.43798811901067	4.3070589113865	3.78089276463574	3.13121499674266	2.90282704197098	3.83754505671194	3.26727773899842	3.42457485233879	chr5-188530-189029
2.82169721407591	0	0.817413971059035	1.80112681062931	1.49661484501494	2.54734305763532	0.569240260392203	0.972835718702995	0.454410852336011	0	0.960188935389783	0.949754104665227	chr5-279077-279576
2.01255728357404	0	0.903914720827698	0.634319225741512	0.789703632166652	1.86514154610823	0.527748459927972	1.05868462047752	0.454410852336011	0.963265564492185	0.558544227464176	0.825627084146543	chr5-296375-296874
3.44143653129922	1.9449914450861	1.39691611725677	2.85046094523191	2.56531818332253	3.33682511492037	2.86980793096085	2.00303392951789	2.01946739586428	2.93508759115832	3.07832320911202	1.1648235263325	chr5-373487-373986
3.10222481448525	0	1.06275757676618	2.01332940140151	1.49661484501494	1.74388803182106	0.778290074617568	2.68148462760302	2.28905034362194	1.53577241670319	2.92959269597213	0.563367632056078	chr5-760372-760871
3.44143653129922	0	1.09987856729964	1.40958937373557	1.67181776770175	2.7498730972941	1.0514732610653	1.51864633436032	0.720620373386692	3.103958320353	1.40856957948785	0.83209373730002	chr5-916431-916930
2.26114268868518	0.776178741001518	0.627102733360265	0.975526720367441	1.49661484501494	0.666612541072068	1.29350352171718	0.732792384351384	0.945276463487617	0	0.773298855640449	0.555573390820518	chr5-960458-960957
2.01255728357404	0	0.218270413148289	0.634319225741512	1.18603064005563	0.526575793732534	0.324680594170153	0.566909928414365	0.637225080942596	0.963265564492185	1.58943988553328	0.309010001009837	chr5-969223-969722
4.04912641053565	2.18996484543597	1.17137245698218	1.85717459431103	3.20133464969123	3.35764047813278	2.19392449311794	2.77322333515662	2.98944492796265	1.944541531836	3.26727773899842	0.547736811922435	chr5-1124904-1125403
3.63007115024325	0.776178741001518	1.78662608953851	1.33260145008583	1.18603064005563	3.37815978150951	0.945172803913173	2.61219092030328	2.69171087020763	1.53577241670319	2.4257913645703	1.36984054213659	chr5-1154351-1154850
4.39962666432117	2.39931669902893	1.64311500576706	1.33260145008583	2.73282805911326	3.8143810576156	3.78530099920546	2.9408609439099	2.67089368892946	1.53577241670319	3.36980860119238	0.863999233366596	chr5-1161908-1162407
3.79686917994515	1.9449914450861	2.16496179444158	2.43766480213682	2.56531818332253	3.47659436248016	2.67926414898516	2.70829630479104	2.60657681394328	1.944541531836	2.5474545008527	1.74019422164605	chr5-1168059-1168558
2.14219747893508	0	0.772137607734883	0.870508886361869	1.29715537231944	0.911509242709779	0.348707644543302	0.444678178817637	1.13961696516355	0	0.306135252868841	0.483462885999819	chr5-7838962-7839461
2.74212810598746	0.776178741001518	0.945294869493535	1.07341598578883	1.49661484501494	1.21506869797347	1.23024281419486	1.01639864017919	1.46391531097838	1.53577241670319	1.34286338303913	0.931802314232994	chr5-10331594-10332093
3.33698377234985	0.776178741001518	1.33599120729465	2.95689540516767	2.91809493941469	1.67921236432368	0.960846588247139	1.01639864017919	2.34268402451527	0.963265564492185	1.98363741968326	1.45190806756382	chr5-10339070-10339569
4.20563232931708	2.58210340888068	3.35837152076729	2.79414656353737	3.22962975188197	2.54734305763532	2.08371315624237	4.01457313391118	3.63044758407008	2.93508759115832	3.43432577297012	3.84559121174679	chr5-10524628-10525127
3.5388346808295	2.39931669902893	2.46441211643724	2.36220010895347	2.15750189727495	3.20520183750564	1.79983616520608	2.10744106997465	2.7915161701955	2.26269548136227	2.71263813243425	2.20872601207149	chr5-15003445-15003944
4.08181534154714	2.39931669902893	2.23337567977384	3.65492899751669	3.41353054917538	3.8143810576156	1.56364641545139	3.80076625657524	3.52999074189565	3.63187461833311	3.49608082470098	1.85260069661467	chr5-16179726-16180225
3.58517402311338	3.25566158412633	1.136068333838	2.2410422445612	2.03458797514328	3.56873962101112	3.31915192606481	2.27821629852531	2.39439507993848	2.93508759115832	2.90703622386208	0.68266778748694	chr5-16539216-16539715
2.14219747893508	0	0.465840941359414	0	0.789703632166652	0.666612541072068	0.300246603658088	0.379445819762893	0.127706943806122	0	0.437852790174226	0.327435709514061	chr5-17288722-17289221
2.56847560677336	0	0.218270413148289	2.19828459549969	0.629043659228858	1.86514154610823	0.463183726164502	0.0842934633263011	0.245022884058397	0.963265564492185	0.306135252868841	0.280922540304714	chr5-17370147-17370646
2.96876876528676	1.64973786123945	0.575326097258163	1.07341598578883	1.29715537231944	1.74388803182106	1.47909715689134	2.12744547701616	0.874208407830165	0.963265564492185	2.36088266255009	0.390133284810375	chr5-17415241-17415740
2.37102383671087	0	0.0764852472659145	1.33260145008583	2.21524261838717	0.197658310936923	0.198149410757433	0.379445819762893	0.245022884058397	0	0.306135252868841	0.0563193073429801	chr5-20007523-20008022
2.01255728357404	0	0.149118924793375	0.75724211794198	1.18603064005563	0.197658310936923	0.144256956912836	0.0842934633263011	0	0.963265564492185	0.306135252868841	0.280922540304714	chr5-20325313-20325812
2.65791302881447	1.27809032505004	2.11143450192844	1.61860009642362	1.40032939480364	1.30354916579487	1.25588091673855	1.35860936373985	1.80694521362412	0.963265564492185	1.75013982508144	1.79418374897895	chr5-21484146-21484645
2.01255728357404	0	0.627102733360265	1.16508324017903	0.241449505383394	1.3869152807362	0.300246603658088	0.379445819762893	0.548711743974182	1.53577241670319	0.869768053948893	0.943794959911627	chr5-21844364-21844863
2.26114268868518	0.776178741001518	0.465840941359414	1.25127239784941	0.934251622742749	0.911509242709779	0.300246603658088	0.507088171021196	0.454410852336011	1.944541531836	1.04527538264895	1.28282153600275	chr5-22196463-22196962
2.96876876528676	1.9449914450861	1.64311500576706	2.93101384148843	1.49661484501494	2.08078666181714	1.43488874381101	2.08715537697758	2.17540318032262	2.26269548136227	1.84811826445372	2.6830362306403	chr5-22212739-22213238
2.74212810598746	0	0.0764852472659145	0	0	0.197658310936923	0.116536492555679	0.16393254160748	0.353512273060259	0	0	0.162762567610794	chr5-22935360-22935859
2.65791302881447	0	0.149118924793375	0.351744287070753	0.629043659228858	0	0.250100975441722	0.16393254160748	0.245022884058397	0.963265564492185	0.161172552144748	0.183140241228901	chr5-24735219-24735718
2.47312507218111	0	0.347359649070575	0.499939079409588	1.29715537231944	0.666612541072068	0.198149410757433	0	0.127706943806122	1.53577241670319	0.306135252868841	0.142092936167568	chr5-25706996-25707495
2.47312507218111	0.776178741001518	1.48373520303902	1.91112614098843	1.29715537231944	2.26835047066286	0.527748459927972	1.39206852818151	1.41467901076302	1.53577241670319	1.40856957948785	0.586500843535881	chr5-31657148-31657647
2.74212810598746	1.64973786123945	0.347359649070575	2.19828459549969	2.03458797514328	2.02982137262388	0.441003679024286	0.507088171021196	0.548711743974182	2.52320829393258	0.669913812216343	0.309010001009837	chr5-31783832-31784331
3.03703940370124	1.27809032505004	1.09987856729964	1.25127239784941	1.75203679873851	2.02982137262388	0.847376357065213	1.5780004294445	1.07770063285781	2.52320829393258	2.18455563722711	0.851321580180996	chr5-32419648-32420147
3.3901552577202	0.776178741001518	2.736039054644	2.1542209175476	2.73282805911326	2.1776145524853	1.58403157636349	2.47840223528184	2.49256829735531	1.944541531836	3.05799192847113	2.7865493078178	chr5-34769279-34769778
4.39962666432117	4.0597837453343	4.08806789288706	3.86086604837328	4.19433006134165	3.63843987858421	3.78089276463574	4.07247396054824	4.06475210744028	4.2513134413383	4.10373219182921	4.12969832502802	chr5-35617553-35618052
3.79686917994515	0.776178741001518	0.149118924793375	0.975526720367441	0.789703632166652	0.666612541072068	1.19091059856344	0.624349605676107	0.720620373386692	0	0.306135252868841	0.491655476646433	chr5-36683553-36684052
2.74212810598746	0.776178741001518	1.85336062698052	0.499939079409588	2.15750189727495	1.30354916579487	0.348707644543302	1.05868462047752	0.454410852336011	0	0.437852790174226	0.955688736007261	chr5-38316714-38317213
2.89710627899767	1.27809032505004	0.575326097258163	1.91112614098843	2.6927384598893	2.43431096373863	1.9875205518629	0.239404447082708	0.720620373386692	1.53577241670319	0.437852790174226	0.547736811922435	chr5-38575478-38575977
2.01255728357404	0	1.23949006659738	0.351744287070753	0.241449505383394	0.526575793732534	0.324680594170153	0.507088171021196	0.454410852336011	1.53577241670319	0.869768053948893	1.0023068995346	chr5-38984729-38985228
3.3901552577202	2.58210340888068	2.82740336968276	2.87781470824627	2.60905403290679	2.43431096373863	2.43743413099929	2.58351387173851	2.77209983878631	2.74379687503492	2.45718245682749	3.18669449321908	chr5-41835569-41836068
4.49979155958746	4.23378978992784	4.03155212950551	4.17938038624842	3.9441281262676	3.87338897197957	4.0184850641274	4.08275620034233	4.12721474221787	4.09973351016941	3.75795470788048	4.18062761564349	chr5-41869665-41870164
4.23499464092216	3.71303682962198	2.52024725570664	3.48745996246667	3.57661761142382	3.62132795829337	3.58494718999767	2.83535379540179	3.34525764463654	3.103958320353	2.73841939005901	2.16329083463233	chr5-42423336-42423835
2.89710627899767	0.776178741001518	0.465840941359414	1.40958937373557	1.29715537231944	1.30354916579487	0.68700295889168	2.2235069595259	2.3161164056652	0	1.40856957948785	0.223051911981337	chr5-42590873-42591372
3.63007115024325	0.776178741001518	0.772137607734883	1.07341598578883	0.448223994684265	0.79425105027015	0.395593612758311	1.21642699100338	1.51152658112749	1.53577241670319	1.93986370873707	0.271437207601415	chr5-42627864-42628363
3.5388346808295	2.89011562593798	2.79381612971111	3.17104255307148	3.11295907143523	2.81152248166372	3.09246955210718	2.90654213114808	3.05517950848751	3.3919300740252	3.15689880353466	2.35285605179298	chr5-42908792-42909291
2.74212810598746	0.776178741001518	1.27237956531718	2.50937752344894	1.49661484501494	2.5106409442776	1.00687142670137	0.732792384351384	0.720620373386692	1.53577241670319	1.04527538264895	0.876566451673721	chr5-43212330-43212829
4.1137799798018	1.9449914450861	3.36601022859929	3.43317860220243	3.46203796945108	3.06035331535413	2.84890172909202	3.04969664048326	3.25022369740353	3.25511744094156	3.55530058333699	2.86747553754687	chr5-49600282-49600781
5.4043391515193	3.25566158412633	4.8490944590095	4.73755364854773	4.05896279064399	3.99794343501081	3.92968126606497	4.21015570251046	4.26554863097893	4.83500571000505	4.50766700488099	3.92184332953151	chr5-49658432-49658931
4.23499464092216	3.4563123281753	2.87100356826344	3.46959214429662	3.41353054917538	3.18204796253101	2.96614482654799	3.5934718757329	3.78373932625894	3.93033728708923	4.04296133312376	2.38619676208417	chr5-50666439-50666938
3.03703940370124	0	0.218270413148289	0.75724211794198	0.934251622742749	0.371470485316143	0.27539165068706	0.881553265711453	1.46391531097838	1.53577241670319	1.34286338303913	0.193222148741379	chr5-50679924-50680423
2.14219747893508	0	0.149118924793375	0.75724211794198	0.448223994684265	0	0.116536492555679	0.239404447082708	0.353512273060259	0	0.161172552144748	0.183140241228901	chr5-53068182-53068681
5.16599768063587	5.04729814119346	5.023443796553	4.70737753813263	4.98213617234689	4.83819798280208	4.93609250344174	5.06050600746977	4.88751247257802	4.83500571000505	4.98781434305129	5.11830202090091	chr5-53109525-53110024
3.16459183237422	1.9449914450861	0.817413971059035	1.25127239784941	2.21524261838717	1.01994924870974	0.485027933140651	0.732792384351384	1.41467901076302	1.53577241670319	0.161172552144748	0.819131314681195	chr5-54785866-54786365
2.74212810598746	0	0.772137607734883	0.634319225741512	2.15750189727495	0.371470485316143	0.418477303624067	0.379445819762893	0.637225080942596	0	0.306135252868841	0.372495992029491	chr5-57429716-57430215
5.58622449416869	4.91724737938515	5.18546680581988	5.3293591477129	5.50626798078705	5.08907263939954	4.45878860768929	5.36008904212095	5.5489024456996	5.35361127889869	5.46791797377338	5.35897439859869	chr5-58582792-58583291
3.63007115024325	0	1.56562489489638	2.54393997381459	3.0822551412164	2.1300127920692	1.50070352401915	2.65416521966995	3.3841451572027	1.53577241670319	3.21314363454916	0.985001136074889	chr5-58849880-58850379
2.47312507218111	0	0.627102733360265	1.55223832700601	1.29715537231944	1.92214916827912	0.705728333355579	0.507088171021196	0.720620373386692	0.963265564492185	0.669913812216343	0.594130212006979	chr5-61525702-61526201
3.58517402311338	0.776178741001518	0.627102733360265	0.870508886361869	0.934251622742749	1.86514154610823	0.527748459927972	0.311123681174896	0.720620373386692	0	0.161172552144748	0.381341590768721	chr5-61590389-61590888
3.3901552577202	0.776178741001518	0.521621864528254	1.74281328723061	1.18603064005563	2.7498730972941	0.372341087931772	0.311123681174896	0.353512273060259	0	1.12562190146497	0.372495992029491	chr5-71938214-71938713
2.96876876528676	0	0.817413971059035	2.19828459549969	1.18603064005563	2.71803150550537	1.7099453111226	0.566909928414365	0.454410852336011	0.963265564492185	0.437852790174226	0.718012747331053	chr5-71949726-71950225
3.49095738390688	0.776178741001518	1.20583325057399	2.2410422445612	3.01881453321267	1.21506869797347	0.648806913674983	3.03917519017058	3.14848539805743	2.74379687503492	2.88412147324185	0.819131314681195	chr5-72654161-72654660
2.47312507218111	0	0.945294869493535	1.33260145008583	1.75203679873851	2.08078666181714	1.38928271526221	1.86687246192242	1.51152658112749	1.53577241670319	1.58943988553328	0.336561060565232	chr5-73654452-73654951
2.14219747893508	0	0.347359649070575	0.186565568619774	0.241449505383394	0.666612541072068	0.0882729451396772	0.0842934633263011	0.127706943806122	1.53577241670319	0.306135252868841	0.142092936167568	chr5-76116213-76116712
3.58517402311338	3.02252536467932	3.279673923782	3.27757281546851	3.11295907143523	2.7498730972941	2.44302498231435	3.10118279486833	3.34525764463654	3.3919300740252	3.30227061056333	3.55245749659373	chr5-76867961-76868460
4.54738134908244	4.43729921382827	4.39105904266543	4.23332174079115	4.27799682116853	4.24137616704381	4.12492596199644	4.38651747899199	4.33335556172205	4.2513134413383	4.31551503279817	4.48553069753946	chr5-77030085-77030584
3.16459183237422	0.776178741001518	0.521621864528254	0.870508886361869	1.58687428491767	0.371470485316143	0.54864351765078	0.311123681174896	0.637225080942596	0	0.161172552144748	0.531934783669955	chr5-78586098-78586597
5.73750291119047	5.68912580843815	5.46518099945093	5.39709382786667	5.70577145766687	5.44566906077278	5.46598310334838	5.61513358709005	5.56873150342855	5.48178437714399	5.52087233041831	5.49228378389785	chr5-79514110-79514609
4.23499464092216	3.86187459151371	3.7746208984342	3.63903026427248	3.8378551893393	3.87338897197957	3.97669495536668	3.62195360081251	3.5642594785167	3.103958320353	3.54072197323746	3.88577595533872	chr5-79612283-79612782
3.33698377234985	0	0.772137607734883	1.07341598578883	1.18603064005563	0.666612541072068	0.395593612758311	0.311123681174896	1.07770063285781	1.53577241670319	1.04527538264895	0.345629054448518	chr5-79890178-79890677
2.14219747893508	0.776178741001518	1.09987856729964	0.499939079409588	1.49661484501494	0.79425105027015	1.29350352171718	1.45674518165314	1.51152658112749	1.944541531836	1.40856957948785	0.261889098415105	chr5-79935811-79936310
3.22437410533066	0.776178741001518	0.861312547658746	1.96313261617624	2.91809493941469	0.526575793732534	0.485027933140651	1.1785786914637	1.13961696516355	0.963265564492185	0.960188935389783	0.336561060565232	chr5-79955845-79956344
3.16459183237422	2.39931669902893	2.47857479189801	2.54393997381459	2.84681703331432	2.54734305763532	2.55568969706774	2.44690797459195	2.58448449623529	1.944541531836	2.6046430912926	1.90568160542249	chr5-80083310-80083809
5.16599768063587	5.10817610006282	4.79918524140131	4.85231646210091	4.83335330432552	4.70646695669809	5.13657795857576	4.87180198735724	4.67918948665704	4.73565156666314	5.07639562303243	4.79989138574258	chr5-80487806-80488305
5.08768680517048	4.84754402306706	4.87609346247355	4.77440728937438	4.66744350301914	4.92443604420681	4.75241733393186	4.92134194693298	4.94065571931117	4.88222943591105	4.87612104524607	4.81261836039328	chr5-83077170-83077669
5.08768680517048	4.84754402306706	4.87609346247355	4.77440728937438	4.66744350301914	4.92443604420681	4.75241733393186	4.92134194693298	4.94065571931117	4.88222943591105	4.87612104524607	4.81261836039328	chr5-83077170-83077669
4.37345980222666	4.33912996101067	3.41101212848382	3.5902549923328	4.25064350210957	2.84138661256875	4.25775058104569	3.1894665462634	3.74442755254041	3.103958320353	3.41846494622392	3.19298844589689	chr5-88690858-88691357
2.01255728357404	0.776178741001518	0.284258377960653	0.351744287070753	1.06562673180865	0.197658310936923	0.348707644543302	0.239404447082708	0.127706943806122	0	0.306135252868841	0.223051911981337	chr5-89041771-89042270
4.70257372667801	4.38904942631759	4.39105904266543	4.44928030683262	4.53766500008483	4.05002708082835	3.89338747069551	4.43547964559112	4.44178195632775	4.09973351016941	4.19034266732671	4.47006535899588	chr5-90473946-90474445
5.63108944510406	5.56432535563958	5.36200410623024	5.24259077950237	5.60677130502838	4.99256128558553	5.03935373346575	5.47188412906374	5.13557937833997	4.97227816226712	5.34744300324688	5.47146456320541	chr5-90474512-90475011
4.78429307344636	4.48398741090658	4.41702972886494	4.29549698395916	4.57122040003527	3.99794343501081	4.37206259023676	4.35292781263258	4.39177111900728	4.32152137596588	4.33254214337806	4.1951233973627	chr5-93620489-93620988
2.47312507218111	1.64973786123945	1.45537208384704	2.01332940140151	2.42554411512305	1.74388803182106	0.976351917334514	1.68984987883133	1.01300740762057	1.944541531836	2.0673911657426	1.83339000784815	chr5-93756148-93756647
3.79686917994515	2.39931669902893	2.95443959416199	2.67446065031235	3.05088352373525	2.26835047066286	2.62126748643846	2.44690797459195	3.02268657500412	3.63187461833311	2.9952202755279	2.55402114786599	chr5-95283914-95284413
2.47312507218111	0.776178741001518	0.347359649070575	0.499939079409588	1.58687428491767	0.197658310936923	0.324680594170153	0.0842934633263011	0.720620373386692	0	0.437852790174226	0.193222148741379	chr5-95317595-95318094
3.83572055007792	3.54705875133231	3.311669924425	3.67065443218666	3.74289313338401	3.18204796253101	3.47190088003538	3.76928161537382	3.50668417701465	3.73837178238536	3.03737002736997	3.658141535237	chr5-95669473-95669972
5.10369273806423	4.7362365494943	4.6538645571759	4.5715834695025	5.02312712697645	4.29631735850519	4.96163549003068	4.90983759989977	4.80870882687653	4.01752021099614	4.84085427352053	4.86716305826981	chr5-95731241-95731740
3.79686917994515	3.63243339018096	3.07118933716034	3.41462127587198	3.59848066220457	3.0347322171114	3.65165375984855	2.95212149796057	2.88486145639028	3.73837178238536	3.07832320911202	2.59452197142601	chr5-95858659-95859158
2.89710627899767	0.776178741001518	2.01755757496681	2.2410422445612	2.42554411512305	1.21506869797347	1.19091059856344	2.52439087610664	2.58448449623529	2.52320829393258	1.84811826445372	1.72637513215262	chr5-95900355-95900854
3.16459183237422	1.9449914450861	1.45537208384704	2.43766480213682	2.65150293228382	1.21506869797347	2.47612260082647	1.93655896372175	1.80694521362412	2.26269548136227	1.84811826445372	1.30623497351098	chr5-95960272-95960771
2.47312507218111	0	0.575326097258163	2.1542209175476	2.09735353442248	1.30354916579487	0.880717220103564	0.972835718702995	1.60227977957399	0.963265564492185	2.39370202350517	0.193222148741379	chr5-96565596-96566095
5.11952304040527	4.38904942631759	4.82988994915773	4.81034290629032	4.91402733785326	4.69014765819104	4.7647476950771	5.05268113111819	4.91875010222295	4.32152137596588	4.92745563137752	5.08586249016635	chr5-108381195-108381694
6.07446108262931	5.82226926170336	5.75424566928434	5.70262912984686	5.93785099297856	5.76680917481831	5.72826835109116	6.03343488643965	5.82810189898119	5.45079277068526	5.86017984922075	6.0254971319221	chr5-108382043-108382542
4.47539473132475	3.99678312295494	3.9926062668966	3.97924679962296	4.33119511471737	4.12478816551666	4.33945946567225	4.42339400323657	4.06475210744028	4.01752021099614	4.15248952362976	4.332592828882	chr5-109409171-109409670
2.65791302881447	0.776178741001518	1.36677524521299	1.48267621520399	0.934251622742749	0.371470485316143	0.847376357065213	0.972835718702995	1.25600627846146	1.53577241670319	2.45718245682749	1.03069636998151	chr5-110258417-110258916
2.14219747893508	0	0.218270413148289	0.75724211794198	1.18603064005563	0.197658310936923	0.224359027969692	1.54862859714884	1.60227977957399	1.53577241670319	0.306135252868841	0.271437207601415	chr5-111254057-111254556
3.33698377234985	0.776178741001518	1.53884149396154	2.32293393030146	2.6927384598893	0.911509242709779	0.864143100381105	2.87138700833935	3.00616149093487	0.963265564492185	2.71263813243425	0.9615990547875	chr5-111280444-111280943
3.3901552577202	0	0.465840941359414	1.85717459431103	1.18603064005563	0	0.250100975441722	1.25330769185644	1.13961696516355	0.963265564492185	0.306135252868841	0.152464768548794	chr5-111360190-111360689
3.2817773795099	1.64973786123945	1.23949006659738	2.87781470824627	3.22962975188197	2.68547124941788	2.67926414898516	2.49389524062802	2.64977172565176	1.944541531836	1.75013982508144	0.45021921304513	chr5-111386284-111386783
3.83572055007792	3.63243339018096	3.72795915647474	3.7906437342044	3.74289313338401	3.51416160692823	3.27907842647251	3.6704824145798	3.79340214563164	3.51688496103933	3.58402315454641	3.76000472938322	chr5-115262656-115263155
4.82348001670532	4.48398741090658	4.48174077007311	4.62098334367671	4.60401304773593	4.18425956903804	4.76586342886168	4.36561576061578	4.54834413239217	3.3919300740252	4.46197467648521	4.39233918153095	chr5-121961615-121962114
2.01255728357404	0	0.7253941619641	0.975526720367441	1.49661484501494	1.30354916579487	0.609572044083379	0.927916326728884	0.945276463487617	0	0.306135252868841	1.13897716464232	chr5-121966881-121967380
2.37102383671087	1.27809032505004	1.136068333838	1.68204309289978	1.29715537231944	1.30354916579487	1.737505494804	0.881553265711453	1.76826919943813	1.53577241670319	1.47141315102662	1.04189756119041	chr5-122192844-122193343
3.79686917994515	3.02252536467932	3.23030874114601	3.29796642465206	3.48569347165249	3.15851642058565	2.58126589385531	3.30814608632363	3.57550385926106	3.103958320353	3.52599453933509	3.56706869073799	chr5-124743625-124744124
2.26114268868518	0.776178741001518	0.284258377960653	0.975526720367441	1.29715537231944	1.97698952062461	1.62395760871147	0.507088171021196	0.454410852336011	0.963265564492185	0.437852790174226	0.172987382755399	chr5-126376100-126376599
2.56847560677336	0.776178741001518	0.945294869493535	2.01332940140151	1.67181776770175	1.54045379857367	1.02189243745355	1.9812141746422	1.60227977957399	1.53577241670319	1.53163315123619	0.539857432899388	chr5-127280496-127280995
5.69587459703556	5.40361358121436	5.44007026623146	5.57892013804533	5.69058447204668	5.48876489518745	5.6052613030338	5.6943827182779	5.61850320242175	5.24940767361574	5.54663801942512	5.61875857190743	chr5-128083493-128083992
3.10222481448525	1.64973786123945	1.48373520303902	1.16508324017903	1.9002185501433	2.43431096373863	2.13987098626207	2.43089921307334	3.02268657500412	0.963265564492185	2.51798699877076	1.04746571212372	chr5-132283445-132283944
2.65791302881447	1.27809032505004	1.02465616970328	1.80112681062931	2.15750189727495	2.47298070261597	0.742465351272392	0.881553265711453	0.799457281905217	0	0.869768053948893	0.675493683642708	chr5-132309401-132309900
4.01567960048739	3.02252536467932	3.08976106334068	3.46959214429662	3.2846076471743	3.4380226671003	3.53346709357939	3.51211758486865	3.59773307106484	3.3919300740252	3.63980769254904	2.6830362306403	chr5-132656121-132656620
3.9814389334085	2.58210340888068	3.08050508413294	3.46959214429662	3.20133464969123	3.8143810576156	2.47065879248262	3.29935557106827	3.3841451572027	3.51688496103933	3.43432577297012	3.03098584782848	chr5-133995887-133996386
3.79686917994515	3.63243339018096	1.30453595530526	1.74281328723061	2.88289613683924	3.60401063340165	3.6944706551871	1.68984987883133	1.91711607936493	3.51688496103933	2.97367442814829	1.2052380762737	chr5-134125257-134125756
4.65991001460054	4.23378978992784	4.58025260894743	3.99182007694413	4.52630416123587	4.25253306402253	4.46978537786718	4.24261678126042	4.28622741935246	4.09973351016941	4.29828456073781	4.51747810367962	chr5-134648477-134648976
4.65991001460054	4.23378978992784	4.58025260894743	3.99182007694413	4.52630416123587	4.25253306402253	4.46978537786718	4.24261678126042	4.28622741935246	4.09973351016941	4.29828456073781	4.51747810367962	chr5-134648477-134648976
3.22437410533066	1.9449914450861	0.521621864528254	1.55223832700601	2.09735353442248	1.30354916579487	1.99515201916061	0.732792384351384	0.637225080942596	1.944541531836	0.437852790174226	0.223051911981337	chr5-137039986-137040485
2.47312507218111	0	0.149118924793375	1.25127239784941	1.06562673180865	1.21506869797347	1.31805101437032	0.16393254160748	0.127706943806122	0.963265564492185	0.306135252868841	0.172987382755399	chr5-137287567-137288066
2.65791302881447	2.39931669902893	2.4356627176031	2.61067583529739	2.52021490261278	2.47298070261597	2.39767950347497	2.36502633415076	2.3687712271517	0.963265564492185	2.5474545008527	2.04301845587568	chr5-137629642-137630141
3.5388346808295	3.4563123281753	3.41837783860715	3.33790866161317	3.2573805693284	3.41834307955632	3.00446099039401	3.26364789760246	3.51838452328746	2.52320829393258	3.24945778434353	3.50771449515552	chr5-138139171-138139670
4.91702917623772	4.38904942631759	4.50268178888074	4.6608958599984	4.80542733557104	4.66531727943627	4.84506609368566	4.73181188625871	4.68439206242071	4.5137128709431	4.43857411922321	4.67685494653321	chr5-139637387-139637886
4.95281393851044	4.84754402306706	4.66938200116256	4.59649483626551	4.43204542850868	4.45926494975376	4.44631621340956	4.86586031678123	4.869353950373	4.4524503883653	4.60897038782719	4.87853187849363	chr5-139661051-139661550
4.89879834202467	4.65695490502157	4.62550549497936	4.81742385182773	4.79599724972033	4.64852304848018	4.65822275323115	4.76730670953682	4.73541128016824	3.93033728708923	4.58074506931348	4.83854351168136	chr5-139765482-139765981
4.95281393851044	4.95087554359618	4.28626374893467	4.35510302841381	4.34419373381239	4.42022077957594	4.89282991964939	4.33583508295563	4.39811810584181	4.01752021099614	4.08375832276358	4.258910208752	chr5-139787423-139787922
5.45512744991731	5.22272827864243	5.02102668214066	5.22672192901099	5.32144047611144	5.21987855971732	5.16137822266793	5.22271655077075	5.25578113938944	4.57247953120718	5.17880561068341	5.3272816975475	chr5-140113776-140114275
4.23499464092216	2.58210340888068	3.21347104213945	3.7318961662995	3.50896734960789	3.84418668035925	3.5620081906911	3.74358963664519	3.49488816381443	4.01752021099614	3.63980769254904	3.18921537023283	chr5-140244449-140244948
2.26114268868518	0.776178741001518	0.521621864528254	0.186565568619774	0.629043659228858	0.79425105027015	0.441003679024286	0.444678178817637	0.353512273060259	0	0.960188935389783	0.45021921304513	chr5-140318854-140319353
6.38065172481319	6.04101458333811	5.86081086039669	6.00821656441456	6.34591619579495	5.86457731854076	6.19922420306049	6.18668052820242	6.1321484747259	5.97112224935271	6.06253060980232	6.14149514622718	chr5-140401472-140401971
6.02488926031462	5.87577238630096	5.39411288175288	5.63610551984617	5.78417436913431	5.50284876682782	5.86261797904852	5.68766171190378	5.58829171255942	5.31970618783872	5.51342538784294	5.59851351597449	chr5-140564406-140564905
6.02488926031462	5.87577238630096	5.39411288175288	5.63610551984617	5.78417436913431	5.50284876682782	5.86261797904852	5.68766171190378	5.58829171255942	5.31970618783872	5.51342538784294	5.59851351597449	chr5-140564406-140564905
3.22437410533066	1.9449914450861	2.4356627176031	2.19828459549969	1.9002185501433	2.47298070261597	2.22670757225655	2.78586532665827	2.82958205387938	0.963265564492185	2.73841939005901	2.46944018984523	chr5-141084413-141084912
4.34680955818977	3.99678312295494	3.23865446714576	3.7318961662995	3.76239218599814	3.68859053891472	3.01950698851052	3.84975474863232	3.77401135103658	3.83754505671194	4.00097701618283	3.03379374640528	chr5-141557504-141558003
4.68139957254058	3.99678312295494	2.3145688577371	4.30560391752547	4.51485314824255	4.42022077957594	4.22242587155025	4.24261678126042	4.08062312512499	3.25511744094156	2.95180192088428	0.718012747331053	chr5-141747123-141747622
4.45057823116198	4.17808752944539	3.51773383695996	4.44928030683262	4.36984481072266	4.18425956903804	4.29068144658809	4.41934285215251	4.4232304557625	3.83754505671194	3.70663548080803	3.06295136848696	chr5-141878975-141879474
2.37102383671087	2.18996484543597	1.23949006659738	1.33260145008583	1.49661484501494	0.79425105027015	0.795874269011456	0.881553265711453	0.874208407830165	1.944541531836	1.75013982508144	0.838531533996298	chr5-142669223-142669722
1.71203492775635	0	0.7253941619641	0.186565568619774	1.06562673180865	0.526575793732534	0.250100975441722	0.624349605676107	0.637225080942596	1.53577241670319	0.161172552144748	0.844940730626805	chr5-142705556-142706055
2.82169721407591	0.776178741001518	0.7253941619641	1.25127239784941	1.67181776770175	0.911509242709779	0.418477303624067	1.42476925992505	0.874208407830165	1.944541531836	0.558544227464176	0.738811408801958	chr5-142907014-142907513
2.96876876528676	0	0.149118924793375	0.499939079409588	1.18603064005563	1.67921236432368	0.171454815992761	0.379445819762893	0.548711743974182	2.26269548136227	0	0.261889098415105	chr5-143472345-143472844
2.26114268868518	0	0.465840941359414	1.55223832700601	1.96896705642145	1.01994924870974	0.198149410757433	1.01639864017919	1.41467901076302	0	0.558544227464176	0.261889098415105	chr5-144017047-144017546
2.37102383671087	0	0.861312547658746	0.870508886361869	0.448223994684265	0.911509242709779	2.02528049869274	0.444678178817637	1.25600627846146	1.53577241670319	2.14654832788351	0.327435709514061	chr5-145938719-145939218
3.16459183237422	0	2.11143450192844	2.19828459549969	1.49661484501494	1.92214916827912	0.705728333355579	2.56895871591658	2.08387794723406	1.944541531836	2.0673911657426	2.2719271499074	chr5-146818759-146819258
3.2817773795099	2.74431394443605	0.521621864528254	1.48267621520399	1.49661484501494	0.911509242709779	0.324680594170153	1.32435574870553	0.127706943806122	0	0.773298855640449	1.08043072517873	chr5-147985590-147986089
2.01255728357404	0.776178741001518	0.218270413148289	0.870508886361869	1.49661484501494	0.197658310936923	0.300246603658088	1.25330769185644	1.98615062770445	0	1.04527538264895	0.213177029608888	chr5-148086261-148086760
2.47312507218111	0	1.89619480404622	2.1542209175476	0.789703632166652	2.1776145524853	0.629322851448604	1.74268238871561	2.26146677731593	0.963265564492185	1.75013982508144	1.47688335925641	chr5-148425783-148426282
2.37102383671087	0.776178741001518	1.78662608953851	1.96313261617624	1.75203679873851	2.02982137262388	1.78230048814434	1.51864633436032	1.84461140718589	2.26269548136227	1.69853680953728	1.69123696002103	chr5-148443808-148444307
1.71203492775635	0	0.465840941359414	0.634319225741512	0.789703632166652	0.526575793732534	0.198149410757433	0.311123681174896	0.127706943806122	0	0.161172552144748	0.290345916616087	chr5-148638344-148638843
1.71203492775635	0.776178741001518	0.218270413148289	0.870508886361869	0.241449505383394	0	0.27539165068706	0.311123681174896	0	0	0.306135252868841	0.381341590768721	chr5-148880023-148880522
2.01255728357404	1.64973786123945	0.7253941619641	0.975526720367441	1.40032939480364	0.911509242709779	1.542969080587	1.01639864017919	0.720620373386692	0.963265564492185	0.669913812216343	0.711012690104469	chr5-148904182-148904681
2.74212810598746	1.64973786123945	0.465840941359414	0.75724211794198	1.06562673180865	2.1300127920692	0.527748459927972	0.311123681174896	0.637225080942596	0.963265564492185	0.437852790174226	0.424773898937086	chr5-148932264-148932763
2.74212810598746	0.776178741001518	0.407816237693482	0.870508886361869	1.67181776770175	1.12080511506287	0.54864351765078	0.833650648951466	0.454410852336011	0.963265564492185	1.12562190146497	1.14937134056785	chr5-148956766-148957265
4.88033417948277	4.43729921382827	4.24128663534587	4.68432388805037	4.6879820300874	4.47839780376235	4.54320070817227	4.60913517020804	4.7700807012992	4.01752021099614	4.69706587111652	4.57354847722703	chr5-149345201-149345700
3.22437410533066	1.64973786123945	1.23949006659738	1.33260145008583	2.15750189727495	0.911509242709779	2.36270986598253	1.0997663934939	1.51152658112749	1.53577241670319	1.12562190146497	2.08423342323113	chr5-149923729-149924228
3.2817773795099	2.58210340888068	2.68809135926601	3.21460307191059	3.2573805693284	3.0347322171114	2.82768811367513	3.1894665462634	2.71223194029764	2.93508759115832	3.21314363454916	2.99685775449004	chr5-150560853-150561352
3.16459183237422	3.14379764423713	0.7253941619641	2.0618382179459	1.9002185501433	0.526575793732534	2.62619059208145	1.0997663934939	0.945276463487617	1.53577241670319	1.27402126901928	0.653754807436596	chr5-150609758-150610257
2.96876876528676	2.39931669902893	1.20583325057399	1.16508324017903	2.47365591605605	1.46572611453334	2.87808631590134	1.74268238871561	2.05203210081988	0.963265564492185	1.69853680953728	0.772823087000258	chr5-150618338-150618837
3.44143653129922	3.35947247393366	1.136068333838	2.90465947459478	2.47365591605605	1.74388803182106	2.12603513169029	0.833650648951466	1.84461140718589	0.963265564492185	1.04527538264895	0.499801806839529	chr5-150640221-150640720
3.10222481448525	3.02252536467932	2.34580846315189	2.50937752344894	2.21524261838717	2.58313458777874	1.71919066141658	2.66788958897442	3.07115560114004	2.74379687503492	3.05799192847113	2.52836722809328	chr5-151239198-151239697
3.16459183237422	1.64973786123945	1.76367716991574	2.76514301001028	2.42554411512305	1.86514154610823	2.71667253148554	2.31356956859934	2.39439507993848	0	2.45718245682749	2.20125215666188	chr5-151315912-151316411
4.82348001670532	4.65695490502157	4.46760929291624	4.33550670790007	4.4441701000174	4.29631735850519	4.5842567047273	4.65464761852062	4.6368793480311	4.09973351016941	4.56642259408595	4.777868873224	chr5-151447340-151447839
3.2817773795099	1.27809032505004	0.677085365436018	1.61860009642362	1.82802933986414	2.08078666181714	0.54864351765078	0.679589667400373	1.19898501603801	0	0.437852790174226	0.507902396077556	chr5-151585993-151586492
3.79686917994515	1.64973786123945	2.14733911060983	2.01332940140151	2.27076105020054	1.86514154610823	1.52199107456453	2.18584638359296	2.05203210081988	1.944541531836	2.18455563722711	2.78321589978223	chr5-151665485-151665984
5.65300933677758	5.37912040578207	5.20263257939771	5.40181247422891	5.47706133930934	5.3708522577909	5.50191596839777	5.36220096281531	5.44238306078687	4.5137128709431	5.14064449134111	5.44928927940768	chr5-151758408-151758907
2.01255728357404	1.64973786123945	0.284258377960653	0.634319225741512	1.82802933986414	0.526575793732534	0.991692373678556	0.833650648951466	0.637225080942596	0	0.437852790174226	0.345629054448518	chr5-151880539-151881038
2.74212810598746	1.64973786123945	1.83145699044903	2.19828459549969	2.15750189727495	2.1300127920692	1.83428076019667	2.12744547701616	2.05203210081988	1.53577241670319	2.29291549001171	1.86526716374917	chr5-152505308-152505807
2.56847560677336	1.64973786123945	1.48373520303902	2.19828459549969	2.03458797514328	1.12080511506287	1.75559073527725	1.74268238871561	1.84461140718589	1.944541531836	2.02612198395702	1.38751013014949	chr5-152560472-152560971
1.53448751823869	0	0.218270413148289	0	0	0.79425105027015	0.171454815992761	0.16393254160748	0.353512273060259	0.963265564492185	0.558544227464176	0.142092936167568	chr5-153478121-153478620
4.04912641053565	3.63243339018096	3.81424747842912	3.99182007694413	3.81935625627467	3.72108125760718	3.68270397677658	3.74358963664519	3.77401135103658	3.51688496103933	3.86715438424169	3.83113682194736	chr5-154405144-154405643
2.14219747893508	0.776178741001518	0.218270413148289	0.351744287070753	0.934251622742749	0	0.300246603658088	0.16393254160748	0.454410852336011	1.53577241670319	0.161172552144748	0.290345916616087	chr5-157020377-157020876
3.10222481448525	0.776178741001518	0.677085365436018	1.25127239784941	2.03458797514328	1.3869152807362	0.724213773819389	1.1785786914637	1.07770063285781	1.53577241670319	1.12562190146497	0.372495992029491	chr5-157045991-157046490
4.14505172727034	2.74431394443605	3.6735950045807	3.53977282882203	3.74289313338401	3.8143810576156	3.06372579182051	3.76290138677772	3.79340214563164	4.01752021099614	3.24945778434353	3.75405755818245	chr5-157744027-157744526
4.2919850941757	3.93090521986846	4.09727563201997	4.07689231814133	3.90956638469612	3.99794343501081	3.81147123541085	3.95425101309417	3.97419610873484	3.93033728708923	3.99028721379675	4.09919340451492	chr5-159263092-159263591
2.37102383671087	0	0.407816237693482	1.07341598578883	1.58687428491767	0.666612541072068	0.463183726164502	0.444678178817637	0.454410852336011	0	2.14654832788351	0.309010001009837	chr5-160479918-160480417
3.10222481448525	0.776178741001518	0.347359649070575	2.57769375170832	1.75203679873851	3.0086478695364	0.418477303624067	0.624349605676107	0.720620373386692	0.963265564492185	1.8947201608456	0.162762567610794	chr5-167626729-167627228
4.42532736769895	3.35947247393366	3.34297168865547	4.25434595873961	3.85611992003147	3.97117909477346	2.81911455008902	3.53476395171392	3.57550385926106	3.3919300740252	3.52599453933509	2.86432416413364	chr5-168529166-168529665
2.65791302881447	0.776178741001518	0.521621864528254	1.96313261617624	2.42554411512305	1.01994924870974	0.395593612758311	0.679589667400373	0.454410852336011	1.944541531836	0.558544227464176	0.318252271078946	chr5-168779296-168779795
4.47539473132475	1.64973786123945	0.521621864528254	1.33260145008583	2.42554411512305	3.79924410442999	1.10887525776953	0.239404447082708	0.720620373386692	0	1.34286338303913	0.624250513084938	chr5-170631628-170632127
3.9814389334085	3.25566158412633	3.39616692172415	3.83318591988475	3.11295907143523	3.95760839628797	3.51234944511834	3.79452405688797	3.83141894937008	3.3919300740252	3.43432577297012	3.47192894731661	chr5-176365480-176365979
5.25468321734205	5.10817610006282	4.72390217430732	5.16699553529872	5.212242688478	4.85293374726254	4.51958269620872	5.22735828124364	5.09317861522813	5.05703500238483	4.55195650435594	5.09092683640404	chr5-176609891-176610390
4.57060021621257	3.14379764423713	4.42070195509637	4.38400728501201	4.50331051816962	4.3070589113865	3.08890774491521	4.45143794089757	4.4356245906216	4.17751332065525	3.85542132874137	4.53492566131995	chr5-176629774-176630273
4.57060021621257	3.14379764423713	4.42070195509637	4.38400728501201	4.50331051816962	4.3070589113865	3.08890774491521	4.45143794089757	4.4356245906216	4.17751332065525	3.85542132874137	4.53492566131995	chr5-176629774-176630273
5.26894824287539	5.04729814119346	5.0450175019326	5.05163088846986	5.05510145092108	4.59693449811742	5.13052726850547	5.0964712081384	5.04140708393969	4.4524503883653	5.08144071227978	5.16387215790025	chr5-177006504-177007003
3.3901552577202	2.89011562593798	3.05237541713499	2.7355443933938	2.47365591605605	2.87064506534512	2.50313549677988	2.68148462760302	2.58448449623529	3.103958320353	2.22158730492388	2.95303002366493	chr5-177309435-177309934
5.16599768063587	4.81138738129708	4.92862136831483	4.97770732394882	4.90528312617591	4.97919116334778	4.96260893828449	4.99396397104552	5.04140708393969	4.83500571000505	5.03538690152218	5.08586249016635	chr5-177599796-177600295
4.08181534154714	3.02252536467932	3.39616692172415	3.65492899751669	3.66214952534247	3.29427114844918	3.3669924129727	3.53476395171392	3.83141894937008	2.52320829393258	3.83166501273644	3.34767723202417	chr5-179167040-179167539
3.44143653129922	1.27809032505004	1.56562489489638	2.36220010895347	2.27076105020054	2.47298070261597	1.79983616520608	2.10744106997465	2.53925828735808	2.93508759115832	2.14654832788351	1.93301205803784	chr5-179344150-179344649
2.56847560677336	2.18996484543597	1.93779380254588	2.36220010895347	1.75203679873851	2.02982137262388	1.42362168105797	1.89047728599789	1.8813191734083	1.944541531836	1.69853680953728	2.09502808944338	chr5-179633632-179634131
3.67361313106098	1.27809032505004	1.95815197725775	2.0618382179459	1.40032939480364	3.33682511492037	2.73045432767922	1.63500881762211	1.60227977957399	1.944541531836	0.869768053948893	1.54144460402859	chr5-179870497-179870996
4.70257372667801	2.18996484543597	1.80921566972682	2.90465947459478	3.05088352373525	2.54734305763532	3.35814232800948	3.6704824145798	3.45891015134379	2.52320829393258	3.13765246156569	0.711012690104469	chr5-180177214-180177713
4.89879834202467	3.99678312295494	4.3102182704336	4.22269361053564	4.50331051816962	3.95760839628797	4.51825917854483	4.48671149740044	4.62068757470482	4.57247953120718	4.28959153471551	4.29388134585167	chr5-180208927-180209426
2.37102383671087	0	1.39691611725677	0.75724211794198	1.29715537231944	0.79425105027015	1.09473745211756	1.01639864017919	1.01300740762057	0.963265564492185	1.64501934366392	1.03069636998151	chr6-1313261-1313760
2.26114268868518	0.776178741001518	1.33599120729465	1.55223832700601	1.40032939480364	1.54045379857367	0.847376357065213	1.1785786914637	2.2333455309513	1.944541531836	1.47141315102662	1.1596911649996	chr6-2777460-2777959
4.04912641053565	3.35947247393366	2.40632874438049	2.54393997381459	1.9002185501433	3.93007793106758	3.58241634968266	1.86687246192242	1.60227977957399	3.51688496103933	1.93986370873707	1.40929706952862	chr6-2876118-2876617
3.67361313106098	0.776178741001518	0.677085365436018	0.75724211794198	1.49661484501494	0.79425105027015	1.58403157636349	0.507088171021196	0.454410852336011	1.53577241670319	0.437852790174226	0.458602221609478	chr6-2916396-2916895
5.91125724161743	5.74769799141234	5.61533958634792	5.70644837538487	5.75039612362287	5.8277540602914	5.87301003649193	5.74705248166998	5.80201285432847	5.54183911004775	5.72163693741545	5.83601247793799	chr6-2999390-2999889
3.33698377234985	0.776178741001518	1.09987856729964	2.79414656353737	1.29715537231944	3.13459468670416	0.760488909160551	0.732792384351384	1.01300740762057	0.963265564492185	0.773298855640449	0.731911784153447	chr6-3176700-3177199
2.89710627899767	0	0.407816237693482	1.40958937373557	1.29715537231944	0.666612541072068	0.395593612758311	0.444678178817637	0.454410852336011	2.52320829393258	0.773298855640449	0.381341590768721	chr6-4608612-4609111
3.16459183237422	2.89011562593798	2.7477810617643	3.0073059203023	2.56531818332253	2.61805962632366	2.38030063622717	2.27821629852531	3.0390245171081	2.26269548136227	2.5474545008527	2.95895122214794	chr6-5143559-5144058
5.62000332917171	5.54243385736367	5.39224378307353	5.26865703440582	5.5292149086564	5.28652493964017	5.55580449883702	5.46600452924433	5.46372038960242	5.28498506974262	5.26558691979966	5.54760461116495	chr6-7312953-7313452
5.07150130086663	4.69714026267737	4.54367342128645	4.89979038148432	4.99867257473447	4.76995851916402	4.78690005485165	4.72854135758985	4.29305500292585	4.09973351016941	4.60196565874655	4.93932056174264	chr6-7910608-7911107
5.08768680517048	4.81138738129708	4.75623336713451	4.59649483626551	5.02312712697645	4.57043154289883	5.00574789468448	4.85089819195809	4.70501675814393	4.32152137596588	4.97160172054128	4.79410671134165	chr6-8064212-8064711
5.91125724161743	5.669061115813	5.28350989687161	5.40651573753693	5.50047376295006	5.44566906077278	5.37897267557203	5.10153667803934	5.0250962541561	4.5137128709431	4.95520483220737	5.45296520646533	chr6-10404082-10404581
3.71587938016557	2.18996484543597	1.17137245698218	3.0797653761374	2.09735353442248	3.62132795829337	1.46817140464247	0.833650648951466	1.01300740762057	1.53577241670319	0.960188935389783	1.36092392593813	chr6-10413903-10414402
3.2817773795099	3.02252536467932	2.90286021414482	2.57769375170832	2.15750189727495	3.0347322171114	2.40915018965061	2.14717629228241	2.71223194029764	2.93508759115832	2.29291549001171	2.52836722809328	chr6-11144349-11144848
2.74212810598746	1.64973786123945	0.677085365436018	1.16508324017903	1.29715537231944	0.666612541072068	0.58954708637169	0.833650648951466	1.46391531097838	1.944541531836	2.39370202350517	0.152464768548794	chr6-11734512-11735011
2.26114268868518	0	0.627102733360265	1.33260145008583	1.29715537231944	0.79425105027015	0.54864351765078	0.444678178817637	0.454410852336011	0	0.161172552144748	0.280922540304714	chr6-11744582-11745081
2.65791302881447	1.64973786123945	0.817413971059035	1.48267621520399	2.15750189727495	1.61150066558079	2.64571671714364	0.379445819762893	0.245022884058397	2.26269548136227	0.161172552144748	0.162762567610794	chr6-11852028-11852527
2.82169721407591	0.776178741001518	0.149118924793375	2.2410422445612	2.42554411512305	0.371470485316143	0.250100975441722	0.972835718702995	0.245022884058397	1.944541531836	0.960188935389783	0.213177029608888	chr6-12761714-12762213
2.74212810598746	0.776178741001518	0.407816237693482	2.2410422445612	2.56531818332253	1.01994924870974	0.58954708637169	0.239404447082708	0.548711743974182	2.52320829393258	1.04527538264895	0.390133284810375	chr6-12849151-12849650
2.96876876528676	0	0.772137607734883	2.43766480213682	1.18603064005563	1.21506869797347	0.527748459927972	1.05868462047752	1.51152658112749	0	1.12562190146497	0.499801806839529	chr6-13461582-13462081
4.04912641053565	2.39931669902893	3.20497792230348	3.7318961662995	3.64123722647118	3.65535120990901	2.96614482654799	3.49682007203166	3.48299490635535	3.3919300740252	3.05799192847113	3.43417083365917	chr6-14129480-14129979
3.03703940370124	1.64973786123945	0.521621864528254	1.91112614098843	2.27076105020054	1.30354916579487	0.929326863779858	1.01639864017919	1.19898501603801	2.93508759115832	0.669913812216343	0.515957755156957	chr6-16205384-16205883
1.87010708350426	0.776178741001518	0.149118924793375	0.975526720367441	0.448223994684265	0.79425105027015	0.250100975441722	0.927916326728884	0.454410852336011	0	0.437852790174226	0.261889098415105	chr6-20565438-20565937
4.52378267437152	3.71303682962198	3.96772016845009	3.97924679962296	4.20861583165076	3.72108125760718	3.85825077795488	4.38651747899199	4.32671649558262	3.73837178238536	4.19965277896276	4.0473364428396	chr6-21587273-21587772
2.14219747893508	0	0.149118924793375	0.186565568619774	0.934251622742749	1.92214916827912	0.224359027969692	0.239404447082708	0.127706943806122	0.963265564492185	0.161172552144748	0.0998434733683926	chr6-23294291-23294790
3.33698377234985	2.74431394443605	1.95815197725775	2.32293393030146	1.67181776770175	2.58313458777874	2.80181304073312	1.9812141746422	2.56204860580969	0.963265564492185	3.01644907677166	0.919709141433565	chr6-24283070-24283569
2.47312507218111	0	0.347359649070575	1.07341598578883	0.448223994684265	0.197658310936923	0.527748459927972	0.507088171021196	0	0	0.773298855640449	0.213177029608888	chr6-24287012-24287511
4.76429308307126	4.17808752944539	4.59006986369723	4.467399882567	4.67774931512383	4.17255979711259	4.21100235060949	4.58039670720504	4.62068757470482	4.38847064906379	4.56642259408595	4.55509942777829	chr6-24494689-24495188
4.76429308307126	4.17808752944539	4.59006986369723	4.467399882567	4.67774931512383	4.17255979711259	4.21100235060949	4.58039670720504	4.62068757470482	4.38847064906379	4.56642259408595	4.55509942777829	chr6-24494689-24495188
2.82169721407591	1.9449914450861	2.65105498710722	2.10876890499337	2.21524261838717	2.22369572972175	2.26508857030268	2.52439087610664	2.64977172565176	2.26269548136227	2.5474545008527	2.720116560366	chr6-26097266-26097765
5.51619736803075	5.19493161203722	5.0161802702693	4.94575174510584	5.41681204951151	4.84558467893651	5.36505150846981	5.13156159024273	5.12796226094545	4.83500571000505	5.24325100532703	5.25632861104064	chr6-26123845-26124344
5.51619736803075	5.19493161203722	5.0161802702693	4.94575174510584	5.41681204951151	4.84558467893651	5.36505150846981	5.13156159024273	5.12796226094545	4.83500571000505	5.24325100532703	5.25632861104064	chr6-26123845-26124344
3.83572055007792	3.35947247393366	3.71605403461563	3.65492899751669	3.74289313338401	3.7528563447469	3.3669924129727	3.5934718757329	3.64118962107008	3.63187461833311	3.62606247196164	3.72568587167095	chr6-28124391-28124890
4.01567960048739	3.93090521986846	3.54490828419191	3.53977282882203	3.46203796945108	3.73705627944925	3.61001436662409	3.76928161537382	3.67294401188729	3.3919300740252	3.81963853103627	3.69053070169418	chr6-28399701-28400200
3.22437410533066	0.776178741001518	0.407816237693482	2.1542209175476	2.77183370195806	1.21506869797347	0.705728333355579	0.679589667400373	0.720620373386692	2.52320829393258	0.960188935389783	0.594130212006979	chr6-30076408-30076907
2.01255728357404	0.776178741001518	1.30453595530526	1.55223832700601	0.629043659228858	1.30354916579487	0.880717220103564	1.48802772861645	1.25600627846146	0.963265564492185	0.869768053948893	1.3787023872852	chr6-31673466-31673965
3.49095738390688	2.39931669902893	2.23337567977384	3.48745996246667	3.20133464969123	2.1776145524853	2.73045432767922	2.20479955604564	2.41957175568646	2.52320829393258	2.39370202350517	2.25277386756029	chr6-32096009-32096508
5.84614931695185	5.68912580843815	5.04976816104421	5.48421085606955	5.63877453836221	5.61515634821573	5.34054870171543	5.3664155520274	5.08139517233801	5.01527891491269	4.95520483220737	5.53452970024878	chr6-33249075-33249574
4.98773253289657	4.69714026267737	4.58025260894743	4.80322703500824	4.89648559225539	4.60566171609116	4.793479973165	4.94970774992553	4.93630112397999	4.92795625672438	4.73597926462404	4.92993066769634	chr6-33271785-33272284
4.98773253289657	4.69714026267737	4.58025260894743	4.80322703500824	4.89648559225539	4.60566171609116	4.793479973165	4.94970774992553	4.93630112397999	4.92795625672438	4.73597926462404	4.92993066769634	chr6-33271785-33272284
4.68139957254058	4.17808752944539	4.18625837051522	4.54623438281702	4.36984481072266	4.64852304848018	4.45464311210778	4.34440676150307	4.35309139324414	4.57247953120718	4.61594127105508	4.5653241056522	chr6-33277171-33277670
5.37825839864977	5.13767808278873	5.13494609746305	5.31941784098297	5.23335680017803	5.12593916319702	5.34129735798493	5.22967355809799	5.32070075150125	5.21293069489057	5.29628739827838	5.37456343487047	chr6-33454235-33454734
5.37825839864977	5.16658884294191	5.10330513536249	5.24784184335705	5.21931511566854	4.96569597404529	5.17572053721028	5.18025491669062	5.21681614363737	4.68328498701624	5.05090209458388	5.1756790274513	chr6-33788929-33789428
3.3901552577202	1.9449914450861	2.05584444517205	2.90465947459478	2.91809493941469	1.12080511506287	1.87621130648811	2.97438231398323	2.34268402451527	2.26269548136227	2.25769216905706	2.05135618223455	chr6-35049646-35050145
4.31965773646772	0.776178741001518	1.48373520303902	3.77617958917709	3.337567138895	2.58313458777874	1.19091059856344	2.27821629852531	1.31085925340822	3.103958320353	1.04527538264895	1.23969530549686	chr6-35057992-35058491
3.3901552577202	2.58210340888068	2.82740336968276	2.54393997381459	2.65150293228382	2.08078666181714	2.53489717997723	2.79839750101753	2.56204860580969	2.52320829393258	2.51798699877076	3.18669449321908	chr6-35490366-35490865
3.3901552577202	1.9449914450861	3.23030874114601	2.43766480213682	2.60905403290679	2.65215913798165	2.25876222684104	2.70829630479104	2.58448449623529	2.52320829393258	2.51798699877076	3.33407319632599	chr6-36120960-36121459
4.42532736769895	4.38904942631759	3.53138504149751	3.91468226430136	4.07464627413326	3.99794343501081	4.04996817145808	4.23341647607194	4.19439691033158	4.09973351016941	4.03257924097022	3.83597106072767	chr6-37170463-37170962
3.58517402311338	1.9449914450861	1.78662608953851	2.19828459549969	1.49661484501494	1.30354916579487	0.830412460132992	3.44196410256869	3.42201191972735	2.26269548136227	3.09837194690404	0.825627084146543	chr6-37460086-37460585
4.34680955818977	4.23378978992784	3.68585419862192	3.7318961662995	4.31807831300698	3.91611315083681	3.99203178387173	4.15275027947133	3.86845963019448	3.103958320353	3.87879278718524	3.62500848461024	chr6-37791330-37791829
6.07446108262931	6.00944565596966	5.71141359773987	5.75519984531072	5.91189391005669	5.3911858211441	5.97638750627457	5.87828014740762	5.89245660237739	5.17550745852361	5.78176313267012	5.90798473004705	chr6-37819337-37819836
5.56325773026682	5.52020505194892	5.14163695373612	5.06359143619606	5.212242688478	5.40124613380058	5.41497808595216	5.40585178166841	5.1693673141422	4.92795625672438	5.14064449134111	5.41227525527433	chr6-41941625-41942124
4.34680955818977	3.54705875133231	3.50395222578426	3.41462127587198	3.43798811901067	3.58648291274828	3.42746796162337	3.69749743355056	3.8866293416671	3.3919300740252	3.43432577297012	3.64350959582184	chr6-42044056-42044555
4.59345130795083	4.52921193752432	4.16013503410952	4.04104524426654	4.53766500008483	4.08789183798923	4.48205737133293	4.20545820237911	4.29305500292585	3.51688496103933	4.24532290006877	4.21690646498055	chr6-42782469-42782968
3.71587938016557	0.776178741001518	1.20583325057399	2.64292072298845	2.56531818332253	3.41834307955632	1.06603929324648	2.61219092030328	2.17540318032262	1.53577241670319	1.93986370873707	1.0250629920871	chr6-43489282-43489781
4.2919850941757	3.54705875133231	4.03634726244109	3.70160023524191	3.55441813633375	4.23013231675492	3.75640372161373	3.86174629755595	3.99946223381605	3.63187461833311	3.935616797261	4.2607090073311	chr6-44151739-44152238
3.67361313106098	3.14379764423713	2.6258250841538	2.93101384148843	2.95245537712719	3.15851642058565	3.65165375984855	2.53940032069253	2.93810066445318	2.93508759115832	3.07832320911202	2.5103357598856	chr6-44172700-44173199
5.39135770961235	4.69714026267737	5.10330513536249	5.0089704004687	5.14698046740926	4.78540422478623	4.59685073583763	5.0500633792768	5.13177584672816	4.88222943591105	4.93861944127489	5.25151219580184	chr6-44237471-44237970
3.33698377234985	1.64973786123945	0.347359649070575	0.351744287070753	1.29715537231944	2.39457611354747	0.54864351765078	0.507088171021196	0.720620373386692	0.963265564492185	0.960188935389783	0.483462885999819	chr6-44381704-44382203
2.47312507218111	0	0.284258377960653	0.351744287070753	0.448223994684265	0.79425105027015	0.724213773819389	0.679589667400373	1.13961696516355	0.963265564492185	0.437852790174226	0.223051911981337	chr6-46254253-46254752
3.87355304192835	3.25566158412633	0.7253941619641	3.14875893231076	3.31133038880141	2.54734305763532	3.44707595905302	1.66268991619586	1.19898501603801	3.73837178238536	0.306135252868841	0.40755755904007	chr6-46325379-46325878
3.67361313106098	0	0.817413971059035	2.87781470824627	1.67181776770175	3.47659436248016	0.760488909160551	0.624349605676107	0.353512273060259	1.944541531836	0	0.466936800643748	chr6-50842872-50843371
4.08181534154714	0	1.51155144279826	3.29796642465206	2.73282805911326	3.33682511492037	1.4008200908839	1.45674518165314	1.46391531097838	0	1.64501934366392	1.72637513215262	chr6-50850307-50850806
3.16459183237422	0.776178741001518	0.407816237693482	1.55223832700601	0.789703632166652	1.46572611453334	0.463183726164502	0.379445819762893	0.245022884058397	0	0.558544227464176	0.390133284810375	chr6-51513978-51514477
5.67460116227549	5.32885011977217	5.4454880531932	5.60779614885568	5.67008322477837	5.5933833726293	5.58137867842385	5.52939865477966	5.46975925179956	5.24940767361574	5.51342538784294	5.62854338659789	chr6-52419961-52420460
3.22437410533066	2.39931669902893	1.20583325057399	2.43766480213682	1.67181776770175	1.12080511506287	1.72837714098048	0.972835718702995	0.874208407830165	1.944541531836	1.53163315123619	0.851321580180996	chr6-52517488-52517987
3.16459183237422	0	1.6177446338712	1.16508324017903	2.27076105020054	2.35371581170583	1.53251820698351	2.29600122242437	2.51610216283673	1.944541531836	2.25769216905706	0.653754807436596	chr6-53309449-53309948
5.2257229153313	4.81138738129708	4.58025260894743	5.06953473017386	5.13954346002312	4.95890074375313	5.13139320802928	4.85390305639689	4.71012718889185	4.68328498701624	4.77387056672955	4.59794397101315	chr6-53348800-53349299
3.91041873289666	3.71303682962198	3.73387507852578	3.7906437342044	3.85611992003147	3.72108125760718	3.23785993191055	3.67728374214927	3.65185226565198	3.63187461833311	3.84359206847527	3.81490469014645	chr6-57317314-57317813
5.47986648606059	4.84754402306706	4.80762426951838	4.94575174510584	5.47706133930934	4.43987494392115	3.83717519374115	5.28860240922704	5.32070075150125	4.78618374764921	5.15507345927301	4.94939347022172	chr6-68634948-68635447
4.76429308307126	4.0597837453343	4.42070195509637	4.70737753813263	4.67774931512383	4.53431947919735	4.29223098890054	4.65119718402007	4.62610504923769	4.4524503883653	4.43857411922321	4.61351227463713	chr6-70566683-70567182
2.37102383671087	1.9449914450861	1.06275757676618	1.25127239784941	1.06562673180865	1.01994924870974	0.418477303624067	1.25330769185644	1.8813191734083	0	1.58943988553328	1.47275072033572	chr6-75091710-75092209
3.33698377234985	1.9449914450861	0.407816237693482	1.33260145008583	1.75203679873851	0.666612541072068	0.372341087931772	0.311123681174896	1.01300740762057	0.963265564492185	0.558544227464176	0.242601187832596	chr6-75098643-75099142
3.10222481448525	0.776178741001518	1.02465616970328	1.85717459431103	1.82802933986414	0.666612541072068	1.13674190305232	0.732792384351384	0.945276463487617	2.74379687503492	1.27402126901928	0.731911784153447	chr6-75201818-75202317
3.03703940370124	0	1.17137245698218	2.19828459549969	1.58687428491767	0.911509242709779	1.16408046905461	1.13971065049334	1.41467901076302	2.26269548136227	1.40856957948785	0.913624327927754	chr6-75205226-75205725
4.65991001460054	4.23378978992784	4.28626374893467	4.13472643768391	4.13572891013849	4.03718138496836	4.11969909074682	4.23802396263747	4.25159624874826	4.2513134413383	4.30692552010128	4.22736930530375	chr6-75243583-75244082
3.22437410533066	2.39931669902893	3.08976106334068	2.54393997381459	2.32422193210347	2.02982137262388	1.59411714929781	2.00303392951789	2.17540318032262	2.74379687503492	1.84811826445372	2.57151804763662	chr6-76014305-76014804
2.37102383671087	0.776178741001518	0.903914720827698	2.01332940140151	1.40032939480364	0.666612541072068	1.34218780910726	1.01639864017919	1.46391531097838	1.53577241670319	1.69853680953728	0.786206377320274	chr6-78810030-78810529
5.13518152472926	4.69714026267737	4.51303940419712	4.63708109361116	4.92271886977224	4.60566171609116	4.80111880633852	4.8478870558827	4.76025987405787	3.73837178238536	4.75504931042672	4.53443007681898	chr6-79234519-79235018
5.65300933677758	5.22272827864243	5.35817918747937	5.44359984998071	5.59594383095876	5.29194229103831	5.54219434860509	5.54807167840844	5.51718118135694	5.38673782085601	5.49463810074466	5.51983386063043	chr6-79537162-79537661
2.96876876528676	2.39931669902893	2.4925997854468	2.76514301001028	2.80981246531528	2.43431096373863	2.35679828771477	2.69495275029627	2.34268402451527	2.93508759115832	2.36088266255009	2.49003287656069	chr6-83215096-83215595
4.91702917623772	4.65695490502157	3.81424747842912	4.52043191823713	4.40748604211721	4.5159187216346	4.80655045832802	4.79571210498818	4.78952404361977	4.6289457923012	4.86446098163933	4.29563709172365	chr6-83430797-83431296
2.14219747893508	0	0.347359649070575	0	1.06562673180865	0.526575793732534	0.198149410757433	0.566909928414365	0.127706943806122	0	0.306135252868841	0.193222148741379	chr6-83789375-83789874
4.59345130795083	4.38904942631759	4.35312781170835	4.33550670790007	4.40748604211721	4.43987494392115	4.30456777468655	4.45935137732342	4.08062312512499	3.73837178238536	4.35771183971914	4.32172005225903	chr6-84227537-84228036
4.98773253289657	4.81138738129708	4.32596979941673	4.6608958599984	4.81479618232464	4.47839780376235	4.51162331595119	4.90983759989977	4.76517864430093	4.5137128709431	4.67720836298747	4.72020631962167	chr6-87151999-87152498
2.89710627899767	0.776178741001518	1.02465616970328	1.33260145008583	0.629043659228858	1.54045379857367	0.58954708637169	0.732792384351384	1.13961696516355	2.74379687503492	1.04527538264895	0.668283726700302	chr6-87257038-87257537
2.01255728357404	0	0.347359649070575	0.975526720367441	0.241449505383394	0.197658310936923	0.27539165068706	0.239404447082708	1.41467901076302	1.53577241670319	0.773298855640449	0.363595823498686	chr6-87378215-87378714
3.79686917994515	2.39931669902893	3.15294165100853	2.61067583529739	3.48569347165249	3.41834307955632	2.18059979293307	3.0808082876502	2.46864416223703	3.25511744094156	2.65965089180408	2.57344911321977	chr6-89375452-89375951
5.78790401064671	5.42769785915916	5.32720919170279	5.23203096376912	5.30158556688656	5.15000365420632	5.03843073114497	5.37061786488551	5.15069401435298	5.21293069489057	4.91054624975902	5.42141716180979	chr6-89412145-89412644
2.82169721407591	0.776178741001518	2.12949849893636	1.25127239784941	1.9002185501433	2.1776145524853	0.506546318719062	1.63500881762211	1.95204623655215	0.963265564492185	1.12562190146497	1.23969530549686	chr6-89966552-89967051
3.33698377234985	2.39931669902893	2.19957423004729	1.55223832700601	2.03458797514328	2.65215913798165	1.59411714929781	1.0997663934939	1.60227977957399	2.93508759115832	0.669913812216343	0.594130212006979	chr6-89985699-89986198
4.68139957254058	4.38904942631759	4.6724655615839	4.33550670790007	4.25064350210957	4.08789183798923	4.02967536643428	4.34867357808955	4.4781842824308	3.25511744094156	4.46197467648521	3.12219700147184	chr6-90296675-90297174
5.41720482666572	3.71303682962198	4.68473431603212	4.85231646210091	4.90528312617591	5.11375469889032	4.78580047823221	4.44746488546381	5.39556903666913	4.83500571000505	5.27001290373892	4.38025530865653	chr6-93419415-93419914
2.65791302881447	1.27809032505004	2.2986916684932	1.85717459431103	0.934251622742749	1.86514154610823	1.33016988828176	1.45674518165314	1.41467901076302	1.944541531836	1.98363741968326	1.95391680563325	chr6-99334675-99335174
4.01567960048739	3.25566158412633	3.69801009819238	3.7906437342044	3.8741563044414	3.56873962101112	3.40185964175623	3.69749743355056	3.74442755254041	3.63187461833311	3.71963744201531	3.67352706860407	chr6-99393792-99394291
2.65791302881447	0	0.521621864528254	0.75724211794198	2.42554411512305	0.371470485316143	0.27539165068706	0.881553265711453	0.874208407830165	0	1.47141315102662	0.162762567610794	chr6-99739540-99740039
2.74212810598746	0	0.465840941359414	0.75724211794198	2.65150293228382	0.526575793732534	1.00687142670137	0.379445819762893	0.548711743974182	0	0.437852790174226	0.203234090064526	chr6-99760720-99761219
2.26114268868518	0	0.465840941359414	1.33260145008583	1.58687428491767	0.911509242709779	0.116536492555679	0.444678178817637	0.245022884058397	0	0.306135252868841	0.416191410143666	chr6-100257858-100258357
2.01255728357404	0	0.0764852472659145	1.48267621520399	1.29715537231944	0.371470485316143	0.0882729451396772	0.0842934633263011	0.353512273060259	1.53577241670319	0	0.0998434733683926	chr6-100988633-100989132
2.14219747893508	0	0.284258377960653	0	0.934251622742749	0.526575793732534	1.35410644488738	0.239404447082708	0.353512273060259	0	0	0.152464768548794	chr6-101057755-101058254
4.01567960048739	1.9449914450861	2.57400174053919	3.43317860220243	3.78163120563227	1.80578828137356	1.72837714098048	3.13121499674266	2.11503598813325	3.83754505671194	2.48790504139676	2.40583750474567	chr6-101393354-101393853
3.44143653129922	0	0.465840941359414	2.43766480213682	2.80981246531528	2.26835047066286	0.300246603658088	1.35860936373985	2.56204860580969	0.963265564492185	2.0673911657426	0.203234090064526	chr6-101607064-101607563
2.37102383671087	0	0.0764852472659145	0.351744287070753	1.67181776770175	0	0.0882729451396772	0.379445819762893	0	0.963265564492185	0.161172552144748	0.0673240664934859	chr6-101719065-101719564
2.01255728357404	0	0.218270413148289	0.975526720367441	1.18603064005563	0.526575793732534	0.0594446091870725	0.311123681174896	0.127706943806122	0	0.161172552144748	0.0452299591428899	chr6-101869201-101869700
1.71203492775635	0	0.0764852472659145	0.634319225741512	0.448223994684265	0.526575793732534	0.300246603658088	0.311123681174896	0.245022884058397	0	0.306135252868841	0.152464768548794	chr6-101876561-101877060
3.49095738390688	1.27809032505004	0.7253941619641	1.40958937373557	2.88289613683924	0.197658310936923	1.16408046905461	1.63500881762211	1.07770063285781	0.963265564492185	1.12562190146497	0.345629054448518	chr6-103327028-103327527
2.65791302881447	0	0.149118924793375	0.75724211794198	1.29715537231944	0.371470485316143	0	0	0.245022884058397	0	0	0.121122859188528	chr6-103570622-103571121
2.14219747893508	0.776178741001518	0.627102733360265	0.634319225741512	1.29715537231944	0.197658310936923	0.250100975441722	0.507088171021196	0.353512273060259	0	0.669913812216343	0.372495992029491	chr6-105219949-105220448
5.71683889468126	5.62807464565868	5.27744701314098	5.2840736814737	5.54055293899496	5.09528285466121	5.56031283191671	5.34948281450862	5.37319152360371	4.88222943591105	5.274425350905	5.36232911606642	chr6-108260789-108261288
3.33698377234985	1.27809032505004	2.6758512414085	2.70532578360391	2.84681703331432	2.08078666181714	1.33016988828176	2.7476020822055	2.81067465567532	2.52320829393258	1.93986370873707	3.18543240097588	chr6-109490748-109491247
3.44143653129922	3.25566158412633	2.4925997854468	3.0073059203023	2.56531818332253	2.87064506534512	2.65538156217423	3.09103150841473	3.07115560114004	2.74379687503492	3.19463793177201	2.52038105208425	chr6-109705139-109705638
3.79686917994515	0.776178741001518	0.575326097258163	1.68204309289978	1.75203679873851	3.39839132888329	1.31805101437032	0.881553265711453	1.64560162279105	1.944541531836	0.960188935389783	0.531934783669955	chr6-110348870-110349369
5.55163577115021	5.47469278643575	5.18762373045633	5.43441780445563	5.41064638902679	5.16779221105038	5.43335169985479	5.44224354073327	5.40189937348881	5.28498506974262	5.25222691034024	5.46887332830324	chr6-110874476-110874975
2.26114268868518	0	0.985521149639183	1.25127239784941	1.40032939480364	1.61150066558079	1.06603929324648	1.13971065049334	1.01300740762057	0.963265564492185	0.869768053948893	0.668283726700302	chr6-111533012-111533511
2.82169721407591	2.18996484543597	1.53884149396154	1.96313261617624	1.75203679873851	2.43431096373863	2.59639676343494	2.2235069595259	2.2333455309513	0.963265564492185	2.10751257380855	0.594130212006979	chr6-111551383-111551882
4.1137799798018	3.25566158412633	3.68585419862192	3.76156895993628	3.96110338534372	3.99794343501081	3.57224835625055	3.87954878092711	3.85928823471841	3.63187461833311	3.92442963780476	3.43310776003113	chr6-112043514-112044013
2.56847560677336	0.776178741001518	1.33599120729465	0.634319225741512	1.18603064005563	1.80578828137356	0.648806913674983	0.16393254160748	0.127706943806122	2.52320829393258	0.669913812216343	0.0998434733683926	chr6-114315917-114316416
2.37102383671087	0.776178741001518	0.284258377960653	0	0.789703632166652	0.371470485316143	0.463183726164502	0.379445819762893	0.245022884058397	0.963265564492185	0.161172552144748	0.110522399115569	chr6-116061195-116061694
3.44143653129922	2.58210340888068	2.63849518760941	3.21460307191059	3.01881453321267	2.5106409442776	2.53489717997723	2.38177866790897	2.26146677731593	3.25511744094156	3.05799192847113	1.9449946933614	chr6-116461986-116462485
2.89710627899767	1.27809032505004	1.80921566972682	2.19828459549969	2.42554411512305	2.81152248166372	1.68184836747888	1.93655896372175	1.51152658112749	2.74379687503492	1.84811826445372	1.62946489910373	chr6-116577428-116577927
5.21102180282142	5.19493161203722	4.99663015893185	4.91966766788733	5.16174044899007	5.01238697536094	4.91512629961993	5.00211297032928	5.12413856769698	4.5137128709431	5.09647098022636	5.01906389635553	chr6-116680912-116681411
2.26114268868518	1.64973786123945	1.87493668009753	1.80112681062931	1.75203679873851	1.80578828137356	1.85958504063735	1.71650796573243	1.84461140718589	1.53577241670319	2.14654832788351	1.68052642722078	chr6-116764974-116765473
2.89710627899767	1.27809032505004	0.465840941359414	1.16508324017903	0.448223994684265	0.79425105027015	0.54864351765078	0.784102707618782	0.874208407830165	1.944541531836	0.161172552144748	0.363595823498686	chr6-117555309-117555808
3.22437410533066	1.9449914450861	0.7253941619641	1.61860009642362	2.09735353442248	2.22369572972175	1.43488874381101	1.13971065049334	2.08387794723406	3.103958320353	2.4257913645703	0.441787208843116	chr6-117919319-117919818
2.74212810598746	1.27809032505004	0.347359649070575	1.16508324017903	1.49661484501494	0.526575793732534	1.08045972964945	0.379445819762893	0.720620373386692	0.963265564492185	1.27402126901928	0.162762567610794	chr6-118003273-118003772
4.65991001460054	3.93090521986846	4.38355215995114	4.13472643768391	4.62546789905801	4.12478816551666	4.22567318939733	4.30102982527149	4.32004673615652	4.09973351016941	4.45421658750233	4.40323737601025	chr6-118894490-118894989
5.11952304040527	4.95087554359618	4.74162712793094	5.00277174781652	4.96540802714734	4.69833038214819	4.68677904000367	4.73181188625871	4.94499721038225	5.09761645650227	4.82289224207203	4.8105732013447	chr6-119078612-119079111
2.56847560677336	1.64973786123945	0.149118924793375	1.07341598578883	1.06562673180865	0.197658310936923	0.324680594170153	0.732792384351384	0.245022884058397	0	1.75013982508144	0.223051911981337	chr6-119226076-119226575
2.65791302881447	0.776178741001518	0.627102733360265	1.48267621520399	1.06562673180865	2.31166444045522	1.0514732610653	0.16393254160748	0.353512273060259	1.944541531836	0	0.142092936167568	chr6-125142626-125143125
3.9814389334085	3.7893742433845	3.51085948773321	3.80496430314805	3.85611992003147	3.11026960233235	3.61992054190876	3.5934718757329	3.78373932625894	2.93508759115832	3.48088811227581	3.92713874516622	chr6-125789684-125790183
2.89710627899767	2.18996484543597	1.76367716991574	1.96313261617624	2.21524261838717	2.22369572972175	1.26853111245935	1.48802772861645	0.945276463487617	2.74379687503492	1.79996064205806	1.3787023872852	chr6-126033610-126034109
3.3901552577202	0.776178741001518	2.12949849893636	2.36220010895347	2.27076105020054	1.01994924870974	1.64351377536788	1.84287499151611	2.08387794723406	2.52320829393258	2.71263813243425	1.6947895402623	chr6-127119344-127119843
2.96876876528676	1.9449914450861	1.64311500576706	2.10876890499337	1.49661484501494	1.01994924870974	1.16408046905461	1.45674518165314	1.36370282014704	2.74379687503492	2.18455563722711	1.31549498123208	chr6-127120632-127121131
2.56847560677336	0	0.407816237693482	1.16508324017903	1.49661484501494	0.371470485316143	0.372341087931772	0.566909928414365	0.945276463487617	0	0	0.372495992029491	chr6-128233480-128233979
2.37102383671087	0.776178741001518	1.99802624557231	1.91112614098843	2.27076105020054	1.21506869797347	1.71919066141658	1.5780004294445	1.36370282014704	1.53577241670319	1.64501934366392	1.75047235955132	chr6-129751771-129752270
2.65791302881447	1.27809032505004	1.09987856729964	2.50937752344894	2.21524261838717	2.22369572972175	1.56364641545139	2.00303392951789	2.26146677731593	1.944541531836	2.39370202350517	1.53749307348239	chr6-130697898-130698397
2.96876876528676	1.27809032505004	2.28263780095836	2.50937752344894	2.32422193210347	1.3869152807362	2.05479264034015	1.9812141746422	2.26146677731593	2.26269548136227	2.51798699877076	2.34383351127045	chr6-131694762-131695261
1.53448751823869	0	0.0764852472659145	0.75724211794198	0.448223994684265	0	0.171454815992761	0.16393254160748	0.353512273060259	0.963265564492185	0.161172552144748	0.0673240664934859	chr6-133359872-133360371
2.14219747893508	0	0.347359649070575	1.25127239784941	1.18603064005563	0.666612541072068	0.913304944000713	0.239404447082708	0.454410852336011	0	0.161172552144748	0.152464768548794	chr6-133502279-133502778
2.47312507218111	0.776178741001518	0.677085365436018	2.1542209175476	2.21524261838717	0.371470485316143	0.760488909160551	0.679589667400373	1.19898501603801	1.53577241670319	0.869768053948893	0.863999233366596	chr6-134115536-134116035
3.2817773795099	1.9449914450861	3.06181304553812	2.36220010895347	2.09735353442248	1.92214916827912	1.55334479227539	2.59792364804859	2.95541924767479	1.53577241670319	3.01644907677166	2.94559418616037	chr6-134134640-134135139
2.26114268868518	0.776178741001518	0.218270413148289	0.75724211794198	0.629043659228858	0.197658310936923	0.250100975441722	0.239404447082708	0.637225080942596	0.963265564492185	0.960188935389783	0.372495992029491	chr6-134468386-134468885
2.82169721407591	0.776178741001518	0.677085365436018	1.16508324017903	2.42554411512305	0.911509242709779	0.372341087931772	0.444678178817637	0.799457281905217	0	0.960188935389783	0.752512448779189	chr6-135604317-135604816
2.47312507218111	0	0.627102733360265	0.499939079409588	1.29715537231944	0.371470485316143	0.144256956912836	1.13971065049334	0.127706943806122	0	0.437852790174226	0.491655476646433	chr6-135802094-135802593
3.71587938016557	3.02252536467932	3.35837152076729	3.67065443218666	3.2846076471743	3.15851642058565	2.30861283279904	3.60778302300607	3.5642594785167	2.93508759115832	3.41846494622392	3.35218355235723	chr6-136525830-136526329
4.31965773646772	3.71303682962198	3.83090267623963	3.99182007694413	4.12069899153513	4.11259393521921	3.4359040422338	4.10814568708228	4.29305500292585	3.93033728708923	3.87879278718524	4.01501914093275	chr6-136526352-136526851
2.56847560677336	0	0.575326097258163	1.55223832700601	1.06562673180865	0.526575793732534	0.27539165068706	0.16393254160748	0.454410852336011	1.944541531836	0.161172552144748	0.271437207601415	chr6-140079234-140079733
2.96876876528676	2.18996484543597	1.74035729356276	2.43766480213682	2.77183370195806	2.1300127920692	2.3449019613618	2.14717629228241	1.84461140718589	2.26269548136227	2.10751257380855	1.39189391887723	chr6-142692818-142693317
5.53991942784191	5.52020505194892	5.00399253151781	4.97770732394882	5.43515248871575	4.97245934814621	5.48168664859968	5.25034552713032	5.26275399040504	5.1370875598839	5.28320996437039	5.14938099665403	chr6-144216061-144216560
2.37102383671087	0	1.4264401494575	1.96313261617624	1.06562673180865	1.3869152807362	0.171454815992761	0.379445819762893	0.245022884058397	0.963265564492185	0.161172552144748	0.172987382755399	chr6-146605493-146605992
4.63809551427554	4.43729921382827	4.22457731517179	4.63708109361116	4.60401304773593	4.31772107897919	4.17785629070665	4.53618626197176	4.47218065639139	4.38847064906379	4.15248952362976	4.40323737601025	chr6-147202315-147202814
3.58517402311338	0.776178741001518	0.347359649070575	1.07341598578883	1.82802933986414	1.61150066558079	1.3058294769401	0.379445819762893	0.548711743974182	1.53577241670319	2.10751257380855	0.152464768548794	chr6-148171731-148172230
2.56847560677336	0.776178741001518	0.149118924793375	0.975526720367441	0.241449505383394	0.197658310936923	0.324680594170153	0.0842934633263011	0.945276463487617	0	2.29291549001171	0.232859662523598	chr6-148182791-148183290
1.53448751823869	0	0.465840941359414	0.499939079409588	0.448223994684265	0.526575793732534	0.58954708637169	0.566909928414365	0.548711743974182	0	0.960188935389783	0.336561060565232	chr6-148217589-148218088
2.47312507218111	2.18996484543597	0.407816237693482	0.499939079409588	0.934251622742749	0.666612541072068	1.21725085837779	0.732792384351384	0.799457281905217	0.963265564492185	1.04527538264895	0.242601187832596	chr6-148313714-148314213
2.82169721407591	1.9449914450861	0.465840941359414	1.16508324017903	1.67181776770175	1.46572611453334	2.3449019613618	0.444678178817637	1.13961696516355	0.963265564492185	1.8947201608456	0.372495992029491	chr6-148452581-148453080
2.65791302881447	0	0.149118924793375	0.499939079409588	0.629043659228858	1.01994924870974	0.441003679024286	0.379445819762893	0.720620373386692	0.963265564492185	0.161172552144748	0.290345916616087	chr6-149060785-149061284
2.01255728357404	0	0.861312547658746	0.975526720367441	0.448223994684265	1.21506869797347	0.648806913674983	0.507088171021196	0.548711743974182	1.53577241670319	0.306135252868841	0.539857432899388	chr6-149425630-149426129
2.37102383671087	0	0.347359649070575	1.25127239784941	1.18603064005563	0.911509242709779	0.372341087931772	0.16393254160748	0.637225080942596	0.963265564492185	0.558544227464176	0.475223506500441	chr6-149888590-149889089
1.71203492775635	0	0.347359649070575	1.25127239784941	0.789703632166652	0.526575793732534	0.300246603658088	0.0842934633263011	0.245022884058397	1.53577241670319	0.161172552144748	0.223051911981337	chr6-150470970-150471469
2.96876876528676	0	0.407816237693482	0.870508886361869	1.29715537231944	0.526575793732534	0.668031339925531	1.0997663934939	1.64560162279105	0	0.960188935389783	0.45021921304513	chr6-151121969-151122468
2.26114268868518	1.27809032505004	1.136068333838	2.1542209175476	1.18603064005563	0.79425105027015	1.86792212449992	0.507088171021196	1.01300740762057	1.944541531836	0.773298855640449	0.483462885999819	chr6-151209199-151209698
2.47312507218111	1.64973786123945	1.33599120729465	2.0618382179459	1.40032939480364	1.92214916827912	0.991692373678556	1.54862859714884	1.8813191734083	0	1.34286338303913	0.539857432899388	chr6-152110910-152111409
2.65791302881447	1.27809032505004	1.27237956531718	1.48267621520399	1.49661484501494	2.1776145524853	1.20414084162959	0.732792384351384	1.19898501603801	0.963265564492185	1.69853680953728	0.792851751845274	chr6-153947823-153948322
1.53448751823869	0	1.06275757676618	1.07341598578883	1.29715537231944	0.911509242709779	0.372341087931772	0.566909928414365	0.454410852336011	0	0.773298855640449	0.547736811922435	chr6-154851235-154851734
5.50418844424822	5.24999948993368	4.77356786783126	5.01514253402326	5.30158556688656	5.19117415807107	5.06405416547217	5.13403568709222	5.08533369000375	4.97227816226712	4.99852241625908	5.03211175788824	chr6-157380949-157381448
2.82169721407591	1.27809032505004	1.74035729356276	2.47396669917531	2.65150293228382	2.71803150550537	1.80852471752273	2.04570769130241	2.34268402451527	1.53577241670319	2.25769216905706	1.77417369624267	chr6-157667151-157667650
3.33698377234985	0.776178741001518	0.521621864528254	2.43766480213682	2.27076105020054	1.54045379857367	0.54864351765078	1.01639864017919	1.68766041506586	2.52320829393258	0.558544227464176	0.363595823498686	chr6-157679549-157680048
4.70257372667801	4.43729921382827	4.49573516830533	4.65300120338712	4.49167479316829	4.34924279140131	4.2289132143689	4.45143794089757	4.32004673615652	4.01752021099614	4.55195650435594	4.58268527785669	chr6-158232480-158232979
5.19616934189643	4.81138738129708	4.96176673047545	5.05163088846986	4.90528312617591	5.10146645201085	5.10606750253927	5.01290719222812	4.87391505265761	4.88222943591105	4.834891743362	5.18770525325128	chr6-158559821-158560320
2.96876876528676	0	0.347359649070575	1.16508324017903	1.06562673180865	0.371470485316143	0.171454815992761	0.16393254160748	0.454410852336011	0.963265564492185	0.306135252868841	0.363595823498686	chr6-159178836-159179335
2.56847560677336	0.776178741001518	1.51155144279826	2.1542209175476	1.40032939480364	1.92214916827912	1.5738750006864	1.45674518165314	1.36370282014704	2.26269548136227	0.960188935389783	1.2052380762737	chr6-160088337-160088836
3.5388346808295	3.25566158412633	2.60014609445257	3.0797653761374	3.11295907143523	3.29427114844918	3.47463301977017	2.88320082191222	2.62833592304534	1.944541531836	2.9952202755279	2.83242593318894	chr6-160930652-160931151
6.81908631776348	6.55993722241803	6.43611435654238	6.49475365225472	6.70201723501583	6.47737335802113	6.62643935505734	6.64439290390929	6.49247275650407	5.99280006100391	6.47472017768137	6.69206612191431	chr6-166627125-166627624
2.96876876528676	0.776178741001518	0.903914720827698	0.975526720367441	1.67181776770175	1.54045379857367	0.864143100381105	0.507088171021196	0.945276463487617	1.944541531836	0.869768053948893	0.696909849884645	chr6-166656521-166657020
3.9463658069696	1.9449914450861	1.06275757676618	2.87781470824627	1.67181776770175	3.49550026089081	2.3449019613618	3.19895050685108	2.86666932496196	2.26269548136227	3.51111521176867	0.531934783669955	chr6-167668097-167668596
3.10222481448525	1.64973786123945	1.02465616970328	1.91112614098843	1.9002185501433	2.35371581170583	2.6310969550547	1.0997663934939	1.13961696516355	0.963265564492185	0.558544227464176	0.252277376263347	chr6-169097252-169097751
3.2817773795099	1.27809032505004	0.218270413148289	1.85717459431103	1.58687428491767	1.86514154610823	0.144256956912836	0.0842934633263011	0.127706943806122	2.26269548136227	0.306135252868841	0.172987382755399	chr6-169111397-169111896
3.22437410533066	0.776178741001518	0.677085365436018	0.975526720367441	0.789703632166652	1.3869152807362	1.0514732610653	0.881553265711453	0.720620373386692	0.963265564492185	0.669913812216343	0.646435108326726	chr6-169263529-169264028
3.87355304192835	3.4563123281753	3.51085948773321	3.45150025467075	3.337567138895	2.89932192009612	3.59753522116107	3.38493960417061	3.50668417701465	3.103958320353	3.03737002736997	3.24237534919624	chr6-169654558-169655057
2.65791302881447	1.27809032505004	0.772137607734883	1.68204309289978	0.241449505383394	0.666612541072068	0.527748459927972	1.01639864017919	0.720620373386692	2.26269548136227	0.437852790174226	0.731911784153447	chr6-170274912-170275411
2.14219747893508	0	0.985521149639183	1.33260145008583	0.629043659228858	1.54045379857367	0.506546318719062	0.881553265711453	0.720620373386692	1.53577241670319	0.558544227464176	0.639078082317327	chr7-555516-556015
3.49095738390688	3.35947247393366	3.2634058261017	3.31807576806043	3.2573805693284	3.13459468670416	3.19211289151884	2.91807268210791	2.90282704197098	2.74379687503492	2.68638776258078	3.33179333284867	chr7-1169797-1170296
3.63007115024325	3.25566158412633	0.861312547658746	3.0073059203023	1.58687428491767	2.71803150550537	1.79109496935336	0.833650648951466	0.548711743974182	1.944541531836	0.558544227464176	0.9674852593973	chr7-1513435-1513934
3.5388346808295	3.25566158412633	3.38868663912378	3.29796642465206	3.22962975188197	3.33682511492037	3.15512265122193	2.99630485806206	2.81067465567532	2.52320829393258	2.81310901158021	3.24601209791319	chr7-1579449-1579948
3.5388346808295	1.64973786123945	1.59192011553247	0.870508886361869	2.27076105020054	1.61150066558079	2.11206530144803	3.38493960417061	3.34525764463654	0	3.52599453933509	0.711012690104469	chr7-2195754-2196253
3.75694252961178	1.64973786123945	1.27237956531718	3.03186566458501	2.47365591605605	1.54045379857367	1.3058294769401	1.5780004294445	1.07770063285781	1.944541531836	1.04527538264895	1.04189756119041	chr7-2508454-2508953
3.2817773795099	0	1.17137245698218	2.1542209175476	1.96896705642145	2.39457611354747	1.4460684952524	0.927916326728884	1.36370282014704	2.26269548136227	2.0673911657426	1.20024773934824	chr7-2688685-2689184
3.79686917994515	3.35947247393366	1.53884149396154	1.91112614098843	2.09735353442248	1.92214916827912	2.15357541052104	1.35860936373985	1.64560162279105	1.944541531836	1.69853680953728	1.01372981274092	chr7-2701757-2702256
2.74212810598746	0	0.407816237693482	0.870508886361869	0.934251622742749	0.197658310936923	0.27539165068706	0.784102707618782	0.720620373386692	1.53577241670319	0.306135252868841	0.441787208843116	chr7-2910617-2911116
2.26114268868518	0	0.218270413148289	0.499939079409588	0.629043659228858	0.911509242709779	0.324680594170153	0.239404447082708	0.127706943806122	0.963265564492185	0.161172552144748	0.336561060565232	chr7-3013935-3014434
3.03703940370124	0.776178741001518	0.521621864528254	1.85717459431103	1.29715537231944	2.7498730972941	0.54864351765078	0.507088171021196	0.874208407830165	0	0.669913812216343	0.299708140660753	chr7-3026964-3027463
2.65791302881447	0.776178741001518	0.465840941359414	1.07341598578883	0.629043659228858	2.39457611354747	0.54864351765078	0.379445819762893	0.454410852336011	0	0	0.309010001009837	chr7-3027748-3028247
5.77796366969109	4.98373768156004	5.13046822502222	5.2738142431456	5.33452688311001	5.05761413312781	5.39276079433416	5.04218150325368	5.43004710024675	4.73565156666314	5.49463810074466	5.11366482804914	chr7-3300816-3301315
3.3901552577202	0.776178741001518	0.627102733360265	2.10876890499337	2.21524261838717	0.666612541072068	0.485027933140651	1.89047728599789	1.8813191734083	2.74379687503492	2.5474545008527	0.261889098415105	chr7-3791201-3791700
5.98223717515072	5.96075798932612	5.74841285991316	5.65599170867826	5.9675555411192	5.42609420956891	5.97590549061163	5.85896707043759	5.89694535958066	5.17550745852361	5.68232941866478	5.96463007579642	chr7-4641625-4642124
4.39962666432117	3.7893742433845	3.17049644575547	3.80496430314805	2.73282805911326	3.8143810576156	3.49899220024264	3.51970594088383	3.48299490635535	3.25511744094156	3.68027465693642	3.12087717916223	chr7-4798203-4798702
3.10222481448525	2.58210340888068	2.57400174053919	2.95689540516767	2.60905403290679	2.81152248166372	2.42618700713408	2.50922363382192	2.73246520517764	1.944541531836	2.78863960699405	2.94559418616037	chr7-4861772-4862271
2.89710627899767	0	1.33599120729465	1.85717459431103	2.84681703331432	0.911509242709779	0.795874269011456	2.04570769130241	1.36370282014704	0.963265564492185	1.27402126901928	0.689806393044195	chr7-5670861-5671360
5.35169746928528	5.24999948993368	5.08490805654449	5.11046604191227	5.267874485228	4.97245934814621	5.07759606879334	5.03160490078218	5.08926148489114	4.68328498701624	4.96069119418479	5.25090901173053	chr7-6483837-6484336
5.35169746928528	5.24999948993368	5.08490805654449	5.11046604191227	5.267874485228	4.97245934814621	5.07759606879334	5.03160490078218	5.08926148489114	4.68328498701624	4.96069119418479	5.25090901173053	chr7-6483837-6484336
2.82169721407591	0.776178741001518	1.45537208384704	2.10876890499337	2.47365591605605	2.54734305763532	2.43743413099929	1.86687246192242	1.95204623655215	2.74379687503492	2.36088266255009	1.40929706952862	chr7-6536217-6536716
2.89710627899767	1.9449914450861	2.33027321520601	2.40042582651231	1.96896705642145	1.80578828137356	1.79983616520608	1.93655896372175	1.98615062770445	1.944541531836	2.29291549001171	2.61716484469601	chr7-6602200-6602699
3.67361313106098	1.64973786123945	2.09314145448586	2.7355443933938	2.84681703331432	2.39457611354747	1.28107134907538	3.41780049206019	3.30529282246079	2.74379687503492	2.97367442814829	2.39932025516617	chr7-7944828-7945327
2.26114268868518	0	0.521621864528254	0.75724211794198	0.629043659228858	0.666612541072068	0.300246603658088	0.833650648951466	0.127706943806122	1.53577241670319	0.669913812216343	0.547736811922435	chr7-8090487-8090986
2.56847560677336	1.9449914450861	1.30453595530526	1.33260145008583	1.49661484501494	0.911509242709779	2.36270986598253	1.48802772861645	1.80694521362412	1.944541531836	1.47141315102662	0.759314481983605	chr7-8190237-8190736
2.65791302881447	0	0.0764852472659145	0.186565568619774	1.75203679873851	0.197658310936923	0.0882729451396772	0.16393254160748	0.127706943806122	0	0	0.110522399115569	chr7-10677186-10677685
5.21102180282142	5.16658884294191	4.82158053690272	4.93927480519143	5.12455343560091	4.93139516540938	4.90907956211594	4.97752657098058	5.01687116130979	3.73837178238536	4.71665376384822	4.69026465947879	chr7-10973499-10973998
2.37102383671087	0	1.06275757676618	0.975526720367441	1.18603064005563	2.35371581170583	0.629322851448604	1.28926903692011	2.14553530688296	0.963265564492185	0.669913812216343	0.213177029608888	chr7-11607701-11608200
2.74212810598746	0	1.23949006659738	1.91112614098843	1.82802933986414	0.526575793732534	0.830412460132992	1.51864633436032	1.36370282014704	2.52320829393258	2.36088266255009	0.889025142492767	chr7-12403520-12404019
1.71203492775635	0	0.284258377960653	0.870508886361869	0.448223994684265	0.911509242709779	0.324680594170153	1.48802772861645	1.07770063285781	0.963265564492185	1.2017288377849	0.309010001009837	chr7-14967062-14967561
2.65791302881447	1.27809032505004	1.53884149396154	2.19828459549969	0.789703632166652	2.08078666181714	1.06603929324648	1.81847159081923	1.31085925340822	0	1.8947201608456	1.74019422164605	chr7-16077908-16078407
1.87010708350426	0.776178741001518	0.149118924793375	0.351744287070753	0.629043659228858	0	0.0882729451396772	0	0.353512273060259	1.53577241670319	0.161172552144748	0.242601187832596	chr7-16099448-16099947
3.22437410533066	0	1.48373520303902	2.57769375170832	2.52021490261278	2.02982137262388	0.929326863779858	2.06658037463663	1.95204623655215	2.26269548136227	3.01644907677166	1.2250285770287	chr7-16357899-16358398
2.82169721407591	0.776178741001518	0.465840941359414	1.07341598578883	0.934251622742749	0.526575793732534	0.198149410757433	1.68984987883133	1.01300740762057	1.944541531836	1.40856957948785	0.309010001009837	chr7-16794976-16795475
2.01255728357404	0	0.945294869493535	1.07341598578883	1.58687428491767	0.911509242709779	0.742465351272392	1.01639864017919	1.46391531097838	0.963265564492185	1.47141315102662	0.949754104665227	chr7-16918395-16918894
2.89710627899767	1.27809032505004	1.33599120729465	1.61860009642362	1.40032939480364	1.80578828137356	1.36592742265981	1.54862859714884	1.31085925340822	2.52320829393258	1.64501934366392	1.12324412462405	chr7-18356253-18356752
2.74212810598746	0	0.575326097258163	0.975526720367441	1.67181776770175	2.02982137262388	0.300246603658088	1.86687246192242	1.60227977957399	0.963265564492185	2.22158730492388	0.232859662523598	chr7-19612746-19613245
2.74212810598746	0	1.76367716991574	2.10876890499337	2.15750189727495	2.35371581170583	1.91695752212994	2.18584638359296	2.60657681394328	1.53577241670319	2.39370202350517	1.58803754776583	chr7-22559732-22560231
2.56847560677336	0	0.347359649070575	0.75724211794198	1.82802933986414	0.666612541072068	0.27539165068706	1.81847159081923	1.72852772343411	0	1.58943988553328	0.232859662523598	chr7-22848984-22849483
4.93503250566434	4.7362365494943	4.72092672721418	4.82447021278804	4.85167475762122	4.78540422478623	4.72054700832913	4.79258342794914	4.6315022566544	4.57247953120718	4.87612104524607	4.88126270614381	chr7-23597073-23597572
2.82169721407591	1.64973786123945	0.945294869493535	1.25127239784941	2.03458797514328	1.30354916579487	1.03675866308124	1.91370210611503	1.51152658112749	1.53577241670319	1.53163315123619	0.844940730626805	chr7-25256405-25256904
3.49095738390688	0	1.17137245698218	2.7355443933938	1.49661484501494	1.3869152807362	0.250100975441722	0.444678178817637	0.454410852336011	0.963265564492185	0.669913812216343	0.718012747331053	chr7-29826910-29827409
2.96876876528676	0	1.56562489489638	1.91112614098843	1.06562673180865	0.79425105027015	0.54864351765078	0.881553265711453	1.60227977957399	0	0.960188935389783	1.86211095746173	chr7-29841945-29842444
2.96876876528676	1.9449914450861	2.24998398975242	2.40042582651231	2.03458797514328	2.43431096373863	1.70064033069375	1.95905933683281	2.41957175568646	2.26269548136227	2.22158730492388	2.47564891764861	chr7-29969794-29970293
3.3901552577202	1.9449914450861	3.0139951365937	2.50937752344894	2.80981246531528	3.33682511492037	2.89450192678202	2.72151757427685	2.3687712271517	2.74379687503492	2.73841939005901	2.53432798161978	chr7-30412993-30413492
3.2817773795099	2.18996484543597	2.39143501768199	1.61860009642362	2.09735353442248	2.65215913798165	2.32081091355301	3.0808082876502	2.95541924767479	1.944541531836	2.5474545008527	0.571119990636339	chr7-30469082-30469581
3.58517402311338	2.18996484543597	1.89619480404622	1.25127239784941	1.82802933986414	2.58313458777874	1.34218780910726	3.37660608453684	3.22188026761195	2.26269548136227	2.68638776258078	0.507902396077556	chr7-30470024-30470523
3.16459183237422	0	1.02465616970328	0.870508886361869	1.58687428491767	1.30354916579487	1.59411714929781	2.36502633415076	2.14553530688296	2.74379687503492	2.32729929161314	0.539857432899388	chr7-30470891-30471390
3.75694252961178	0.776178741001518	1.20583325057399	1.40958937373557	2.42554411512305	1.92214916827912	0.668031339925531	1.54862859714884	2.86666932496196	0.963265564492185	3.17589176528364	0.507902396077556	chr7-31074216-31074715
3.49095738390688	2.58210340888068	2.81629427933862	3.17104255307148	3.05088352373525	2.5106409442776	3.02697155024817	3.0808082876502	2.73246520517764	2.26269548136227	2.90703622386208	2.65595436986987	chr7-31192856-31193355
2.37102383671087	0	0.284258377960653	0.499939079409588	0.789703632166652	0	0.27539165068706	1.71650796573243	1.25600627846146	0.963265564492185	1.53163315123619	0.193222148741379	chr7-31679855-31680354
2.56847560677336	0	0.677085365436018	0.499939079409588	1.40032939480364	0.911509242709779	0.250100975441722	0.507088171021196	1.19898501603801	0.963265564492185	0.773298855640449	0.299708140660753	chr7-32382343-32382842
3.63007115024325	1.9449914450861	0.861312547658746	0.75724211794198	2.21524261838717	0.666612541072068	0.372341087931772	0.507088171021196	0.720620373386692	1.944541531836	0.558544227464176	0.792851751845274	chr7-33392129-33392628
2.47312507218111	0	1.17137245698218	0.870508886361869	0.629043659228858	1.97698952062461	0.742465351272392	1.84287499151611	1.25600627846146	0	0.306135252868841	0.639078082317327	chr7-34755100-34755599
4.49979155958746	2.58210340888068	3.00423837981714	3.63903026427248	3.97788122814822	1.80578828137356	3.045465712206	2.62631847948347	3.70401449975812	2.26269548136227	4.26319368598249	1.17503379679742	chr7-35185997-35186496
3.44143653129922	1.27809032505004	2.03682801554994	2.40042582651231	1.58687428491767	1.12080511506287	2.06932536528986	2.00303392951789	2.82958205387938	2.52320829393258	3.41846494622392	0.870296526499808	chr7-35186645-35187144
3.44143653129922	0	0.218270413148289	1.48267621520399	0.241449505383394	1.3869152807362	0.116536492555679	0.16393254160748	0.127706943806122	0	0.161172552144748	0.203234090064526	chr7-35289326-35289825
3.10222481448525	2.39931669902893	1.91714423248092	1.96313261617624	2.27076105020054	2.35371581170583	2.47612260082647	2.02452858661285	2.2333455309513	1.53577241670319	2.36088266255009	1.9449946933614	chr7-35520152-35520651
4.26377125936375	3.63243339018096	3.45465264530352	3.35747260324697	3.36333525909028	3.13459468670416	3.54130719338069	3.38493960417061	3.49488816381443	2.74379687503492	3.69351527592821	3.1379414027337	chr7-35537357-35537856
2.74212810598746	0	0.985521149639183	1.55223832700601	1.49661484501494	0.911509242709779	0.418477303624067	1.05868462047752	1.98615062770445	1.944541531836	0.869768053948893	0.955688736007261	chr7-36796921-36797420
3.22437410533066	0.776178741001518	1.17137245698218	2.50937752344894	2.88289613683924	3.20520183750564	0.629322851448604	2.66788958897442	2.62833592304534	2.52320829393258	2.02612198395702	0.523968386365449	chr7-36945583-36946082
2.14219747893508	0	1.27237956531718	1.16508324017903	1.75203679873851	1.46572611453334	0.742465351272392	1.39206852818151	1.19898501603801	1.53577241670319	0.669913812216343	1.13897716464232	chr7-38198567-38199066
3.49095738390688	2.18996484543597	1.09987856729964	1.25127239784941	1.06562673180865	1.12080511506287	0.58954708637169	1.05868462047752	1.01300740762057	1.53577241670319	0.773298855640449	1.63687098521516	chr7-38322447-38322946
2.74212810598746	0	0.677085365436018	2.70532578360391	1.82802933986414	1.46572611453334	0.441003679024286	0.311123681174896	0.637225080942596	0.963265564492185	0.869768053948893	0.40755755904007	chr7-38805672-38806171
2.37102383671087	0	0.817413971059035	1.16508324017903	0.934251622742749	0.197658310936923	1.91695752212994	0.507088171021196	1.80694521362412	0.963265564492185	1.40856957948785	0.731911784153447	chr7-42235688-42236187
1.33198265046095	0.776178741001518	1.20583325057399	1.25127239784941	1.18603064005563	1.12080511506287	0.418477303624067	0.732792384351384	0.637225080942596	0.963265564492185	0.558544227464176	1.31087240683456	chr7-43723196-43723695
5.35169746928528	4.8828166222507	5.16809432491596	5.31442138025379	5.31485248763874	5.19696090935002	5.04946797511175	5.29745848814275	5.24525826286354	4.57247953120718	5.2251299037351	5.25843074697747	chr7-43869277-43869776
5.338231348688	4.38904942631759	4.66938200116256	4.88638505978202	4.66744350301914	4.88912782157369	4.31832171638171	5.07860067776081	4.98349368366537	4.6289457923012	5.06625220617716	4.82766309706347	chr7-44039077-44039576
3.71587938016557	3.4563123281753	2.92371377170274	3.14875893231076	2.77183370195806	3.35764047813278	3.10310251413424	3.5934718757329	3.19296882001514	2.52320829393258	3.13765246156569	3.15867017338098	chr7-44240905-44241404
4.76429308307126	4.38904942631759	4.32596979941673	4.25434595873961	4.10551084217017	4.14887170367345	4.41678766072488	4.29219570930753	4.39811810584181	3.83754505671194	4.03257924097022	4.48399160270129	chr7-44797307-44797806
3.16459183237422	1.64973786123945	1.06275757676618	1.91112614098843	1.18603064005563	1.86514154610823	0.945172803913173	1.32435574870553	1.68766041506586	2.74379687503492	0.773298855640449	1.19524008072414	chr7-45080108-45080607
3.33698377234985	1.64973786123945	3.04287564417155	2.47396669917531	2.47365591605605	2.5106409442776	1.31805101437032	1.9812141746422	1.68766041506586	2.74379687503492	2.29291549001171	3.07935205014249	chr7-45590443-45590942
5.65300933677758	5.54243385736367	5.37531202365127	5.50189963510902	5.59594383095876	5.1618870291089	5.56352446612516	5.51997072095902	5.40189937348881	5.17550745852361	5.34744300324688	5.61337196532597	chr7-45768745-45769244
4.57060021621257	3.02252536467932	2.34580846315189	3.53977282882203	3.92695074975676	2.47298070261597	2.80181304073312	2.91807268210791	2.81067465567532	2.26269548136227	2.90703622386208	2.43798931758556	chr7-45920875-45921374
3.33698377234985	0.776178741001518	0.817413971059035	0.75724211794198	2.56531818332253	1.21506869797347	0.527748459927972	2.55425521720683	2.67089368892946	1.53577241670319	3.03737002736997	0.555573390820518	chr7-47190275-47190774
3.03703940370124	1.27809032505004	0.985521149639183	1.74281328723061	1.67181776770175	2.98208321186943	1.62395760871147	0.972835718702995	1.01300740762057	1.944541531836	1.53163315123619	0.458602221609478	chr7-47305019-47305518
3.16459183237422	1.9449914450861	0.903914720827698	2.57769375170832	2.56531818332253	0.911509242709779	2.49239095631088	0.881553265711453	1.36370282014704	1.944541531836	1.53163315123619	0.594130212006979	chr7-47314593-47315092
3.3901552577202	1.64973786123945	0.945294869493535	1.61860009642362	2.09735353442248	1.30354916579487	1.06603929324648	1.05868462047752	0.799457281905217	2.52320829393258	0.773298855640449	1.32010279161926	chr7-47490642-47491141
3.5388346808295	3.25566158412633	1.59192011553247	1.68204309289978	1.82802933986414	0.911509242709779	3.14486760012497	1.84287499151611	2.26146677731593	0	1.75013982508144	1.44348595715013	chr7-47537080-47537579
2.65791302881447	2.18996484543597	1.4264401494575	1.68204309289978	2.42554411512305	1.54045379857367	2.59137075201211	1.74268238871561	1.51152658112749	1.53577241670319	1.47141315102662	1.39626442732063	chr7-47819322-47819821
2.96876876528676	1.27809032505004	1.64311500576706	2.64292072298845	2.47365591605605	1.21506869797347	1.16408046905461	1.32435574870553	1.36370282014704	2.93508759115832	1.69853680953728	1.30623497351098	chr7-49774247-49774746
2.96876876528676	0	0.407816237693482	1.74281328723061	1.58687428491767	0.526575793732534	0.324680594170153	0.239404447082708	1.07770063285781	1.944541531836	0.669913812216343	0.203234090064526	chr7-49781735-49782234
2.56847560677336	0.776178741001518	1.85336062698052	1.61860009642362	2.03458797514328	1.67921236432368	1.68184836747888	1.91370210611503	1.98615062770445	0.963265564492185	1.75013982508144	2.0374330807401	chr7-50205308-50205807
4.78429307344636	4.57306178280073	4.54367342128645	4.39351476640831	4.6879820300874	4.36988102976524	4.38228368062762	4.44348085836237	4.40443729202908	4.09973351016941	4.39060259500289	4.68223379797277	chr7-55951645-55952144
4.78429307344636	4.57306178280073	4.54367342128645	4.39351476640831	4.6879820300874	4.36988102976524	4.38228368062762	4.44348085836237	4.40443729202908	4.09973351016941	4.39060259500289	4.68223379797277	chr7-55951645-55952144
5.13518152472926	3.4563123281753	4.48875493764137	4.86604059293982	4.85167475762122	4.57932006801273	3.6248482382167	4.47114073507827	4.58218471795643	3.63187461833311	4.78628302915938	4.55363282603235	chr7-63900494-63900993
5.2257229153313	4.98373768156004	4.92086307288593	4.69973384708301	4.89648559225539	4.80068631653682	4.94202730592492	5.0964712081384	5.13177584672816	4.83500571000505	5.22056383929613	5.01196155469781	chr7-64307070-64307569
5.00487992544451	4.57306178280073	4.56705814562053	4.9130722886722	4.4681179655578	4.714557899475	4.62663528684241	4.72526339792181	4.70501675814393	4.57247953120718	4.50015140711366	4.65057065228172	chr7-65006541-65007040
5.00487992544451	4.57306178280073	4.56705814562053	4.9130722886722	4.4681179655578	4.714557899475	4.62663528684241	4.72526339792181	4.70501675814393	4.57247953120718	4.50015140711366	4.65057065228172	chr7-65006541-65007040
6.10658727386508	5.97717045668742	5.98877637591051	5.87881083947285	6.06891317244437	5.7706945928269	6.0279846674415	5.99175580474955	5.95836417719198	6.05594506679122	6.00793175295246	6.10357761852648	chr7-65037926-65038425
4.78429307344636	4.33912996101067	4.6724655615839	4.58823874976868	4.4441701000174	4.41029236942099	4.40394517774792	4.63382013127331	4.37899275734967	4.01752021099614	4.56642259408595	4.50032457053602	chr7-65373563-65374062
6.18390573246618	6.05654372431034	5.94099093982868	5.91226662661133	5.94640059852144	5.93897589418796	6.09964564016543	6.02945364443728	5.97119193679365	5.73428953300862	5.97577887384344	6.0433720210461	chr7-65872894-65873393
3.33698377234985	0.776178741001518	2.68809135926601	2.19828459549969	2.21524261838717	3.11026960233235	0.813246717856078	2.16664089851325	2.95541924767479	1.53577241670319	3.15689880353466	0.539857432899388	chr7-70569418-70569917
3.3901552577202	1.9449914450861	1.4264401494575	2.57769375170832	2.42554411512305	1.80578828137356	1.08045972964945	1.1785786914637	1.76826919943813	2.93508759115832	1.93986370873707	0.759314481983605	chr7-72336629-72337128
4.42532736769895	4.28742110490546	3.85824105558194	3.9014152391142	4.02707488232556	3.78394664674339	4.23053050224854	3.99837019007605	3.98266741115312	4.01752021099614	3.79528056080635	4.0473364428396	chr7-72829758-72830257
4.91702917623772	4.52921193752432	4.59982076523406	4.62905467108549	4.88763408178111	4.54343259060288	4.85767947837763	4.74805423322986	4.62610504923769	3.25511744094156	4.66381653436796	4.80975432525547	chr7-72924819-72925318
3.9463658069696	0	1.09987856729964	1.55223832700601	1.49661484501494	1.21506869797347	1.02189243745355	0.972835718702995	1.01300740762057	0	0.669913812216343	0.779530251016684	chr7-74009637-74010136
4.01567960048739	3.25566158412633	2.75942827242692	3.17104255307148	3.74289313338401	3.37815978150951	3.49899220024264	2.53940032069253	2.75241862617742	2.26269548136227	2.65965089180408	2.61529145296794	chr7-74026739-74027238
2.01255728357404	1.64973786123945	1.136068333838	0.975526720367441	1.40032939480364	1.30354916579487	0.864143100381105	0.972835718702995	1.07770063285781	0	0.960188935389783	1.16993769408764	chr7-74219733-74220232
5.18116238383869	4.77430124145158	4.46049130536704	4.69204944240249	5.03118738840387	4.97919116334778	4.89996166947661	4.88654997923199	4.78952404361977	4.83500571000505	4.92745563137752	4.89136076361693	chr7-74289048-74289547
4.17565998701319	3.25566158412633	3.72795915647474	3.52254511565957	3.46203796945108	3.65535120990901	3.22817837494133	4.15762227843797	4.13483579696334	3.83754505671194	3.87879278718524	3.73088603384828	chr7-74606494-74606993
3.63007115024325	3.35947247393366	3.38116736949786	3.23589983542431	3.05088352373525	2.98208321186943	2.91073285316152	3.09103150841473	3.31873781534233	3.25511744094156	3.11814588730122	3.40627309798646	chr7-74964347-74964846
3.79686917994515	2.39931669902893	2.3611782048583	2.1542209175476	2.80981246531528	1.67921236432368	1.0514732610653	2.92951180687998	2.3687712271517	0.963265564492185	2.81310901158021	2.35510289776941	chr7-75572397-75572896
5.338231348688	4.91724737938515	4.98179173078395	4.93276865604917	5.13954346002312	4.97919116334778	5.03750713793098	5.00481910669744	5.06153967058751	4.88222943591105	4.73597926462404	5.10701430365382	chr7-76047807-76048306
5.338231348688	4.91724737938515	4.98179173078395	4.93276865604917	5.13954346002312	4.97919116334778	5.03750713793098	5.00481910669744	5.06153967058751	4.88222943591105	4.73597926462404	5.10701430365382	chr7-76047807-76048306
4.86163063856576	4.61561805909353	4.55374189493572	4.467399882567	4.56012175902765	4.47839780376235	4.76363109775214	4.54364939475561	4.54834413239217	4.6289457923012	4.24532290006877	4.66331942125555	chr7-76548968-76549467
2.37102383671087	0	0.772137607734883	1.25127239784941	1.40032939480364	1.67921236432368	0.527748459927972	1.71650796573243	2.2333455309513	1.53577241670319	2.32729929161314	0.318252271078946	chr7-78850245-78850744
2.01255728357404	0	1.06275757676618	0.351744287070753	0.629043659228858	0.79425105027015	0.324680594170153	0.624349605676107	0.799457281905217	0	0.437852790174226	0.309010001009837	chr7-79288410-79288909
5.70639482545047	5.669061115813	5.22380650375097	5.21604488672794	5.44121451959306	4.81580822438516	5.29722003730124	5.38107040443143	5.28347258788882	4.78618374764921	5.30494029201778	5.31174889675496	chr7-79453664-79454163
2.82169721407591	0	0.218270413148289	1.25127239784941	0.241449505383394	0.197658310936923	0.27539165068706	0.239404447082708	0.245022884058397	0	0.306135252868841	0.131645998267998	chr7-80653272-80653771
1.53448751823869	0	0.817413971059035	0.186565568619774	0.241449505383394	0.197658310936923	0.144256956912836	0.927916326728884	0.127706943806122	0	0.306135252868841	0.162762567610794	chr7-81065428-81065927
2.14219747893508	0	0.985521149639183	1.48267621520399	0.629043659228858	1.01994924870974	0.300246603658088	0.784102707618782	1.01300740762057	0	0.669913812216343	0.639078082317327	chr7-83137123-83137622
1.87010708350426	0	0.407816237693482	1.07341598578883	0	0.371470485316143	0.0882729451396772	0.311123681174896	0.245022884058397	1.53577241670319	0.306135252868841	0.193222148741379	chr7-83250338-83250837
2.74212810598746	1.27809032505004	1.64311500576706	2.0618382179459	1.9002185501433	0.79425105027015	0.929326863779858	1.86687246192242	1.91711607936493	2.52320829393258	1.79996064205806	2.16585290267709	chr7-84021135-84021634
2.56847560677336	0	0.218270413148289	1.80112681062931	0.629043659228858	0	0.144256956912836	0.16393254160748	0.454410852336011	0	0	0.142092936167568	chr7-84248269-84248768
2.14219747893508	0	0.218270413148289	0.75724211794198	0.789703632166652	0	0.224359027969692	0.311123681174896	0.127706943806122	0	0.161172552144748	0.271437207601415	chr7-84336414-84336913
1.53448751823869	0.776178741001518	0.149118924793375	0.186565568619774	0	0	0.0594446091870725	0.0842934633263011	0	0	0	0.0890849116573508	chr7-84396330-84396829
2.65791302881447	0	0.218270413148289	0.870508886361869	0.789703632166652	0.526575793732534	0.527748459927972	0.239404447082708	0.548711743974182	0	0.161172552144748	0.271437207601415	chr7-84411996-84412495
2.37102383671087	0.776178741001518	0.218270413148289	0.634319225741512	1.67181776770175	0.197658310936923	1.36592742265981	0	0.245022884058397	0	0.306135252868841	0.0673240664934859	chr7-84708692-84709191
3.03703940370124	1.9449914450861	1.136068333838	2.28256906156936	2.73282805911326	1.30354916579487	1.47909715689134	1.45674518165314	1.36370282014704	1.53577241670319	1.2017288377849	2.04022847126962	chr7-85000604-85001103
2.65791302881447	1.64973786123945	1.85336062698052	2.01332940140151	1.06562673180865	0.79425105027015	1.737505494804	2.02452858661285	1.8813191734083	0	2.45718245682749	1.56880635536755	chr7-86469643-86470142
1.87010708350426	0.776178741001518	0.407816237693482	0.975526720367441	1.06562673180865	1.3869152807362	0.760488909160551	0.379445819762893	1.25600627846146	0	1.69853680953728	0.441787208843116	chr7-90396290-90396789
3.03703940370124	1.64973786123945	1.4264401494575	2.32293393030146	1.96896705642145	2.58313458777874	1.67235979037749	1.1785786914637	1.72852772343411	2.93508759115832	1.8947201608456	1.34744481221514	chr7-90455228-90455727
3.67361313106098	0	1.02465616970328	1.25127239784941	1.49661484501494	3.0347322171114	0.418477303624067	1.91370210611503	1.25600627846146	2.74379687503492	0.437852790174226	0.838531533996298	chr7-92504529-92505028
2.74212810598746	1.27809032505004	0.575326097258163	2.43766480213682	1.96896705642145	0.79425105027015	1.51138656224108	0.444678178817637	0.548711743974182	0	1.47141315102662	0.309010001009837	chr7-93043310-93043809
2.14219747893508	0	0.218270413148289	1.07341598578883	0.789703632166652	0.197658310936923	0.116536492555679	0.239404447082708	0.127706943806122	0	0.161172552144748	0.299708140660753	chr7-97630103-97630602
5.39135770961235	5.30304247272998	5.00887998923548	5.18900137330479	5.31485248763874	5.02545434215059	5.01797383035483	5.33450186780631	5.1693673141422	5.24940767361574	5.11134627318925	5.29721601922013	chr7-99143840-99144339
5.50418844424822	5.49762838196574	5.07328959985143	5.2840736814737	5.31485248763874	4.86024556918998	5.48100742834543	5.38107040443143	5.3106425143327	5.28498506974262	5.07133282923078	5.34688886089691	chr7-99408578-99409077
5.50418844424822	5.49762838196574	5.07328959985143	5.2840736814737	5.31485248763874	4.86024556918998	5.48100742834543	5.38107040443143	5.3106425143327	5.28498506974262	5.07133282923078	5.34688886089691	chr7-99408578-99409077
3.58517402311338	3.14379764423713	2.45010902902361	2.79414656353737	2.60905403290679	3.25042375555724	2.84045367733774	2.77322333515662	2.88486145639028	3.25511744094156	2.65965089180408	2.61716484469601	chr7-99929500-99929999
2.56847560677336	0.776178741001518	1.87493668009753	1.55223832700601	1.75203679873851	1.86514154610823	1.33016988828176	1.45674518165314	0.799457281905217	2.52320829393258	1.58943988553328	1.17503379679742	chr7-100373650-100374149
3.87355304192835	2.39931669902893	1.76367716991574	1.55223832700601	1.29715537231944	2.43431096373863	0.760488909160551	2.31356956859934	1.01300740762057	0.963265564492185	1.2017288377849	0.83209373730002	chr7-100400738-100401237
5.00487992544451	4.38904942631759	4.43529809514532	4.59649483626551	4.90528312617591	4.43008133063646	4.79784997205487	4.28775828279648	4.17234864408471	3.83754505671194	4.52258175486693	4.45757260311961	chr7-100450480-100450979
4.54738134908244	3.02252536467932	3.70404985366874	4.00428472255525	3.70308612990534	4.11259393521921	2.38611688388217	3.97095421316281	3.37129876897361	4.5137128709431	3.05799192847113	2.76643234173164	chr7-100656154-100656653
4.2919850941757	3.54705875133231	3.08976106334068	4.15722616984961	4.2367698710411	4.07538034957685	4.22729411144468	4.11817767911254	3.49488816381443	4.17751332065525	2.9952202755279	3.76339213813662	chr7-100895649-100896148
5.00487992544451	4.23378978992784	3.73976684075528	4.62098334367671	4.57122040003527	4.31772107897919	4.25139190669342	4.34440676150307	4.08062312512499	3.51688496103933	3.85542132874137	4.12114255315792	chr7-100896876-100897375
5.00487992544451	3.7893742433845	2.7122643893557	4.37443673264262	4.9313583528751	4.8233101519033	3.94749141820769	3.6704824145798	2.86666932496196	4.32152137596588	3.77050426597053	2.33475418894723	chr7-101165392-101165891
4.98773253289657	4.8828166222507	4.9104533494775	4.9130722886722	4.75764815571396	4.45926494975376	4.71709019669754	4.83881575466492	4.6368793480311	4.32152137596588	4.58074506931348	4.95162237546438	chr7-101321542-101322041
3.22437410533066	1.9449914450861	2.77098220501752	2.93101384148843	2.95245537712719	2.71803150550537	2.69340620511028	2.31356956859934	2.51610216283673	1.944541531836	2.4257913645703	2.50022003294959	chr7-101363533-101364032
5.65300933677758	5.32885011977217	5.43644707206063	5.13900764711726	5.29490607362408	5.4112367786393	5.21137421756597	5.25943884143355	5.36024678766411	4.83500571000505	5.1646132176537	5.3861456544971	chr7-102433214-102433713
2.65791302881447	0.776178741001518	0.575326097258163	1.74281328723061	1.58687428491767	0.526575793732534	0.198149410757433	1.0997663934939	2.49256829735531	1.53577241670319	1.64501934366392	0.223051911981337	chr7-103766641-103767140
2.47312507218111	0	0.861312547658746	0.499939079409588	1.96896705642145	0.79425105027015	0.27539165068706	1.25330769185644	1.76826919943813	0	1.93986370873707	0.424773898937086	chr7-107697669-107698168
2.82169721407591	1.27809032505004	0.575326097258163	1.25127239784941	1.67181776770175	1.01994924870974	0.348707644543302	0.784102707618782	1.19898501603801	1.53577241670319	1.12562190146497	0.203234090064526	chr7-107960217-107960716
3.49095738390688	1.64973786123945	1.48373520303902	3.21460307191059	2.47365591605605	2.781027065361	2.20054097558729	1.93655896372175	3.07115560114004	2.26269548136227	2.45718245682749	0.499801806839529	chr7-111090858-111091357
5.96481689121564	5.68912580843815	5.72781029204129	5.73664372484163	5.94640059852144	5.5889890665556	5.81058594764372	5.80719854116582	5.72078965437765	5.31970618783872	5.66226661179591	5.70518150527861	chr7-112939689-112940188
2.56847560677336	0	1.09987856729964	0.75724211794198	1.40032939480364	2.39457611354747	0.300246603658088	1.42476925992505	1.07770063285781	0.963265564492185	0.773298855640449	0.458602221609478	chr7-113095841-113096340
4.72344160166019	4.17808752944539	4.23712741347195	4.31564053833072	4.51485314824255	4.23013231675492	3.74060053031578	4.23341647607194	4.16492370154648	3.93033728708923	4.38244993693506	4.23531941288924	chr7-113118356-113118855
2.37102383671087	1.27809032505004	1.27237956531718	1.85717459431103	0.934251622742749	2.35371581170583	1.02189243745355	2.2235069595259	1.31085925340822	2.26269548136227	1.40856957948785	0.9674852593973	chr7-113159702-113160201
2.74212810598746	0	0.465840941359414	0.975526720367441	0	1.67921236432368	0.0594446091870725	0.239404447082708	0.127706943806122	0.963265564492185	0	0.183140241228901	chr7-113623367-113623866
2.65791302881447	0	0.218270413148289	0.870508886361869	1.06562673180865	0	0.348707644543302	0.239404447082708	0.353512273060259	0.963265564492185	0.161172552144748	0.271437207601415	chr7-116337056-116337555
2.96876876528676	1.27809032505004	0.903914720827698	1.07341598578883	1.75203679873851	1.3869152807362	2.87395306123857	0.784102707618782	1.46391531097838	1.53577241670319	1.40856957948785	0.491655476646433	chr7-117673258-117673757
2.82169721407591	0	1.136068333838	2.47396669917531	1.40032939480364	2.26835047066286	0.705728333355579	0.624349605676107	0.454410852336011	2.74379687503492	1.12562190146497	0.271437207601415	chr7-117777476-117777975
2.89710627899767	0	0.284258377960653	0.870508886361869	1.67181776770175	2.1776145524853	0.27539165068706	0.833650648951466	2.28905034362194	0	1.04527538264895	0.131645998267998	chr7-118277962-118278461
2.01255728357404	0.776178741001518	0.0764852472659145	1.48267621520399	1.82802933986414	1.80578828137356	0.198149410757433	0.972835718702995	0.353512273060259	0.963265564492185	0.558544227464176	0.0890849116573508	chr7-118583770-118584269
2.01255728357404	0.776178741001518	1.53884149396154	1.33260145008583	1.29715537231944	1.30354916579487	1.36592742265981	1.1785786914637	1.46391531097838	1.53577241670319	1.40856957948785	1.0858523994459	chr7-119197763-119198262
2.26114268868518	0.776178741001518	0.575326097258163	1.96313261617624	1.49661484501494	1.74388803182106	0.68700295889168	1.21642699100338	2.11503598813325	1.944541531836	1.34286338303913	0.772823087000258	chr7-120156549-120157048
2.65791302881447	0.776178741001518	0.149118924793375	0.351744287070753	1.40032939480364	0.197658310936923	0.0594446091870725	0.239404447082708	0	0	1.04527538264895	0.110522399115569	chr7-120170788-120171287
2.74212810598746	0.776178741001518	0.347359649070575	0.870508886361869	1.18603064005563	1.30354916579487	0.144256956912836	0.566909928414365	0.548711743974182	0	0.437852790174226	0.162762567610794	chr7-122083246-122083745
4.615946093626	3.86187459151371	3.31955926533137	3.57362310703731	3.9441281262676	3.88777140627487	3.22493669738065	3.62195360081251	3.95710280055928	3.83754505671194	3.75795470788048	4.08640286242027	chr7-128031168-128031667
4.57060021621257	4.28742110490546	3.78034891362272	4.17938038624842	4.34419373381239	3.33682511492037	4.52618213278314	3.66364887143422	3.81253576761941	3.73837178238536	4.35771183971914	2.73053821774098	chr7-129502217-129502716
5.50418844424822	5.42769785915916	5.21325838649964	5.25307386389118	5.31485248763874	5.03194390724054	5.44105525750255	5.34521839413324	5.28689694348012	4.73565156666314	5.18350555112437	5.32813974694321	chr7-130070149-130070648
3.87355304192835	3.25566158412633	1.76367716991574	2.19828459549969	3.337567138895	2.47298070261597	2.60140532618136	3.54966641788159	3.0390245171081	2.26269548136227	3.13765246156569	1.32010279161926	chr7-130154376-130154875
2.26114268868518	0.776178741001518	0.7253941619641	1.80112681062931	2.03458797514328	0.526575793732534	1.81716125659688	1.28926903692011	1.07770063285781	0.963265564492185	2.25769216905706	0.483462885999819	chr7-130272201-130272700
3.03703940370124	1.64973786123945	2.66350638666142	2.85046094523191	2.80981246531528	2.1300127920692	2.12603513169029	2.85947565558484	2.58448449623529	2.74379687503492	2.4257913645703	3.02394209864026	chr7-130492635-130493134
2.89710627899767	1.27809032505004	1.27237956531718	1.61860009642362	0.934251622742749	1.21506869797347	0.778290074617568	1.01639864017919	1.55761667013822	2.26269548136227	1.2017288377849	1.39189391887723	chr7-131139366-131139865
3.3901552577202	1.9449914450861	2.72420069530136	3.03186566458501	2.80981246531528	2.08078666181714	2.36859731982227	2.36502633415076	1.91711607936493	0.963265564492185	2.22158730492388	3.13140210388375	chr7-131537993-131538492
4.34680955818977	3.93090521986846	3.55162266515247	3.87450947107898	3.57661761142382	2.65215913798165	3.94749141820769	4.33583508295563	3.22188026761195	2.93508759115832	3.35321819451187	2.95599366067307	chr7-132577319-132577818
5.42995678159915	5.13767808278873	4.95671674689708	5.05762355704287	5.14698046740926	4.97919116334778	4.98290107612667	5.20635186755443	5.09317861522813	4.4524503883653	5.01970303764657	5.21733940316084	chr7-134458862-134459361
2.65791302881447	0	1.23949006659738	1.25127239784941	1.82802933986414	1.74388803182106	1.79109496935336	1.48802772861645	1.01300740762057	2.26269548136227	1.12562190146497	1.15454048017987	chr7-135164379-135164878
6.11450827314275	5.85815756046932	5.95118340413447	5.89228639631577	5.97174955811685	5.84628317054553	5.98215916756997	6.04136456151972	5.9562150842718	5.6549321961013	6.00793175295246	6.04806677099681	chr7-135211380-135211879
3.10222481448525	1.64973786123945	1.17137245698218	2.40042582651231	2.15750189727495	1.97698952062461	1.71919066141658	1.79364829012357	2.01946739586428	0.963265564492185	2.88412147324185	0.97334754580956	chr7-137169151-137169650
2.14219747893508	1.27809032505004	0.284258377960653	0.634319225741512	0.448223994684265	1.3869152807362	0.250100975441722	0.239404447082708	0.454410852336011	0	1.75013982508144	0.213177029608888	chr7-137196533-137197032
2.26114268868518	0.776178741001518	0.218270413148289	0.975526720367441	1.58687428491767	1.30354916579487	0.250100975441722	0.444678178817637	0.353512273060259	1.53577241670319	0.306135252868841	0.121122859188528	chr7-137332459-137332958
2.56847560677336	0	0.861312547658746	2.0618382179459	1.40032939480364	2.1300127920692	0.668031339925531	2.04570769130241	1.80694521362412	2.26269548136227	1.12562190146497	0.507902396077556	chr7-137755980-137756479
2.65791302881447	0	0.772137607734883	1.74281328723061	1.06562673180865	2.26835047066286	0.348707644543302	2.20479955604564	1.55761667013822	1.944541531836	2.18455563722711	0.523968386365449	chr7-137772694-137773193
3.71587938016557	3.35947247393366	3.21347104213945	3.65492899751669	3.2846076471743	3.20520183750564	3.07457192347859	3.32556804543174	3.58666127852227	3.103958320353	3.65342319103503	3.13009067969627	chr7-138161464-138161963
2.47312507218111	1.64973786123945	1.33599120729465	1.80112681062931	1.06562673180865	1.92214916827912	1.35410644488738	0.881553265711453	1.46391531097838	0	1.64501934366392	0.996561346465677	chr7-140435309-140435808
2.82169721407591	2.18996484543597	2.18237181033876	1.85717459431103	1.06562673180865	2.71803150550537	2.13987098626207	1.91370210611503	1.95204623655215	2.74379687503492	2.22158730492388	1.11796141806908	chr7-141231403-141231902
2.01255728357404	0	0.521621864528254	0.75724211794198	1.06562673180865	0.79425105027015	0.300246603658088	0.444678178817637	0.353512273060259	1.944541531836	0.161172552144748	0.232859662523598	chr7-141380836-141381335
3.10222481448525	2.89011562593798	0.7253941619641	1.74281328723061	2.03458797514328	2.26835047066286	2.84468388690881	1.60678619247276	0.874208407830165	2.26269548136227	0.960188935389783	0.499801806839529	chr7-141409970-141410469
3.03703940370124	0.776178741001518	1.53884149396154	2.28256906156936	2.32422193210347	2.35371581170583	1.75559073527725	2.27821629852531	1.98615062770445	2.93508759115832	1.8947201608456	2.1912264038321	chr7-141430423-141430922
2.47312507218111	0	0.347359649070575	1.07341598578883	1.29715537231944	1.61150066558079	0.198149410757433	1.05868462047752	1.25600627846146	0.963265564492185	0.306135252868841	0.271437207601415	chr7-141451817-141452316
4.49979155958746	4.28742110490546	4.20341478408151	4.25434595873961	4.34419373381239	4.19586522250262	4.31984186942673	4.34867357808955	4.37899275734967	3.83754505671194	4.22722796779119	4.32229435113337	chr7-141551188-141551687
3.2817773795099	0.776178741001518	1.27237956531718	1.40958937373557	1.40032939480364	1.30354916579487	2.71667253148554	1.1785786914637	0.720620373386692	0.963265564492185	0.773298855640449	0.507902396077556	chr7-141673911-141674410
2.26114268868518	0.776178741001518	0.407816237693482	1.25127239784941	0.934251622742749	1.80578828137356	0.300246603658088	0.444678178817637	0.245022884058397	0	0.306135252868841	0.35464040769663	chr7-141933693-141934192
2.01255728357404	0	0.465840941359414	1.07341598578883	0	0.526575793732534	0.648806913674983	0.239404447082708	0.353512273060259	0	0.161172552144748	0.424773898937086	chr7-142883279-142883778
3.22437410533066	2.39931669902893	2.7477810617643	2.7355443933938	2.32422193210347	2.54734305763532	2.7843015220748	2.7476020822055	2.75241862617742	0.963265564492185	2.90703622386208	2.74088513135442	chr7-143007853-143008352
3.2817773795099	0.776178741001518	1.30453595530526	0.975526720367441	2.37577233799486	1.46572611453334	1.15047594211656	3.15089467556022	2.95541924767479	1.53577241670319	2.88412147324185	0.745678193297773	chr7-143405149-143405648
2.26114268868518	1.64973786123945	1.59192011553247	1.85717459431103	1.18603064005563	1.12080511506287	1.28107134907538	1.42476925992505	1.31085925340822	0.963265564492185	1.58943988553328	1.83339000784815	chr7-144437593-144438092
2.74212810598746	1.27809032505004	1.87493668009753	1.61860009642362	1.58687428491767	1.97698952062461	0.830412460132992	1.45674518165314	1.36370282014704	1.944541531836	1.84811826445372	1.76744152473571	chr7-144513386-144513885
3.9463658069696	0.776178741001518	1.85336062698052	3.67065443218666	3.36333525909028	2.43431096373863	2.7974550478375	3.4891100551913	3.47100278797152	3.63187461833311	2.83717030537712	1.38751013014949	chr7-146115719-146116218
5.2970619945846	5.01586791650842	5.10558836231799	5.16699553529872	5.05510145092108	5.03194390724054	5.25175350856245	5.0964712081384	5.07348573336361	5.01527891491269	5.03538690152218	5.21115101956203	chr7-150405065-150405564
2.26114268868518	0	0.347359649070575	0.975526720367441	0.241449505383394	0.197658310936923	0.144256956912836	0.379445819762893	0.353512273060259	0.963265564492185	0.161172552144748	0.193222148741379	chr7-150822977-150823476
2.74212810598746	0.776178741001518	0.627102733360265	1.91112614098843	1.29715537231944	0.911509242709779	0.441003679024286	2.12744547701616	1.64560162279105	0.963265564492185	1.79996064205806	0.466936800643748	chr7-150845456-150845955
3.9814389334085	0	0.677085365436018	1.07341598578883	1.06562673180865	1.54045379857367	0.441003679024286	0.881553265711453	1.07770063285781	1.53577241670319	0.669913812216343	0.458602221609478	chr7-150891739-150892238
3.49095738390688	0	0.677085365436018	1.33260145008583	2.27076105020054	2.92743984883208	1.16408046905461	2.97438231398323	3.08695671392081	2.52320829393258	2.83717030537712	0.571119990636339	chr7-150902248-150902747
3.9463658069696	2.18996484543597	2.6758512414085	3.46959214429662	3.2846076471743	3.62132795829337	2.39190977736485	3.76290138677772	3.82200825310498	3.51688496103933	3.41846494622392	2.40800339518226	chr7-150988403-150988902
4.04912641053565	2.18996484543597	2.95443959416199	3.83318591988475	2.98601645899935	3.56873962101112	2.49777322908228	3.23627492439103	3.47100278797152	3.3919300740252	3.52599453933509	2.84846320627462	chr7-151018727-151019226
4.20563232931708	2.89011562593798	3.46891097902362	3.7168277243835	3.70308612990534	3.79924410442999	3.83505060234234	3.84975474863232	3.70401449975812	4.01752021099614	3.69351527592821	3.76423774904109	chr7-151303361-151303860
3.03703940370124	0.776178741001518	1.27237956531718	2.93101384148843	2.98601645899935	1.54045379857367	0.991692373678556	2.98538522626032	1.51152658112749	2.52320829393258	2.65965089180408	0.661037556502198	chr7-151814423-151814922
2.96876876528676	1.64973786123945	0.903914720827698	2.50937752344894	1.82802933986414	0.79425105027015	1.87621130648811	0.566909928414365	0.127706943806122	1.944541531836	0.960188935389783	0.646435108326726	chr7-151853951-151854450
3.49095738390688	1.9449914450861	0.575326097258163	1.68204309289978	1.67181776770175	1.01994924870974	1.41226593248878	1.81847159081923	1.19898501603801	0	0.773298855640449	0.390133284810375	chr7-151958296-151958795
3.9814389334085	0.776178741001518	0.903914720827698	2.87781470824627	3.11295907143523	3.70492736115358	2.20054097558729	0.881553265711453	1.36370282014704	2.93508759115832	3.38621039189039	0.539857432899388	chr7-153886534-153887033
4.88033417948277	4.7362365494943	4.01707035614737	4.47637503884661	4.73808444117828	4.76995851916402	4.83020973061959	4.43146233686751	4.47218065639139	3.83754505671194	4.56642259408595	4.20885395532483	chr7-155298807-155299306
3.87355304192835	3.86187459151371	3.83090267623963	3.5902549923328	3.337567138895	3.87338897197957	3.36109839266497	3.4891100551913	3.82200825310498	3.51688496103933	3.52599453933509	3.79518194039793	chr7-155644741-155645240
3.58517402311338	2.58210340888068	1.74035729356276	2.43766480213682	1.67181776770175	2.26835047066286	2.49239095631088	1.86687246192242	1.01300740762057	1.944541531836	1.93986370873707	1.27334872152573	chr7-158818412-158818911
2.89710627899767	1.27809032505004	1.20583325057399	1.16508324017903	1.67181776770175	1.30354916579487	0.724213773819389	1.5780004294445	1.31085925340822	0.963265564492185	1.04527538264895	1.13897716464232	chr8-680842-681341
3.16459183237422	2.39931669902893	2.96453781705047	2.47396669917531	2.37577233799486	2.89932192009612	2.74862762030683	2.52439087610664	2.46864416223703	2.74379687503492	2.48790504139676	2.50022003294959	chr8-1781147-1781646
2.96876876528676	0.776178741001518	0.677085365436018	1.61860009642362	2.09735353442248	2.47298070261597	2.71667253148554	1.01639864017919	2.14553530688296	0	0.669913812216343	0.213177029608888	chr8-3106841-3107340
2.96876876528676	0.776178741001518	0.149118924793375	1.16508324017903	1.82802933986414	0.911509242709779	0.372341087931772	0.379445819762893	0.720620373386692	0	0.161172552144748	0.280922540304714	chr8-3502666-3503165
2.89710627899767	0.776178741001518	0.218270413148289	2.28256906156936	2.09735353442248	0.666612541072068	0.778290074617568	0.311123681174896	0.127706943806122	0	0.437852790174226	0.336561060565232	chr8-3503267-3503766
3.91041873289666	1.64973786123945	1.02465616970328	2.32293393030146	2.88289613683924	3.25042375555724	0.778290074617568	1.91370210611503	2.26146677731593	1.53577241670319	1.98363741968326	0.499801806839529	chr8-6877771-6878270
2.82169721407591	0	0.284258377960653	0.351744287070753	1.18603064005563	0.79425105027015	0.250100975441722	0.784102707618782	1.07770063285781	0	2.36088266255009	0.142092936167568	chr8-6890193-6890692
2.01255728357404	0	1.59192011553247	0.75724211794198	0.448223994684265	0.666612541072068	0.418477303624067	1.13971065049334	0.945276463487617	0	0.869768053948893	0.639078082317327	chr8-11778324-11778823
2.14219747893508	0.776178741001518	1.36677524521299	1.55223832700601	1.18603064005563	1.12080511506287	1.55334479227539	1.1785786914637	1.25600627846146	1.944541531836	0.558544227464176	1.81392005654486	chr8-11831643-11832142
2.47312507218111	0	0.575326097258163	0.75724211794198	1.29715537231944	2.43431096373863	0.300246603658088	0.16393254160748	0.353512273060259	1.944541531836	0.306135252868841	0.232859662523598	chr8-13362074-13362573
2.74212810598746	0	0.575326097258163	1.85717459431103	2.15750189727495	0.666612541072068	0.372341087931772	0.379445819762893	1.41467901076302	2.26269548136227	1.12562190146497	0.499801806839529	chr8-14529222-14529721
2.82169721407591	0	1.09987856729964	0.75724211794198	1.49661484501494	0.371470485316143	0.485027933140651	2.18584638359296	2.05203210081988	2.26269548136227	1.75013982508144	1.28282153600275	chr8-15128202-15128701
3.87355304192835	3.35947247393366	3.49003769243498	3.53977282882203	3.20133464969123	3.33682511492037	3.51234944511834	3.42590008054374	3.58666127852227	3.73837178238536	3.75795470788048	3.76930103238295	chr8-17577012-17577511
3.10222481448525	2.74431394443605	2.81629427933862	2.36220010895347	2.73282805911326	2.1300127920692	2.15357541052104	2.38177866790897	2.2333455309513	2.93508759115832	2.36088266255009	3.0054657626911	chr8-19267797-19268296
2.37102383671087	0.776178741001518	1.33599120729465	1.25127239784941	1.18603064005563	2.02982137262388	1.20414084162959	1.68984987883133	1.51152658112749	2.26269548136227	1.34286338303913	1.57652962178687	chr8-19779411-19779910
3.10222481448525	0	0.284258377960653	1.07341598578883	2.09735353442248	0.79425105027015	0.372341087931772	0.379445819762893	0.548711743974182	1.53577241670319	1.04527538264895	0.601719446424537	chr8-19867096-19867595
2.01255728357404	0.776178741001518	0.284258377960653	0	0.448223994684265	1.01994924870974	0.395593612758311	0.444678178817637	0.874208407830165	0	0.558544227464176	0.594130212006979	chr8-20164762-20165261
3.75694252961178	1.9449914450861	2.4356627176031	2.95689540516767	2.27076105020054	3.29427114844918	1.72837714098048	2.31356956859934	2.2333455309513	3.73837178238536	1.98363741968326	2.60210915069876	chr8-20223778-20224277
5.15067188076155	4.23378978992784	4.85181721014428	4.80322703500824	4.90528312617591	4.8082670832977	4.41678766072488	4.92134194693298	4.7846877190474	3.93033728708923	4.93304833472234	5.03631827968884	chr8-22010138-22010637
4.615946093626	4.48398741090658	4.24128663534587	4.11187024149319	4.10551084217017	4.49728023750633	4.59810411330939	4.25630815601309	4.34654273508921	4.09973351016941	4.10373219182921	4.23104403031409	chr8-22141720-22142219
3.58517402311338	2.18996484543597	1.71665427054094	3.35747260324697	3.2573805693284	3.51416160692823	2.79308385072341	3.43395445001237	3.25022369740353	3.25511744094156	2.78863960699405	0.931802314232994	chr8-22973497-22973996
2.47312507218111	1.64973786123945	1.91714423248092	0.975526720367441	2.03458797514328	1.3869152807362	1.97984850139421	1.79364829012357	1.72852772343411	0	1.79996064205806	2.08423342323113	chr8-23714698-23715197
1.53448751823869	0	0.149118924793375	0.499939079409588	0.241449505383394	0.197658310936923	0.250100975441722	0.311123681174896	0.245022884058397	0	0.161172552144748	0.252277376263347	chr8-23918959-23919458
1.87010708350426	0.776178741001518	1.09987856729964	1.07341598578883	1.58687428491767	1.46572611453334	0.760488909160551	1.35860936373985	1.19898501603801	1.53577241670319	1.34286338303913	1.10199623531036	chr8-24419195-24419694
4.68139957254058	3.35947247393366	3.85824105558194	4.30560391752547	4.02707488232556	4.29631735850519	3.3728624516529	4.32721217179196	3.91346191848235	3.73837178238536	4.22722796779119	4.16406375622067	chr8-24914687-24915186
2.26114268868518	0.776178741001518	0.347359649070575	1.91112614098843	0.629043659228858	0.371470485316143	0.27539165068706	0.444678178817637	0.548711743974182	0	0.306135252868841	0.327435709514061	chr8-25299022-25299521
6.00797944002002	5.62807464565868	5.66727087684916	5.76622002547569	5.77939705616118	5.5668144961489	5.95159703557714	5.93187394553881	5.96692867752831	5.24940767361574	5.79717798715895	5.93094809952962	chr8-26382892-26383391
4.47539473132475	4.33912996101067	4.22457731517179	4.36480226690506	4.40748604211721	4.10029575520575	4.33645868244707	4.23802396263747	4.37899275734967	3.83754505671194	4.35771183971914	4.32286842148542	chr8-27772434-27772933
4.47539473132475	4.33912996101067	4.22457731517179	4.36480226690506	4.40748604211721	4.10029575520575	4.33645868244707	4.23802396263747	4.37899275734967	3.83754505671194	4.35771183971914	4.32286842148542	chr8-27772434-27772933
3.22437410533066	2.18996484543597	2.16496179444158	2.54393997381459	2.56531818332253	1.92214916827912	2.38611688388217	2.84746513959198	2.92057165470665	2.26269548136227	2.90703622386208	1.8589478311511	chr8-28324084-28324583
4.76429308307126	4.57306178280073	4.39852706636773	4.47637503884661	4.40748604211721	4.24137616704381	4.04077953850778	4.63382013127331	4.7253507551873	4.57247953120718	4.43068882040458	4.74097360776042	chr8-28401098-28401597
6.17635771027496	6.10215271824141	5.96633834340164	5.89563570993104	6.09606225772166	5.78613246194888	5.97735105473374	6.1382072708932	6.15668776860718	5.48178437714399	5.94289304790903	6.11572061052363	chr8-28890045-28890544
6.17635771027496	6.10215271824141	5.96633834340164	5.89563570993104	6.09606225772166	5.78613246194888	5.97735105473374	6.1382072708932	6.15668776860718	5.48178437714399	5.94289304790903	6.11572061052363	chr8-28890045-28890544
5.3246383500638	5.22272827864243	5.08952936646084	4.78166637830913	5.212242688478	5.21987855971732	5.02823853939018	5.0500633792768	4.88299422386458	4.6289457923012	4.94969752671301	5.25181369329319	chr8-29262800-29263299
5.35169746928528	4.95087554359618	4.9990884601265	4.88638505978202	5.02312712697645	5.23120229487082	3.61992054190876	4.74157922128778	4.74540213440086	4.5137128709431	5.34324863838585	3.74894039721146	chr8-29350562-29351061
1.53448751823869	0.776178741001518	0.677085365436018	0.351744287070753	0.629043659228858	0	0.198149410757433	0.379445819762893	0.353512273060259	0.963265564492185	0.306135252868841	0.466936800643748	chr8-30586498-30586997
3.9814389334085	2.39931669902893	3.57158032517507	3.7318961662995	3.31133038880141	3.76848524422864	2.71667253148554	3.52725459205339	3.75435637629045	3.73837178238536	3.21314363454916	3.57480124020674	chr8-31639462-31639961
1.87010708350426	1.27809032505004	1.02465616970328	1.07341598578883	0.934251622742749	1.21506869797347	0.527748459927972	1.32435574870553	0.874208407830165	1.53577241670319	0.960188935389783	1.61453768405859	chr8-33402233-33402732
3.03703940370124	0	0	0.75724211794198	1.49661484501494	1.01994924870974	0.116536492555679	0.16393254160748	0.245022884058397	1.944541531836	0.306135252868841	0.203234090064526	chr8-36246361-36246860
4.49979155958746	3.4563123281753	3.41837783860715	4.24387214734531	4.07464627413326	4.06275940784267	4.3409575199324	3.86770490071305	3.55292677006954	3.63187461833311	3.71963744201531	3.43947448330059	chr8-37796821-37797320
3.3901552577202	3.14379764423713	3.00423837981714	2.79414656353737	2.09735353442248	2.39457611354747	2.75313539791406	2.85947565558484	2.51610216283673	3.103958320353	2.57633214777522	3.03939320162084	chr8-40201506-40202005
4.04912641053565	3.54705875133231	3.28773969499156	3.81914411838636	3.68276302024337	3.11026960233235	3.58999559030286	3.74358963664519	3.70401449975812	3.63187461833311	3.49608082470098	3.89043082037062	chr8-41542553-41543052
2.47312507218111	1.64973786123945	0.677085365436018	1.48267621520399	2.03458797514328	1.54045379857367	1.4008200908839	2.2235069595259	1.72852772343411	1.53577241670319	1.47141315102662	0.711012690104469	chr8-42194813-42195312
3.3901552577202	2.58210340888068	2.95443959416199	2.93101384148843	2.80981246531528	2.7498730972941	2.75762913458996	2.99630485806206	3.0390245171081	2.26269548136227	2.83717030537712	2.720116560366	chr8-42412381-42412880
5.16599768063587	5.13767808278873	4.96176673047545	4.57993514423858	4.94848364032968	4.74647540641774	4.99912153103998	5.00211297032928	4.84632959857253	5.09761645650227	4.82289224207203	4.95199352510989	chr8-42541323-42541822
5.16599768063587	5.13767808278873	4.96176673047545	4.57993514423858	4.94848364032968	4.74647540641774	4.99912153103998	5.00211297032928	4.84632959857253	5.09761645650227	4.82289224207203	4.95199352510989	chr8-42541323-42541822
2.82169721407591	1.9449914450861	1.83145699044903	1.96313261617624	1.75203679873851	1.80578828137356	1.53251820698351	1.51864633436032	2.17540318032262	2.74379687503492	1.69853680953728	1.03630783641849	chr8-42673927-42674426
2.74212810598746	2.58210340888068	1.30453595530526	2.28256906156936	1.82802933986414	1.3869152807362	1.41226593248878	2.06658037463663	1.46391531097838	2.26269548136227	1.47141315102662	1.05301245510909	chr8-42804881-42805380
5.18116238383869	4.69714026267737	4.68473431603212	4.75240826569184	4.94848364032968	4.45926494975376	4.70666978544075	4.71538459331169	4.7846877190474	4.32152137596588	4.66381653436796	4.78246731083278	chr8-43093183-43093682
3.22437410533066	0.776178741001518	0.575326097258163	1.40958937373557	0.629043659228858	2.68547124941788	0.58954708637169	0.566909928414365	0.353512273060259	2.26269548136227	1.04527538264895	0.724979003728451	chr8-47852852-47853351
2.47312507218111	0	0.772137607734883	1.48267621520399	2.09735353442248	1.61150066558079	2.27765863587793	0.311123681174896	0.637225080942596	0.963265564492185	0.558544227464176	0.594130212006979	chr8-47876514-47877013
2.56847560677336	0	0.284258377960653	0.186565568619774	0.629043659228858	0.197658310936923	0.0300284513811954	0.239404447082708	0.127706943806122	0	0	0.183140241228901	chr8-49574031-49574530
2.82169721407591	0.776178741001518	0.772137607734883	1.48267621520399	2.21524261838717	1.74388803182106	1.71919066141658	1.48802772861645	1.46391531097838	0	1.27402126901928	0.675493683642708	chr8-50452279-50452778
2.37102383671087	0.776178741001518	0.149118924793375	0.351744287070753	1.75203679873851	0	0.250100975441722	0.239404447082708	0.548711743974182	0	0.161172552144748	0.152464768548794	chr8-50557729-50558228
3.3901552577202	1.27809032505004	0.627102733360265	1.25127239784941	2.03458797514328	1.3869152807362	1.78230048814434	1.74268238871561	1.60227977957399	0	2.48790504139676	0.539857432899388	chr8-51664823-51665322
2.89710627899767	0	0.347359649070575	0.634319225741512	1.49661484501494	0.371470485316143	0.58954708637169	0.624349605676107	1.64560162279105	0	1.12562190146497	0.131645998267998	chr8-52174393-52174892
2.01255728357404	0	0.521621864528254	0.351744287070753	0.789703632166652	0.526575793732534	0.27539165068706	0.379445819762893	0.353512273060259	0	0.437852790174226	0.639078082317327	chr8-52725723-52726222
1.53448751823869	0	0.985521149639183	0.975526720367441	0.448223994684265	0.666612541072068	0.324680594170153	0.379445819762893	0.353512273060259	0.963265564492185	0.669913812216343	0.759314481983605	chr8-54041011-54041510
5.07150130086663	4.81138738129708	4.76203470708844	4.85231646210091	4.76733141865934	4.29631735850519	4.83127598786527	4.99668542170792	4.68957594430479	4.09973351016941	4.79244944148307	4.84415306763771	chr8-58659152-58659651
3.63007115024325	1.27809032505004	0.861312547658746	3.0560143043147	2.60905403290679	3.11026960233235	1.9875205518629	2.99630485806206	3.3841451572027	3.103958320353	3.61218503361328	0.433305632911354	chr8-58858295-58858794
2.65791302881447	0.776178741001518	0.985521149639183	0.75724211794198	1.06562673180865	1.21506869797347	0.945172803913173	0.927916326728884	0.720620373386692	0.963265564492185	0.558544227464176	0.731911784153447	chr8-60877059-60877558
3.10222481448525	2.18996484543597	2.12949849893636	2.67446065031235	2.37577233799486	2.43431096373863	1.82574640146978	2.62631847948347	2.75241862617742	2.52320829393258	2.92959269597213	1.88716936026049	chr8-63391239-63391738
3.63007115024325	2.89011562593798	2.6758512414085	3.0560143043147	3.11295907143523	1.97698952062461	2.16037911198537	3.48135861317808	2.90282704197098	0.963265564492185	2.90703622386208	2.49818834822865	chr8-64580502-64581001
4.59345130795083	3.7893742433845	4.16452190469386	4.22269361053564	4.47994445934069	3.47659436248016	4.11795258364147	4.44348085836237	4.32671649558262	3.73837178238536	4.22722796779119	4.1479555954623	chr8-64798308-64798807
2.96876876528676	0	0.284258377960653	1.07341598578883	2.09735353442248	0	1.99515201916061	0.732792384351384	1.07770063285781	0.963265564492185	0.437852790174226	0.193222148741379	chr8-65238818-65239317
5.07150130086663	4.65695490502157	4.9104533494775	4.84540512583704	5.06298552037231	4.63153101312428	4.84717599754667	4.90983759989977	4.97077532184471	4.4524503883653	4.77387056672955	5.02154147852872	chr8-66925317-66925816
3.03703940370124	0	0.284258377960653	0.499939079409588	1.58687428491767	1.86514154610823	0.506546318719062	0	0.454410852336011	0.963265564492185	0.558544227464176	0.213177029608888	chr8-67519489-67519988
2.74212810598746	0	0.284258377960653	1.25127239784941	2.15750189727495	0.371470485316143	1.78230048814434	0.16393254160748	0.454410852336011	2.26269548136227	0.558544227464176	0.327435709514061	chr8-67693970-67694469
3.2817773795099	0.776178741001518	0.575326097258163	0.975526720367441	2.32422193210347	0.666612541072068	0.441003679024286	2.43089921307334	1.36370282014704	2.93508759115832	2.36088266255009	0.483462885999819	chr8-68989428-68989927
3.2817773795099	0	0.575326097258163	1.07341598578883	0.934251622742749	0.666612541072068	0.300246603658088	0.379445819762893	0.799457281905217	0.963265564492185	0.960188935389783	0.35464040769663	chr8-69773122-69773621
1.71203492775635	1.64973786123945	1.39691611725677	0.499939079409588	1.40032939480364	1.46572611453334	1.21725085837779	1.32435574870553	1.36370282014704	0	1.58943988553328	1.22010634492125	chr8-70069769-70070268
3.16459183237422	2.74431394443605	2.52024725570664	2.79414656353737	2.73282805911326	2.781027065361	2.95052881006024	2.77322333515662	2.58448449623529	2.93508759115832	2.65965089180408	2.6830362306403	chr8-70148022-70148521
2.37102383671087	0	1.23949006659738	1.25127239784941	0.629043659228858	1.92214916827912	0.441003679024286	0.566909928414365	0.799457281905217	1.53577241670319	0.773298855640449	0.955688736007261	chr8-70289386-70289885
2.37102383671087	0	0.149118924793375	0.75724211794198	0	0	0	0.379445819762893	0.245022884058397	0.963265564492185	0.161172552144748	0.121122859188528	chr8-76073379-76073878
3.33698377234985	0	1.09987856729964	2.19828459549969	2.21524261838717	1.67921236432368	0.976351917334514	2.65416521966995	2.51610216283673	0	2.73841939005901	0.483462885999819	chr8-76404029-76404528
2.37102383671087	0.776178741001518	0.627102733360265	1.33260145008583	0.241449505383394	2.26835047066286	0.300246603658088	0.379445819762893	0.127706943806122	0	0.306135252868841	0.345629054448518	chr8-85282221-85282720
2.26114268868518	0	0.284258377960653	0.499939079409588	0.934251622742749	0.526575793732534	0.463183726164502	0.679589667400373	0.720620373386692	1.53577241670319	1.04527538264895	0.223051911981337	chr8-85535608-85536107
3.79686917994515	0.776178741001518	0.945294869493535	3.21460307191059	3.17247348447479	3.11026960233235	0.945172803913173	1.0997663934939	0.127706943806122	3.3919300740252	0.669913812216343	0.363595823498686	chr8-85601677-85602176
2.14219747893508	0	0.575326097258163	0.499939079409588	0.629043659228858	1.30354916579487	0.300246603658088	0.379445819762893	0.874208407830165	0	0.558544227464176	0.110522399115569	chr8-86639410-86639909
3.44143653129922	0	2.09314145448586	0.634319225741512	0.789703632166652	1.54045379857367	0.348707644543302	1.54862859714884	2.3161164056652	2.52320829393258	2.97367442814829	0.172987382755399	chr8-86757145-86757644
2.56847560677336	0	1.45537208384704	1.33260145008583	1.06562673180865	1.12080511506287	0.648806913674983	2.43089921307334	2.28905034362194	2.52320829393258	1.12562190146497	1.33838825989026	chr8-89602355-89602854
2.37102383671087	0	0.218270413148289	0	0.241449505383394	0	0.144256956912836	0.0842934633263011	0.245022884058397	0	0.161172552144748	0.0998434733683926	chr8-90199766-90200265
2.26114268868518	0	0.575326097258163	0.499939079409588	1.06562673180865	0.371470485316143	0.198149410757433	0.379445819762893	0.945276463487617	0.963265564492185	0.306135252868841	0.110522399115569	chr8-90428113-90428612
2.65791302881447	0	0.575326097258163	1.96313261617624	1.67181776770175	1.74388803182106	0.960846588247139	1.0997663934939	1.41467901076302	2.26269548136227	0.669913812216343	0.35464040769663	chr8-90472686-90473185
2.37102383671087	0	0.575326097258163	1.68204309289978	1.29715537231944	1.61150066558079	0.27539165068706	0.507088171021196	0.353512273060259	0	0.306135252868841	0.152464768548794	chr8-90997861-90998360
4.615946093626	4.23378978992784	4.53013854403861	4.57993514423858	4.31807831300698	4.21880014712956	4.5301273527649	4.52491867126414	4.44791315428257	4.09973351016941	4.25428596371645	4.50741250754369	chr8-93754603-93755102
4.49979155958746	4.48398741090658	4.15132107089453	4.29549698395916	3.96110338534372	4.13688018863863	4.12318577483299	4.07247396054824	4.28622741935246	3.83754505671194	4.12343329810995	4.06047647515064	chr8-94474862-94475361
4.84268143082273	4.61561805909353	4.58025260894743	4.67655674094331	4.73808444117828	4.63153101312428	4.52749840521549	4.83577926804073	4.78952404361977	4.68328498701624	4.79858960926954	4.76904912772651	chr8-95269360-95269859
4.1137799798018	3.86187459151371	3.56495840076507	3.7318961662995	4.02707488232556	3.65535120990901	3.43870514248523	3.60778302300607	3.89562909878138	3.73837178238536	3.95773418468086	3.78355124645733	chr8-97775113-97775612
2.82169721407591	0	0.627102733360265	1.48267621520399	1.18603064005563	1.61150066558079	0.348707644543302	0.379445819762893	0.799457281905217	2.74379687503492	0.869768053948893	0.45021921304513	chr8-102546990-102547489
4.47539473132475	3.86187459151371	3.87439882555178	4.20119953836865	4.05896279064399	3.97117909477346	3.70148487068022	4.24261678126042	4.40443729202908	3.63187461833311	4.43068882040458	4.33657802269217	chr8-106270590-106271089
2.96876876528676	0.776178741001518	1.66804692867851	2.10876890499337	2.03458797514328	0.79425105027015	0.527748459927972	1.48802772861645	1.36370282014704	0	1.58943988553328	1.88716936026049	chr8-106411142-106411641
2.82169721407591	2.18996484543597	0.407816237693482	0.499939079409588	1.67181776770175	0.197658310936923	0.724213773819389	0.311123681174896	0.799457281905217	0.963265564492185	0.306135252868841	0.299708140660753	chr8-107519613-107520112
2.37102383671087	0	0.347359649070575	2.2410422445612	2.03458797514328	1.97698952062461	0.324680594170153	0.0842934633263011	0.353512273060259	2.26269548136227	0.306135252868841	0.121122859188528	chr8-112905685-112906184
1.53448751823869	0	0.0764852472659145	0	0.241449505383394	0.197658310936923	0.144256956912836	0	0	0	0.161172552144748	0.0890849116573508	chr8-115848641-115849140
2.01255728357404	0.776178741001518	0.218270413148289	1.96313261617624	1.82802933986414	1.54045379857367	1.542969080587	1.05868462047752	1.64560162279105	0.963265564492185	1.04527538264895	0.121122859188528	chr8-115877412-115877911
2.26114268868518	0	0.677085365436018	1.07341598578883	1.67181776770175	0.371470485316143	0.68700295889168	1.32435574870553	2.08387794723406	0	0.437852790174226	0.799466656592798	chr8-117245022-117245521
1.87010708350426	0	0.149118924793375	1.07341598578883	0.789703632166652	1.21506869797347	0.0882729451396772	0.16393254160748	0.245022884058397	1.53577241670319	0.161172552144748	0.0998434733683926	chr8-119201954-119202453
3.49095738390688	2.74431394443605	2.11143450192844	2.8225785099794	2.88289613683924	2.81152248166372	2.36859731982227	2.39833870712295	2.56204860580969	2.74379687503492	2.88412147324185	1.81064936471942	chr8-119416562-119417061
2.74212810598746	0.776178741001518	2.05584444517205	2.19828459549969	1.67181776770175	1.54045379857367	1.42362168105797	1.35860936373985	1.60227977957399	1.53577241670319	1.69853680953728	1.52955739377667	chr8-119768891-119769390
5.6420910211031	5.01586791650842	5.02585686806566	5.28917617048155	5.42295147184472	5.1618870291089	4.94498557697338	5.40994094006537	5.38282441883878	5.48178437714399	5.3516252091213	5.07874240567606	chr8-119873571-119874070
1.87010708350426	0	0.149118924793375	0.75724211794198	0.629043659228858	0.197658310936923	0.0594446091870725	0	0.353512273060259	1.53577241670319	0.161172552144748	0.162762567610794	chr8-121623819-121624318
4.47539473132475	3.54705875133231	3.94239724542305	4.06504198559672	4.19433006134165	3.91611315083681	4.06091783377125	4.06730522845683	3.96567477006951	3.83754505671194	3.83166501273644	3.94887215674585	chr8-123157097-123157596
3.2817773795099	2.58210340888068	2.03682801554994	3.10313175892206	2.80981246531528	2.95502022315975	2.56084133839848	1.95905933683281	2.20466522535313	2.93508759115832	1.98363741968326	2.62649548614891	chr8-123486478-123486977
3.71587938016557	2.74431394443605	3.0139951365937	3.21460307191059	3.36333525909028	3.35764047813278	3.05279750126027	3.00714246061516	2.92057165470665	2.93508759115832	2.8608368786409	3.65084411525124	chr8-123693708-123694207
2.47312507218111	0.776178741001518	0.985521149639183	2.1542209175476	1.67181776770175	2.02982137262388	1.65319334009597	0.833650648951466	1.13961696516355	0.963265564492185	1.53163315123619	1.22010634492125	chr8-123719766-123720265
3.49095738390688	2.89011562593798	3.1262023280209	2.98232083147273	3.20133464969123	2.7498730972941	2.84045367733774	2.95212149796057	3.29172135124407	2.52320829393258	2.9952202755279	3.11027490710768	chr8-124450921-124451420
4.65991001460054	4.0597837453343	4.54367342128645	4.28531874550815	4.35707628094411	4.19586522250262	3.81578715714562	4.46329187736369	4.25858930657882	4.01752021099614	4.19034266732671	4.59652030458587	chr8-124727568-124728067
5.42995678159915	4.8828166222507	5.05686494635994	5.26348132401	5.34749565212	5.08907263939954	5.00007001983527	5.16823479281454	5.01274096295014	4.17751332065525	5.03017786871016	5.14970460888584	chr8-124728342-124728841
3.49095738390688	2.18996484543597	0.347359649070575	1.91112614098843	1.58687428491767	1.54045379857367	0.300246603658088	0.784102707618782	0.720620373386692	2.93508759115832	0.306135252868841	0.363595823498686	chr8-130264171-130264670
2.74212810598746	0.776178741001518	0.347359649070575	1.33260145008583	1.96896705642145	2.65215913798165	0.527748459927972	1.28926903692011	0.945276463487617	0	0.437852790174226	0.372495992029491	chr8-130418952-130419451
2.37102383671087	1.9449914450861	0.465840941359414	2.1542209175476	2.09735353442248	2.35371581170583	1.0514732610653	0.679589667400373	0.945276463487617	1.944541531836	0.437852790174226	0.507902396077556	chr8-130682631-130683130
4.26377125936375	2.89011562593798	2.53387481011587	3.46959214429662	3.31133038880141	2.43431096373863	3.04178579759217	3.89129621939488	2.64977172565176	3.3919300740252	4.00097701618283	1.98035677992574	chr8-132480860-132481359
5.85563228472586	5.62807464565868	5.4181933414941	5.53234253565695	5.77939705616118	5.24243784159923	5.76108984997534	5.71931125769833	5.59659415147833	4.97227816226712	5.47560292730958	5.7298487913332	chr8-132775097-132775596
2.74212810598746	0	0.817413971059035	1.07341598578883	0.934251622742749	0.526575793732534	0.27539165068706	1.13971065049334	0.799457281905217	0.963265564492185	1.12562190146497	0.539857432899388	chr8-133129152-133129651
4.20563232931708	3.7893742433845	3.18784019817076	3.7168277243835	3.8378551893393	3.35764047813278	3.60503565411385	3.49682007203166	3.76421733531151	4.09973351016941	3.69351527592821	3.39102475967545	chr8-133202807-133203306
2.74212810598746	0	0.407816237693482	2.43766480213682	2.03458797514328	2.22369572972175	1.43488874381101	0.239404447082708	0.945276463487617	1.944541531836	2.22158730492388	0.242601187832596	chr8-138789179-138789678
3.49095738390688	1.27809032505004	0.945294869493535	1.25127239784941	0.629043659228858	1.21506869797347	1.19091059856344	1.0997663934939	1.68766041506586	0.963265564492185	2.63240914629691	0.631683346758233	chr8-138859297-138859796
1.87010708350426	0	0.945294869493535	0.499939079409588	0.789703632166652	1.21506869797347	0.418477303624067	0.833650648951466	0.720620373386692	0	0.558544227464176	0.937811098397487	chr8-139690927-139691426
4.14505172727034	3.35947247393366	3.46891097902362	3.67065443218666	3.55441813633375	3.73705627944925	2.99307261230252	3.60064519463882	3.70401449975812	3.25511744094156	3.70663548080803	3.74037125378794	chr8-140098476-140098975
4.54738134908244	3.86187459151371	4.01707035614737	4.26474427911313	4.47994445934069	4.34924279140131	3.89338747069551	4.32721217179196	4.33335556172205	3.73837178238536	4.39870944122672	4.41674535937413	chr8-140099062-140099561
3.33698377234985	0	0.521621864528254	1.91112614098843	3.0822551412164	2.26835047066286	0.485027933140651	0.972835718702995	1.25600627846146	1.944541531836	1.04527538264895	0.792851751845274	chr8-140123064-140123563
3.22437410533066	1.27809032505004	0.861312547658746	1.68204309289978	1.29715537231944	1.12080511506287	1.7099453111226	1.21642699100338	1.01300740762057	2.74379687503492	1.40856957948785	1.0023068995346	chr8-141073667-141074166
3.3901552577202	3.02252536467932	3.2552024653016	3.0073059203023	2.6927384598893	3.33682511492037	3.21189665321231	3.03917519017058	2.82958205387938	3.103958320353	2.9952202755279	3.21046682282698	chr8-141084240-141084739
3.58517402311338	0	1.20583325057399	0.975526720367441	0.629043659228858	2.47298070261597	0.648806913674983	0.927916326728884	0.637225080942596	3.103958320353	0.669913812216343	0.601719446424537	chr8-141178615-141179114
4.01567960048739	2.39931669902893	3.2634058261017	3.19298721372212	3.22962975188197	3.37815978150951	2.89450192678202	3.40965517395456	3.35833696237465	2.93508759115832	3.28488026711246	3.2411610595394	chr8-141507916-141508415
4.78429307344636	4.7362365494943	4.56705814562053	4.75240826569184	4.63607685031203	4.67364164702411	4.44770737170506	4.66494968304787	4.44178195632775	4.32152137596588	4.5736016050725	4.53145298944848	chr8-142739220-142739719
3.79686917994515	1.27809032505004	1.27237956531718	1.55223832700601	2.15750189727495	1.74388803182106	2.04011203169785	2.02452858661285	2.11503598813325	0.963265564492185	2.14654832788351	1.1648235263325	chr8-143885118-143885617
5.69587459703556	5.60713632118584	5.45088557070546	5.47975456470448	5.64928644224639	5.38612923442045	5.58580791941127	5.63098521535156	5.65075529439613	5.57095431267509	5.58976462185016	5.5355206306632	chr8-144094760-144095259
5.8837128330085	5.16658884294191	5.48986213611698	5.33430422974063	5.61751812349367	5.48403955148356	4.88463594422228	5.69270539979146	5.53744797709829	4.68328498701624	5.47560292730958	5.58899953059879	chr8-144337760-144338259
2.82169721407591	1.9449914450861	2.21657394602092	2.01332940140151	2.27076105020054	1.21506869797347	1.10887525776953	1.42476925992505	1.68766041506586	1.53577241670319	1.47141315102662	2.40583750474567	chr8-144623934-144624433
5.74772497834116	5.68912580843815	5.29955411666901	5.19445078282026	5.47706133930934	5.30807335063396	5.35248083058572	5.42618264725805	5.34060926599505	4.92795625672438	5.27882434384929	5.50220170318556	chr8-144786990-144787489
4.98773253289657	4.91724737938515	4.70595674024369	4.62098334367671	4.75764815571396	4.76217320896688	4.9752043548103	4.71538459331169	4.80393649522165	4.4524503883653	4.78628302915938	4.68446908076335	chr8-144852993-144853492
3.67361313106098	1.64973786123945	1.20583325057399	0.870508886361869	2.27076105020054	0.197658310936923	0.506546318719062	1.0997663934939	2.17540318032262	0	1.12562190146497	0.696909849884645	chr9-744678-745177
4.89879834202467	4.84754402306706	4.6538645571759	4.68432388805037	4.76733141865934	4.66531727943627	4.59434070944716	4.83881575466492	4.83233652080668	4.5137128709431	4.79858960926954	4.8718782683363	chr9-2016360-2016859
4.70257372667801	3.71303682962198	4.37600601171181	4.52908411615994	4.56012175902765	4.39022819025297	4.34544237203864	4.51735775578528	4.48416302850171	4.09973351016941	4.68385794778532	4.4607059484755	chr9-4662233-4662732
5.37825839864977	5.30304247272998	5.00887998923548	5.04561322367676	5.1836010884265	4.99920016679861	5.21872639493396	5.21338804519315	5.24525826286354	4.83500571000505	5.23421890581105	5.19712933195892	chr9-5437593-5438092
3.2817773795099	0.776178741001518	1.39691611725677	2.87781470824627	1.75203679873851	1.80578828137356	0.880717220103564	1.32435574870553	1.60227977957399	2.26269548136227	1.12562190146497	1.0858523994459	chr9-7147691-7148190
2.56847560677336	0.776178741001518	0.627102733360265	1.48267621520399	1.29715537231944	0.526575793732534	0.830412460132992	1.42476925992505	1.19898501603801	0.963265564492185	0.869768053948893	0.616779186696089	chr9-13744410-13744909
1.71203492775635	1.64973786123945	0.284258377960653	0.75724211794198	1.18603064005563	0.371470485316143	1.29350352171718	1.28926903692011	0.245022884058397	0.963265564492185	0.306135252868841	0.372495992029491	chr9-14418249-14418748
2.89710627899767	0.776178741001518	0.945294869493535	0.351744287070753	2.80981246531528	1.12080511506287	0.847376357065213	2.59792364804859	2.01946739586428	0	1.8947201608456	0.309010001009837	chr9-14779600-14780099
4.65991001460054	3.63243339018096	4.30227754151995	4.17938038624842	4.35707628094411	4.01114168320137	3.88929788334976	4.33583508295563	4.38539608583168	4.32152137596588	4.5736016050725	4.43385305088423	chr9-15510047-15510546
2.65791302881447	1.27809032505004	0.903914720827698	2.01332940140151	2.15750189727495	2.22369572972175	1.1775579036668	1.0997663934939	1.72852772343411	0.963265564492185	1.8947201608456	0.261889098415105	chr9-16884990-16885489
3.87355304192835	0.776178741001518	2.84936816983887	2.2410422445612	2.37577233799486	1.97698952062461	0.629322851448604	1.60678619247276	1.76826919943813	3.25511744094156	1.34286338303913	1.07498859927904	chr9-19570868-19571367
2.74212810598746	1.64973786123945	0.627102733360265	1.85717459431103	2.47365591605605	2.35371581170583	1.31805101437032	0.833650648951466	0.353512273060259	1.53577241670319	0.161172552144748	0.309010001009837	chr9-20640336-20640835
2.65791302881447	0	2.3611782048583	1.96313261617624	1.18603064005563	2.31166444045522	0.506546318719062	1.28926903692011	1.01300740762057	0	1.12562190146497	1.68767561009009	chr9-20740832-20741331
2.37102383671087	1.27809032505004	2.09314145448586	1.07341598578883	1.58687428491767	1.46572611453334	0.648806913674983	1.01639864017919	0.874208407830165	1.53577241670319	1.12562190146497	1.25902184569818	chr9-20743803-20744302
2.65791302881447	2.58210340888068	2.53387481011587	2.10876890499337	2.03458797514328	2.08078666181714	2.16037911198537	2.16664089851325	1.80694521362412	1.53577241670319	2.14654832788351	1.64055981969223	chr9-20941004-20941503
3.03703940370124	0.776178741001518	0.149118924793375	2.0618382179459	1.82802933986414	1.46572611453334	0.68700295889168	0.379445819762893	0.548711743974182	2.26269548136227	0	0.193222148741379	chr9-25412547-25413046
2.14219747893508	0	0.284258377960653	1.07341598578883	0.629043659228858	0.371470485316143	0.324680594170153	0.566909928414365	0.720620373386692	1.53577241670319	0.306135252868841	0.738811408801958	chr9-27183618-27184117
2.37102383671087	0	0.218270413148289	1.16508324017903	0.629043659228858	0.79425105027015	0.144256956912836	0.444678178817637	0.720620373386692	0	0.669913812216343	0.121122859188528	chr9-28530058-28530557
4.59345130795083	4.17808752944539	4.11097798208064	4.44013445815729	4.49167479316829	3.70492736115358	4.31069683137878	4.31853741189669	4.33335556172205	4.17751332065525	4.3660050934987	4.35240961777099	chr9-32572914-32573413
4.52378267437152	4.23378978992784	4.34542040593278	4.21198660291038	4.27799682116853	4.17255979711259	4.1456461114211	4.09296567582153	4.08062312512499	4.01752021099614	3.92442963780476	3.92335828981723	chr9-33044062-33044561
2.82169721407591	2.58210340888068	1.71665427054094	1.74281328723061	1.29715537231944	1.92214916827912	2.04011203169785	1.42476925992505	1.13961696516355	1.53577241670319	1.34286338303913	1.41361525182981	chr9-33415364-33415863
3.9463658069696	3.02252536467932	3.49701173444002	3.25688678836865	3.46203796945108	3.84418668035925	3.44429107995938	3.89129621939488	3.37129876897361	2.74379687503492	3.63980769254904	3.29247404318271	chr9-33447289-33447788
4.39962666432117	4.17808752944539	4.22036957034299	4.32560781793517	4.33119511471737	4.25253306402253	4.21100235060949	4.20074535693145	4.10410700914769	3.93033728708923	4.00097701618283	4.22552842683349	chr9-35116709-35117208
2.82169721407591	2.18996484543597	2.56074972064583	2.28256906156936	2.42554411512305	2.02982137262388	2.15357541052104	2.18584638359296	2.2333455309513	2.52320829393258	2.25769216905706	2.46528614386527	chr9-37747084-37747583
3.79686917994515	2.74431394443605	3.722018875646	3.52254511565957	3.64123722647118	3.68859053891472	3.52558415507986	3.6704824145798	3.61962496348966	3.51688496103933	3.63980769254904	3.71522897563162	chr9-37753593-37754092
4.31965773646772	2.74431394443605	3.91141109184743	4.00428472255525	3.99446619370752	4.18425956903804	3.82652080993884	4.02527487392024	3.77401135103658	3.103958320353	3.935616797261	3.70205036147654	chr9-42852091-42852590
4.17565998701319	3.71303682962198	3.91141109184743	3.96656298044102	3.70308612990534	3.79924410442999	3.87902290757276	3.87363899490502	3.87757309005569	2.93508759115832	3.95773418468086	3.84718835198435	chr9-66269734-66270233
3.16459183237422	0	0.407816237693482	1.07341598578883	1.49661484501494	0.371470485316143	0.300246603658088	0.507088171021196	1.51152658112749	2.26269548136227	1.79996064205806	0.252277376263347	chr9-68508442-68508941
4.82348001670532	4.57306178280073	4.30227754151995	4.00428472255525	4.25064350210957	4.61433645825191	4.82272378284055	4.38651747899199	4.11185078394721	3.93033728708923	4.56642259408595	4.13297554315746	chr9-69173943-69174442
3.2817773795099	0	0.7253941619641	2.01332940140151	1.9002185501433	1.92214916827912	0.485027933140651	1.13971065049334	0.874208407830165	2.52320829393258	1.64501934366392	0.35464040769663	chr9-69556683-69557182
4.23499464092216	3.71303682962198	3.50395222578426	3.53977282882203	3.68276302024337	3.78394664674339	3.28842544645634	3.60778302300607	3.93980453704579	3.3919300740252	3.87879278718524	3.69408501935369	chr9-69671523-69672022
2.01255728357404	0	0.465840941359414	0.186565568619774	0.629043659228858	0.666612541072068	0.0882729451396772	1.13971065049334	1.51152658112749	0.963265564492185	0.161172552144748	0.223051911981337	chr9-69797635-69798134
2.65791302881447	0	0.149118924793375	1.48267621520399	1.06562673180865	0.371470485316143	0.171454815992761	0.624349605676107	0.637225080942596	0	0.161172552144748	0.183140241228901	chr9-71357189-71357688
1.71203492775635	0.776178741001518	0.817413971059035	0.870508886361869	0.629043659228858	0.666612541072068	0.418477303624067	1.35860936373985	1.51152658112749	0	0.306135252868841	1.1648235263325	chr9-72532893-72533392
3.5388346808295	1.64973786123945	2.4356627176031	1.85717459431103	3.11295907143523	1.30354916579487	2.28390283513617	2.14717629228241	2.41957175568646	1.944541531836	2.36088266255009	2.11372655981213	chr9-74887040-74887539
5.03857513771138	4.81138738129708	4.9693087156084	4.61286660610402	4.69814267753907	4.45926494975376	4.60684739812398	4.86586031678123	4.81820639011049	5.01527891491269	4.76762405720241	5.00875405807074	chr9-75027661-75028160
5.59757220950607	5.54243385736367	5.29555975830559	5.17252854296957	5.34102584002971	4.85293374726254	5.35693005824918	5.38523030756909	5.19875079961272	4.97227816226712	5.30062033235221	5.42061284915354	chr9-76394063-76394562
3.16459183237422	0	0.521621864528254	0.870508886361869	0.934251622742749	2.87064506534512	0.27539165068706	0.311123681174896	0.245022884058397	0	0.161172552144748	0.242601187832596	chr9-76581733-76582232
1.87010708350426	0	0.0764852472659145	0.975526720367441	0.448223994684265	0.197658310936923	0.144256956912836	0.0842934633263011	0.637225080942596	0	0.558544227464176	0.131645998267998	chr9-77546990-77547489
2.82169721407591	1.27809032505004	0.772137607734883	2.0618382179459	1.67181776770175	2.39457611354747	0.795874269011456	0.16393254160748	0.637225080942596	2.74379687503492	0.161172552144748	0.242601187832596	chr9-77848956-77849455
3.03703940370124	2.89011562593798	0.627102733360265	2.43766480213682	1.49661484501494	0.911509242709779	1.78230048814434	1.63500881762211	0.720620373386692	0	0.161172552144748	0.242601187832596	chr9-78325245-78325744
3.16459183237422	0.776178741001518	0.521621864528254	3.0560143043147	2.52021490261278	2.5106409442776	0.441003679024286	0.444678178817637	0.637225080942596	1.944541531836	0	0.523968386365449	chr9-79277684-79278183
6.50034891343787	6.1608049481532	6.09486377522528	6.19106452930394	6.44577730441248	6.17716021976634	6.35079172285088	6.40316707069797	6.24031361046294	6.1745034806628	6.08028050937317	6.41327319154382	chr9-79571446-79571945
1.53448751823869	0	0.149118924793375	0.186565568619774	0	0	0.0300284513811954	0.0842934633263011	0	0	0.161172552144748	0.110522399115569	chr9-82855637-82856136
4.82348001670532	4.38904942631759	4.36461226143198	4.57993514423858	4.77695012133943	4.44960252211201	4.45187281588032	4.59483749624102	4.64757377857901	4.73565156666314	4.28084581076665	4.61913208037613	chr9-83980757-83981256
4.82348001670532	4.38904942631759	4.36461226143198	4.57993514423858	4.77695012133943	4.44960252211201	4.45187281588032	4.59483749624102	4.64757377857901	4.73565156666314	4.28084581076665	4.61913208037613	chr9-83980757-83981256
2.96876876528676	1.64973786123945	0.677085365436018	1.74281328723061	1.75203679873851	1.54045379857367	2.96614482654799	2.70829630479104	1.25600627846146	2.26269548136227	1.34286338303913	0.786206377320274	chr9-86046782-86047281
5.15067188076155	4.95087554359618	4.29429286408067	4.79607589174056	4.57122040003527	4.76995851916402	4.90907956211594	4.75771258619998	4.71521958093908	4.78618374764921	4.79244944148307	4.4140538617994	chr9-87725727-87726226
3.22437410533066	0	0.627102733360265	1.80112681062931	1.29715537231944	0.911509242709779	0.569240260392203	0.566909928414365	0.548711743974182	1.53577241670319	0.558544227464176	0.661037556502198	chr9-89052851-89053350
2.26114268868518	0.776178741001518	0.347359649070575	0.634319225741512	0.448223994684265	0	0.171454815992761	0.16393254160748	0.127706943806122	0	0.773298855640449	0.131645998267998	chr9-89152486-89152985
2.47312507218111	0	0.218270413148289	1.07341598578883	0.629043659228858	0.526575793732534	0.418477303624067	0.16393254160748	0.127706943806122	0	0.869768053948893	0.203234090064526	chr9-89153377-89153876
3.5388346808295	0	0.347359649070575	1.40958937373557	0.241449505383394	0.371470485316143	0.463183726164502	0.624349605676107	0.454410852336011	0	1.12562190146497	0.363595823498686	chr9-89166735-89167234
3.2817773795099	1.27809032505004	0.861312547658746	2.79414656353737	2.6927384598893	2.61805962632366	0.778290074617568	1.60678619247276	2.2333455309513	3.103958320353	2.0673911657426	0.937811098397487	chr9-89483872-89484371
3.16459183237422	0.776178741001518	0.677085365436018	1.33260145008583	0.789703632166652	2.65215913798165	0.527748459927972	0.379445819762893	0.548711743974182	0.963265564492185	1.2017288377849	0.466936800643748	chr9-89528499-89528998
3.49095738390688	2.58210340888068	2.88170080065053	2.76514301001028	2.73282805911326	2.81152248166372	2.74862762030683	2.38177866790897	2.71223194029764	3.25511744094156	2.68638776258078	2.37073359760277	chr9-92138024-92138523
2.37102383671087	1.27809032505004	0.407816237693482	1.80112681062931	1.96896705642145	1.54045379857367	0.880717220103564	0.0842934633263011	0.245022884058397	2.26269548136227	0.306135252868841	0.35464040769663	chr9-92887911-92888410
3.44143653129922	0.776178741001518	0.817413971059035	1.91112614098843	1.18603064005563	1.21506869797347	0.463183726164502	0.679589667400373	0.454410852336011	2.52320829393258	0.773298855640449	0.563367632056078	chr9-93150196-93150695
4.01567960048739	1.27809032505004	1.71665427054094	2.19828459549969	1.40032939480364	1.3869152807362	1.15047594211656	2.68148462760302	2.39439507993848	3.25511744094156	1.93986370873707	1.9745229634742	chr9-93177842-93178341
3.03703940370124	1.27809032505004	2.46441211643724	2.93101384148843	2.21524261838717	2.68547124941788	2.39767950347497	2.43089921307334	1.95204623655215	0.963265564492185	2.76374800822461	2.68660903730543	chr9-94213462-94213961
3.67361313106098	0.776178741001518	0.817413971059035	1.96313261617624	2.6927384598893	1.86514154610823	0.724213773819389	1.39206852818151	2.3687712271517	0.963265564492185	3.01644907677166	0.491655476646433	chr9-96204047-96204546
3.3901552577202	3.25566158412633	0.903914720827698	3.0560143043147	2.56531818332253	2.87064506534512	3.24107273331854	2.26020939036166	1.84461140718589	2.52320829393258	2.4257913645703	1.22010634492125	chr9-96612142-96612641
4.42532736769895	3.02252536467932	3.71006442945097	4.20119953836865	4.20861583165076	3.79924410442999	3.4359040422338	4.19601706558178	4.20167208356037	4.09973351016941	4.26319368598249	4.07826580537492	chr9-96777784-96778283
3.75694252961178	0	0.861312547658746	2.64292072298845	2.42554411512305	3.31570502333288	0.569240260392203	0.444678178817637	0.874208407830165	0.963265564492185	0.869768053948893	0.851321580180996	chr9-96892156-96892655
4.72344160166019	3.86187459151371	4.1991447698798	4.13472643768391	4.09016109494629	4.11259393521921	3.91366330356201	4.00919234684875	4.0406133321085	4.2513134413383	4.21809467576453	4.08640286242027	chr9-97221591-97222090
3.63007115024325	2.58210340888068	3.34297168865547	3.52254511565957	3.38865119698071	3.25042375555724	2.91476221240182	3.41780049206019	3.13334748347068	3.25511744094156	3.49608082470098	3.28424414420003	chr9-100598663-100599162
3.71587938016557	0	1.27237956531718	2.54393997381459	1.9002185501433	1.21506869797347	1.13674190305232	1.21642699100338	1.64560162279105	0	1.93986370873707	1.01940753094605	chr9-101737568-101738067
3.44143653129922	1.27809032505004	1.97822686633067	2.76514301001028	1.96896705642145	1.46572611453334	1.68184836747888	1.66268991619586	1.8813191734083	1.53577241670319	2.29291549001171	1.35195185744711	chr9-101738096-101738595
3.3901552577202	2.39931669902893	2.11143450192844	2.93101384148843	2.37577233799486	2.81152248166372	2.18727752630116	2.53940032069253	2.53925828735808	2.26269548136227	2.18455563722711	1.85260069661467	chr9-106879352-106879851
4.14505172727034	2.58210340888068	2.37638592965683	3.81914411838636	4.02707488232556	3.9439088320098	3.52030483133548	3.80698156405759	3.74442755254041	3.93033728708923	4.00097701618283	1.60324003406783	chr9-109166987-109167486
3.83572055007792	2.58210340888068	2.6758512414085	2.7355443933938	3.01881453321267	3.53258464657342	3.045465712206	2.85947565558484	3.07115560114004	2.93508759115832	3.09837194690404	2.71662587752981	chr9-111525771-111526270
5.08768680517048	4.61561805909353	4.56374058808295	4.79607589174056	4.72820219065572	4.54343259060288	4.723995556961	4.63031946231103	4.84168030330746	4.57247953120718	4.74872059550024	4.56289622313867	chr9-113056461-113056960
2.96876876528676	1.27809032505004	0.7253941619641	0.186565568619774	1.29715537231944	0.911509242709779	0.929326863779858	1.13971065049334	1.01300740762057	1.53577241670319	0.869768053948893	0.523968386365449	chr9-113468986-113469485
2.89710627899767	0.776178741001518	0.407816237693482	0.75724211794198	1.9002185501433	1.67921236432368	2.57618679925233	0.16393254160748	0.127706943806122	0	0.558544227464176	0.193222148741379	chr9-113868457-113868956
3.49095738390688	3.35947247393366	1.76367716991574	1.25127239784941	3.14302314411005	1.01994924870974	3.14143298652286	3.16063475363812	2.93810066445318	0.963265564492185	3.13765246156569	0.609268966827775	chr9-114250160-114250659
5.52810715475659	5.24999948993368	5.24467415554851	5.19987968602568	5.41064638902679	5.29194229103831	5.40784853232003	5.5180777182592	5.3340035728832	5.28498506974262	5.34324863838585	5.45139095588602	chr9-120842764-120843263
5.18116238383869	4.33912996101067	4.90783914003594	4.67655674094331	4.65706354191976	4.73060491713644	4.69968079420497	5.00752017653024	4.84632959857253	4.32152137596588	4.81079209821257	5.16771201025979	chr9-120876100-120876599
3.75694252961178	2.58210340888068	3.196434507391	2.87781470824627	2.6927384598893	2.35371581170583	1.7645490430377	3.01789925715832	2.64977172565176	3.25511744094156	2.25769216905706	3.33975714230385	chr9-120919343-120919842
2.47312507218111	0	0.347359649070575	0.186565568619774	2.21524261838717	0.197658310936923	0.198149410757433	1.25330769185644	0.548711743974182	1.53577241670319	0.869768053948893	0.390133284810375	chr9-121021273-121021772
4.37345980222666	3.63243339018096	3.18784019817076	4.11187024149319	4.19433006134165	3.68859053891472	4.28446658048922	4.18651373785926	3.69373184128166	3.3919300740252	4.20890319489078	2.59071336618204	chr9-121698826-121699325
4.01567960048739	3.99678312295494	3.93214229676807	3.6066973227056	3.66214952534247	3.73705627944925	3.25066843094245	3.87363899490502	3.71422438801472	3.83754505671194	3.73252327183065	3.93467006598053	chr9-122913075-122913574
4.615946093626	3.71303682962198	3.94239724542305	4.22269361053564	4.4441701000174	4.52514843662133	4.33345164462778	4.11317040294624	4.25159624874826	4.5137128709431	4.28959153471551	4.1283853504683	chr9-124658108-124658607
2.65791302881447	1.64973786123945	1.4264401494575	1.91112614098843	2.32422193210347	1.86514154610823	1.25588091673855	1.71650796573243	1.80694521362412	1.53577241670319	1.93986370873707	1.47275072033572	chr9-127705516-127706015
5.6420910211031	5.3542042083745	5.39037225972215	5.24259077950237	5.55739464386608	5.24802297147837	5.40211941247574	5.50475669147943	5.35699237377972	4.57247953120718	5.39684665820421	5.54342366621414	chr9-127785016-127785515
3.5388346808295	1.27809032505004	1.48373520303902	2.1542209175476	1.58687428491767	1.30354916579487	1.78230048814434	1.76839038594485	1.80694521362412	1.53577241670319	2.51798699877076	1.32010279161926	chr9-127817788-127818287
4.98773253289657	4.7362365494943	4.71196338800908	4.88638505978202	4.72820219065572	4.85293374726254	4.76586342886168	4.91847444917904	4.83233652080668	4.68328498701624	4.72312440378849	4.94193881723661	chr9-127877481-127877980
4.14505172727034	3.86187459151371	3.36601022859929	3.52254511565957	3.92695074975676	3.78394664674339	3.84985745387402	3.73057001090709	3.69373184128166	3.25511744094156	3.56973334735961	3.65175831391261	chr9-127898828-127899327
6.08255994697644	6.02531646649649	5.7944280902225	5.83062977313118	6.08061110907566	5.95272215806631	5.98551533754007	5.96282157476033	5.97331885138467	5.78486861645825	5.84838970138203	5.97708360183465	chr9-127980845-127981344
5.90213407941715	5.72843694663797	5.66881573866148	5.70262912984686	5.87206104167292	5.65353832879007	5.79318123491016	5.86642580477507	5.85372752892721	5.78486861645825	5.75675157029677	5.8756788876035	chr9-128067149-128067648
5.42995678159915	5.3542042083745	5.22590690409979	5.2840736814737	5.42295147184472	5.144025058106	5.28326246075221	5.14388986290903	5.3106425143327	5.21293069489057	5.31782309579878	5.39217562430845	chr9-128455837-128456336
4.39962666432117	3.86187459151371	3.70404985366874	3.76156895993628	4.16532700693896	3.51416160692823	4.09860015302846	3.93167493312077	3.91346191848235	3.103958320353	3.85542132874137	3.92184332953151	chr9-128456460-128456959
5.91125724161743	5.669061115813	5.65173058643023	5.66779316411994	5.79368179689795	5.65353832879007	5.85896300165422	5.88563995103436	5.8720825498812	5.83373435857933	5.84245829722538	5.87724308197221	chr9-128552023-128552522
3.33698377234985	0	1.56562489489638	1.74281328723061	2.73282805911326	3.08552733185892	0.897103091896822	0.881553265711453	1.19898501603801	1.53577241670319	0.869768053948893	1.14418361344161	chr9-128845154-128845653
6.31342365102779	6.07190748844859	6.08679670971443	6.12125349044289	6.2246351486205	6.00643372397823	6.13331978759756	6.24392300671402	6.19364386473151	5.83373435857933	6.00793175295246	6.22602047312963	chr9-129028265-129028764
3.79686917994515	3.35947247393366	3.70404985366874	3.52254511565957	3.41353054917538	3.15851642058565	3.36109839266497	3.42590008054374	3.57550385926106	2.52320829393258	3.43432577297012	3.73865130037561	chr9-132406631-132407130
3.58517402311338	1.9449914450861	2.4925997854468	3.03186566458501	2.95245537712719	3.41834307955632	2.64571671714364	2.78586532665827	2.98944492796265	3.3919300740252	2.73841939005901	2.75115836569565	chr9-133143937-133144436
4.86163063856576	4.57306178280073	4.70294401202158	4.77440728937438	4.70823226550544	4.55248849811956	4.5522820758377	4.74482035984777	4.75037173523794	4.2513134413383	4.73597926462404	4.81466062433573	chr9-133336025-133336524
3.44143653129922	1.27809032505004	1.23949006659738	1.25127239784941	1.67181776770175	1.30354916579487	0.864143100381105	2.24197488638197	2.82958205387938	0	2.83717030537712	0.718012747331053	chr9-133395621-133396120
4.01567960048739	3.54705875133231	3.58473368240413	3.45150025467075	3.48569347165249	3.27251402565671	3.33727852335451	3.68405315646764	3.58666127852227	3.103958320353	3.56973334735961	3.6277988218044	chr9-133486258-133486757
3.03703940370124	0.776178741001518	1.06275757676618	1.25127239784941	1.40032939480364	0.911509242709779	1.79983616520608	1.1785786914637	1.31085925340822	0	1.04527538264895	0.786206377320274	chr9-134258397-134258896
3.5388346808295	2.58210340888068	3.05237541713499	2.67446065031235	2.47365591605605	2.26835047066286	3.23141278491024	3.36822414771967	3.02268657500412	2.26269548136227	2.36088266255009	2.73744439883231	chr9-134698480-134698979
2.56847560677336	1.27809032505004	0.817413971059035	1.55223832700601	1.40032939480364	1.54045379857367	0.68700295889168	0.881553265711453	1.25600627846146	1.53577241670319	0.437852790174226	0.990792820129897	chr9-135069610-135070109
5.52810715475659	5.24999948993368	5.16809432491596	5.43901613210723	5.39198971173233	5.32930464059437	5.25890326242715	5.45020743172452	5.46069145287862	5.24940767361574	5.39279369228548	5.49457859358132	chr9-136363495-136363994
6.23566425707695	6.14636391771866	5.94736966353542	6.10976342926478	6.21758881711987	5.96294657912828	6.03355394708609	6.12583013366254	6.14352619060759	5.92676426629504	5.98657631636364	6.20234916233277	chr9-136483279-136483778
3.5388346808295	0.776178741001518	0.7253941619641	2.90465947459478	2.37577233799486	3.20520183750564	1.09473745211756	1.01639864017919	0.874208407830165	3.51688496103933	0.960188935389783	1.0023068995346	chr9-136697401-136697900
4.615946093626	4.61561805909353	3.78605427645107	3.37677478993427	3.76239218599814	3.95760839628797	4.17281803955807	4.00919234684875	3.16346612144047	3.25511744094156	3.24945778434353	4.00360647222439	chr9-137077317-137077816
3.67361313106098	1.64973786123945	2.3611782048583	3.5902549923328	3.41353054917538	2.5106409442776	3.02324409711651	2.91807268210791	2.90282704197098	3.103958320353	2.32729929161314	2.08964085241989	chr9-137139009-137139508
6.02488926031462	5.3542042083745	5.63285854190787	5.66387006227281	5.99253868491924	5.57127676034787	5.87817812822707	5.87975511483795	5.85372752892721	5.45079277068526	5.65212960288722	5.87646119677859	chr9-137223332-137223831
6.04988807550059	5.68912580843815	5.73814835282404	5.78440196750285	5.98425894776108	6.00313470378321	5.90981357340767	5.98217539431755	5.92798158609684	5.6549321961013	5.76304522989047	5.87880558225151	chr9-137459144-137459643
2.96876876528676	0.776178741001518	1.30453595530526	1.33260145008583	1.67181776770175	0.911509242709779	1.47909715689134	1.0997663934939	1.01300740762057	1.944541531836	0.960188935389783	0.943794959911627	chr10-517894-518393
2.26114268868518	0	0.521621864528254	1.07341598578883	0.448223994684265	0.526575793732534	0.54864351765078	0.444678178817637	0.874208407830165	0	0.669913812216343	1.21516726147788	chr10-4761023-4761522
2.96876876528676	0	0.284258377960653	0.975526720367441	0.934251622742749	2.58313458777874	0.348707644543302	0.507088171021196	0.454410852336011	0.963265564492185	0.437852790174226	0.35464040769663	chr10-5025432-5025931
3.2817773795099	0.776178741001518	1.33599120729465	1.68204309289978	0.934251622742749	1.30354916579487	0.609572044083379	0.833650648951466	1.46391531097838	1.53577241670319	0.669913812216343	1.05301245510909	chr10-5906043-5906542
3.87355304192835	3.35947247393366	2.6258250841538	3.52254511565957	3.43798811901067	3.39839132888329	2.9738899022512	1.9812141746422	3.16346612144047	3.63187461833311	3.80751095176679	1.6442392462193	chr10-6144784-6145283
2.26114268868518	1.9449914450861	0.521621864528254	1.16508324017903	1.40032939480364	0	1.08045972964945	1.13971065049334	0.720620373386692	0.963265564492185	0.437852790174226	0.586500843535881	chr10-7475037-7475536
2.82169721407591	1.9449914450861	2.54737484360708	2.10876890499337	2.52021490261278	1.97698952062461	2.76657483313204	2.20479955604564	2.60657681394328	2.26269548136227	2.5474545008527	2.48798678472636	chr10-7687251-7687750
2.65791302881447	0.776178741001518	0.407816237693482	0.975526720367441	0.934251622742749	0.79425105027015	0.527748459927972	0.239404447082708	0	0	0.437852790174226	0.299708140660753	chr10-10462392-10462891
3.63007115024325	0	0.465840941359414	2.47396669917531	1.58687428491767	3.0086478695364	0.58954708637169	0.784102707618782	1.60227977957399	0.963265564492185	1.27402126901928	0.40755755904007	chr10-10520457-10520956
1.87010708350426	0.776178741001518	0.407816237693482	1.33260145008583	0.934251622742749	0.666612541072068	0.300246603658088	0.239404447082708	0.353512273060259	0.963265564492185	0.558544227464176	0.381341590768721	chr10-11357280-11357779
4.68139957254058	3.93090521986846	4.31811553196941	4.29549698395916	4.56012175902765	4.35959881488728	4.17281803955807	4.38651747899199	4.39177111900728	4.01752021099614	4.40677098758756	4.50892683123147	chr10-12195837-12196336
4.68139957254058	3.93090521986846	4.31811553196941	4.29549698395916	4.56012175902765	4.35959881488728	4.17281803955807	4.38651747899199	4.39177111900728	4.01752021099614	4.40677098758756	4.50892683123147	chr10-12195837-12196336
3.10222481448525	0	0.627102733360265	0.975526720367441	1.29715537231944	2.7498730972941	0.441003679024286	0.833650648951466	1.19898501603801	0	0.669913812216343	0.381341590768721	chr10-14236386-14236885
2.74212810598746	1.27809032505004	0.521621864528254	1.07341598578883	0.789703632166652	0.666612541072068	0.705728333355579	0.239404447082708	0.637225080942596	0	0.558544227464176	0.336561060565232	chr10-14396992-14397491
2.26114268868518	0	0.465840941359414	1.33260145008583	0.241449505383394	0.197658310936923	0.485027933140651	0.311123681174896	0.127706943806122	0.963265564492185	0.161172552144748	0.280922540304714	chr10-14450000-14450499
3.71587938016557	0	0.575326097258163	3.50510919168258	2.98601645899935	3.18204796253101	0.506546318719062	0.732792384351384	0.720620373386692	1.944541531836	0.669913812216343	0.390133284810375	chr10-15222475-15222974
2.56847560677336	0	0.347359649070575	1.74281328723061	0.934251622742749	0.79425105027015	0.929326863779858	0.239404447082708	0.637225080942596	2.52320829393258	0.773298855640449	0.261889098415105	chr10-16913583-16914082
2.65791302881447	1.64973786123945	0.465840941359414	0.975526720367441	0.934251622742749	2.47298070261597	1.26853111245935	0.881553265711453	0.637225080942596	1.944541531836	0.558544227464176	0.458602221609478	chr10-17180987-17181486
5.45512744991731	5.40361358121436	5.21537418869128	5.01514253402326	5.37941652820962	4.8082670832977	5.08566061423972	5.32803353287479	5.00859890655691	4.97227816226712	4.97160172054128	5.38312119197922	chr10-22320646-22321145
2.89710627899767	0	0.347359649070575	0.634319225741512	1.75203679873851	0.79425105027015	0.527748459927972	0.624349605676107	0.548711743974182	1.944541531836	1.12562190146497	0.689806393044195	chr10-22816269-22816768
3.10222481448525	0.776178741001518	1.33599120729465	1.07341598578883	1.29715537231944	1.21506869797347	0.813246717856078	0.833650648951466	1.31085925340822	1.53577241670319	1.34286338303913	0.806051369702632	chr10-23173193-23173692
4.08181534154714	1.64973786123945	2.3145688577371	2.93101384148843	2.56531818332253	1.30354916579487	1.64351377536788	3.20837252891188	3.54150433524862	2.26269548136227	1.64501934366392	0.990792820129897	chr10-23694565-23695064
3.16459183237422	0	0.407816237693482	0.870508886361869	0.629043659228858	0.666612541072068	0.144256956912836	0.16393254160748	0.799457281905217	0	0	0.318252271078946	chr10-26265640-26266139
4.2919850941757	1.9449914450861	2.56074972064583	2.90465947459478	2.88289613683924	3.31570502333288	2.13296964513374	4.11817767911254	3.92229634349892	1.53577241670319	3.73252327183065	2.68839212811139	chr10-30384603-30385102
3.9463658069696	3.86187459151371	3.65500865081685	3.31807576806043	3.2846076471743	2.781027065361	3.22817837494133	3.37660608453684	3.31873781534233	3.25511744094156	3.31945382392185	2.30251889532503	chr10-30785008-30785507
5.59757220950607	5.40361358121436	5.23427805895871	5.13900764711726	5.42906487839495	5.07657143154229	5.38624600370735	5.54435635866779	5.43004710024675	4.32152137596588	5.44461439985775	5.54613036667778	chr10-32346958-32347457
2.74212810598746	0	0.407816237693482	0.634319225741512	0.789703632166652	0.371470485316143	0.485027933140651	0.0842934633263011	0.127706943806122	0	0.960188935389783	0.299708140660753	chr10-33134159-33134658
2.74212810598746	0.776178741001518	0.149118924793375	0.499939079409588	0	1.30354916579487	0.198149410757433	0.311123681174896	0.127706943806122	0	0.437852790174226	0.142092936167568	chr10-37535862-37536361
2.74212810598746	0	0.149118924793375	0.351744287070753	1.06562673180865	0.526575793732534	0.0882729451396772	0.239404447082708	0.127706943806122	0.963265564492185	0.161172552144748	0.131645998267998	chr10-37582138-37582637
4.20563232931708	0	2.05584444517205	2.87781470824627	2.56531818332253	4.12478816551666	1.16408046905461	1.48802772861645	1.60227977957399	3.83754505671194	2.68638776258078	1.75047235955132	chr10-43076472-43076971
4.08181534154714	1.9449914450861	3.35069215251397	3.48745996246667	2.98601645899935	3.85886171213057	1.93293915289562	3.0808082876502	3.37129876897361	3.3919300740252	3.4500141220556	3.38663832509522	chr10-43093309-43093808
3.63007115024325	1.64973786123945	1.56562489489638	2.32293393030146	2.32422193210347	3.0086478695364	1.65319334009597	1.35860936373985	1.07770063285781	0.963265564492185	1.79996064205806	1.0858523994459	chr10-43255768-43256267
3.83572055007792	2.39931669902893	2.42107028479028	3.43317860220243	3.50896734960789	3.31570502333288	2.3449019613618	2.26020939036166	2.41957175568646	2.93508759115832	3.15689880353466	2.07608408630784	chr10-43266318-43266817
3.71587938016557	2.74431394443605	2.24998398975242	3.0073059203023	2.52021490261278	1.67921236432368	2.23961502425242	2.16664089851325	2.41957175568646	0.963265564492185	2.25769216905706	2.47358230914257	chr10-44384864-44385363
4.47539473132475	2.89011562593798	3.28773969499156	3.52254511565957	3.6200173333976	3.65535120990901	3.48551013022791	3.72401587035966	3.73442992347212	3.3919300740252	3.9795176125366	3.53274282794388	chr10-44996162-44996661
3.75694252961178	2.39931669902893	1.09987856729964	3.10313175892206	2.91809493941469	1.21506869797347	1.70064033069375	1.35860936373985	0.799457281905217	0.963265564492185	1.27402126901928	0.990792820129897	chr10-47409220-47409719
2.96876876528676	0.776178741001518	1.20583325057399	1.33260145008583	2.03458797514328	0.911509242709779	1.08045972964945	1.01639864017919	0.637225080942596	0	0.869768053948893	1.06404237129744	chr10-47449347-47449846
3.91041873289666	3.25566158412633	3.59126566192287	3.67065443218666	3.59848066220457	3.56873962101112	3.5150061177304	3.60778302300607	3.44671529712516	3.73837178238536	3.75795470788048	3.77686279356988	chr10-49941779-49942278
2.65791302881447	0	0.218270413148289	0.75724211794198	0.789703632166652	0.666612541072068	0.250100975441722	0.239404447082708	0.127706943806122	0.963265564492185	0.161172552144748	0.261889098415105	chr10-50131531-50132030
3.22437410533066	1.64973786123945	1.48373520303902	1.85717459431103	2.03458797514328	1.61150066558079	1.48994078825645	2.41471081631319	2.56204860580969	0	2.18455563722711	2.16585290267709	chr10-50566942-50567441
2.37102383671087	0	0.149118924793375	1.74281328723061	0.629043659228858	1.30354916579487	0.348707644543302	0.379445819762893	0.454410852336011	0.963265564492185	0.437852790174226	0.290345916616087	chr10-52772717-52773216
3.49095738390688	0	0.407816237693482	1.25127239784941	1.82802933986414	3.45743741689126	0.629322851448604	0.881553265711453	2.3687712271517	3.25511744094156	2.4257913645703	0.327435709514061	chr10-53403805-53404304
4.97037887813297	4.7362365494943	4.6938678941827	4.64506310814776	4.63607685031203	4.35959881488728	4.55873394561267	4.74482035984777	4.62610504923769	4.32152137596588	4.69047702427288	4.88670890292723	chr10-58334743-58335242
[truncated: 37,436 more rows]
