# Supplementary material for: Single-cell analysis of the epigenome and 3D chromatin architecture in the human retina
Source: Sci Adv. 2026 Jul 23;12(30):eadv9162. doi: 10.1126/sciadv.adv9162 (PMC13394472; doi:10.1126/sciadv.adv9162)
Supplement: Supplementary file 2 — Tables S1 to S15 [file sciadv.adv9162_tables_s1_to_s15.zip › Tables_revision1/table S12.tsv]

Endothelial	Fibroblasts	Macrophage	Mast_cell	Melanocyte	Perictyes	RPE	Schwann	T_NK_cell	VSMC	peak	type
5.46680366490009	4.78842145259145	4.93506495329287	4.87041952353037	4.74677587189387	5.04972537289576	4.65398177145619	5.00697324599269	5.39495167103118	4.78979983206793	chr1-959067-959566	Endothelial
4.75875464114577	4.35454672100482	2.90416347085984	4.02421956748651	3.95041052238783	4.66707874972047	3.5586716350414	4.62440783100778	3.10547814814247	4.54397251982262	chr1-998680-999179	Endothelial
5.69411981168167	5.38900415605957	5.62171216365064	5.52510008766349	5.29017319468963	5.53051638147788	5.46253735432413	5.40861410832921	5.67821074051236	5.52752267345119	chr1-1019295-1019794	Endothelial
6.17704543580147	5.85553909009225	5.94964497296913	5.64000734125929	5.69504457373277	5.97112954358361	5.73203194960563	6.05844388830586	6.08618725715764	5.77841794253546	chr1-1115941-1116440	Endothelial
4.00850375710315	3.58286762139633	3.88580878996738	3.44970214818319	3.4982294277868	3.76147072766093	3.76006515240379	3.73044431425478	3.87698373190159	3.74799788559117	chr1-1122013-1122512	Endothelial
5.85668110091204	5.25820296327577	5.41793924998162	5.37391987797015	5.4326152821697	5.72416058121352	5.27223265272843	5.75475519183067	5.54352196174817	5.64354046334906	chr1-1349207-1349706	Endothelial
4.99436674360148	4.21372406535372	4.72998664701356	4.43400603018306	4.13250720875491	4.78445761375903	4.26801299706435	4.81387961412179	4.90235665185188	4.42246924553503	chr1-1407054-1407553	Endothelial
5.05517522909573	4.25351340789232	4.20403775929604	3.90672691891517	3.95962332737053	4.81236856388671	3.98300688911413	4.32701647647871	2.01532731043123	4.00661728481264	chr1-1419937-1420436	Endothelial
5.37437671795273	4.77024917600285	3.80443280528114	4.39962548295411	4.58949896770721	5.24668989967434	4.2823097133674	4.79110256841228	4.37696396541476	4.54978715913289	chr1-1435423-1435922	Endothelial
4.9629735494444	4.2985884652406	4.54195225055627	4.71132623190294	4.09954820406968	4.6973308559473	4.37327314693844	4.57192517783506	4.37696396541476	4.63976879600955	chr1-1471448-1471947	Endothelial
5.44424610755189	4.59549499815841	5.02761637741408	4.65414214331792	4.62467448873487	5.19108045873792	4.30209004658291	5.07320299927884	5.28666073186544	4.93904150580494	chr1-1724212-1724711	Endothelial
4.3370897893414	3.96482600598567	3.36784482168379	2.6065109965459	2.62056671379113	3.70303232812109	2.81246386142451	3.47680385319006	3.34030142320671	3.23030537886242	chr1-1782777-1783276	Endothelial
5.85668110091204	4.9745260428465	5.56106893888058	5.17484592960418	5.04390883469715	5.30679072050259	5.03449203954984	5.48358825851676	5.49567858821806	5.21632043921856	chr1-1890924-1891423	Endothelial
3.49719906174081	0.898998243911376	2.33732506425754	1.01296768124308	1.19375850468712	0.780573748175365	0.790037892488928	1.25378885312942	2.82485861559618	0.730720897840712	chr1-2148561-2149060	Endothelial
5.85668110091204	5.43009566379596	5.77908930302561	5.45148935176757	5.55922168442677	5.61746103406326	5.0175001457877	5.49369986949553	5.76148874330877	5.54509478153757	chr1-2205059-2205558	Endothelial
5.59520876192703	5.0020394410335	4.56684111771032	5.12310457128541	4.76790711100775	5.41996555419505	4.36254791285552	4.5214202156776	3.71928109430758	5.03750910327757	chr1-2212475-2212974	Endothelial
5.2756206006667	4.32994394331782	4.56684111771032	3.93100341512528	4.01369785715551	4.1002050357384	3.71440102404525	4.22873676374597	5.16957683015457	4.03176445029422	chr1-2547943-2548442	Endothelial
4.68370965749519	3.79546394533427	4.63903072782363	3.27105113402839	4.08278197147226	3.26510180460994	4.08765484049964	3.46039900108285	4.57412703901272	4.19649610677134	chr1-2555834-2556333	Endothelial
4.60454581116064	3.80442126561735	4.32568457227939	4.02421956748651	3.68755587146418	4.31053024835096	3.94756317554661	4.389003479797	3.71928109430758	3.75807862340233	chr1-3649710-3650209	Endothelial
6.24387512946488	5.66706306085913	5.73584853277485	5.52510008766349	5.58623938955754	5.95034541207112	5.33940813480126	5.87412241661971	5.9858605780461	5.54800276990503	chr1-3900887-3901386	Endothelial
2.97474523156949	1.02695925585263	1.94018679416161	0	0.993035535577743	0.621393552736551	0.970388575100267	1.04961074761162	0	1.15362797018763	chr1-4638362-4638861	Endothelial
4.18213140530091	2.58872544624231	1.39037000270037	2.82951438469167	1.5756690569018	1.73677593991386	2.78059015844022	3.43543656892765	1.33420294264546	2.88874549982452	chr1-4654361-4654860	Endothelial
3.49719906174081	2.72705121553138	2.55197787986639	2.6065109965459	1.95310449719912	2.4078648473446	2.14252813166299	3.30370296972888	2.47614427995806	2.10344409582755	chr1-6485492-6485991	Endothelial
6.06322882728324	5.31884759891493	5.65691106126923	5.76680842620567	5.38895469812042	5.64359066684003	5.50582545439083	5.53345216648079	6.05351414291804	5.81509148079341	chr1-6784775-6785274	Endothelial
5.24983792530194	4.47724725839135	4.32568457227939	4.00147407551956	4.33013610207645	4.61520470091976	4.32988534886509	4.57192517783506	4.37696396541476	4.73471212477738	chr1-6785638-6786137	Endothelial
4.12654535714949	3.95681385097499	1.59780469274076	3.44970214818319	3.87451025377132	2.89923849657179	2.37374441922373	3.08573038500805	2.47614427995806	2.64978668940877	chr1-6963169-6963668	Endothelial
5.113524009037	4.44896528590434	4.13913834560945	4.71132623190294	4.54734663238834	4.48252328255405	4.42830862912102	4.72053092393191	4.01913382897995	4.80932142512033	chr1-7783311-7783810	Endothelial
6.58020933881668	5.96544254440478	6.0053304218874	6.24947913017964	6.01083843217728	6.17119833665835	5.82578838800042	6.07739336114211	6.02008389140135	6.35625223724771	chr1-7783861-7784360	Endothelial
4.68370965749519	4.63117381492849	1.59780469274076	2.19004690103526	3.95041052238783	4.23004111387548	2.20389794819747	2.53191813540448	1.33420294264546	1.32616665220096	chr1-8004860-8005359	Endothelial
5.22358608564214	4.4432417461982	5.02761637741408	4.5004026924916	4.35129065145829	4.80312478162127	4.68228965421923	4.94641818282017	4.90235665185188	4.44760234131012	chr1-8878990-8879489	Endothelial
5.44424610755189	5.0667513187873	4.266142930562	4.80624870180832	4.37902267482126	4.93592281080095	4.70793600681993	4.78452824135421	5.39495167103118	4.99552029329056	chr1-9292740-9293239	Endothelial
4.9308820119249	2.18445800394569	0.490944627413168	1.71836409601687	1.25490592167929	2.3582358663718	1.7890960145221	3.4686247444103	1.33420294264546	1.48025728616441	chr1-9322593-9323092	Endothelial
4.00850375710315	3.4748016646688	1.39037000270037	1.01296768124308	1.36993518900719	3.799154688302	1.27492657897612	1.49837604015394	1.33420294264546	0.957615473036015	chr1-9401677-9402176	Endothelial
3.31027167506131	1.02695925585263	1.94018679416161	1.01296768124308	1.75569276056179	1.17387854046628	2.05197338089405	1.89001778213826	1.33420294264546	0.885876973588191	chr1-9990483-9990982	Endothelial
6.04834902750463	5.47846850238353	5.49776431547409	5.77353651487813	5.29017319468963	5.76281870233314	5.4549843475296	5.59298183051448	5.28666073186544	5.61886034299591	chr1-10210145-10210644	Endothelial
4.75875464114577	3.89106247901684	4.51662646076252	4.21424151618822	3.85489442482806	4.17377346841398	3.99347239956931	4.40623564099566	4.57412703901272	3.79771161686859	chr1-11099619-11100118	Endothelial
5.113524009037	4.69035670316098	4.66231293212102	4.73909016469608	4.81435025941833	4.72696160783392	4.60249615567588	4.86774280245597	4.74755628126735	4.89860390245123	chr1-11273079-11273578	Endothelial
5.32584350757057	4.14486822426726	3.84569447856715	3.9548781573113	3.33790941850317	4.53929723065358	3.42072583410915	3.45212608836751	4.37696396541476	3.8551915319061	chr1-11784979-11785478	Endothelial
5.51088746957593	4.78842145259145	4.54195225055627	4.15363982021622	2.64361446234084	5.23298719815508	2.3630227011337	2.91565600942622	2.47614427995806	4.60667985830728	chr1-11790884-11791383	Endothelial
3.94565175995002	2.6093169696379	1.94018679416161	1.60222696883186	3.72044616751514	2.30683863022345	1.1051697680613	3.06417925445546	1.33420294264546	1.27091516298666	chr1-11880960-11881459	Endothelial
4.56327299631547	4.01969874559557	4.23542450724395	4.38212300351204	3.75260331968355	4.18804745161005	3.75186936886217	4.40623564099566	4.4789109972547	4.04005036590582	chr1-11908262-11908761	Endothelial
6.20414991977146	5.67928804207051	5.89172357285323	5.54096022191399	5.51303645039311	6.18905049857135	5.48619762931379	5.86791652156252	5.44619402740744	5.85555812368962	chr1-11980003-11980502	Endothelial
5.37437671795273	4.9383627295041	5.13136887320018	5.26354653481338	4.93602621075204	4.91890693879306	5.10696654665521	5.08127196086996	5.16957683015457	5.19049901888121	chr1-12019116-12019615	Endothelial
4.3370897893414	3.89944715636041	4.1719529579493	1.60222696883186	3.20477587138867	3.55670020549014	1.18038092925242	1.59170984846222	2.82485861559618	0.885876973588191	chr1-12143641-12144140	Endothelial
4.47700678341073	3.34576104158769	3.18702264578428	1.47591580402454	1.79739536440614	2.3582358663718	0.655920510168373	1.00506346694015	1.33420294264546	0.810383733140359	chr1-12147079-12147578	Endothelial
5.05517522909573	4.60577929970441	4.4646008016157	4.36440557723049	2.89479740456989	3.62123945042677	2.80456121017072	3.16885297248783	4.90235665185188	1.82524127933677	chr1-12166741-12167240	Endothelial
4.23565498120544	3.94065480356783	3.52850677665879	3.66762736270067	2.89479740456989	3.62123945042677	2.54478606793644	3.24744613695882	2.82485861559618	2.51361364427729	chr1-12208776-12209275	Endothelial
3.0954677624648	2.36482435653879	1.77912881322889	1.18432636734977	0.481451250922287	1.81243605655414	1.25186466896844	0.959096716769475	1.33420294264546	0.810383733140359	chr1-12424315-12424814	Endothelial
5.08464458335259	4.45466620856468	3.36784482168379	4.19432246466139	4.81435025941833	4.34915118172546	3.62299422460578	4.5214202156776	4.01913382897995	4.72446619982986	chr1-12478124-12478623	Endothelial
3.94565175995002	3.39403083955946	2.33732506425754	2.01940807212418	1.75569276056179	3.15314914570113	2.17966238079104	2.07379070233884	1.33420294264546	1.66303658140324	chr1-12549047-12549546	Endothelial
4.06873149396929	3.25719621893061	2.55197787986639	2.66557578238852	1.98954065506399	2.71436811850718	3.23328465748584	2.21738280627225	1.33420294264546	3.45762465932745	chr1-12591335-12591834	Endothelial
4.3370897893414	3.38211395166713	2.44863996173267	1.92587020165731	1.06309238222584	3.18196224100914	3.5539655354299	2.96300509248353	4.14852545615815	2.71333817493411	chr1-12604155-12604654	Endothelial
2.35521530260211	0.518419669923733	0.856571056993781	0.81847719848495	0.37530143220167	0.621393552736551	1.58279008138731	0.462195712525131	1.33420294264546	0.730720897840712	chr1-12638269-12638768	Endothelial
4.8644745767371	3.98071805004858	3.84569447856715	3.80531724916608	3.88421905030814	4.44735457851854	3.90754221896263	4.4232644010749	2.82485861559618	3.66471110100653	chr1-13700102-13700601	Endothelial
4.79486228589164	4.32372712911319	4.32568457227939	4.34646785890029	4.2270937805434	4.65685208373242	4.26513657365068	3.18890628467061	2.82485861559618	3.79771161686859	chr1-15152522-15153021	Endothelial
4.00850375710315	2.34039771100112	3.96283876707115	0.81847719848495	2.09363316977642	2.08071309859921	1.29762563028152	1.00506346694015	0	0.730720897840712	chr1-15261147-15261646	Endothelial
6.06322882728324	5.58627013911485	5.89172357285323	5.86457656901038	5.48778612368656	5.90785671162501	5.34894837190871	5.86947049980214	5.80139179946864	5.88115026619682	chr1-15526577-15527076	Endothelial
6.06322882728324	5.58627013911485	5.89172357285323	5.86457656901038	5.48778612368656	5.90785671162501	5.34894837190871	5.86947049980214	5.80139179946864	5.88115026619682	chr1-15526577-15527076	Endothelial
4.3370897893414	3.56189232289395	3.7619561982614	3.11026892802608	3.15752039172553	3.97408734182859	3.307856526994	3.73044431425478	4.14852545615815	3.44519983271968	chr1-15684640-15685139	Endothelial
3.7387805454896	3.0767348972272	1.39037000270037	1.82584469672443	2.59714478048191	3.21021113897023	1.50689998522172	1.93820180803926	0	1.70532925734477	chr1-15749583-15750082	Endothelial
3.94565175995002	2.64963874625656	2.90416347085984	3.69623671281353	2.52450721352455	2.9670269192247	1.60115485078986	3.33102957877262	0	2.48961401771785	chr1-15800128-15800627	Endothelial
4.60454581116064	3.67365609325993	4.38286595261165	3.44970214818319	3.82496134985779	4.05419314989379	3.50115917475635	4.25750643595333	4.14852545615815	3.45762465932745	chr1-15975506-15976005	Endothelial
3.66266125047265	1.66080394968927	1.14801925849662	0.81847719848495	1.06309238222584	1.73677593991386	1.63719760455576	1.43262067760651	2.01532731043123	1.37937996908221	chr1-16087724-16088223	Endothelial
5.16960436163654	4.46600091282569	3.88580878996738	4.8193132433663	4.23470305952909	4.50550165483761	4.52044398528869	4.61332115992399	3.54219985181721	4.64521058107071	chr1-16155908-16156407	Endothelial
5.57458595376413	4.91787326909296	1.94018679416161	4.4675862965028	1.71274872561764	4.91032314601618	2.03856020380508	4.30880546266863	2.82485861559618	1.66303658140324	chr1-16181800-16182299	Endothelial
6.32018731924037	5.55741862129096	5.53607942349698	4.93185717780701	5.11983608708894	5.88174957935329	5.07447419370091	5.45902726184618	6.02008389140135	5.49775167209696	chr1-16206661-16207160	Endothelial
6.03331415833124	5.58886461754714	5.45840380760505	5.34710803883551	5.46855406129464	5.65391143388706	4.9933701789781	5.45902726184618	5.84022082888295	5.57676474735428	chr1-16217306-16217805	Endothelial
5.1418366621831	4.57470381107989	4.41062860870761	4.75277430460694	3.61943655153724	4.91890693879306	4.41279726472904	4.73424198198336	4.97394315447412	4.8756389489748	chr1-16236948-16237447	Endothelial
5.65536529376804	5.17085497834865	5.56106893888058	5.0250199255942	5.34744511081066	5.51927041796466	4.90927728608565	5.4856162583097	5.54352196174817	5.02504027633459	chr1-16366961-16367460	Endothelial
5.08464458335259	4.68551647569096	4.4646008016157	4.48408780013345	4.50392553639823	4.84876256095404	4.23016459112212	4.59840514433999	4.90235665185188	4.74994585478686	chr1-16367493-16367992	Endothelial
3.40676073347484	1.81058090446573	2.08505682240109	1.60222696883186	1.75569276056179	1.65692725823476	1.05275840731932	2.56298235204851	2.01532731043123	1.37937996908221	chr1-16699302-16699801	Endothelial
4.43185888819941	3.81332331520107	4.13913834560945	3.48292320234401	4.03128148981769	3.36898908983126	3.59119137814188	4.02071160746439	3.54219985181721	3.39440199870123	chr1-16889077-16889576	Endothelial
6.00276604282788	5.50068288543453	5.66845573892216	5.68352449775392	5.4326152821697	5.78646435139723	5.57365619739924	5.70688254234573	5.9858605780461	5.71772936957361	chr1-16904775-16905274	Endothelial
6.09253578722269	5.46723170999715	5.78969998397507	5.46817493618169	5.68397023304594	6.0474862851873	5.43592699884784	5.76647919729105	5.80139179946864	5.7125548402528	chr1-17053939-17054438	Endothelial
4.12654535714949	3.49707214679303	2.44863996173267	2.26834986633849	2.39467448534725	3.92379805529145	1.72355149480994	2.59339176616687	2.47614427995806	1.37937996908221	chr1-18950496-18950995	Endothelial
4.89806035343379	4.04259142455431	4.56684111771032	4.27239987356695	4.10785881390761	4.52811977196268	3.52058585751708	4.51349086612801	4.4789109972547	3.81712716109458	chr1-19484934-19485433	Endothelial
2.97474523156949	0.898998243911376	2.08505682240109	0.81847719848495	0.580323262023995	0.780573748175365	1.7890960145221	1.00506346694015	2.01532731043123	0.810383733140359	chr1-20059832-20060331	Endothelial
3.66266125047265	1.81058090446573	2.98024487109719	0.81847719848495	1.52692019645043	1.05430730178504	2.56363784813531	1.32800212613618	1.33420294264546	1.15362797018763	chr1-20080719-20081218	Endothelial
4.43185888819941	0.332772325411275	0.490944627413168	0.81847719848495	0.672851711229314	0.621393552736551	0.583876699959545	0.462195712525131	1.33420294264546	0.24904413114295	chr1-20110589-20111088	Endothelial
5.02509134149315	3.94065480356783	4.266142930562	4.30990914547621	4.09954820406968	4.21617859988218	3.76006515240379	4.46497716323374	4.01913382897995	4.06462634890267	chr1-20507710-20508209	Endothelial
2.35521530260211	1.14448954460978	1.14801925849662	0.327129162943249	0.481451250922287	0.780573748175365	0.620348264489286	0.759014629830215	0	0.24904413114295	chr1-20515132-20515631	Endothelial
3.7387805454896	1.08692090662101	2.44863996173267	1.60222696883186	1.19375850468712	1.05430730178504	1.07920207974797	1.13477966955536	1.33420294264546	1.02595509457924	chr1-20589092-20589591	Endothelial
3.31027167506131	0.518419669923733	1.77912881322889	0	0.37530143220167	0.238118510130257	0.583876699959545	0.588340119176196	1.33420294264546	0.461359779451148	chr1-20597615-20598114	Endothelial
4.18213140530091	1.30457540392761	3.12133548257618	1.60222696883186	1.95310449719912	1.17387854046628	1.22842811048433	1.25378885312942	1.33420294264546	0.556844953581382	chr1-20685233-20685732	Endothelial
4.79486228589164	4.25351340789232	3.96283876707115	4.06866220603845	3.95041052238783	4.31053024835096	3.72281182163445	4.47725938584431	3.34030142320671	4.11255694648369	chr1-20717467-20717966	Endothelial
5.53243430712186	5.07417711799078	5.21247064953412	5.31056575148834	5.19196637912481	5.26700297213565	5.14031380415674	5.51569905281752	5.49567858821806	5.50674765561403	chr1-20786471-20786970	Endothelial
4.12654535714949	2.76425351212471	3.31005281916329	3.15217529837951	2.73229096912685	3.60004555397271	3.1914746656381	3.3128694713378	2.47614427995806	2.51361364427729	chr1-21175412-21175911	Endothelial
5.19684769007097	4.05765385758778	2.82384541259653	1.71836409601687	1.31356669404306	3.81763386121773	1.52625003348125	3.21847310994604	2.47614427995806	0.957615473036015	chr1-21261667-21262166	Endothelial
5.82210626928555	3.721729943406	2.82384541259653	3.41569804336404	3.12513430590492	3.60004555397271	3.3410159179738	3.9283062658856	3.71928109430758	3.45762465932745	chr1-21508955-21509454	Endothelial
5.32584350757057	3.00083700618736	1.59780469274076	2.82951438469167	2.68863393084494	2.82810715509372	3.64085739261577	2.77681405510062	2.01532731043123	3.7276226012896	chr1-21537555-21538054	Endothelial
5.08464458335259	2.81831781878962	2.08505682240109	2.01940807212418	2.25199175681927	2.3582358663718	2.78862484484533	2.76350352637412	1.33420294264546	2.71333817493411	chr1-21538191-21538690	Endothelial
5.24983792530194	1.84571568949582	2.08505682240109	2.72231722824449	1.31356669404306	2.547263202021	1.4472421498129	2.56298235204851	0	1.8999807366997	chr1-21574365-21574864	Endothelial
4.9308820119249	3.12042813058406	2.82384541259653	2.26834986633849	1.91572422592193	3.12374885625337	2.46681455680413	3.06417925445546	0	3.67538871442711	chr1-21587019-21587518	Endothelial
4.28726367738915	3.54060756035686	3.18702264578428	3.66762736270067	3.52329920693206	4.24377169298979	3.26818199546966	4.23357172712219	2.82485861559618	3.78790497328055	chr1-21659022-21659521	Endothelial
3.66266125047265	2.70808402484792	1.14801925849662	2.6065109965459	1.87734961010584	2.08071309859921	1.4872868734489	1.78853537184148	0	1.86309494275379	chr1-21822378-21822877	Endothelial
5.42133023694312	5.11794672021683	5.22815791349506	5.06943829129869	4.9029784434254	5.04188770683968	5.11017589316684	5.33628762725543	4.90235665185188	5.39813319263016	chr1-22451678-22452177	Endothelial
2.69798308317141	1.14448954460978	0.490944627413168	1.01296768124308	0.919402344278863	0.780573748175365	1.02582097499555	0.647503676405326	0	0.957615473036015	chr1-22906943-22907442	Endothelial
4.64467065299065	3.82217077199477	3.99986438901589	3.83134573422224	3.79439404030452	3.88927080453285	3.77631835033899	4.18946240679991	3.71928109430758	3.81712716109458	chr1-23167921-23168420	Endothelial
5.113524009037	4.43749540927579	4.68522536776584	4.30990914547621	4.64194577474854	4.80312478162127	4.5419929136992	4.58333329963924	4.01913382897995	4.35765150157712	chr1-23168666-23169165	Endothelial
5.22358608564214	4.33613408313365	3.47691550058489	3.93100341512528	4.56556293156039	5.10342824123479	3.64085739261577	4.32248522853055	4.37696396541476	4.56134660054712	chr1-23177507-23178006	Endothelial
3.7387805454896	3.00083700618736	3.05251426198939	2.82951438469167	2.12672604218951	3.06308740910966	2.99714802821637	2.82886109012994	2.47614427995806	2.79394017409036	chr1-23216870-23217369	Endothelial
5.83949725778236	5.39197839506443	5.54862828722426	5.36503784851385	5.36834918986191	5.45579999799275	5.34486742142543	5.57595060567612	5.67821074051236	5.81509148079341	chr1-23368139-23368638	Endothelial
4.52078458181734	3.59324200842635	3.05251426198939	3.75180766747975	3.4982294277868	3.70303232812109	3.64970671364564	3.82317387251613	3.87698373190159	3.5648803788916	chr1-23369273-23369772	Endothelial
4.9308820119249	4.49395408572507	3.6264640492439	4.56387757876611	3.96877767405598	4.91032314601618	3.57734400560717	3.9283062658856	3.10547814814247	4.57851393609878	chr1-23562255-23562754	Endothelial
4.83008825332108	4.15890480764693	4.61536662392912	4.3283043014156	4.17267453364615	4.57231922159355	4.0646793514895	4.39764528877326	3.87698373190159	4.37085011689624	chr1-23691513-23692012	Endothelial
4.68370965749519	4.12355391457532	4.4646008016157	4.48408780013345	4.35129065145829	4.6257298004312	4.26513657365068	4.56426933649169	4.66344612679845	4.50260032520151	chr1-23778229-23778728	Endothelial
5.76863893421228	5.1812077142704	5.3188597167928	5.05846125074375	5.26066144863036	5.58546766523772	5.24767084653131	5.71035520113127	5.76148874330877	5.53633548098916	chr1-23800540-23801039	Endothelial
3.7387805454896	3.23086022759839	2.73879088325332	1.92587020165731	3.32370916544447	2.30683863022345	1.77298693547381	2.33002113362017	2.47614427995806	2.03875961004253	chr1-24202140-24202639	Endothelial
3.87993635261187	3.35798074116545	3.31005281916329	3.27105113402839	2.95130907305372	3.21021113897023	3.25664308825924	2.9276397620979	2.82485861559618	3.09369171307223	chr1-24391335-24391834	Endothelial
3.31027167506131	2.83589820885479	2.55197787986639	2.26834986633849	2.71062758054204	2.71436811850718	2.7146490656423	2.95131270992709	2.82485861559618	2.64978668940877	chr1-24392296-24392795	Endothelial
3.81108412727902	3.25719621893061	3.42341066139373	2.97671040924447	3.54794077775852	3.44227221712456	3.02462106975924	3.41003460458306	3.54219985181721	3.44519983271968	chr1-25267740-25268239	Endothelial
5.35031418928007	4.72850480403885	5.21247064953412	4.91977717313474	4.62467448873487	5.01010418036791	4.84716034200186	4.91966717130655	4.90235665185188	4.86168243526403	chr1-25429992-25430491	Endothelial
5.35031418928007	4.72850480403885	5.21247064953412	4.91977717313474	4.62467448873487	5.01010418036791	4.84716034200186	4.91966717130655	4.90235665185188	4.86168243526403	chr1-25429992-25430491	Endothelial
5.37437671795273	4.70955684012242	4.51662646076252	4.51653514710195	4.53507338181234	5.1405992735849	4.49120207088611	4.7170827017732	4.4789109972547	4.8044657353294	chr1-25799818-25800317	Endothelial
4.56327299631547	1.4936567997578	1.39037000270037	2.10724886603038	1.62282438576012	1.28429368228217	1.29762563028152	1.36372458961831	0	0.885876973588191	chr1-26155915-26156414	Endothelial
4.64467065299065	3.721729943406	3.47691550058489	3.5153964599058	3.98691392747432	3.799154688302	3.65411110179009	4.59088890385786	3.34030142320671	4.08879068807176	chr1-26164218-26164717	Endothelial
5.35031418928007	5.05928709988163	5.13136887320018	4.76632986738265	5.11159438306992	5.3327190635834	4.76809514436412	5.29293883499792	5.34182202384965	5.04576218489013	chr1-26169652-26170151	Endothelial
5.37437671795273	4.84594860790343	4.54195225055627	4.5004026924916	4.54122305838814	4.7938213895113	4.62734905494073	4.74104895351607	4.82703172045729	4.99552029329056	chr1-26279691-26280190	Endothelial
5.39804448590693	4.70478070821138	5.18057492677061	4.95571791166255	4.75208776905078	4.53929723065358	4.71848887690081	4.99563321295123	4.82703172045729	5.11407017431594	chr1-26500798-26501297	Endothelial
5.71311354284841	5.43298646782165	5.6452732555228	5.47644591513057	5.41262829621216	5.68443799752774	5.14657919040506	5.22172568543916	5.22930621834249	5.68111174864927	chr1-26864960-26865459	Endothelial
3.0954677624648	1.88001512038408	2.08505682240109	2.01940807212418	2.28167956612642	2.45584320638291	2.3630227011337	2.48403048177223	2.01532731043123	2.44038277948726	chr1-26877825-26878324	Endothelial
4.06873149396929	3.45218200206101	3.96283876707115	3.85691293452768	3.48552925826508	3.48913802552117	3.5539655354299	3.75755219462903	3.10547814814247	3.49426972497166	chr1-26900183-26900682	Endothelial
4.06873149396929	3.45218200206101	3.96283876707115	3.85691293452768	3.48552925826508	3.48913802552117	3.5539655354299	3.75755219462903	3.10547814814247	3.49426972497166	chr1-26900183-26900682	Endothelial
5.85668110091204	5.00980499130166	5.43155393114201	5.33805887383117	5.06540367292929	5.61217783350209	4.9829039242779	5.49571371494983	5.67821074051236	5.18677222638296	chr1-27321923-27322422	Endothelial
5.44424610755189	5.02903794000482	4.32568457227939	5.05846125074375	5.34040922898851	5.0181159475664	4.44110857533929	4.61702619142858	5.04214482959466	5.04987108823525	chr1-27365530-27366029	Endothelial
4.56327299631547	3.58286762139633	2.90416347085984	3.9548781573113	2.85585445863274	4.31053024835096	2.82032346004446	3.32197809894951	2.01532731043123	4.09675635503911	chr1-27391429-27391928	Endothelial
5.51088746957593	5.04801785869988	4.91582024443918	5.0911449425986	4.82950490425435	5.03400722875014	4.53245532654571	4.71362621818108	5.10726736746799	4.92120901812073	chr1-27392286-27392785	Endothelial
4.00850375710315	3.23086022759839	3.99986438901589	3.2325040454409	3.43358014538723	3.31798035001896	3.59577778992604	2.9276397620979	3.34030142320671	3.04511950139288	chr1-27402085-27402584	Endothelial
5.37437671795273	3.83970455716928	3.88580878996738	3.54715484646496	3.12513430590492	3.55670020549014	2.77251047437824	3.33102957877262	4.01913382897995	3.43266707036275	chr1-27634066-27634565	Endothelial
5.30095058722443	4.37873696427395	4.59130788255611	4.02421956748651	4.30866673702735	4.51685503790816	3.59577778992604	4.11804956963019	4.74755628126735	4.31731531983182	chr1-27659641-27660140	Endothelial
4.9308820119249	4.42593361225813	3.84569447856715	4.43400603018306	4.11612182474091	4.39908829973503	3.66287974384683	4.12326938803337	4.74755628126735	4.37085011689624	chr1-27672076-27672575	Endothelial
5.92344004557814	5.43298646782165	5.49776431547409	5.40024250901032	5.16832139418875	5.77232351833608	4.86436829060334	5.50973246715722	5.28666073186544	5.50674765561403	chr1-27772920-27773419	Endothelial
4.75875464114577	4.01969874559557	3.84569447856715	3.48292320234401	3.54794077775852	4.1002050357384	3.35731411976002	3.84229212597642	3.54219985181721	3.40727012125285	chr1-27773462-27773961	Endothelial
3.87993635261187	1.08692090662101	2.55197787986639	1.33747538360298	1.06309238222584	0.621393552736551	1.25186466896844	1.25378885312942	1.33420294264546	0.646400818187041	chr1-28154797-28155296	Endothelial
4.52078458181734	4.02737007178742	4.4646008016157	4.38212300351204	3.9034428051445	4.21617859988218	4.06798405093009	4.41902601751117	4.37696396541476	4.24030276205248	chr1-28505729-28506228	Endothelial
4.75875464114577	4.28585293846512	4.54195225055627	4.00147407551956	4.1406306387989	4.48252328255405	4.0580471558788	4.43590535026474	4.57412703901272	4.37740441826459	chr1-28518296-28518795	Endothelial
4.9629735494444	4.64619869781072	4.72998664701356	4.57931933729405	4.69806761022504	4.60460225149675	4.66275119722837	4.85838248663363	4.01913382897995	4.84286121237555	chr1-28642899-28643398	Endothelial
5.05517522909573	4.55891139709506	4.61536662392912	4.59459756511966	4.55951635247933	4.72696160783392	4.50101537912433	4.79764707227023	5.04214482959466	4.3839290774324	chr1-29181261-29181760	Endothelial
5.37437671795273	5.0252118075483	4.59130788255611	4.93185717780701	4.44610651537511	4.94435607365597	4.56322470595863	5.05965362462581	4.66344612679845	4.73980792861221	chr1-29236208-29236707	Endothelial
5.73186045888811	5.54411109753521	5.36215814238833	4.94383687325841	5.32266792337656	5.53051638147788	5.02432093745181	5.51172407209591	5.58982952452677	5.20531065743353	chr1-30718731-30719230	Endothelial
5.22358608564214	4.95454732633715	4.91582024443918	4.23388928990617	5.03957116768689	5.11093945958995	4.69516981819913	4.68919614319795	4.01913382897995	4.99977459558989	chr1-30824347-30824846	Endothelial
5.24983792530194	3.21750972647264	3.57831665104113	1.71836409601687	5.11983608708894	3.70303232812109	4.45379595526186	3.27584874770334	3.54219985181721	1.74641735002749	chr1-30847414-30847913	Endothelial
5.05517522909573	4.20021329375457	4.51662646076252	3.60864824935637	4.42630684719112	4.66707874972047	4.37860601147597	4.389003479797	4.4789109972547	4.52047673674779	chr1-30908452-30908951	Endothelial
3.87993635261187	3.09144683115368	3.42341066139373	3.41569804336404	3.28025001052556	3.41825575438585	2.89665058281358	3.32197809894951	2.82485861559618	3.61010445217848	chr1-31548805-31549304	Endothelial
4.56327299631547	3.0767348972272	1.39037000270037	1.82584469672443	0.919402344278863	3.90663771773129	0.790037892488928	1.59170984846222	1.33420294264546	2.30941155455684	chr1-31573823-31574322	Endothelial
4.3370897893414	3.06187139083934	2.08505682240109	3.2325040454409	1.31356669404306	4.06969406914938	2.51603831024623	2.76350352637412	2.82485861559618	4.01504847081573	chr1-31583875-31584374	Endothelial
4.8644745767371	2.93710601009312	2.33732506425754	2.41325469294628	1.5756690569018	3.31798035001896	1.38501055196201	1.76200877888354	0	2.44038277948726	chr1-31588913-31589412	Endothelial
5.2756206006667	4.61089408849233	4.66231293212102	4.8193132433663	4.36522329652884	4.84876256095404	4.43600221646571	4.88935022086808	4.57412703901272	4.66677475313244	chr1-31644420-31644919	Endothelial
4.9308820119249	4.4716350442627	4.70777959672307	4.09038044990813	4.51646548732311	4.85771939653292	4.39448733917592	4.61332115992399	4.37696396541476	4.46616893722116	chr1-31789057-31789556	Endothelial
5.83949725778236	5.58106714277343	5.70254561607547	5.40891106410952	5.39575831548815	5.75325085083302	5.60128916969761	5.66633434394304	5.80139179946864	5.65437532804269	chr1-31938257-31938756	Endothelial
5.85668110091204	5.39197839506443	5.82107167695403	5.68352449775392	5.53785243210731	5.67939488210758	5.25058226916066	5.69816414814361	5.63469681903008	5.81991159826719	chr1-32013540-32014039	Endothelial
4.3370897893414	3.29582015649013	3.84569447856715	2.54492445409349	2.66629979419497	2.89923849657179	1.92651388250285	1.76200877888354	3.54219985181721	2.71333817493411	chr1-32066299-32066798	Endothelial
5.61554092424277	5.01752896586939	5.30413323916057	5.19503382831322	4.90774615477886	5.17683660097678	4.65617913030178	5.18225736095828	5.04214482959466	5.18303578183706	chr1-32179644-32180143	Endothelial
4.83008825332108	3.73115542845809	3.36784482168379	3.80531724916608	3.87451025377132	4.05419314989379	3.24501114640517	3.34002462343215	4.14852545615815	3.71732602255788	chr1-32241242-32241741	Endothelial
4.89806035343379	3.63400925136606	1.59780469274076	2.34262080226543	4.31585874995005	2.82810715509372	1.52625003348125	2.13708779897176	2.82485861559618	1.61946655372626	chr1-32246737-32247236	Endothelial
4.75875464114577	3.45218200206101	3.71819093479344	3.48292320234401	3.85489442482806	2.67437121103024	2.87417343643816	2.63783682213163	2.82485861559618	3.23030537886242	chr1-32248141-32248640	Endothelial
5.113524009037	4.66106871616753	4.23542450724395	4.51653514710195	4.37902267482126	4.25737282491737	4.56790074742764	4.60214863093897	5.04214482959466	4.83335771559712	chr1-32336063-32336562	Endothelial
5.59520876192703	5.35891957829468	5.27422149716935	5.29194154788521	5.31909333070575	5.41390564675694	5.35166260642907	5.51966311157252	5.58982952452677	5.47958965126709	chr1-32351077-32351576	Endothelial
4.56327299631547	4.05765385758778	3.71819093479344	4.38212300351204	4.039993587438	4.15935684639959	4.30769211303293	4.37156299960236	3.54219985181721	4.12039281865245	chr1-32361736-32362235	Endothelial
5.95569570943921	5.59662017500063	5.72483275782747	5.59513660735869	5.48459853113839	5.92925747262575	5.25928144989455	5.78306421133531	5.87803213616871	5.6704765646028	chr1-32394297-32394796	Endothelial
5.19684769007097	4.29223475481546	4.13913834560945	4.4675862965028	4.20402213468059	4.44735457851854	4.47386650486658	4.83312061015249	3.34030142320671	4.67211580692423	chr1-32500464-32500963	Endothelial
3.40676073347484	2.07026964834391	2.44863996173267	2.19004690103526	2.19071803745303	2.75328600911692	2.796615032024	2.17779384549241	2.47614427995806	2.64978668940877	chr1-32520391-32520890	Endothelial
4.38525235903396	3.45218200206101	3.57831665104113	3.66762736270067	3.86473567775397	3.62123945042677	3.93675800738631	3.02008646411202	3.87698373190159	3.39440199870123	chr1-32712174-32712673	Endothelial
5.05517522909573	4.53758228304111	3.42341066139373	3.63843917720423	3.77364999430714	4.80312478162127	3.80432815646623	4.05934941104065	3.54219985181721	4.48449962526146	chr1-32901158-32901657	Endothelial
5.16960436163654	5.12868473624243	4.87654313123008	4.90759516521475	5.0781485147803	5.09587771186659	4.69730537660247	4.94051623294411	4.97394315447412	5.13356031229269	chr1-33180636-33181135	Endothelial
5.113524009037	4.9784887991283	4.63903072782363	4.8193132433663	4.78355487150058	4.7938213895113	4.22425261078111	4.88012949664491	4.4789109972547	4.90315334977463	chr1-33181733-33182232	Endothelial
3.87993635261187	1.94626048358548	2.73879088325332	2.26834986633849	3.26546775351288	1.73677593991386	2.63667411118621	2.53191813540448	2.82485861559618	2.19533805153348	chr1-33218680-33219179	Endothelial
4.60454581116064	3.48597987820912	3.47691550058489	2.77691121675381	2.25199175681927	3.87169228153055	2.64554905033057	2.66672396053441	3.54219985181721	2.03875961004253	chr1-33346884-33347383	Endothelial
6.03331415833124	5.43875075632324	5.54862828722426	5.21494312802353	5.30108629541976	5.58546766523772	5.38516657897755	5.63561402513799	6.02008389140135	5.47958965126709	chr1-33349770-33350269	Endothelial
3.81108412727902	2.62961872215528	1.39037000270037	1.33747538360298	1.12990425590312	1.65692725823476	1.22842811048433	1.59170984846222	1.33420294264546	0.885876973588191	chr1-33443727-33444226	Endothelial
3.87993635261187	0.830493562351943	1.77912881322889	1.18432636734977	1.31356669404306	0.621393552736551	0.583876699959545	0.647503676405326	0	0.730720897840712	chr1-34843063-34843562	Endothelial
3.0954677624648	0.964396985865234	1.14801925849662	1.33747538360298	1.19375850468712	1.81243605655414	0.970388575100267	0.862521478497781	1.33420294264546	2.16535242290987	chr1-34851384-34851883	Endothelial
4.23565498120544	2.98516624451772	2.98024487109719	3.3451866461808	3.10866448891625	4.03852387171902	3.39464215386711	3.47680385319006	4.01913382897995	3.58766961281296	chr1-34852582-34853081	Endothelial
5.08464458335259	4.36063241367348	4.56684111771032	4.30990914547621	4.3721394844941	4.75599601678107	4.2823097133674	4.55270885624325	4.57412703901272	4.47230508156833	chr1-34859452-34859951	Endothelial
3.81108412727902	3.49707214679303	3.57831665104113	3.3451866461808	3.18919539754568	3.57853566089101	3.24501114640517	3.54840120430711	3.34030142320671	2.9603449806957	chr1-35079111-35079610	Endothelial
5.55366406960466	5.2418109003979	5.25902980238944	5.34710803883551	4.83952027805518	5.43799403265865	5.10696654665521	5.4043324012597	5.44619402740744	5.21265983958588	chr1-36155778-36156277	Endothelial
5.55366406960466	5.2418109003979	5.25902980238944	5.34710803883551	4.83952027805518	5.43799403265865	5.10696654665521	5.4043324012597	5.44619402740744	5.21265983958588	chr1-36155778-36156277	Endothelial
5.37437671795273	5.11074338239285	4.81554668112971	5.04740004835695	4.86425868660812	5.15520360914112	4.2823097133674	4.45258947881721	5.10726736746799	5.1412832354767	chr1-36323250-36323749	Endothelial
4.3370897893414	4.13069373020863	4.13913834560945	3.2325040454409	3.6310154809438	3.70303232812109	2.33037100710731	3.91632807129339	4.26726140756436	2.9603449806957	chr1-36373742-36374241	Endothelial
2.69798308317141	1.88001512038408	0	1.18432636734977	1.36993518900719	1.38685578241596	0.941852659527349	1.09282360647551	0	1.32616665220096	chr1-36421465-36421964	Endothelial
5.02509134149315	4.82409339672673	4.51662646076252	4.97919042490686	4.54122305838814	4.73670481314105	4.60249615567588	4.50950978824022	4.90235665185188	4.69852844209567	chr1-36450262-36450761	Endothelial
4.43185888819941	3.83096430151167	3.92483782623184	4.13286004570868	3.80465527302648	3.78043574511687	3.5586716350414	4.07020135125788	4.37696396541476	3.8551915319061	chr1-37554080-37554579	Endothelial
5.19684769007097	4.89289550888944	4.63903072782363	4.80624870180832	4.99993386291896	4.96107613505508	4.4862702711804	5.09462074539157	5.04214482959466	5.11014035002131	chr1-37595737-37596236	Endothelial
5.39804448590693	4.99814093467157	4.63903072782363	4.75277430460694	4.96833387583185	5.15520360914112	4.70793600681993	5.12876037214401	5.04214482959466	5.06619066738616	chr1-37859453-37859952	Endothelial
4.83008825332108	4.01969874559557	4.03596350622027	3.57822915979946	3.79439404030452	3.87169228153055	3.45141622994264	3.74406192229511	3.34030142320671	3.55334933017083	chr1-37860035-37860534	Endothelial
2.53675505103495	0.898998243911376	2.33732506425754	0.593620559714575	0.7598017506121	0.621393552736551	0.883029595757205	0.959096716769475	1.33420294264546	0.24904413114295	chr1-37901774-37902273	Endothelial
4.12654535714949	3.95681385097499	3.80443280528114	3.57822915979946	3.14141822357591	3.76147072766093	3.60945018605213	4.12326938803337	2.82485861559618	3.76808941120188	chr1-39081132-39081631	Endothelial
5.19684769007097	4.88869017963342	4.49084813349956	4.69724129687576	4.49761444853988	4.80312478162127	4.81997766455152	4.78781914976155	4.82703172045729	4.956656262867	chr1-39105063-39105562	Endothelial
4.60454581116064	2.45859399747528	2.08505682240109	1.92587020165731	1.25490592167929	2.08071309859921	3.27391702383955	1.84016870567524	2.01532731043123	1.37937996908221	chr1-39132883-39133382	Endothelial
5.42133023694312	4.64619869781072	4.91582024443918	4.66865205985148	4.86915586883359	5.05752068957332	4.71848887690081	5.14937476464094	5.22930621834249	4.99125340854638	chr1-40691425-40691924	Endothelial
6.35688120747406	5.87267435880681	5.53607942349698	5.87086477589258	5.81410330703534	6.0474862851873	5.80018459981306	6.14823799888177	5.9858605780461	6.16304171054193	chr1-41360953-41361452	Endothelial
4.28726367738915	1.4936567997578	1.39037000270037	1.33747538360298	1.31356669404306	1.38685578241596	1.4872868734489	1.53016295737658	1.33420294264546	1.43070015147448	chr1-42165619-42166118	Endothelial
4.3370897893414	1.53729385353869	0.856571056993781	2.54492445409349	1.95310449719912	1.57239893232714	1.89708776600989	1.78853537184148	1.33420294264546	2.1347303069281	chr1-42172518-42173017	Endothelial
4.72172004823496	3.61376962366809	4.10555994694283	3.57822915979946	3.61943655153724	3.78043574511687	3.65850208473964	3.9924655747472	4.26726140756436	3.48215783161176	chr1-42334429-42334928	Endothelial
5.76863893421228	5.29362301737376	4.59130788255611	5.51710415384955	4.99993386291896	5.28038784781857	5.72890372204386	5.41926310861589	5.39495167103118	5.54218091980209	chr1-42958643-42959142	Endothelial
3.58230095722139	3.56189232289395	2.08505682240109	0	3.17344482272977	2.547263202021	1.20460452964867	1.25378885312942	1.33420294264546	1.02595509457924	chr1-43206830-43207329	Endothelial
2.53675505103495	2.34039771100112	0.856571056993781	0.81847719848495	1.62282438576012	1.05430730178504	0.998370992255588	0.811696123713142	0	0.730720897840712	chr1-43207372-43207871	Endothelial
5.02509134149315	4.13069373020863	4.68522536776584	4.68301749470709	4.42630684719112	4.59392130683685	4.61610532864833	4.67859812942133	4.82703172045729	4.63430640702217	chr1-43389676-43390175	Endothelial
5.02509134149315	4.13069373020863	4.68522536776584	4.68301749470709	4.42630684719112	4.59392130683685	4.61610532864833	4.67859812942133	4.82703172045729	4.63430640702217	chr1-43389676-43390175	Endothelial
4.47700678341073	3.10601025279665	2.55197787986639	2.41325469294628	2.02507921795201	2.3582358663718	2.37374441922373	2.34796794998726	2.01532731043123	2.90698124867128	chr1-44405786-44406285	Endothelial
4.28726367738915	2.74577227590999	3.05251426198939	2.10724886603038	2.54912833494133	2.08071309859921	2.19183105499819	2.54753385173853	2.01532731043123	2.73391476224212	chr1-44406829-44407328	Endothelial
4.00850375710315	3.13470334482545	3.24984880643643	2.54492445409349	2.64361446234084	2.25354246466087	2.01135383165213	3.15872081132123	2.82485861559618	3.34175007204523	chr1-44417456-44417955	Endothelial
4.75875464114577	4.14486822426726	4.56684111771032	4.17412453923072	3.99589726737806	4.15935684639959	4.22721162926721	4.16436167115572	4.37696396541476	4.19649610677134	chr1-44786200-44786699	Endothelial
6.28253573772473	5.85553909009225	5.80023319529881	5.88956660156957	5.85170190633842	5.99568159961147	5.61942142269125	5.85228397759644	6.23929703028539	5.9443162932164	chr1-44799897-44800396	Endothelial
5.63559051937381	4.78389979765207	4.75185704509374	4.00147407551956	4.80926312784163	4.63617867047068	3.59577778992604	3.71669694372036	4.66344612679845	3.92843371892087	chr1-44807621-44808120	Endothelial
5.30095058722443	4.78389979765207	4.99130513472513	4.91977717313474	4.85441416825086	4.87546795128185	4.64072686862541	4.72397092405481	4.97394315447412	4.84758958742343	chr1-45521730-45522229	Endothelial
3.31027167506131	2.2902675519739	1.94018679416161	0.593620559714575	0.919402344278863	1.57239893232714	0.883029595757205	1.00506346694015	0	0.810383733140359	chr1-46020180-46020679	Endothelial
5.78668244832231	4.73788627427025	5.16435867102385	5.01369831206802	4.27953470117304	5.35186402423023	5.10535919216656	5.18725035541178	5.16957683015457	5.12968329201191	chr1-46132458-46132957	Endothelial
5.46680366490009	3.24408831694245	3.36784482168379	3.2325040454409	2.33928299315407	3.23791751131798	3.43102867833326	3.23785296663023	2.82485861559618	3.74799788559117	chr1-46166939-46167438	Endothelial
3.0954677624648	2.50328812449851	2.98024487109719	2.77691121675381	2.68863393084494	2.45584320638291	2.89665058281358	2.34796794998726	1.33420294264546	2.71333817493411	chr1-46203874-46204373	Endothelial
5.113524009037	4.69518074600028	4.93506495329287	4.90759516521475	4.78355487150058	4.99394592168926	4.60249615567588	4.97557110883108	5.10726736746799	4.956656262867	chr1-46340432-46340931	Endothelial
4.12654535714949	2.74577227590999	3.42341066139373	3.27105113402839	3.48552925826508	3.55670020549014	3.49626135349601	3.30370296972888	2.47614427995806	3.36831621707016	chr1-46348074-46348573	Endothelial
2.84299065485841	2.21164676266432	1.39037000270037	1.47591580402454	1.19375850468712	1.17387854046628	1.63719760455576	1.76200877888354	2.47614427995806	1.15362797018763	chr1-46747695-46748194	Endothelial
3.87993635261187	2.8005205521144	1.59780469274076	0.593620559714575	0.841807933851299	2.01817446992335	1.05275840731932	0.588340119176196	0	1.21346312982413	chr1-46798715-46799214	Endothelial
5.39804448590693	3.84839218058073	2.33732506425754	1.33747538360298	1.47646632496942	3.23791751131798	1.4872868734489	1.13477966955536	2.47614427995806	0.730720897840712	chr1-46806611-46807110	Endothelial
3.7387805454896	1.14448954460978	0.490944627413168	1.01296768124308	0.919402344278863	0.780573748175365	0.912740906275379	0.704336269059067	1.33420294264546	0.556844953581382	chr1-46820341-46820840	Endothelial
4.64467065299065	4.11637858858932	3.67305637134624	3.83134573422224	4.20402213468059	4.33639206909189	3.49134684791053	3.75755219462903	3.54219985181721	3.94617767418804	chr1-47179082-47179581	Endothelial
4.60454581116064	1.25316220152459	4.0711813574488	1.60222696883186	1.91572422592193	0.923923004733379	1.22842811048433	1.17554998038745	1.33420294264546	1.15362797018763	chr1-47211782-47212281	Endothelial
4.64467065299065	1.35421927119078	3.71819093479344	1.47591580402454	1.12990425590312	1.57239893232714	1.1051697680613	1.17554998038745	1.33420294264546	1.27091516298666	chr1-47235211-47235710	Endothelial
3.7387805454896	1.19984886779642	1.94018679416161	0.593620559714575	1.36993518900719	0.621393552736551	0.72453713616327	1.13477966955536	1.33420294264546	0.885876973588191	chr1-48233918-48234417	Endothelial
5.89044668734014	5.29997063017699	5.81069006002913	5.64000734125929	5.7884819254018	5.82807377373637	5.51069096827618	5.6911512987838	5.28666073186544	5.69429641820894	chr1-48471927-48472426	Endothelial
5.16960436163654	4.72379109233046	4.49084813349956	4.54826875092022	4.68145909693779	4.86662096737553	4.42057379343621	4.87084946054754	4.57412703901272	4.65603295707752	chr1-50968021-50968520	Endothelial
5.02509134149315	4.49948030970355	4.81554668112971	4.72527498511581	4.71991899429445	4.45917299302042	4.75994498029756	4.82993154513537	4.90235665185188	4.67743716031763	chr1-51518860-51519359	Endothelial
2.84299065485841	1.4022115425445	1.39037000270037	1.92587020165731	2.52450721352455	1.28429368228217	2.25118086426314	1.89001778213826	1.33420294264546	1.21346312982413	chr1-51735029-51735528	Endothelial
2.84299065485841	1.4022115425445	1.39037000270037	1.92587020165731	2.52450721352455	1.28429368228217	2.25118086426314	1.89001778213826	1.33420294264546	1.21346312982413	chr1-51735029-51735528	Endothelial
5.30095058722443	4.88447255636751	5.28925488769081	5.25395596461837	4.97743329132325	4.86662096737553	4.88325054949556	5.27194153435426	4.97394315447412	5.24527559368028	chr1-51878562-51879061	Endothelial
4.12654535714949	3.58286762139633	3.12133548257618	3.19289868421523	3.36589736695492	3.74225308000153	3.00406549082703	3.18890628467061	2.82485861559618	3.25898396691467	chr1-52032817-52033316	Endothelial
4.43185888819941	4.13069373020863	3.7619561982614	3.9548781573113	4.13250720875491	4.27084692764728	3.82009293892527	4.22873676374597	4.37696396541476	3.93733297587849	chr1-52033434-52033933	Endothelial
2.84299065485841	0.758573150705	1.14801925849662	1.18432636734977	0.7598017506121	0.621393552736551	0.852693511945236	1.09282360647551	1.33420294264546	0.646400818187041	chr1-52416150-52416649	Endothelial
5.55366406960466	4.68065995462587	4.91582024443918	5.1440243170546	4.83952027805518	4.73670481314105	4.6295873228795	5.23142633365995	5.16957683015457	5.07024187991194	chr1-52553292-52553791	Endothelial
4.06873149396929	3.01633937722841	3.12133548257618	2.82951438469167	2.59714478048191	3.0937369405395	3.36270619297688	2.73650829032075	3.71928109430758	2.67128307633469	chr1-52633301-52633800	Endothelial
5.2756206006667	4.48840661219766	4.59130788255611	4.36440557723049	4.57758058999775	4.5831606959865	4.51076238730656	4.83630264131417	3.54219985181721	4.69852844209567	chr1-52698147-52698646	Endothelial
4.28726367738915	3.57241809171128	3.18702264578428	3.75180766747975	3.20477587138867	3.90663771773129	4.27374869594547	3.18890628467061	3.54219985181721	3.94617767418804	chr1-52842618-52843117	Endothelial
4.06873149396929	3.0767348972272	3.36784482168379	3.3451866461808	3.76316503643211	3.44227221712456	3.78437679622244	3.68174424125021	2.47614427995806	3.8551915319061	chr1-52920722-52921221	Endothelial
4.9308820119249	4.62613054585068	4.63903072782363	4.89530941674128	4.68145909693779	4.65685208373242	4.65178106072265	4.81064768416625	4.66344612679845	4.79470505050026	chr1-53238330-53238829	Endothelial
4.3370897893414	3.7864506637366	1.14801925849662	1.82584469672443	2.19071803745303	2.86411116823986	1.60115485078986	1.81458301782999	2.47614427995806	2.28172758702228	chr1-54312731-54313230	Endothelial
4.06873149396929	3.77738071718367	1.94018679416161	2.97671040924447	3.77364999430714	3.23791751131798	1.70668927594153	2.31184824750192	3.87698373190159	3.12518783060574	chr1-54335617-54336116	Endothelial
3.31027167506131	1.08692090662101	1.39037000270037	1.01296768124308	0.580323262023995	1.48260811213209	0.620348264489286	1.17554998038745	0	1.37937996908221	chr1-56411615-56412114	Endothelial
4.8644745767371	3.96482600598567	2.82384541259653	3.63843917720423	3.25053246399261	4.36179844198817	2.82814047258049	3.48493685321695	2.47614427995806	3.09369171307223	chr1-56477522-56478021	Endothelial
4.83008825332108	4.46600091282569	3.96283876707115	4.72527498511581	3.56010550808951	4.74638265910785	3.94756317554661	3.70281731386098	3.10547814814247	4.37085011689624	chr1-56579217-56579716	Endothelial
5.113524009037	3.64402357310584	2.55197787986639	2.26834986633849	3.33790941850317	2.99976292828874	2.40543962105104	2.43449854903622	3.71928109430758	2.00529625377054	chr1-58814313-58814812	Endothelial
5.37437671795273	4.26653633947354	4.56684111771032	4.38212300351204	4.38587318088408	4.68731714005211	4.2093657921192	4.30421656300922	5.34182202384965	4.4097365768557	chr1-58816153-58816652	Endothelial
3.58230095722139	1.81058090446573	3.18702264578428	1.33747538360298	1.31356669404306	1.73677593991386	1.7890960145221	0.959096716769475	2.47614427995806	0.810383733140359	chr1-58882947-58883446	Endothelial
4.06873149396929	2.21164676266432	1.14801925849662	1.60222696883186	1.06309238222584	1.17387854046628	1.31997306475195	0.759014629830215	1.33420294264546	0.730720897840712	chr1-58893540-58894039	Endothelial
6.14942196313635	5.50892587844782	5.49776431547409	5.31978846276399	5.46532364364828	5.99973329158549	5.28222604006662	5.1922261292917	6.02008389140135	5.69166910616843	chr1-58903552-58904051	Endothelial
4.64467065299065	3.94065480356783	3.57831665104113	3.02261751800395	3.02337121996209	3.799154688302	2.43645343983771	3.56384046922907	4.01913382897995	3.45762465932745	chr1-59146817-59147316	Endothelial
5.61554092424277	5.11434954705935	5.43155393114201	5.29194154788521	5.56224875930838	5.46754971070214	4.99857496995488	5.27428971613668	5.49567858821806	5.40135267173507	chr1-59296673-59297172	Endothelial
4.47700678341073	4.16587221639055	4.1719529579493	3.3451866461808	3.99589726737806	3.87169228153055	3.88148387774339	3.94608912697647	3.34030142320671	3.57631999356217	chr1-61042939-61043438	Endothelial
5.59520876192703	4.8802425669994	4.59130788255611	4.8193132433663	4.75208776905078	4.92743996137228	4.92758447804377	5.11572517682465	4.26726140756436	4.82379120087645	chr1-61049975-61050474	Endothelial
4.8644745767371	4.39661713163259	4.1719529579493	4.3283043014156	4.21944415465729	4.6772334330762	4.60477328497508	4.58333329963924	4.01913382897995	4.7193158203214	chr1-61050548-61051047	Endothelial
4.00850375710315	2.66938475415912	3.12133548257618	2.34262080226543	2.91388164427636	2.3582358663718	2.67185092300641	2.68095348271609	3.34030142320671	2.33657427913693	chr1-61057343-61057842	Endothelial
4.28726367738915	3.61376962366809	4.03596350622027	3.93100341512528	3.84498557907399	4.02268253726338	4.14823311720902	3.95196836886653	4.26726140756436	4.0482889641603	chr1-61082095-61082594	Endothelial
4.38525235903396	3.39403083955946	3.47691550058489	3.66762736270067	3.69860282741325	4.1002050357384	4.12937650626088	3.96946369328429	3.54219985181721	3.74799788559117	chr1-61083368-61083867	Endothelial
4.43185888819941	3.0468531562417	2.73879088325332	3.41569804336404	3.61943655153724	3.70303232812109	3.30225510017723	3.09638641544003	2.47614427995806	3.53000700105628	chr1-61183983-61184482	Endothelial
2.14749824938371	1.9782763269053	0.856571056993781	1.01296768124308	0.841807933851299	1.57239893232714	0.941852659527349	1.36372458961831	0	0.730720897840712	chr1-61273273-61273772	Endothelial
3.20686382033457	1.19984886779642	0.490944627413168	1.33747538360298	1.12990425590312	1.17387854046628	0.655920510168373	0.759014629830215	1.33420294264546	0.556844953581382	chr1-62084288-62084787	Endothelial
2.97474523156949	2.6093169696379	1.14801925849662	2.6065109965459	1.71274872561764	2.59088875383434	2.65436972768166	2.45119886070898	2.82485861559618	2.38941201495164	chr1-62319066-62319565	Endothelial
2.97474523156949	1.02695925585263	1.39037000270037	2.01940807212418	1.62282438576012	0.621393552736551	2.15501271835581	1.29137263506145	1.33420294264546	0.35910414123368	chr1-62721069-62721568	Endothelial
4.75875464114577	4.45466620856468	4.23542450724395	4.56387757876611	4.41295447620339	4.65685208373242	4.37860601147597	4.20431586418191	3.34030142320671	4.61224765243398	chr1-64470023-64470522	Endothelial
3.31027167506131	2.00959708178834	0.490944627413168	1.60222696883186	1.25490592167929	1.38685578241596	1.80502720466725	1.09282360647551	0	1.57453960603812	chr1-64475798-64476297	Endothelial
3.66266125047265	3.0468531562417	1.14801925849662	2.19004690103526	1.87734961010584	2.86411116823986	1.91187584715605	1.00506346694015	1.33420294264546	2.28172758702228	chr1-64476569-64477068	Endothelial
4.28726367738915	3.67365609325993	1.94018679416161	2.19004690103526	1.42418383944603	3.92379805529145	1.05275840731932	1.84016870567524	2.47614427995806	1.8999807366997	chr1-64898042-64898541	Endothelial
4.72172004823496	2.36482435653879	3.80443280528114	2.48059118264336	1.31356669404306	2.45584320638291	1.7890960145221	2.34796794998726	2.82485861559618	1.66303658140324	chr1-65001170-65001669	Endothelial
5.19684769007097	4.56945885756385	4.72998664701356	4.4675862965028	3.47271629437653	4.6772334330762	4.11666710101648	3.90424959271827	4.4789109972547	4.82379120087645	chr1-65002545-65003044	Endothelial
4.72172004823496	4.05765385758778	4.23542450724395	4.11177659156306	4.18843347453713	4.5831606959865	4.15756979701888	4.62072173229071	4.37696396541476	4.30361536000511	chr1-65067371-65067870	Endothelial
4.38525235903396	4.01198641005658	2.55197787986639	2.26834986633849	2.12672604218951	2.63323374382447	3.08458687941361	2.75006904817583	2.82485861559618	2.5833062078254	chr1-65525339-65525838	Endothelial
2.53675505103495	0.758573150705	0.490944627413168	0	0.672851711229314	0	0.468580506092361	0.323955614728342	0	0.556844953581382	chr1-65615987-65616486	Endothelial
3.31027167506131	2.8532669444325	3.12133548257618	2.66557578238852	2.95130907305372	2.89923849657179	2.28565308386226	2.69504402658947	2.01532731043123	2.38941201495164	chr1-65687660-65688159	Endothelial
2.97474523156949	1.81058090446573	2.33732506425754	0.81847719848495	1.36993518900719	1.17387854046628	0.941852659527349	1.21519972384541	1.33420294264546	1.0912033906095	chr1-66301216-66301715	Endothelial
3.20686382033457	1.44865858235252	1.14801925849662	0.81847719848495	1.52692019645043	1.88432522552613	0.298949619486954	1.81458301782999	0	0.461359779451148	chr1-66543174-66543673	Endothelial
1.90476175376369	0.332772325411275	0.490944627413168	0.593620559714575	0.260716651270026	0.44244667098748	0.253231306822749	0.911617050413476	1.33420294264546	0	chr1-66565904-66566403	Endothelial
4.52078458181734	3.2040345268077	3.92483782623184	2.48059118264336	4.04865339037764	3.57853566089101	1.70668927594153	3.75755219462903	2.47614427995806	2.00529625377054	chr1-66752138-66752637	Endothelial
3.7387805454896	2.31555035823824	2.55197787986639	1.60222696883186	2.85585445863274	2.3582358663718	1.654886840418	1.59170984846222	2.01532731043123	2.81340619882049	chr1-67674730-67675229	Endothelial
4.75875464114577	4.03500082245016	4.38286595261165	3.72428973976929	4.04865339037764	4.21617859988218	4.08765484049964	4.42749036947995	4.4789109972547	4.16653478960801	chr1-67685509-67686008	Endothelial
5.2756206006667	4.17970689316649	4.03596350622027	4.11177659156306	3.84498557907399	4.45917299302042	3.8082855314799	4.389003479797	4.97394315447412	4.23309340334036	chr1-67686333-67686832	Endothelial
2.35521530260211	0.898998243911376	1.59780469274076	0.81847719848495	1.25490592167929	0.44244667098748	1.20460452964867	1.21519972384541	1.33420294264546	1.02595509457924	chr1-75797464-75797963	Endothelial
5.42133023694312	4.57992976548853	5.04543493204509	4.30990914547621	5.08658295347658	5.0181159475664	4.61158318683884	4.86462944013675	4.57412703901272	4.63430640702217	chr1-76074369-76074868	Endothelial
4.60454581116064	0.68287842619375	1.39037000270037	0.81847719848495	1.25490592167929	0.44244667098748	0.72453713616327	0.588340119176196	0	0.129889288072871	chr1-76138137-76138636	Endothelial
3.7387805454896	1.02695925585263	0.856571056993781	1.18432636734977	1.06309238222584	0.238118510130257	1.05275840731932	0.704336269059067	2.82485861559618	0.730720897840712	chr1-76270282-76270781	Endothelial
1.90476175376369	0.119657727293732	0.490944627413168	0.593620559714575	0.919402344278863	0.238118510130257	0.757659212824303	0.249528423731512	0	0.461359779451148	chr1-76299084-76299583	Endothelial
4.28726367738915	3.83096430151167	3.84569447856715	4.00147407551956	3.80465527302648	4.08503020893294	3.36270619297688	3.65315927812957	3.87698373190159	3.62119238524661	chr1-78004573-78005072	Endothelial
3.49719906174081	2.45859399747528	2.33732506425754	2.72231722824449	3.10866448891625	2.71436811850718	2.59146153188532	2.86670004830885	2.82485861559618	1.66303658140324	chr1-78114225-78114724	Endothelial
3.40676073347484	2.72705121553138	2.73879088325332	1.71836409601687	2.83598155968348	2.1406530326083	1.22842811048433	1.21519972384541	2.47614427995806	2.19533805153348	chr1-78649762-78650261	Endothelial
4.83008825332108	1.4022115425445	1.39037000270037	0.593620559714575	2.4739673879469	0.923923004733379	1.20460452964867	1.25378885312942	2.01532731043123	0.810383733140359	chr1-79006547-79007046	Endothelial
3.20686382033457	0.428580098838194	2.21669785516443	0.327129162943249	0.993035535577743	0	0.386256760351517	0.704336269059067	0	0.35910414123368	chr1-79079727-79080226	Endothelial
4.06873149396929	2.6093169696379	2.08505682240109	0.81847719848495	1.91572422592193	2.19820165257531	1.80502720466725	2.0520591198233	1.33420294264546	1.21346312982413	chr1-81414348-81414847	Endothelial
3.49719906174081	0.758573150705	0.490944627413168	0.327129162943249	1.36993518900719	0.238118510130257	0.852693511945236	1.09282360647551	0	0.461359779451148	chr1-81432362-81432861	Endothelial
2.69798308317141	2.1567469929857	0	0.327129162943249	1.12990425590312	1.95280156152733	1.82078439181076	1.25378885312942	0	0.461359779451148	chr1-84611654-84612153	Endothelial
4.12654535714949	3.56189232289395	1.59780469274076	1.47591580402454	1.19375850468712	3.51201211225008	1.95535178303334	0.811696123713142	2.47614427995806	1.37937996908221	chr1-85297935-85298434	Endothelial
2.69798308317141	0.830493562351943	0	1.01296768124308	0.580323262023995	0.238118510130257	0.583876699959545	0.759014629830215	0	0.461359779451148	chr1-85328889-85329388	Endothelial
4.89806035343379	4.31748340963534	4.59130788255611	4.34646785890029	4.49127563140068	4.34915118172546	4.06798405093009	4.51746098856356	4.66344612679845	4.26878524640501	chr1-86704952-86705451	Endothelial
2.69798308317141	1.25316220152459	2.21669785516443	0.327129162943249	0.919402344278863	0.44244667098748	0.790037892488928	1.04961074761162	2.47614427995806	0.24904413114295	chr1-89070522-89071021	Endothelial
3.0954677624648	1.25316220152459	1.39037000270037	1.01296768124308	1.19375850468712	1.65692725823476	0.546459162327246	1.25378885312942	0	0.885876973588191	chr1-89261881-89262380	Endothelial
2.84299065485841	1.44865858235252	2.21669785516443	1.33747538360298	1.12990425590312	1.05430730178504	1.1051697680613	0.462195712525131	2.47614427995806	0.461359779451148	chr1-89302386-89302885	Endothelial
2.69798308317141	1.66080394968927	1.39037000270037	0.327129162943249	0.993035535577743	1.81243605655414	0.583876699959545	1.43262067760651	0	0.556844953581382	chr1-89363945-89364444	Endothelial
3.20686382033457	2.8005205521144	1.59780469274076	1.71836409601687	1.62282438576012	2.3582358663718	1.07920207974797	1.70744595011296	2.82485861559618	1.0912033906095	chr1-89407289-89407788	Endothelial
5.39804448590693	4.76567011474676	4.68522536776584	4.96750190470731	4.83452128213831	5.00204767257641	4.88699752524276	4.95229608662906	5.16957683015457	5.05396832234342	chr1-89524563-89525062	Endothelial
3.49719906174081	1.69973099343133	2.33732506425754	2.26834986633849	1.06309238222584	0.238118510130257	2.05197338089405	0.911617050413476	2.01532731043123	2.71333817493411	chr1-89709918-89710417	Endothelial
3.7387805454896	1.08692090662101	1.77912881322889	1.92587020165731	0.7598017506121	0.621393552736551	1.34197960978108	0.704336269059067	2.01532731043123	0.810383733140359	chr1-89728277-89728776	Endothelial
5.87366267529378	5.36801100641474	5.76840000445527	5.64000734125929	5.49096668886603	5.38940822268002	5.50826026246121	5.52164106393666	5.39495167103118	5.635360578321	chr1-89994923-89995422	Endothelial
4.79486228589164	4.40841530718492	4.59130788255611	3.5153964599058	4.20402213468059	4.28419635204533	4.35715524692715	4.03185697281488	3.71928109430758	4.21856569870153	chr1-93681317-93681816	Endothelial
4.64467065299065	4.13779838523721	4.1719529579493	3.77881052800713	4.09118944366096	4.23004111387548	4.08765484049964	4.23357172712219	4.37696396541476	4.01504847081573	chr1-93847728-93848227	Endothelial
4.9629735494444	4.10191998023901	4.70777959672307	4.43400603018306	4.33013610207645	4.6973308559473	4.15756979701888	4.33153353713294	4.57412703901272	3.97239100602475	chr1-93878899-93879398	Endothelial
4.56327299631547	3.99643694054008	4.49084813349956	4.04661201354019	4.25729301583816	4.43543854853199	4.11985496429542	4.37156299960236	4.26726140756436	4.27581886465055	chr1-93908822-93909321	Endothelial
5.1418366621831	4.17280613811238	2.44863996173267	4.21424151618822	3.44674384268586	3.53452918104289	3.59119137814188	3.09638641544003	3.10547814814247	3.76808941120188	chr1-94045609-94046108	Endothelial
3.58230095722139	2.21164676266432	1.77912881322889	2.88026683239032	1.25490592167929	2.63323374382447	1.82078439181076	1.56126458493961	0	1.0912033906095	chr1-94069342-94069841	Endothelial
4.47700678341073	2.31555035823824	3.18702264578428	1.60222696883186	0.841807933851299	2.30683863022345	1.7890960145221	1.98482842898333	1.33420294264546	1.61946655372626	chr1-94092161-94092660	Endothelial
2.84299065485841	0.964396985865234	0.490944627413168	0.327129162943249	0.260716651270026	0.44244667098748	0.428005753129887	0.647503676405326	0	0.461359779451148	chr1-94196305-94196804	Endothelial
5.32584350757057	4.66599152356488	4.10555994694283	5.21494312802353	3.36589736695492	4.83068032055239	5.14501539289027	5.18225736095828	4.14852545615815	5.20531065743353	chr1-94237379-94237878	Endothelial
3.7387805454896	1.73763523795996	0.490944627413168	1.47591580402454	1.19375850468712	1.05430730178504	1.42679510588014	0.811696123713142	0	1.48025728616441	chr1-94319236-94319735	Endothelial
4.60454581116064	3.91607172145717	3.36784482168379	4.02421956748651	3.6310154809438	4.1002050357384	3.78035319977001	3.93425827439465	4.01913382897995	3.80745205012117	chr1-94854346-94854845	Endothelial
2.97474523156949	1.35421927119078	0	1.33747538360298	0.919402344278863	1.05430730178504	1.18038092925242	1.04961074761162	1.33420294264546	1.15362797018763	chr1-94893824-94894323	Endothelial
6.03331415833124	5.55211033263256	4.13913834560945	5.79353454399437	5.16832139418875	5.79581515361297	5.62840279962714	5.32952908217662	5.04214482959466	5.84849893173426	chr1-94927001-94927500	Endothelial
3.40676073347484	1.4022115425445	1.77912881322889	0.327129162943249	0.37530143220167	0.621393552736551	1.92651388250285	1.13477966955536	1.33420294264546	1.43070015147448	chr1-94989849-94990348	Endothelial
1.90476175376369	0.60299119679367	0	0.593620559714575	1.36993518900719	0.44244667098748	1.02582097499555	0.462195712525131	1.33420294264546	0.885876973588191	chr1-98667303-98667802	Endothelial
3.0954677624648	2.09967516100876	1.14801925849662	1.47591580402454	1.36993518900719	1.28429368228217	0.912740906275379	1.21519972384541	1.33420294264546	0.810383733140359	chr1-100719446-100719945	Endothelial
4.89806035343379	3.96482600598567	4.23542450724395	4.13286004570868	4.60131969162075	4.29742338431572	4.45126738963063	4.11281079678962	4.57412703901272	4.27581886465055	chr1-101025592-101026091	Endothelial
5.02509134149315	0.758573150705	0.490944627413168	1.01296768124308	1.19375850468712	0.44244667098748	0.508045269997393	0.759014629830215	1.33420294264546	1.0912033906095	chr1-101181750-101182249	Endothelial
4.23565498120544	3.2040345268077	3.67305637134624	3.11026892802608	2.93271672640947	2.50227721529115	3.01780170027538	3.15872081132123	3.87698373190159	3.15601100749035	chr1-101238677-101239176	Endothelial
2.97474523156949	0.428580098838194	1.14801925849662	0.593620559714575	0.919402344278863	1.17387854046628	0.757659212824303	0.323955614728342	2.47614427995806	0.461359779451148	chr1-101264056-101264555	Endothelial
2.35521530260211	0.60299119679367	1.94018679416161	0.327129162943249	1.06309238222584	0.238118510130257	0.343263531654301	0.462195712525131	0	0.556844953581382	chr1-108679212-108679711	Endothelial
4.99436674360148	4.44896528590434	4.75185704509374	4.59459756511966	4.44610651537511	4.68731714005211	4.12937650626088	4.50151452308342	4.26726140756436	4.31731531983182	chr1-109075778-109076277	Endothelial
4.28726367738915	1.81058090446573	0.490944627413168	1.01296768124308	2.64361446234084	1.38685578241596	1.22842811048433	1.43262067760651	0	0.730720897840712	chr1-109079741-109080240	Endothelial
5.24983792530194	4.70478070821138	4.83616670733926	4.39962548295411	4.65334615572278	4.96107613505508	4.57720760677205	4.88935022086808	4.90235665185188	4.8802612774583	chr1-109099911-109100410	Endothelial
3.7387805454896	2.74577227590999	2.44863996173267	1.33747538360298	2.98779003483456	2.82810715509372	1.46740344678095	2.34796794998726	1.33420294264546	2.10344409582755	chr1-109298729-109299228	Endothelial
2.97474523156949	0.60299119679367	0.856571056993781	0.327129162943249	1.06309238222584	0.923923004733379	0.998370992255588	0.704336269059067	1.33420294264546	0.646400818187041	chr1-109361392-109361891	Endothelial
5.42133023694312	4.42011778087491	4.4646008016157	4.65414214331792	4.80926312784163	4.73670481314105	5.31319061385106	4.955226082334	4.37696396541476	4.956656262867	chr1-109397869-109398368	Endothelial
4.47700678341073	3.98071805004858	3.36784482168379	3.9548781573113	3.93180651729722	4.25737282491737	3.54924403417471	4.09166337501367	4.14852545615815	3.61010445217848	chr1-109776756-109777255	Endothelial
4.3370897893414	2.74577227590999	2.33732506425754	1.47591580402454	1.98954065506399	2.89923849657179	1.70668927594153	1.49837604015394	2.82485861559618	1.15362797018763	chr1-109895682-109896181	Endothelial
5.83949725778236	5.4502106964085	5.3188597167928	5.34710803883551	5.70876901688295	5.79114732837409	5.46504626149594	5.73613707362843	5.76148874330877	5.46427799952567	chr1-109984488-109984987	Endothelial
4.9308820119249	4.32372712911319	4.32568457227939	4.15363982021622	4.61887113823663	4.90168797527368	4.10062125935222	4.69971687153418	4.82703172045729	4.4097365768557	chr1-110034313-110034812	Endothelial
5.08464458335259	3.51900406536878	3.88580878996738	2.88026683239032	2.8754573269201	3.64212650045181	2.12993456387989	3.30370296972888	3.34030142320671	3.27311227333526	chr1-111515598-111516097	Endothelial
1.90476175376369	0.68287842619375	1.14801925849662	0	0.481451250922287	0.238118510130257	0.20601665522127	0.462195712525131	1.33420294264546	0.129889288072871	chr1-111562027-111562526	Endothelial
2.14749824938371	0.332772325411275	0.856571056993781	0.327129162943249	0.37530143220167	0.621393552736551	0.72453713616327	0.526646182270838	0	0.461359779451148	chr1-111585940-111586439	Endothelial
4.89806035343379	4.04259142455431	4.0711813574488	4.02421956748651	4.58355208631519	4.56139565910773	3.15464711553302	4.00383043584679	3.10547814814247	3.99813653672802	chr1-112390824-112391323	Endothelial
5.51088746957593	4.88869017963342	4.85649616555969	4.96750190470731	5.2036451186038	5.04188770683968	4.77012551151818	5.04322459371406	4.82703172045729	4.93904150580494	chr1-112395913-112396412	Endothelial
5.16960436163654	4.23375590539051	5.06303609409014	3.57822915979946	4.85934482441836	4.28419635204533	3.5539655354299	4.44009450579328	4.14852545615815	4.08879068807176	chr1-112466063-112466562	Endothelial
4.79486228589164	3.96482600598567	3.99986438901589	3.63843917720423	4.039993587438	4.08503020893294	3.92950933949334	4.30880546266863	4.57412703901272	3.62119238524661	chr1-112618884-112619383	Endothelial
4.06873149396929	3.74051973396015	3.88580878996738	3.60864824935637	3.65389822046974	3.66271546247348	3.49134684791053	3.92232959990116	3.10547814814247	3.79771161686859	chr1-112674138-112674637	Endothelial
4.8644745767371	4.37873696427395	4.43786708245462	4.00147407551956	4.54122305838814	4.65685208373242	4.29646614216637	4.68567211518035	4.4789109972547	4.60667985830728	chr1-112674838-112675337	Endothelial
5.53243430712186	4.39068166399325	4.32568457227939	4.04661201354019	4.56556293156039	4.89300080781848	3.06487392704688	4.34052544998631	4.14852545615815	3.89227736690622	chr1-112700603-112701102	Endothelial
5.55366406960466	4.82409339672673	4.51662646076252	4.91977717313474	4.82950490425435	4.77503266540115	3.95828801884978	4.45258947881721	4.01913382897995	5.07024187991194	chr1-112704931-112705430	Endothelial
5.78668244832231	5.26145914395862	5.40419486236785	5.55664789348271	5.2305333813825	5.36448762858683	5.16057760972629	5.19470759555727	5.44619402740744	5.5566917303875	chr1-112706934-112707433	Endothelial
1.61275490307705	0.830493562351943	1.59780469274076	1.47591580402454	0.580323262023995	0	0.428005753129887	0.862521478497781	1.33420294264546	0.730720897840712	chr1-113882509-113883008	Endothelial
3.40676073347484	2.95330463244643	1.94018679416161	2.26834986633849	1.25490592167929	2.45584320638291	0.690636722750215	1.00506346694015	1.33420294264546	0.957615473036015	chr1-113984687-113985186	Endothelial
5.83949725778236	5.44735423425598	5.52342044865399	5.26354653481338	5.57429394149531	5.60687521453986	5.43080223435528	5.47136002653503	5.72045055002594	5.57676474735428	chr1-116372937-116373436	Endothelial
2.35521530260211	1.19984886779642	2.33732506425754	0.593620559714575	1.79739536440614	1.17387854046628	1.54534398168211	1.39858386223585	2.01532731043123	0.957615473036015	chr1-116589188-116589687	Endothelial
3.0954677624648	1.30457540392761	0.490944627413168	1.47591580402454	0.993035535577743	1.28429368228217	0.852693511945236	0.588340119176196	0	0.556844953581382	chr1-117821532-117822031	Endothelial
2.35521530260211	1.14448954460978	1.39037000270037	1.33747538360298	1.75569276056179	1.17387854046628	0.852693511945236	1.84016870567524	2.01532731043123	0.957615473036015	chr1-119623303-119623802	Endothelial
2.53675505103495	1.73763523795996	0.856571056993781	1.33747538360298	1.36993518900719	0.44244667098748	2.14252813166299	0.526646182270838	1.33420294264546	1.02595509457924	chr1-119795213-119795712	Endothelial
3.31027167506131	2.83589820885479	1.77912881322889	3.02261751800395	3.23544094026913	2.99976292828874	1.91187584715605	3.02008646411202	0	2.10344409582755	chr1-143904313-143904812	Endothelial
3.40676073347484	2.09967516100876	2.33732506425754	2.19004690103526	2.66629979419497	1.73677593991386	1.99755579809577	1.98482842898333	2.01532731043123	1.82524127933677	chr1-145093468-145093967	Endothelial
3.0954677624648	1.57964968002954	2.08505682240109	2.48059118264336	2.44801765328848	2.3582358663718	2.69768185732902	1.81458301782999	2.47614427995806	2.71333817493411	chr1-145287445-145287944	Endothelial
5.1418366621831	4.44896528590434	4.59130788255611	4.83226053796006	4.52889737917634	4.94435607365597	4.5910562822973	4.64995013882231	4.57412703901272	4.80932142512033	chr1-145823811-145824310	Endothelial
5.1418366621831	4.44896528590434	4.59130788255611	4.83226053796006	4.52889737917634	4.94435607365597	4.5910562822973	4.64995013882231	4.57412703901272	4.80932142512033	chr1-145823811-145824310	Endothelial
4.52078458181734	4.10191998023901	4.10555994694283	3.97836422661625	4.039993587438	4.18804745161005	3.986503834749	3.9283062658856	4.01913382897995	3.91046880728538	chr1-145845408-145845907	Endothelial
4.75875464114577	4.57992976548853	4.266142930562	4.38212300351204	4.60131969162075	4.60460225149675	4.20636990560568	4.15928868944696	4.37696396541476	4.3839290774324	chr1-145885679-145886178	Endothelial
5.16960436163654	4.24695759184159	4.70777959672307	4.77975924678818	4.37902267482126	4.63617867047068	4.23605244376006	4.6096065889049	4.57412703901272	4.72446619982986	chr1-145927332-145927831	Endothelial
4.12654535714949	3.50807978193816	3.52850677665879	2.97671040924447	3.07514983224075	3.31798035001896	2.16739019396902	2.68095348271609	3.87698373190159	2.36323502684458	chr1-146007172-146007671	Endothelial
4.52078458181734	3.89944715636041	3.67305637134624	3.88203491583153	4.04865339037764	3.70303232812109	3.62748079482655	3.75755219462903	4.4789109972547	3.53000700105628	chr1-146035422-146035921	Endothelial
5.44424610755189	5.21518993044012	5.21247064953412	4.94383687325841	5.31550985919554	5.31981313979359	4.90927728608565	5.24824708129051	5.10726736746799	5.10619979184987	chr1-147242388-147242887	Endothelial
5.44424610755189	5.21518993044012	5.21247064953412	4.94383687325841	5.31550985919554	5.31981313979359	4.90927728608565	5.24824708129051	5.10726736746799	5.10619979184987	chr1-147242388-147242887	Endothelial
6.54883549945622	6.14717383779376	6.03238734180264	6.14439266186774	6.47804627008348	6.48911691436468	6.08425097677674	6.33191139040965	6.52797245982801	6.22613137885049	chr1-147599673-147600172	Endothelial
3.40676073347484	1.73763523795996	3.18702264578428	2.19004690103526	2.71062758054204	2.75328600911692	2.70619040477674	2.63783682213163	1.33420294264546	2.62796515197729	chr1-147640755-147641254	Endothelial
2.69798308317141	0.60299119679367	0	0.81847719848495	0.7598017506121	0.44244667098748	0.583876699959545	0.394730814021123	0	0.461359779451148	chr1-147780959-147781458	Endothelial
4.3370897893414	3.79546394533427	3.47691550058489	3.63843917720423	3.76316503643211	4.13008407960058	3.19752221895707	3.34002462343215	2.82485861559618	3.82673782009726	chr1-149938972-149939471	Endothelial
4.79486228589164	4.16587221639055	4.51662646076252	4.27239987356695	4.21175375172388	4.45917299302042	4.04133203931528	4.11804956963019	4.4789109972547	4.40332785295616	chr1-150213401-150213900	Endothelial
4.89806035343379	3.93250689750406	4.13913834560945	4.21424151618822	3.79439404030452	4.03852387171902	4.16992544742223	4.34500047684229	3.10547814814247	4.74488579667709	chr1-150321170-150321669	Endothelial
3.7387805454896	2.81831781878962	2.64840604782815	1.47591580402454	2.98779003483456	2.86411116823986	1.52625003348125	1.84016870567524	1.33420294264546	1.74641735002749	chr1-150507830-150508329	Endothelial
4.68370965749519	3.17670055895488	3.12133548257618	2.72231722824449	2.62056671379113	2.99976292828874	2.75621407726377	3.33102957877262	3.34030142320671	2.9603449806957	chr1-150578437-150578936	Endothelial
5.82210626928555	5.54944884599728	5.70254561607547	5.58752057170341	5.33333886563098	5.73877903621801	5.21226763969318	5.50574099016955	5.44619402740744	5.48869924159784	chr1-150579459-150579958	Endothelial
5.113524009037	2.76425351212471	4.32568457227939	2.10724886603038	1.5756690569018	2.75328600911692	1.60115485078986	1.81458301782999	3.87698373190159	1.32616665220096	chr1-150611439-150611938	Endothelial
5.08464458335259	4.70478070821138	4.49084813349956	4.43400603018306	4.58949896770721	4.87546795128185	4.46887498344137	4.79437853132078	4.82703172045729	4.7193158203214	chr1-150974801-150975300	Endothelial
5.1418366621831	4.26003956807142	4.77340084581746	4.8450926713371	4.65901274043378	4.86662096737553	4.65398177145619	5.09462074539157	4.82703172045729	4.62882325749242	chr1-151008171-151008670	Endothelial
5.1418366621831	4.26003956807142	4.77340084581746	4.8450926713371	4.65901274043378	4.86662096737553	4.65398177145619	5.09462074539157	4.82703172045729	4.62882325749242	chr1-151008171-151008670	Endothelial
4.43185888819941	3.28306006025335	4.20403775929604	3.3451866461808	3.40688684520727	3.51201211225008	2.84364856804746	3.39284803112661	3.34030142320671	2.48961401771785	chr1-151057753-151058252	Endothelial
4.79486228589164	4.32994394331782	4.32568457227939	4.41691816854976	3.75260331968355	4.45917299302042	4.25357318495962	4.43170399524739	4.14852545615815	4.69852844209567	chr1-151070305-151070804	Endothelial
4.79486228589164	4.32994394331782	4.32568457227939	4.41691816854976	3.75260331968355	4.45917299302042	4.25357318495962	4.43170399524739	4.14852545615815	4.69852844209567	chr1-151070305-151070804	Endothelial
5.08464458335259	4.43172609280516	4.81554668112971	4.34646785890029	4.17267453364615	4.66707874972047	4.55853345927807	4.74104895351607	5.04214482959466	4.6233191890116	chr1-151070868-151071367	Endothelial
4.06873149396929	4.01969874559557	3.67305637134624	3.97836422661625	3.98691392747432	4.00666532601401	3.18540165516596	3.3128694713378	3.34030142320671	2.77420790125703	chr1-151131164-151131663	Endothelial
4.18213140530091	3.71224247413867	3.36784482168379	3.90672691891517	3.33790941850317	4.17377346841398	4.02101486008686	3.797282268301	3.54219985181721	3.88309489899088	chr1-151164985-151165484	Endothelial
4.9308820119249	4.39068166399325	4.43786708245462	4.38212300351204	4.33722214045404	4.52811977196268	4.19432375696947	4.64269836408102	4.4789109972547	4.60667985830728	chr1-151198224-151198723	Endothelial
5.75036689210974	5.12868473624243	5.471643653658	4.89530941674128	5.30108629541976	5.30679072050259	5.06623546126579	5.12095339666517	5.22930621834249	5.18677222638296	chr1-151281088-151281587	Endothelial
4.89806035343379	4.42593361225813	4.89631534775043	4.62467703150367	4.67027957256137	4.82155349532604	4.57256168193266	4.82032183425674	4.82703172045729	4.63430640702217	chr1-151327252-151327751	Endothelial
5.22358608564214	4.65612905348825	4.79462766019336	4.75277430460694	4.41295447620339	4.85771939653292	4.72687594540485	4.67859812942133	4.90235665185188	4.90315334977463	chr1-151346998-151347497	Endothelial
5.08464458335259	4.50498544630454	4.51662646076252	4.95571791166255	4.05726152269395	4.95274032628746	4.74143700467876	5.0266063161686	4.4789109972547	5.06619066738616	chr1-151458388-151458887	Endothelial
4.38525235903396	3.64402357310584	3.80443280528114	3.83134573422224	3.83500820556898	4.1152219078095	3.94036872936213	4.07559686350181	4.01913382897995	3.8551915319061	chr1-151763306-151763805	Endothelial
4.47700678341073	3.55128919429096	3.12133548257618	2.10724886603038	3.6310154809438	2.1406530326083	2.19183105499819	2.48403048177223	2.82485861559618	1.8999807366997	chr1-151992415-151992914	Endothelial
5.24983792530194	4.49395408572507	4.41062860870761	3.5153964599058	5.1880523620833	3.95751826074314	3.76821463952851	4.4608597423186	5.22930621834249	4.15894621801287	chr1-151993585-151994084	Endothelial
4.3370897893414	3.28306006025335	2.64840604782815	2.10724886603038	3.05809594684813	2.50227721529115	1.46740344678095	1.17554998038745	3.87698373190159	1.43070015147448	chr1-152034721-152035220	Endothelial
4.72172004823496	4.55891139709506	4.41062860870761	4.30990914547621	4.67588016356726	4.41130709725518	2.82032346004446	3.14851698759845	4.14852545615815	3.83628488015961	chr1-152036699-152037198	Endothelial
4.28726367738915	2.98516624451772	3.24984880643643	2.92929437253799	3.07514983224075	2.99976292828874	2.83591535803958	2.59339176616687	2.01532731043123	3.5648803788916	chr1-153572515-153573014	Endothelial
4.28726367738915	2.52512646082986	2.44863996173267	1.47591580402454	2.57333631169381	2.1406530326083	1.07920207974797	1.89001778213826	2.47614427995806	1.21346312982413	chr1-153608008-153608507	Endothelial
4.89806035343379	3.80442126561735	2.82384541259653	3.19289868421523	3.9034428051445	3.57853566089101	1.4472421498129	3.61661272601948	2.82485861559618	1.78636758151961	chr1-153608951-153609450	Endothelial
4.47700678341073	4.24695759184159	3.71819093479344	3.93100341512528	4.32301508757253	4.21617859988218	3.49626135349601	3.47680385319006	3.71928109430758	3.80745205012117	chr1-153626949-153627448	Endothelial
4.12654535714949	3.28306006025335	3.47691550058489	2.77691121675381	2.93271672640947	2.547263202021	2.59146153188532	2.93952479116068	3.10547814814247	2.56044739417327	chr1-153678534-153679033	Endothelial
4.23565498120544	3.44073777243092	3.36784482168379	2.66557578238852	3.04083805606889	3.41825575438585	2.65436972768166	3.24744613695882	2.47614427995806	3.10952572085213	chr1-153679074-153679573	Endothelial
5.19684769007097	2.45859399747528	2.73879088325332	1.82584469672443	1.31356669404306	1.17387854046628	0.883029595757205	1.76200877888354	2.01532731043123	1.27091516298666	chr1-153698123-153698622	Endothelial
5.32584350757057	4.74720713317078	4.79462766019336	4.91977717313474	4.87403648395111	5.01010418036791	4.54910495247182	4.98992959424505	5.16957683015457	4.96972761198409	chr1-153783512-153784011	Endothelial
3.7387805454896	2.81831781878962	2.82384541259653	2.6065109965459	2.05976334871105	2.9670269192247	2.796615032024	2.76350352637412	3.10547814814247	2.38941201495164	chr1-153797197-153797696	Endothelial
4.68370965749519	4.31748340963534	4.03596350622027	4.56387757876611	4.42630684719112	4.47089537837297	3.94756317554661	3.67465092216375	3.34030142320671	4.61224765243398	chr1-153986096-153986595	Endothelial
4.00850375710315	2.6093169696379	2.33732506425754	1.01296768124308	2.42159259850548	3.26510180460994	1.15574364616931	1.09282360647551	2.01532731043123	0.556844953581382	chr1-154154838-154155337	Endothelial
4.60454581116064	3.44073777243092	3.96283876707115	3.5153964599058	3.53567260218441	3.90663771773129	2.84364856804746	3.52492801679189	3.10547814814247	3.34175007204523	chr1-154182427-154182926	Endothelial
5.35031418928007	4.65117241970821	4.81554668112971	5.11252983290874	4.80926312784163	5.08065705894692	4.75585256707589	5.05146249522785	4.37696396541476	5.07831033539836	chr1-154182985-154183484	Endothelial
5.113524009037	4.16587221639055	4.29622089841117	4.00147407551956	4.2270937805434	4.36179844198817	4.22425261078111	4.48538982549367	4.74755628126735	4.35100663526383	chr1-154221104-154221603	Endothelial
4.60454581116064	4.00423262435765	3.96283876707115	2.92929437253799	2.81583108666402	3.57853566089101	2.49654987953215	2.62317341400373	3.87698373190159	2.41512248669206	chr1-154501570-154502069	Endothelial
4.60454581116064	4.00423262435765	3.96283876707115	2.92929437253799	2.81583108666402	3.57853566089101	2.49654987953215	2.62317341400373	3.87698373190159	2.41512248669206	chr1-154501570-154502069	Endothelial
4.72172004823496	3.24408831694245	3.7619561982614	2.54492445409349	2.31076875675113	3.41825575438585	2.48670604558664	2.56298235204851	3.10547814814247	2.10344409582755	chr1-154502297-154502796	Endothelial
4.72172004823496	3.24408831694245	3.7619561982614	2.54492445409349	2.31076875675113	3.41825575438585	2.48670604558664	2.56298235204851	3.10547814814247	2.10344409582755	chr1-154502297-154502796	Endothelial
4.99436674360148	4.49948030970355	4.4646008016157	4.41691816854976	4.23470305952909	4.6772334330762	3.97598746593514	4.11804956963019	4.82703172045729	4.32411682058175	chr1-154608019-154608518	Endothelial
5.02509134149315	4.42011778087491	4.03596350622027	4.3283043014156	4.75208776905078	4.51685503790816	4.33812057725679	4.74444043321422	4.01913382897995	4.71414698821237	chr1-154870140-154870639	Endothelial
4.72172004823496	3.65396886036451	3.96283876707115	3.57822915979946	4.00482501600593	3.70303232812109	3.6672441597259	3.61661272601948	3.54219985181721	3.92843371892087	chr1-155051863-155052362	Endothelial
4.72172004823496	4.37873696427395	4.13913834560945	3.85691293452768	4.21175375172388	4.42342327709006	4.1325364400312	4.29961302046822	4.01913382897995	4.21856569870153	chr1-155078563-155079062	Endothelial
5.08464458335259	3.91607172145717	3.67305637134624	3.06710878192895	4.49761444853988	4.37433579395049	3.49626135349601	3.64592365682479	4.01913382897995	2.99485482878924	chr1-155127023-155127522	Endothelial
5.32584350757057	4.15890480764693	3.88580878996738	3.77881052800713	4.58949896770721	4.49405821641078	3.56336243316359	3.82317387251613	4.4789109972547	3.70695542811552	chr1-155127566-155128065	Endothelial
4.9308820119249	2.92072344182703	3.84569447856715	2.54492445409349	3.33790941850317	3.72277598066922	2.63667411118621	3.35784819185193	2.82485861559618	2.60580847643942	chr1-155167594-155168093	Endothelial
5.42133023694312	5.00592744108487	4.70777959672307	4.79306477035623	4.64194577474854	5.37075824966891	4.00386253818593	4.77792381804355	3.87698373190159	4.73980792861221	chr1-155193383-155193882	Endothelial
4.72172004823496	4.33613408313365	4.29622089841117	3.9548781573113	4.36522329652884	4.25737282491737	3.94036872936213	4.262246093974	4.37696396541476	3.98102399929004	chr1-155250602-155251101	Endothelial
5.16960436163654	4.8372462128065	4.54195225055627	4.54826875092022	4.5534443244638	4.99394592168926	4.30209004658291	4.93755617909161	4.26726140756436	4.60667985830728	chr1-155255246-155255745	Endothelial
5.76863893421228	4.96257204364772	5.04543493204509	5.13360236208722	4.94068612386775	5.49651203366626	5.01064695345451	5.29987056899797	5.22930621834249	5.25598568640905	chr1-155273228-155273727	Endothelial
4.38525235903396	3.17670055895488	2.73879088325332	2.72231722824449	1.19375850468712	2.93353082110383	1.4060540985827	2.15758438403964	1.33420294264546	1.70532925734477	chr1-155940646-155941145	Endothelial
2.35521530260211	1.14448954460978	1.14801925849662	2.01940807212418	1.36993518900719	1.05430730178504	1.60115485078986	1.13477966955536	0	1.21346312982413	chr1-156009004-156009503	Endothelial
4.64467065299065	4.01198641005658	3.71819093479344	4.19432246466139	3.69860282741325	4.37433579395049	3.78437679622244	4.24798014925047	4.01913382897995	4.19649610677134	chr1-156020720-156021219	Endothelial
4.9629735494444	4.29223475481546	3.57831665104113	2.10724886603038	4.88374845859545	3.66271546247348	2.1172300955926	3.3128694713378	4.14852545615815	2.22471311399245	chr1-156076689-156077188	Endothelial
3.66266125047265	2.1567469929857	3.31005281916329	1.82584469672443	2.57333631169381	2.67437121103024	1.654886840418	2.07379070233884	2.82485861559618	2.03875961004253	chr1-156097192-156097691	Endothelial
4.75875464114577	4.4432417461982	4.10555994694283	4.45089386320325	4.54734663238834	4.66707874972047	3.82400736416012	3.77091749059656	4.01913382897995	4.08879068807176	chr1-156123620-156124119	Endothelial
5.2756206006667	4.56945885756385	4.95405632464265	5.08033244108793	4.86425868660812	4.76554573990993	4.82584579466096	4.98706930668635	5.22930621834249	4.89860390245123	chr1-156212952-156213451	Endothelial
6.12125923825901	5.42138833363463	5.6452732555228	5.81325915457436	5.66719768153724	5.80046792484441	5.54073421060841	5.67168831828072	5.80139179946864	5.85085583569702	chr1-156500646-156501145	Endothelial
4.28726367738915	3.83970455716928	3.6264640492439	2.88026683239032	3.75260331968355	3.83587932867941	3.30225510017723	3.56384046922907	4.26726140756436	3.49426972497166	chr1-156601243-156601742	Endothelial
5.75036689210974	5.09987048700679	4.75185704509374	3.60864824935637	5.34393145905829	5.59621114673516	4.26225440380873	5.0013143714679	4.66344612679845	4.15894621801287	chr1-156659970-156660469	Endothelial
4.28726367738915	3.63400925136606	1.94018679416161	2.88026683239032	3.32370916544447	4.18804745161005	2.42618940107097	3.61661272601948	1.33420294264546	2.5833062078254	chr1-156676446-156676945	Endothelial
5.4890139418926	4.65612905348825	5.19661093190272	5.05846125074375	5.24943702487682	5.20518505938941	4.87195087598849	5.391410503069	5.34182202384965	5.18677222638296	chr1-156741088-156741587	Endothelial
4.8644745767371	4.31748340963534	2.64840604782815	2.34262080226543	3.75260331968355	3.76147072766093	2.12993456387989	2.43449854903622	2.47614427995806	2.73391476224212	chr1-156893239-156893738	Endothelial
4.9308820119249	4.42011778087491	3.36784482168379	2.97671040924447	3.80465527302648	4.1152219078095	3.35731411976002	3.30370296972888	2.01532731043123	3.06149261413581	chr1-156920298-156920797	Endothelial
5.89044668734014	5.11074338239285	5.00957499292387	4.96750190470731	5.28651707238847	5.36448762858683	4.81605227544934	5.35637534481085	5.87803213616871	5.20898992815599	chr1-157138189-157138688	Endothelial
4.00850375710315	2.12849327295242	3.84569447856715	1.47591580402454	3.07514983224075	1.81243605655414	2.55424274998065	1.81458301782999	2.47614427995806	1.78636758151961	chr1-157154859-157155358	Endothelial
3.7387805454896	3.00083700618736	2.55197787986639	2.48059118264336	3.66520490931034	3.0937369405395	1.4872868734489	2.93952479116068	3.54219985181721	1.37937996908221	chr1-158998667-158999166	Endothelial
3.94565175995002	3.44073777243092	3.12133548257618	2.10724886603038	3.12513430590492	2.99976292828874	0.620348264489286	2.3656942521549	3.87698373190159	0.957615473036015	chr1-159009613-159010112	Endothelial
3.31027167506131	2.36482435653879	2.55197787986639	2.01940807212418	2.81583108666402	2.1406530326083	2.05197338089405	3.10696431506417	1.33420294264546	2.00529625377054	chr1-159197708-159198207	Endothelial
4.12654535714949	1.44865858235252	2.08505682240109	3.38087308049764	0.580323262023995	1.57239893232714	0.821705813784279	0.911617050413476	1.33420294264546	1.48025728616441	chr1-159752069-159752568	Endothelial
2.35521530260211	1.02695925585263	1.77912881322889	0.81847719848495	1.66848707433465	0.44244667098748	1.34197960978108	1.13477966955536	0	1.15362797018763	chr1-159847008-159847507	Endothelial
4.8644745767371	4.05765385758778	2.98024487109719	3.77881052800713	3.4982294277868	4.34915118172546	4.09739056365142	3.08573038500805	3.54219985181721	3.94617767418804	chr1-159899955-159900454	Endothelial
5.32584350757057	4.7518450771345	4.38286595261165	4.06866220603845	4.52269482411304	5.00204767257641	3.50604042459208	4.389003479797	4.4789109972547	4.08879068807176	chr1-159924518-159925017	Endothelial
5.08464458335259	4.18657479733184	4.59130788255611	4.27239987356695	4.21175375172388	4.33639206909189	3.99347239956931	4.40194685865101	4.14852545615815	4.04005036590582	chr1-160343143-160343642	Endothelial
5.08464458335259	4.18657479733184	4.59130788255611	4.27239987356695	4.21175375172388	4.33639206909189	3.99347239956931	4.40194685865101	4.14852545615815	4.04005036590582	chr1-160343143-160343642	Endothelial
2.97474523156949	2.07026964834391	1.94018679416161	1.18432636734977	1.36993518900719	1.38685578241596	0.508045269997393	0.759014629830215	2.47614427995806	0.24904413114295	chr1-160607532-160608031	Endothelial
3.87993635261187	2.50328812449851	1.39037000270037	0.327129162943249	2.36724456370438	1.48260811213209	0.20601665522127	0.323955614728342	0	0.461359779451148	chr1-160657226-160657725	Endothelial
3.81108412727902	3.25719621893061	2.21669785516443	1.01296768124308	1.52692019645043	2.547263202021	0.298949619486954	0.647503676405326	2.01532731043123	0.556844953581382	chr1-160665729-160666228	Endothelial
4.00850375710315	2.34039771100112	2.64840604782815	2.10724886603038	2.39467448534725	3.0317725799586	1.34197960978108	1.39858386223585	0	1.78636758151961	chr1-160997275-160997774	Endothelial
4.23565498120544	2.26453375676962	2.82384541259653	1.71836409601687	2.31076875675113	2.1406530326083	1.63719760455576	1.46587295238239	2.01532731043123	1.57453960603812	chr1-161019994-161020493	Endothelial
4.43185888819941	3.83970455716928	4.1719529579493	4.15363982021622	4.04865339037764	3.87169228153055	3.87395136178628	4.01510646929549	4.14852545615815	3.86455274727642	chr1-161045073-161045572	Endothelial
4.9629735494444	4.24695759184159	4.61536662392912	4.21424151618822	4.45264647676794	4.49405821641078	4.2506677979543	4.77461023393639	4.57412703901272	4.37740441826459	chr1-161045737-161046236	Endothelial
5.4890139418926	4.80190200432576	4.87654313123008	5.10187701058923	5.0781485147803	5.26026367665013	4.89818041395741	5.24346113198949	5.34182202384965	5.36223647344548	chr1-161166094-161166593	Endothelial
4.9629735494444	4.66599152356488	4.81554668112971	4.54826875092022	4.69806761022504	4.89300080781848	4.73936582955671	4.82673541509731	4.90235665185188	4.62882325749242	chr1-161177274-161177773	Endothelial
3.49719906174081	3.06187139083934	3.24984880643643	1.60222696883186	2.15907681332613	2.9670269192247	2.33037100710731	1.86530853601194	2.01532731043123	1.82524127933677	chr1-161382323-161382822	Endothelial
6.16329981224436	5.49516127480958	6.02342463235455	5.59513660735869	5.77810459477443	5.83715957255606	5.2977913994724	5.78306421133531	5.67821074051236	5.66512942739666	chr1-161389716-161390215	Endothelial
5.02509134149315	4.4432417461982	4.70777959672307	4.5004026924916	4.49761444853988	4.97760463785609	4.46135516998562	4.7712890216606	4.4789109972547	4.46000658279323	chr1-161399549-161400048	Endothelial
4.56327299631547	2.68886414567263	3.67305637134624	2.10724886603038	2.57333631169381	2.99976292828874	3.49626135349601	2.98610935669978	3.71928109430758	2.19533805153348	chr1-161440209-161440708	Endothelial
2.84299065485841	2.00959708178834	0.490944627413168	1.92587020165731	1.25490592167929	1.65692725823476	1.68962763836519	1.21519972384541	0	1.70532925734477	chr1-162681593-162682092	Endothelial
4.23565498120544	4.15890480764693	2.98024487109719	3.44970214818319	3.69860282741325	3.94075667384551	3.58197458002838	3.23785296663023	2.82485861559618	4.08078079533307	chr1-165376207-165376706	Endothelial
5.113524009037	4.79742246833438	4.32568457227939	4.79306477035623	5.03522041952607	4.96107613505508	4.64515871454216	4.88320962409415	4.90235665185188	4.9783765098251	chr1-165598054-165598553	Endothelial
3.66266125047265	1.94626048358548	1.39037000270037	1.47591580402454	1.75569276056179	0.780573748175365	1.22842811048433	1.62152587995536	2.82485861559618	0.885876973588191	chr1-165910794-165911293	Endothelial
3.7387805454896	1.30457540392761	1.39037000270037	0.81847719848495	1.47646632496942	1.38685578241596	1.02582097499555	1.59170984846222	1.33420294264546	0.556844953581382	chr1-167655244-167655743	Endothelial
5.46680366490009	4.89289550888944	4.70777959672307	4.87041952353037	4.95457622889251	5.3327190635834	4.71848887690081	4.92266411915224	4.57412703901272	4.94346539883207	chr1-167714433-167714932	Endothelial
2.14749824938371	1.19984886779642	0.856571056993781	0.81847719848495	1.12990425590312	0.44244667098748	1.20460452964867	0.959096716769475	1.33420294264546	0.35910414123368	chr1-168690007-168690506	Endothelial
3.0954677624648	3.0468531562417	2.44863996173267	0.327129162943249	2.31076875675113	2.01817446992335	0.883029595757205	0.862521478497781	2.47614427995806	0.35910414123368	chr1-168920501-168921000	Endothelial
2.14749824938371	1.4936567997578	1.39037000270037	1.82584469672443	1.95310449719912	1.38685578241596	1.92651388250285	0.911617050413476	1.33420294264546	1.66303658140324	chr1-169465965-169466464	Endothelial
4.23565498120544	2.07026964834391	1.39037000270037	1.92587020165731	1.19375850468712	0.44244667098748	0.883029595757205	1.04961074761162	2.01532731043123	0.646400818187041	chr1-169610111-169610610	Endothelial
4.64467065299065	4.09463597173159	4.0711813574488	4.48408780013345	4.30866673702735	4.42342327709006	4.29364594738524	4.17947445700714	4.14852545615815	4.25461429270944	chr1-170531891-170532390	Endothelial
3.66266125047265	2.92072344182703	1.14801925849662	1.82584469672443	3.56010550808951	2.59088875383434	0.941852659527349	1.59170984846222	2.01532731043123	1.86309494275379	chr1-170562954-170563453	Endothelial
4.75875464114577	3.98859890334394	1.77912881322889	2.66557578238852	2.75363386857819	4.1002050357384	2.3949517334192	1.17554998038745	2.47614427995806	2.46520838730074	chr1-171142232-171142731	Endothelial
3.66266125047265	2.54663914956719	0.856571056993781	0.81847719848495	2.96966486115382	1.95280156152733	0.912740906275379	0.759014629830215	1.33420294264546	1.21346312982413	chr1-171210344-171210843	Endothelial
5.32584350757057	4.8372462128065	5.04543493204509	4.95571791166255	4.93602621075204	5.0181159475664	4.69730537660247	5.11572517682465	4.4789109972547	4.78487787878963	chr1-171485254-171485753	Endothelial
4.8644745767371	4.13069373020863	4.43786708245462	4.19432246466139	4.10785881390761	4.32351910797595	3.85876730814689	4.1022758336473	4.01913382897995	3.77803121306708	chr1-171485838-171486337	Endothelial
5.32584350757057	4.63619951550754	4.49084813349956	4.93185717780701	4.82447102310401	5.08065705894692	4.64072686862541	4.92863940234692	4.57412703901272	4.90768849579084	chr1-171741838-171742337	Endothelial
5.39804448590693	5.03665989726957	4.81554668112971	4.4675862965028	4.17267453364615	5.31331662338052	4.85674564164362	5.30676915720584	5.28666073186544	5.2524244824435	chr1-171841192-171841691	Endothelial
3.49719906174081	1.35421927119078	0	0	2.02507921795201	0.780573748175365	0.72453713616327	1.00506346694015	1.33420294264546	0.461359779451148	chr1-173852937-173853436	Endothelial
3.20686382033457	3.09144683115368	2.08505682240109	1.47591580402454	3.15752039172553	2.79118157516083	1.05275840731932	1.56126458493961	2.82485861559618	2.03875961004253	chr1-178058164-178058663	Endothelial
3.0954677624648	2.12849327295242	1.39037000270037	1.60222696883186	1.42418383944603	1.17387854046628	1.92651388250285	1.43262067760651	0	3.09369171307223	chr1-179709747-179710246	Endothelial
2.84299065485841	0.68287842619375	1.14801925849662	0.81847719848495	0.672851711229314	1.28429368228217	0.690636722750215	0.394730814021123	0	0.957615473036015	chr1-180540673-180541172	Endothelial
4.64467065299065	4.23375590539051	4.1719529579493	3.3451866461808	3.44674384268586	4.1002050357384	3.92587130208043	3.66035879127713	3.87698373190159	4.12039281865245	chr1-181089702-181090201	Endothelial
3.7387805454896	2.78250099102294	3.12133548257618	3.69623671281353	2.57333631169381	3.44227221712456	3.28531913643103	3.3128694713378	3.34030142320671	3.06149261413581	chr1-181189816-181190315	Endothelial
5.57458595376413	5.09622790225997	5.18057492677061	5.36503784851385	4.9864756742003	5.25349275192594	5.17444150709293	4.7646235715488	5.28666073186544	5.10619979184987	chr1-182391319-182391818	Endothelial
5.113524009037	4.82849100578403	4.89631534775043	4.8450926713371	5.02647936248586	5.00204767257641	4.27946168177325	4.55657265163289	4.26726140756436	4.96972761198409	chr1-182614885-182615384	Endothelial
5.16960436163654	4.59032522409013	4.03596350622027	4.8450926713371	4.85934482441836	4.81236856388671	4.56322470595863	4.56810233549215	4.37696396541476	4.65603295707752	chr1-183023157-183023656	Endothelial
3.20686382033457	1.4936567997578	0.856571056993781	1.33747538360298	1.12990425590312	1.57239893232714	0.757659212824303	1.39858386223585	1.33420294264546	1.15362797018763	chr1-183180700-183181199	Endothelial
4.47700678341073	3.76825338867979	3.31005281916329	3.66762736270067	4.04865339037764	3.95751826074314	3.57269852070143	4.02071160746439	4.26726140756436	3.53000700105628	chr1-184387375-184387874	Endothelial
5.1418366621831	4.78842145259145	5.11458670385203	4.99078500686105	5.13617957842507	4.96107613505508	4.52044398528869	4.86150934459158	5.10726736746799	5.117989323052	chr1-185045190-185045689	Endothelial
4.28726367738915	3.54060756035686	3.31005281916329	3.9548781573113	3.48552925826508	4.05419314989379	3.78437679622244	3.38417735186059	3.71928109430758	4.05648078240931	chr1-185734112-185734611	Endothelial
2.97474523156949	1.14448954460978	1.14801925849662	1.47591580402454	1.31356669404306	0.44244667098748	0.655920510168373	0.462195712525131	2.01532731043123	0.646400818187041	chr1-195894314-195894813	Endothelial
2.53675505103495	2.48111412988384	2.08505682240109	0.593620559714575	2.28167956612642	1.65692725823476	2.2742536207197	0.462195712525131	0	0.730720897840712	chr1-196651636-196652135	Endothelial
2.14749824938371	1.19984886779642	0	0.327129162943249	1.42418383944603	0.44244667098748	0.690636722750215	0.394730814021123	0	0.646400818187041	chr1-196703870-196704369	Endothelial
5.39804448590693	4.85459882438585	4.99130513472513	5.00228714846451	5.17228923482107	4.75599601678107	4.89632260845397	4.99847658867212	4.97394315447412	4.94346539883207	chr1-198156790-198157289	Endothelial
4.99436674360148	4.54294419691209	4.68522536776584	4.11177659156306	4.57158427413885	4.14479470600995	4.5910562822973	4.54105499174294	4.26726140756436	4.39042436131007	chr1-198157339-198157838	Endothelial
3.49719906174081	2.34039771100112	2.64840604782815	1.92587020165731	2.62056671379113	1.57239893232714	2.15501271835581	2.09519978979881	2.47614427995806	1.57453960603812	chr1-200028951-200029450	Endothelial
3.40676073347484	2.54663914956719	2.90416347085984	2.01940807212418	2.91388164427636	2.1406530326083	2.60061811181926	2.33002113362017	3.10547814814247	2.16535242290987	chr1-200039453-200039952	Endothelial
2.53675505103495	1.57964968002954	0.490944627413168	0	0.7598017506121	1.57239893232714	0.546459162327246	0.862521478497781	0	0.461359779451148	chr1-200416087-200416586	Endothelial
4.3370897893414	3.03167693809394	1.39037000270037	1.92587020165731	2.68863393084494	2.01817446992335	2.05197338089405	2.73650829032075	2.47614427995806	0.885876973588191	chr1-201309374-201309873	Endothelial
5.19684769007097	4.3484352483907	4.43786708245462	4.34646785890029	4.68145909693779	4.34915118172546	4.82974466293927	4.84580684024552	3.54219985181721	4.70375343396301	chr1-201538745-201539244	Endothelial
4.06873149396929	1.02695925585263	2.08505682240109	1.33747538360298	1.52692019645043	1.38685578241596	2.38438704385388	1.76200877888354	1.33420294264546	1.52816849574844	chr1-201597437-201597936	Endothelial
4.64467065299065	3.93250689750406	3.88580878996738	3.38087308049764	3.82496134985779	4.00666532601401	3.76821463952851	3.84860898849105	3.10547814814247	3.46994339346983	chr1-201704097-201704596	Endothelial
4.38525235903396	3.25719621893061	4.10555994694283	3.19289868421523	3.04083805606889	3.0317725799586	3.11685479028757	2.97460347495171	3.54219985181721	3.15601100749035	chr1-202143158-202143657	Endothelial
2.69798308317141	0.898998243911376	1.59780469274076	0.593620559714575	1.06309238222584	0.780573748175365	1.07920207974797	0.759014629830215	0	0.885876973588191	chr1-203087494-203087993	Endothelial
3.87993635261187	3.56189232289395	3.18702264578428	3.30859503625867	3.40688684520727	3.76147072766093	3.39464215386711	3.54840120430711	3.34030142320671	3.31468553964768	chr1-203267313-203267812	Endothelial
4.75875464114577	4.45466620856468	4.0711813574488	4.45089386320325	4.27215883996541	4.66707874972047	4.23016459112212	3.67465092216375	3.54219985181721	4.29671628319877	chr1-203626510-203627009	Endothelial
4.47700678341073	3.94065480356783	2.33732506425754	2.26834986633849	2.77466562348076	3.34371014490668	1.74021890283019	2.02999517768176	0	2.19533805153348	chr1-204348716-204349215	Endothelial
4.47700678341073	4.11637858858932	4.13913834560945	4.11177659156306	3.98691392747432	4.32351910797595	3.7963806910437	4.30421656300922	3.34030142320671	3.98102399929004	chr1-204411042-204411541	Endothelial
5.95569570943921	5.3125826799767	5.54862828722426	5.57216681276836	5.36834918986191	5.51927041796466	5.1851331774751	5.65376392255827	5.58982952452677	5.593750661777	chr1-204411583-204412082	Endothelial
4.47700678341073	1.57964968002954	2.21669785516443	1.01296768124308	1.42418383944603	0.923923004733379	1.52625003348125	1.59170984846222	3.54219985181721	0.810383733140359	chr1-204461415-204461914	Endothelial
3.81108412727902	2.54663914956719	2.64840604782815	2.6065109965459	2.19071803745303	2.67437121103024	2.3630227011337	2.43449854903622	2.82485861559618	1.8999807366997	chr1-204516813-204517312	Endothelial
4.28726367738915	3.69307828397053	4.1719529579493	3.19289868421523	2.93271672640947	3.34371014490668	3.60490710248797	3.47680385319006	3.87698373190159	2.81340619882049	chr1-205313969-205314468	Endothelial
4.60454581116064	3.86561203978334	3.36784482168379	2.34262080226543	3.54794077775852	3.81763386121773	3.44125846736236	4.04291689565282	3.54219985181721	3.66471110100653	chr1-205528933-205529432	Endothelial
3.81108412727902	3.0767348972272	2.82384541259653	3.15217529837951	2.68863393084494	2.93353082110383	3.32453148871975	3.26644320394865	2.47614427995806	3.66471110100653	chr1-205568950-205569449	Endothelial
5.65536529376804	4.84160397199511	5.09760701580218	5.36503784851385	4.78355487150058	5.16245070884482	5.11976131766504	5.10257112981154	5.16957683015457	5.13356031229269	chr1-205812848-205813347	Endothelial
4.06873149396929	0.518419669923733	3.71819093479344	0.327129162943249	1.25490592167929	0.238118510130257	0.546459162327246	0.959096716769475	2.01532731043123	0.461359779451148	chr1-207204941-207205440	Endothelial
6.09253578722269	4.86319748424084	5.6452732555228	5.1440243170546	5.51616189275413	5.17683660097678	4.9829039242779	4.69621847977988	5.84022082888295	5.15279065342002	chr1-207321338-207321837	Endothelial
4.79486228589164	3.38211395166713	3.80443280528114	3.60864824935637	3.77364999430714	3.81763386121773	3.36807818833593	3.67465092216375	2.47614427995806	3.78790497328055	chr1-207644947-207645446	Endothelial
5.57458595376413	5.02137550092086	4.85649616555969	4.88291814564274	5.02208889316347	4.96936405655764	4.93484279934917	4.93459003945112	5.49567858821806	5.20531065743353	chr1-207751787-207752286	Endothelial
5.08464458335259	4.43749540927579	4.95405632464265	4.8193132433663	4.54734663238834	5.06527411206796	4.60249615567588	4.68567211518035	4.66344612679845	4.91671624158727	chr1-207823795-207824294	Endothelial
4.23565498120544	3.76825338867979	4.1719529579493	3.72428973976929	3.76316503643211	3.92379805529145	3.37343025480597	3.68174424125021	3.54219985181721	3.30096046514693	chr1-207885017-207885516	Endothelial
4.23565498120544	3.77738071718367	3.96283876707115	2.34262080226543	3.17344482272977	2.75328600911692	1.67236180877807	1.93820180803926	0	2.03875961004253	chr1-207890224-207890723	Endothelial
4.23565498120544	3.24408831694245	2.33732506425754	2.26834986633849	2.62056671379113	2.3582358663718	2.14252813166299	2.62317341400373	2.01532731043123	2.51361364427729	chr1-207910973-207911472	Endothelial
5.55366406960466	5.26794954019507	5.53607942349698	5.48466974667759	5.36834918986191	5.1981499958117	5.1229423586329	5.31819400173476	5.16957683015457	5.47654029381278	chr1-207963440-207963939	Endothelial
4.3370897893414	3.59324200842635	3.71819093479344	3.63843917720423	4.03128148981769	3.62123945042677	3.38407518871961	3.23785296663023	3.54219985181721	3.35509429314336	chr1-208245115-208245614	Endothelial
4.00850375710315	1.66080394968927	1.14801925849662	0.81847719848495	1.42418383944603	0.923923004733379	1.15574364616931	2.34796794998726	1.33420294264546	1.43070015147448	chr1-209630566-209631065	Endothelial
4.43185888819941	3.75906794753405	2.55197787986639	2.26834986633849	4.02251646208495	3.62123945042677	2.20389794819747	3.67465092216375	2.01532731043123	2.5372205545206	chr1-210311281-210311780	Endothelial
2.69798308317141	1.14448954460978	2.33732506425754	1.33747538360298	1.91572422592193	0.780573748175365	1.88214653111857	2.09519978979881	2.01532731043123	0.957615473036015	chr1-211478497-211478996	Endothelial
4.52078458181734	4.12355391457532	4.10555994694283	4.15363982021622	4.36522329652884	4.08503020893294	4.35445133608801	4.18946240679991	3.87698373190159	4.28978405589365	chr1-211515364-211515863	Endothelial
3.40676073347484	2.31555035823824	1.39037000270037	2.82951438469167	1.87734961010584	2.79118157516083	2.49654987953215	1.04961074761162	2.01532731043123	2.5372205545206	chr1-211541798-211542297	Endothelial
4.18213140530091	1.14448954460978	2.44863996173267	0.81847719848495	1.06309238222584	0.44244667098748	0.970388575100267	0.647503676405326	1.33420294264546	0.35910414123368	chr1-212187854-212188353	Endothelial
2.84299065485841	0.428580098838194	0	0	0.481451250922287	0.780573748175365	0.386256760351517	0.704336269059067	1.33420294264546	0.24904413114295	chr1-212201990-212202489	Endothelial
2.14749824938371	0.332772325411275	0.490944627413168	0.593620559714575	0.260716651270026	0.780573748175365	0.655920510168373	0.588340119176196	2.01532731043123	0.461359779451148	chr1-212346353-212346852	Endothelial
4.75875464114577	4.00423262435765	4.0711813574488	3.57822915979946	3.36589736695492	4.49405821641078	3.18540165516596	3.19882937309541	4.01913382897995	3.59893064158598	chr1-212699398-212699897	Endothelial
4.52078458181734	3.97279391030864	3.99986438901589	2.97671040924447	3.47271629437653	4.1152219078095	2.69768185732902	2.76350352637412	3.87698373190159	3.42002448051295	chr1-212699914-212700413	Endothelial
4.68370965749519	4.36669254297782	4.54195225055627	4.59459756511966	4.65901274043378	4.13008407960058	4.49611706883657	4.67148928670922	3.10547814814247	4.52047673674779	chr1-215567133-215567632	Endothelial
5.08464458335259	4.55891139709506	3.99986438901589	4.62467703150367	4.04865339037764	4.98579841669024	4.27946168177325	4.81064768416625	3.87698373190159	4.8802612774583	chr1-220690152-220690651	Endothelial
2.69798308317141	1.94626048358548	1.77912881322889	1.47591580402454	0.841807933851299	1.88432522552613	1.25186466896844	0.959096716769475	0	0.35910414123368	chr1-220711004-220711503	Endothelial
4.3370897893414	3.67365609325993	3.36784482168379	3.02261751800395	3.17344482272977	3.66271546247348	2.80456121017072	3.04230130258276	2.82485861559618	2.9603449806957	chr1-220733012-220733511	Endothelial
2.53675505103495	2.34039771100112	2.33732506425754	2.26834986633849	2.15907681332613	2.30683863022345	2.42618940107097	1.98482842898333	1.33420294264546	2.00529625377054	chr1-220803408-220803907	Endothelial
3.81108412727902	3.12042813058406	2.90416347085984	2.01940807212418	3.48552925826508	2.547263202021	1.7890960145221	2.50017029491077	2.47614427995806	2.30941155455684	chr1-220810136-220810635	Endothelial
4.43185888819941	2.48111412988384	1.14801925849662	2.01940807212418	3.35197126162658	1.95280156152733	0.655920510168373	2.68095348271609	1.33420294264546	0.957615473036015	chr1-220843462-220843961	Endothelial
2.97474523156949	1.84571568949582	2.73879088325332	2.19004690103526	2.77466562348076	1.17387854046628	2.05197338089405	2.11629581401134	1.33420294264546	2.30941155455684	chr1-220894108-220894607	Endothelial
4.60454581116064	4.27300398560117	4.13913834560945	3.97836422661625	4.50392553639823	3.99046828877617	4.04469059149035	4.52930622200117	4.57412703901272	4.18906390888384	chr1-222618084-222618583	Endothelial
5.39804448590693	4.88869017963342	5.36215814238833	5.15437152400703	5.03957116768689	5.14791992116127	5.03955082625325	5.25301720632044	5.34182202384965	5.05805395330797	chr1-222712309-222712808	Endothelial
5.39804448590693	4.88869017963342	5.36215814238833	5.15437152400703	5.03957116768689	5.14791992116127	5.03955082625325	5.25301720632044	5.34182202384965	5.05805395330797	chr1-222712309-222712808	Endothelial
1.90476175376369	0.60299119679367	0.856571056993781	1.47591580402454	0.993035535577743	0.923923004733379	0.757659212824303	0.647503676405326	0	1.0912033906095	chr1-222938554-222939053	Endothelial
4.72172004823496	3.0468531562417	4.10555994694283	2.10724886603038	2.22168017261241	2.547263202021	0.757659212824303	1.91431094574661	4.66344612679845	0.646400818187041	chr1-225444922-225445421	Endothelial
4.83008825332108	4.51046965585002	3.05251426198939	3.85691293452768	3.53567260218441	3.99046828877617	2.3630227011337	2.59339176616687	2.01532731043123	2.25350197955325	chr1-225813454-225813953	Endothelial
2.69798308317141	1.94626048358548	2.64840604782815	2.34262080226543	2.15907681332613	1.28429368228217	1.654886840418	2.00758855169431	2.47614427995806	1.61946655372626	chr1-225888650-225889149	Endothelial
4.9308820119249	1.4936567997578	4.32568457227939	1.33747538360298	2.05976334871105	0.780573748175365	1.22842811048433	1.86530853601194	2.01532731043123	1.61946655372626	chr1-226002090-226002589	Endothelial
5.61554092424277	5.05928709988163	5.39031827309486	4.97919042490686	5.34393145905829	5.40782017783022	4.17606381637228	5.30676915720584	5.34182202384965	5.10224844100422	chr1-226109745-226110244	Endothelial
4.79486228589164	1.73763523795996	1.94018679416161	1.82584469672443	2.39467448534725	3.23791751131798	2.10441275622826	1.56126458493961	2.01532731043123	1.78636758151961	chr1-226690367-226690866	Endothelial
3.94565175995002	2.12849327295242	2.55197787986639	1.92587020165731	2.31076875675113	3.36898908983126	2.94777420413246	1.53016295737658	2.82485861559618	2.46520838730074	chr1-226711149-226711648	Endothelial
4.68370965749519	4.07995668909172	4.51662646076252	4.13286004570868	3.22018987910648	4.29742338431572	4.21831630417832	3.77755399190579	4.14852545615815	4.10467828193042	chr1-226737355-226737854	Endothelial
5.80450308028827	5.0667513187873	4.95405632464265	4.54826875092022	4.9029784434254	5.20518505938941	4.72478374491034	5.45696151226978	3.87698373190159	5.0416415456484	chr1-227318382-227318881	Endothelial
4.06873149396929	3.57241809171128	3.36784482168379	2.92929437253799	2.81583108666402	3.34371014490668	2.60061811181926	3.25697593883832	4.01913382897995	3.07768199205226	chr1-227762419-227762918	Endothelial
3.94565175995002	1.44865858235252	2.33732506425754	1.47591580402454	0.841807933851299	1.38685578241596	0.941852659527349	1.21519972384541	1.33420294264546	1.21346312982413	chr1-228178868-228179367	Endothelial
5.16960436163654	4.61599080785495	4.81554668112971	4.83226053796006	4.98196156712056	5.04188770683968	4.70156703322073	5.12095339666517	4.66344612679845	4.79470505050026	chr1-228487237-228487736	Endothelial
5.37437671795273	4.87600013880079	5.33343738985072	5.11252983290874	3.88421905030814	4.89300080781848	4.92758447804377	4.74104895351607	5.22930621834249	3.63219575077069	chr1-228735064-228735563	Endothelial
5.113524009037	4.8372462128065	5.00957499292387	4.90759516521475	4.62467448873487	4.91890693879306	4.87195087598849	5.04322459371406	5.10726736746799	4.93460400557657	chr1-229270987-229271486	Endothelial
5.42133023694312	4.84160397199511	5.02761637741408	5.00228714846451	4.9864756742003	4.95274032628746	4.63405346794105	5.24346113198949	5.04214482959466	5.117989323052	chr1-231337702-231338201	Endothelial
4.68370965749519	3.74051973396015	4.13913834560945	4.02421956748651	3.69860282741325	4.00666532601401	3.8625783299027	4.24798014925047	3.71928109430758	4.05648078240931	chr1-231421318-231421817	Endothelial
5.39804448590693	4.74720713317078	4.81554668112971	4.90759516521475	4.79903473267828	4.92743996137228	4.88137340591686	5.14424871523603	5.34182202384965	4.94787576785347	chr1-231421866-231422365	Endothelial
4.56327299631547	4.09463597173159	4.1719529579493	2.97671040924447	3.88421905030814	3.68301472519556	2.19183105499819	3.54840120430711	3.87698373190159	3.75807862340233	chr1-231627156-231627655	Endothelial
2.84299065485841	0.830493562351943	0.490944627413168	1.01296768124308	1.31356669404306	0.780573748175365	0.970388575100267	1.04961074761162	2.82485861559618	0.24904413114295	chr1-231990087-231990586	Endothelial
3.20686382033457	2.50328812449851	0.490944627413168	1.33747538360298	1.47646632496942	2.19820165257531	1.4872868734489	1.09282360647551	0	1.27091516298666	chr1-232306324-232306823	Endothelial
4.68370965749519	3.66384605841824	3.88580878996738	3.38087308049764	3.86473567775397	3.85389692826565	3.48641554394166	4.23357172712219	3.87698373190159	3.53000700105628	chr1-232805359-232805858	Endothelial
4.75875464114577	4.18657479733184	4.20403775929604	3.69623671281353	3.80465527302648	4.18804745161005	3.67159541226166	4.26697023186223	3.54219985181721	3.84576917748838	chr1-234499023-234499522	Endothelial
5.02509134149315	4.16587221639055	2.82384541259653	4.30990914547621	2.44801765328848	4.43543854853199	1.70668927594153	3.64592365682479	1.33420294264546	3.58766961281296	chr1-234535733-234536232	Endothelial
5.87366267529378	5.2418109003979	5.56106893888058	5.69774332670986	5.10745580761658	5.61746103406326	5.25203578016789	5.53541131671126	5.44619402740744	5.86258294272274	chr1-234599928-234600427	Endothelial
5.59520876192703	4.80636767449954	4.59130788255611	4.93185717780701	4.42630684719112	4.83068032055239	4.79027355604774	5.06779851002447	5.04214482959466	4.99125340854638	chr1-234610005-234610504	Endothelial
4.9629735494444	3.44073777243092	3.05251426198939	0.593620559714575	1.36993518900719	3.0937369405395	0.941852659527349	1.67937066418596	3.10547814814247	1.15362797018763	chr1-234917911-234918410	Endothelial
4.75875464114577	3.3334369557535	3.88580878996738	2.54492445409349	1.06309238222584	3.97408734182859	1.83637133589995	3.03123664135921	2.82485861559618	1.86309494275379	chr1-235075226-235075725	Endothelial
4.64467065299065	4.02737007178742	4.03596350622027	4.13286004570868	3.92241377023892	4.21617859988218	3.9689337227473	4.49347470196346	4.01913382897995	4.02343067066167	chr1-235327128-235327627	Endothelial
2.69798308317141	1.73763523795996	1.14801925849662	1.01296768124308	0.919402344278863	1.28429368228217	0.998370992255588	0.862521478497781	0	0.730720897840712	chr1-235623035-235623534	Endothelial
3.7387805454896	3.3334369557535	3.05251426198939	2.72231722824449	2.39467448534725	3.39383271311247	2.78059015844022	3.12789024678185	0	2.79394017409036	chr1-235649510-235650009	Endothelial
3.7387805454896	2.34039771100112	1.59780469274076	1.01296768124308	0.841807933851299	2.19820165257531	0.690636722750215	0.959096716769475	3.34030142320671	0.957615473036015	chr1-235999506-236000005	Endothelial
4.75875464114577	4.34229777648585	3.47691550058489	3.9548781573113	3.95041052238783	4.64655240730779	3.14215935090416	3.84229212597642	3.71928109430758	3.93733297587849	chr1-236064207-236064706	Endothelial
3.20686382033457	2.23833259068996	2.21669785516443	1.33747538360298	2.57333631169381	2.08071309859921	2.07843131509285	2.09519978979881	1.33420294264546	1.8999807366997	chr1-236109311-236109810	Endothelial
3.40676073347484	1.62079737439813	1.39037000270037	1.01296768124308	1.25490592167929	1.38685578241596	0.821705813784279	1.00506346694015	0	0.646400818187041	chr1-236119861-236120360	Endothelial
2.14749824938371	0.60299119679367	1.77912881322889	1.60222696883186	0.672851711229314	0.238118510130257	0.690636722750215	0.704336269059067	0	0.35910414123368	chr1-236531915-236532414	Endothelial
5.51088746957593	4.66599152356488	4.87654313123008	5.11252983290874	4.77835778618855	4.90168797527368	4.6692934614102	5.16211076632771	5.10726736746799	4.89860390245123	chr1-243850479-243850978	Endothelial
2.84299065485841	0.830493562351943	0	1.01296768124308	1.36993518900719	0.621393552736551	0.821705813784279	0.462195712525131	0	0.129889288072871	chr1-243945784-243946283	Endothelial
2.14749824938371	0.60299119679367	1.77912881322889	1.01296768124308	0.993035535577743	0.44244667098748	1.13067830507289	1.73498529538332	2.01532731043123	0.646400818187041	chr1-243952808-243953307	Endothelial
4.3370897893414	3.09144683115368	2.73879088325332	2.01940807212418	0.841807933851299	4.21617859988218	1.36365550921042	2.66672396053441	2.82485861559618	1.0912033906095	chr1-244214236-244214735	Endothelial
3.7387805454896	2.48111412988384	0.490944627413168	1.71836409601687	1.25490592167929	2.4078648473446	1.02582097499555	0.959096716769475	1.33420294264546	0.646400818187041	chr1-245091747-245092246	Endothelial
5.02509134149315	4.54294419691209	4.83616670733926	4.54826875092022	4.78355487150058	4.83068032055239	4.53006104513102	4.88320962409415	4.66344612679845	4.89860390245123	chr1-246931250-246931749	Endothelial
3.49719906174081	2.96932339380745	1.94018679416161	2.26834986633849	3.47271629437653	2.79118157516083	2.49654987953215	2.98610935669978	2.82485861559618	2.1347303069281	chr1-247448333-247448832	Endothelial
3.40676073347484	0.60299119679367	2.55197787986639	0.81847719848495	1.19375850468712	0.780573748175365	0.941852659527349	1.09282360647551	1.33420294264546	0.556844953581382	chr1-247637947-247638446	Endothelial
4.89806035343379	1.73763523795996	4.35455854270959	3.27105113402839	4.33013610207645	2.50227721529115	4.09739056365142	4.22388554225587	2.82485861559618	4.07272618299272	chr1-247639348-247639847	Endothelial
5.1418366621831	4.50498544630454	5.00957499292387	4.8193132433663	4.70356156255458	4.77503266540115	4.84330831898557	4.79437853132078	4.37696396541476	4.97405854211855	chr1-248873567-248874066	Endothelial
4.60454581116064	3.67365609325993	3.12133548257618	3.85691293452768	1.98954065506399	3.06308740910966	3.97246490530456	3.90424959271827	3.71928109430758	2.79394017409036	chr2-950621-951120	Endothelial
3.20686382033457	0.68287842619375	1.39037000270037	0.593620559714575	1.31356669404306	0.780573748175365	0.583876699959545	0.862521478497781	1.33420294264546	0.461359779451148	chr2-1162793-1163292	Endothelial
3.49719906174081	0.898998243911376	0.490944627413168	0.327129162943249	0.580323262023995	0.44244667098748	0.386256760351517	0.526646182270838	1.33420294264546	0.129889288072871	chr2-1244605-1245104	Endothelial
3.40676073347484	2.18445800394569	0.490944627413168	0.593620559714575	0.993035535577743	1.28429368228217	0.298949619486954	0.811696123713142	1.33420294264546	0.24904413114295	chr2-1318346-1318845	Endothelial
2.14749824938371	1.02695925585263	0.490944627413168	1.33747538360298	1.31356669404306	0.238118510130257	1.15574364616931	1.00506346694015	0	0.646400818187041	chr2-1461637-1462136	Endothelial
4.00850375710315	1.19984886779642	0.856571056993781	1.01296768124308	0.481451250922287	0.44244667098748	0.655920510168373	0.588340119176196	1.33420294264546	0.24904413114295	chr2-1509116-1509615	Endothelial
4.06873149396929	3.61376962366809	2.55197787986639	3.06710878192895	2.98779003483456	3.23791751131798	3.38407518871961	3.61661272601948	2.01532731043123	3.07768199205226	chr2-1550591-1551090	Endothelial
5.71311354284841	0.518419669923733	2.33732506425754	1.01296768124308	0.672851711229314	0.238118510130257	0.655920510168373	0.647503676405326	2.01532731043123	0.24904413114295	chr2-2057039-2057538	Endothelial
2.69798308317141	0.830493562351943	0.856571056993781	0.593620559714575	0.993035535577743	0	0.468580506092361	1.36372458961831	1.33420294264546	0.35910414123368	chr2-2270574-2271073	Endothelial
2.14749824938371	1.19984886779642	0.856571056993781	1.33747538360298	1.52692019645043	0.621393552736551	1.02582097499555	1.59170984846222	0	1.02595509457924	chr2-2748118-2748617	Endothelial
6.04834902750463	5.66706306085913	5.70254561607547	5.38274755916275	5.78330259060806	6.01582722073747	5.02261876034891	5.65376392255827	5.67821074051236	5.51865570119915	chr2-3558219-3558718	Endothelial
5.51088746957593	4.67578702989726	5.06303609409014	4.45089386320325	3.85489442482806	4.75599601678107	4.45379595526186	4.63175189414617	5.34182202384965	4.5954793890545	chr2-6865491-6865990	Endothelial
2.69798308317141	1.19984886779642	1.59780469274076	1.71836409601687	2.59714478048191	0.621393552736551	2.20389794819747	2.11629581401134	2.47614427995806	2.30941155455684	chr2-8642655-8643154	Endothelial
5.73186045888811	4.67089759031756	4.61536662392912	4.89530941674128	4.96376255514131	5.12584558583764	4.81605227544934	5.0266063161686	4.97394315447412	5.47654029381278	chr2-8678623-8679122	Endothelial
4.99436674360148	4.55360860825453	4.49084813349956	4.75277430460694	4.63045458831185	4.81236856388671	4.26513657365068	4.66075990928771	4.01913382897995	4.5954793890545	chr2-8837393-8837892	Endothelial
5.76863893421228	4.95454732633715	4.20403775929604	4.8578116740791	4.70356156255458	4.94435607365597	4.788271366577	5.19965776015391	3.54219985181721	5.35228943393206	chr2-9206272-9206771	Endothelial
4.9629735494444	4.3112125509891	3.57831665104113	4.30990914547621	4.10785881390761	4.42342327709006	4.08765484049964	4.41051171161047	2.01532731043123	4.15131751939283	chr2-9206910-9207409	Endothelial
6.23075455743015	5.49792472172028	5.60978573509873	5.4928469652901	5.69228394788643	5.94615241158068	5.35977480505475	5.77313609940341	6.05351414291804	5.7125548402528	chr2-9555691-9556190	Endothelial
6.38083535681715	5.65720793831248	5.88183982150122	5.68352449775392	5.72506784403829	5.95452626147252	5.44992695171679	5.64290140721099	5.95080565921357	5.93767928086247	chr2-10043793-10044292	Endothelial
3.66266125047265	3.40585009796828	3.24984880643643	2.97671040924447	3.40688684520727	2.82810715509372	3.25664308825924	3.46039900108285	2.47614427995806	3.27311227333526	chr2-10072530-10073029	Endothelial
4.18213140530091	1.53729385353869	3.36784482168379	1.82584469672443	1.19375850468712	1.65692725823476	2.53526698932073	2.5782671795873	3.87698373190159	2.51361364427729	chr2-10331342-10331841	Endothelial
5.30095058722443	4.86319748424084	4.49084813349956	4.66865205985148	4.87403648395111	5.09587771186659	4.22425261078111	4.92565485426403	4.26726140756436	4.78487787878963	chr2-11465894-11466393	Endothelial
3.31027167506131	0.964396985865234	0	0.327129162943249	2.05976334871105	1.17387854046628	0.468580506092361	0.588340119176196	0	0.24904413114295	chr2-12287278-12287777	Endothelial
4.06873149396929	1.73763523795996	0	0.593620559714575	0.919402344278863	1.05430730178504	0.20601665522127	0.704336269059067	1.33420294264546	0.556844953581382	chr2-12465638-12466137	Endothelial
3.0954677624648	2.41247087629562	0.856571056993781	1.92587020165731	1.5756690569018	2.59088875383434	0.690636722750215	1.59170984846222	0	1.66303658140324	chr2-12554923-12555422	Endothelial
4.47700678341073	3.69307828397053	2.21669785516443	2.34262080226543	3.36589736695492	3.68301472519556	1.02582097499555	2.63783682213163	0	2.5833062078254	chr2-12818992-12819491	Endothelial
4.00850375710315	2.50328812449851	1.77912881322889	0.327129162943249	1.06309238222584	3.0317725799586	0.468580506092361	1.09282360647551	0	0.35910414123368	chr2-12884651-12885150	Endothelial
5.32584350757057	4.2985884652406	3.42341066139373	4.19432246466139	3.26546775351288	4.53929723065358	4.51561130765738	4.15928868944696	2.82485861559618	4.95227269530398	chr2-14632352-14632851	Endothelial
2.35521530260211	2.18445800394569	1.14801925849662	1.18432636734977	1.98954065506399	2.08071309859921	2.05197338089405	1.49837604015394	0	1.27091516298666	chr2-17645728-17646227	Endothelial
5.82210626928555	5.17085497834865	5.08042510420646	5.05846125074375	5.31909333070575	5.51927041796466	4.7761995245326	5.27428971613668	5.63469681903008	5.17553373570816	chr2-19347800-19348299	Endothelial
5.24983792530194	4.61599080785495	4.93506495329287	4.83226053796006	4.91249816203765	4.94435607365597	4.37327314693844	5.10521155147564	5.22930621834249	4.85230251602335	chr2-19901642-19902141	Endothelial
3.7387805454896	2.70808402484792	1.77912881322889	2.41325469294628	2.02507921795201	1.88432522552613	2.74799632447444	1.39858386223585	1.33420294264546	1.78636758151961	chr2-20106810-20107309	Endothelial
5.30095058722443	4.76107647342897	2.82384541259653	2.92929437253799	5.16035282386289	4.45917299302042	2.01135383165213	3.36667807592267	2.47614427995806	1.02595509457924	chr2-20579160-20579659	Endothelial
4.47700678341073	4.00423262435765	4.29622089841117	4.17412453923072	3.89386294679529	4.08503020893294	3.82400736416012	4.06478558465083	4.26726140756436	3.75807862340233	chr2-23926112-23926611	Endothelial
4.06873149396929	3.57241809171128	3.52850677665879	3.54715484646496	3.65389822046974	3.53452918104289	3.22738547511109	3.63134262814167	3.34030142320671	3.86455274727642	chr2-24050030-24050529	Endothelial
4.06873149396929	3.57241809171128	3.52850677665879	3.54715484646496	3.65389822046974	3.53452918104289	3.22738547511109	3.63134262814167	3.34030142320671	3.86455274727642	chr2-24050030-24050529	Endothelial
5.53243430712186	5.30313399404977	4.83616670733926	5.11252983290874	5.12393935014123	5.11093945958995	4.82779654588106	5.22172568543916	5.49567858821806	5.09032903714912	chr2-24084210-24084709	Endothelial
5.42133023694312	4.17970689316649	5.09760701580218	4.72527498511581	4.49761444853988	4.83974977013577	4.72896511617736	4.72740274125835	4.66344612679845	4.81416082688422	chr2-24360286-24360785	Endothelial
3.7387805454896	2.74577227590999	2.08505682240109	2.66557578238852	2.42159259850548	2.75328600911692	2.19183105499819	2.53191813540448	2.47614427995806	1.78636758151961	chr2-24435807-24436306	Endothelial
5.69411981168167	4.94647772327495	5.14795806638584	4.97919042490686	4.78873330229806	5.1981499958117	4.93121820334554	5.467260807785	5.16957683015457	5.07428174813072	chr2-24490791-24491290	Endothelial
5.42133023694312	4.76107647342897	5.16435867102385	4.96750190470731	4.97743329132325	5.39557168651821	4.88699752524276	5.17473531871232	5.28666073186544	5.25598568640905	chr2-24792998-24793497	Endothelial
5.42133023694312	4.76107647342897	5.16435867102385	4.96750190470731	4.97743329132325	5.39557168651821	4.88699752524276	5.17473531871232	5.28666073186544	5.25598568640905	chr2-24792998-24793497	Endothelial
4.18213140530091	3.38211395166713	2.82384541259653	3.57822915979946	3.12513430590492	3.55670020549014	3.01780170027538	3.66035879127713	3.54219985181721	2.94277547895319	chr2-24827538-24828037	Endothelial
4.00850375710315	3.7864506637366	3.31005281916329	3.97836422661625	3.45978851462674	3.83587932867941	2.01135383165213	2.89138567593425	3.71928109430758	2.9603449806957	chr2-24926616-24927115	Endothelial
6.07795672380575	5.64728503162467	5.54862828722426	5.6763621842188	5.68118831416312	5.74361912215367	5.51554012827045	5.68586919983394	5.80139179946864	5.593750661777	chr2-24971605-24972104	Endothelial
4.56327299631547	2.64963874625656	1.39037000270037	3.85691293452768	1.5756690569018	3.0317725799586	2.78059015844022	2.54753385173853	0	1.86309494275379	chr2-25078291-25078790	Endothelial
3.94565175995002	2.64963874625656	3.52850677665879	3.11026892802608	2.96966486115382	3.12374885625337	3.22738547511109	3.24744613695882	3.71928109430758	2.03875961004253	chr2-25161419-25161918	Endothelial
4.3370897893414	3.65396886036451	4.20403775929604	3.30859503625867	3.56010550808951	3.36898908983126	3.82400736416012	3.60919099130985	3.87698373190159	4.0482889641603	chr2-25314803-25315302	Endothelial
5.71311354284841	5.21854453928758	5.58563296026893	5.3561007974481	5.11159438306992	5.37700173363438	5.1149765662281	5.45696151226978	5.54352196174817	5.52752267345119	chr2-25673387-25673886	Endothelial
4.83008825332108	4.64120776956464	4.66231293212102	4.27239987356695	4.38587318088408	4.6257298004312	4.23605244376006	4.79764707227023	3.71928109430758	4.55557845715924	chr2-26764043-26764542	Endothelial
4.83008825332108	4.64120776956464	4.66231293212102	4.27239987356695	4.38587318088408	4.6257298004312	4.23605244376006	4.79764707227023	3.71928109430758	4.55557845715924	chr2-26764043-26764542	Endothelial
4.3370897893414	4.23375590539051	3.71819093479344	3.3451866461808	3.48552925826508	4.14479470600995	2.4466449707607	2.25591435903801	3.87698373190159	3.23030537886242	chr2-26772328-26772827	Endothelial
4.9629735494444	4.59549499815841	4.83616670733926	4.17412453923072	4.57158427413885	4.89300080781848	4.33538072097977	4.7579271831435	4.14852545615815	4.47230508156833	chr2-27032699-27033198	Endothelial
5.2756206006667	4.80190200432576	4.89631534775043	4.79306477035623	4.91723456831587	5.04972537289576	4.85100210742582	4.95229608662906	4.57412703901272	4.61224765243398	chr2-27050496-27050995	Endothelial
6.17704543580147	5.4923925244239	5.65691106126923	5.40024250901032	5.70876901688295	5.97112954358361	5.19120731583057	5.68586919983394	6.08618725715764	5.55090490853434	chr2-27071503-27072002	Endothelial
4.64467065299065	4.12355391457532	4.13913834560945	4.27239987356695	4.24227241499065	4.21617859988218	4.04804134320918	4.30421656300922	4.4789109972547	4.21856569870153	chr2-27085618-27086117	Endothelial
3.49719906174081	2.83589820885479	3.05251426198939	2.88026683239032	2.4739673879469	3.15314914570113	2.96914164864249	3.12789024678185	3.10547814814247	2.9603449806957	chr2-27118443-27118942	Endothelial
5.69411981168167	5.3125826799767	5.43155393114201	5.37391987797015	5.28651707238847	5.51927041796466	5.4549843475296	5.68939274705901	5.49567858821806	5.4917230340445	chr2-27211907-27212406	Endothelial
3.87993635261187	3.49707214679303	3.18702264578428	2.34262080226543	3.04083805606889	3.12374885625337	2.91144312300575	2.93952479116068	2.82485861559618	3.48215783161176	chr2-27262272-27262771	Endothelial
4.8644745767371	4.13779838523721	4.266142930562	4.54826875092022	4.16473003740149	4.41130709725518	4.24191636483249	4.5214202156776	4.26726140756436	4.52638665352339	chr2-27322845-27323344	Endothelial
5.73186045888811	5.17431415143893	5.48476309959342	5.16464504752437	4.94068612386775	5.3455105576881	5.21674084434282	5.63195648361869	5.16957683015457	5.31521871021799	chr2-27380470-27380969	Endothelial
5.57458595376413	4.95856526448109	5.22815791349506	4.96750190470731	5.08237189790984	5.08828745784014	5.0695366022087	5.40861410832921	5.16957683015457	5.16041158688895	chr2-27409416-27409915	Endothelial
5.76863893421228	5.18806849449172	5.28925488769081	5.33805887383117	5.18019232716564	5.43799403265865	5.34486742142543	5.56256368271492	5.54352196174817	5.34561976739566	chr2-27428431-27428930	Endothelial
4.3370897893414	4.10191998023901	3.57831665104113	4.2912764086248	3.29488233930547	4.21617859988218	3.8082855314799	4.262246093974	3.34030142320671	4.0482889641603	chr2-27494997-27495496	Endothelial
4.99436674360148	4.10916739725806	2.73879088325332	3.88203491583153	1.75569276056179	4.83068032055239	2.15501271835581	1.56126458493961	0	2.36323502684458	chr2-27706211-27706710	Endothelial
4.06873149396929	1.30457540392761	1.39037000270037	1.60222696883186	1.42418383944603	1.48260811213209	1.42679510588014	1.29137263506145	1.33420294264546	1.21346312982413	chr2-27730284-27730783	Endothelial
5.73186045888811	4.72850480403885	4.13913834560945	4.8450926713371	4.52889737917634	4.96107613505508	4.49120207088611	4.35390910199211	3.34030142320671	5.13742694159769	chr2-27735435-27735934	Endothelial
4.99436674360148	4.3112125509891	4.0711813574488	4.27239987356695	3.78405930097678	4.45917299302042	4.38391923586968	4.56426933649169	4.82703172045729	4.61779404135102	chr2-27771535-27772034	Endothelial
4.28726367738915	2.00959708178834	0.856571056993781	1.82584469672443	1.42418383944603	1.88432522552613	0.583876699959545	0.704336269059067	0	0.35910414123368	chr2-27779374-27779873	Endothelial
5.90703768108698	4.77481374945774	4.72998664701356	5.0911449425986	4.69806761022504	5.02608346834898	4.83751093121139	5.24824708129051	5.67821074051236	5.05805395330797	chr2-27890397-27890896	Endothelial
5.90703768108698	4.77481374945774	4.72998664701356	5.0911449425986	4.69806761022504	5.02608346834898	4.83751093121139	5.24824708129051	5.67821074051236	5.05805395330797	chr2-27890397-27890896	Endothelial
5.71311354284841	4.934288050966	4.75185704509374	5.26354653481338	4.46563812594116	5.3327190635834	4.11347217804615	4.28105053290625	5.28666073186544	5.01246274446888	chr2-28390224-28390723	Endothelial
6.28253573772473	5.53067968052763	5.72483275782747	5.65465939435913	5.31550985919554	6.09749505596215	5.26649091135513	5.3113499576609	5.80139179946864	5.78089206230086	chr2-28392431-28392930	Endothelial
4.28726367738915	2.98516624451772	2.33732506425754	2.97671040924447	1.5756690569018	2.89923849657179	0.970388575100267	1.53016295737658	1.33420294264546	1.37937996908221	chr2-28661537-28662036	Endothelial
6.07795672380575	5.48126407844784	5.51064941321733	5.86457656901038	5.43591969067203	5.92500264160004	5.49972039565201	5.81567299367248	6.05351414291804	5.93989501261112	chr2-28751426-28751925	Endothelial
5.51088746957593	4.8717451983999	5.30413323916057	5.08033244108793	5.08658295347658	5.31981313979359	4.74143700467876	5.32046815368858	5.34182202384965	5.15279065342002	chr2-28894353-28894852	Endothelial
2.14749824938371	1.08692090662101	1.59780469274076	1.71836409601687	1.25490592167929	1.48260811213209	1.31997306475195	1.36372458961831	0	1.15362797018763	chr2-30090452-30090951	Endothelial
4.3370897893414	3.06187139083934	1.59780469274076	1.01296768124308	1.42418383944603	3.0317725799586	1.05275840731932	1.56126458493961	0	1.15362797018763	chr2-30178630-30179129	Endothelial
4.23565498120544	3.28306006025335	3.57831665104113	3.69623671281353	3.69860282741325	3.53452918104289	3.39989675345355	3.92232959990116	4.14852545615815	3.12518783060574	chr2-32009450-32009949	Endothelial
4.9629735494444	4.42593361225813	4.29622089841117	4.88291814564274	4.77835778618855	4.73670481314105	4.41539410126814	4.73764948235581	4.57412703901272	4.73471212477738	chr2-32165536-32166035	Endothelial
4.3370897893414	3.89944715636041	3.71819093479344	3.9548781573113	4.02251646208495	4.05419314989379	3.84342174425591	4.04291689565282	4.01913382897995	3.91046880728538	chr2-32277760-32278259	Endothelial
3.20686382033457	1.02695925585263	0	0.593620559714575	0.37530143220167	0.44244667098748	0.253231306822749	0.704336269059067	0	0.35910414123368	chr2-33893528-33894027	Endothelial
2.14749824938371	0.830493562351943	1.14801925849662	0.593620559714575	0.37530143220167	0.44244667098748	0.468580506092361	0.811696123713142	0	0.129889288072871	chr2-36405822-36406321	Endothelial
3.20686382033457	2.95330463244643	1.39037000270037	2.01940807212418	2.02507921795201	2.19820165257531	1.92651388250285	1.25378885312942	1.33420294264546	1.57453960603812	chr2-36485272-36485771	Endothelial
3.49719906174081	1.66080394968927	2.08505682240109	0.81847719848495	1.52692019645043	1.28429368228217	1.36365550921042	1.32800212613618	0	1.43070015147448	chr2-36542163-36542662	Endothelial
2.84299065485841	2.21164676266432	1.59780469274076	1.60222696883186	2.12672604218951	2.63323374382447	2.56363784813531	2.15758438403964	1.33420294264546	1.74641735002749	chr2-36663912-36664411	Endothelial
2.14749824938371	0.830493562351943	0	0	0	0.238118510130257	0.20601665522127	0.394730814021123	1.33420294264546	0.129889288072871	chr2-36680813-36681312	Endothelial
3.94565175995002	1.08692090662101	1.14801925849662	1.18432636734977	2.02507921795201	1.38685578241596	1.05275840731932	1.13477966955536	1.33420294264546	1.02595509457924	chr2-37657087-37657586	Endothelial
5.16960436163654	3.63400925136606	4.29622089841117	4.34646785890029	3.72044616751514	4.03852387171902	4.47635580424653	4.72397092405481	4.37696396541476	4.49659195654751	chr2-37672287-37672786	Endothelial
5.55366406960466	4.90959530581206	5.04543493204509	4.96750190470731	4.88374845859545	5.11841177414992	4.79626350627776	5.29293883499792	5.10726736746799	5.20531065743353	chr2-38377036-38377535	Endothelial
3.20686382033457	2.56783576013299	1.59780469274076	0.593620559714575	1.47646632496942	1.81243605655414	0.655920510168373	0.759014629830215	0	0.730720897840712	chr2-38997524-38998023	Endothelial
3.58230095722139	3.27018609790188	2.33732506425754	2.34262080226543	1.62282438576012	2.19820165257531	1.63719760455576	2.27480096967415	1.33420294264546	2.28172758702228	chr2-39229740-39230239	Endothelial
4.89806035343379	4.45466620856468	4.51662646076252	4.62467703150367	4.39269131161329	4.50550165483761	4.17606381637228	4.77461023393639	3.87698373190159	4.11255694648369	chr2-42048173-42048672	Endothelial
4.75875464114577	4.37272732278109	4.38286595261165	4.02421956748651	3.81484403740474	4.48252328255405	3.84342174425591	4.10755293135343	4.66344612679845	4.08879068807176	chr2-42101153-42101652	Endothelial
5.9396580218351	5.20169294400964	5.51064941321733	5.61774641360127	5.61276041467437	5.64359066684003	5.43975866091742	5.63926231744845	5.87803213616871	5.81025520506147	chr2-42361134-42361633	Endothelial
4.89806035343379	4.63619951550754	4.56684111771032	4.45089386320325	4.47209034050413	4.6257298004312	4.39185256204814	4.4813303331408	4.57412703901272	4.4097365768557	chr2-42810779-42811278	Endothelial
4.79486228589164	4.21372406535372	2.90416347085984	3.72428973976929	3.44674384268586	4.34915118172546	4.3216028419283	3.88594012632041	1.33420294264546	4.64521058107071	chr2-42924740-42925239	Endothelial
4.43185888819941	4.28585293846512	4.03596350622027	3.38087308049764	3.17344482272977	3.95751826074314	3.58197458002838	3.84860898849105	3.54219985181721	3.59893064158598	chr2-42975071-42975570	Endothelial
5.78668244832231	5.46158032225065	5.66845573892216	5.69774332670986	5.19976270046485	5.62796974524958	5.65830867449016	5.46931187308003	5.67821074051236	5.78582760927809	chr2-43226479-43226978	Endothelial
1.90476175376369	1.02695925585263	0.856571056993781	0.593620559714575	0.841807933851299	0.44244667098748	0.852693511945236	0.249528423731512	1.33420294264546	0.461359779451148	chr2-43732923-43733422	Endothelial
2.35521530260211	1.02695925585263	0	1.18432636734977	1.06309238222584	0.238118510130257	0.157204391780507	0.862521478497781	0	0.461359779451148	chr2-44450682-44451181	Endothelial
3.58230095722139	2.38884430452657	2.08505682240109	2.54492445409349	2.77466562348076	1.88432522552613	2.83591535803958	2.41760265206992	2.01532731043123	2.07146434571489	chr2-44479268-44479767	Endothelial
3.40676073347484	1.53729385353869	1.77912881322889	1.92587020165731	0.481451250922287	1.05430730178504	3.03816386201489	1.86530853601194	1.33420294264546	2.1347303069281	chr2-44777453-44777952	Endothelial
4.12654535714949	1.35421927119078	2.33732506425754	2.01940807212418	1.79739536440614	1.38685578241596	1.75669594997742	2.8030722676557	1.33420294264546	1.52816849574844	chr2-44801774-44802273	Endothelial
5.87366267529378	2.36482435653879	3.24984880643643	3.9548781573113	1.66848707433465	2.59088875383434	3.91490181968737	4.25275115548793	2.82485861559618	3.75807862340233	chr2-44929359-44929858	Endothelial
5.08464458335259	1.81058090446573	2.21669785516443	3.90672691891517	2.22168017261241	1.65692725823476	4.2823097133674	3.9924655747472	1.33420294264546	4.33762437557589	chr2-44939121-44939620	Endothelial
5.1418366621831	2.26453375676962	3.47691550058489	4.72527498511581	1.75569276056179	2.1406530326083	4.82193636117304	4.24319331288509	2.47614427995806	4.93904150580494	chr2-44941406-44941905	Endothelial
5.42133023694312	3.32100668485541	3.47691550058489	4.41691816854976	2.52450721352455	2.67437121103024	4.88137340591686	4.51746098856356	2.82485861559618	4.58984637637487	chr2-44952160-44952659	Endothelial
5.61554092424277	5.20507904684683	5.3188597167928	5.12310457128541	5.21523007635311	5.51927041796466	4.81408556843852	5.32952908217662	5.58982952452677	5.19049901888121	chr2-45650915-45651414	Endothelial
3.94565175995002	3.23086022759839	2.98024487109719	1.82584469672443	3.04083805606889	3.06308740910966	2.9187829014465	2.73650829032075	2.47614427995806	2.36323502684458	chr2-46062849-46063348	Endothelial
4.28726367738915	0.758573150705	0.490944627413168	0	0.993035535577743	0.44244667098748	0.970388575100267	0.759014629830215	0	0.35910414123368	chr2-46067918-46068417	Endothelial
3.49719906174081	1.02695925585263	1.14801925849662	1.33747538360298	1.31356669404306	1.17387854046628	1.85179167631333	0.862521478497781	0	0.885876973588191	chr2-46074325-46074824	Endothelial
4.79486228589164	3.70269220001071	2.98024487109719	2.01940807212418	3.9034428051445	3.66271546247348	2.01135383165213	2.87909566024938	1.33420294264546	1.61946655372626	chr2-46275885-46276384	Endothelial
6.2568774512389	5.24839009218731	5.28925488769081	5.04740004835695	5.40590395740092	5.36448762858683	5.48000876421863	5.49772475321286	5.44619402740744	5.34227333552453	chr2-46297198-46297697	Endothelial
5.59520876192703	4.10916739725806	2.55197787986639	3.11026892802608	3.26546775351288	4.32351910797595	3.2391598162933	3.26644320394865	1.33420294264546	4.25461429270944	chr2-46315213-46315712	Endothelial
4.06873149396929	2.98516624451772	3.6264640492439	2.82951438469167	3.48552925826508	2.4078648473446	3.67593358061831	3.73726918530185	2.82485861559618	3.10952572085213	chr2-46461434-46461933	Endothelial
5.19684769007097	4.46600091282569	4.38286595261165	4.19432246466139	4.24980226367516	4.78445761375903	4.26225440380873	4.77461023393639	4.90235665185188	4.72959825801983	chr2-47175673-47176172	Endothelial
2.14749824938371	0.68287842619375	1.14801925849662	0.327129162943249	1.06309238222584	0.238118510130257	0.852693511945236	0.588340119176196	1.33420294264546	0.730720897840712	chr2-47360348-47360847	Endothelial
5.02509134149315	4.54294419691209	4.77340084581746	4.04661201354019	4.44610651537511	4.56139565910773	3.95114698921312	4.04291689565282	3.71928109430758	4.50858377464473	chr2-48111582-48112081	Endothelial
5.4890139418926	4.91787326909296	5.14795806638584	5.04740004835695	5.09078175323658	5.28038784781857	4.95104172516572	5.23142633365995	5.16957683015457	5.09431312367307	chr2-53970794-53971293	Endothelial
5.4890139418926	4.91787326909296	5.14795806638584	5.04740004835695	5.09078175323658	5.28038784781857	4.95104172516572	5.23142633365995	5.16957683015457	5.09431312367307	chr2-53970794-53971293	Endothelial
5.4890139418926	4.9424259321204	4.70777959672307	4.8193132433663	4.84450201204764	5.00204767257641	4.63182212363793	5.13394165051218	4.37696396541476	5.05396832234342	chr2-54330589-54331088	Endothelial
3.94565175995002	2.96932339380745	1.14801925849662	3.15217529837951	2.19071803745303	3.36898908983126	1.42679510588014	2.8030722676557	1.33420294264546	3.28710356204046	chr2-54360114-54360613	Endothelial
4.9629735494444	4.04259142455431	3.52850677665879	4.30990914547621	3.99589726737806	4.25737282491737	4.16376084934289	4.34052544998631	3.54219985181721	4.55557845715924	chr2-54456841-54457340	Endothelial
4.23565498120544	1.88001512038408	2.33732506425754	2.10724886603038	2.66629979419497	1.48260811213209	2.07843131509285	1.89001778213826	3.71928109430758	2.5833062078254	chr2-54574273-54574772	Endothelial
3.31027167506131	1.02695925585263	0.490944627413168	0.593620559714575	1.75569276056179	1.05430730178504	0.790037892488928	1.09282360647551	1.33420294264546	0.810383733140359	chr2-54589166-54589665	Endothelial
4.38525235903396	2.43571674920164	1.77912881322889	2.01940807212418	3.94113850769491	2.4078648473446	0.941852659527349	1.93820180803926	2.01532731043123	1.74641735002749	chr2-54634648-54635147	Endothelial
4.89806035343379	2.48111412988384	3.88580878996738	2.10724886603038	3.04083805606889	1.88432522552613	2.09148052222065	1.86530853601194	1.33420294264546	2.71333817493411	chr2-54673438-54673937	Endothelial
4.75875464114577	4.17970689316649	3.71819093479344	4.09038044990813	4.57758058999775	4.15935684639959	3.99347239956931	3.84860898849105	3.10547814814247	4.40332785295616	chr2-56183520-56184019	Endothelial
5.78668244832231	5.50618344380822	5.43155393114201	5.69065142929829	5.4193214385221	5.67939488210758	5.38913526713309	5.64471751562192	5.49567858821806	5.53633548098916	chr2-60881273-60881772	Endothelial
5.1418366621831	4.66106871616753	4.91582024443918	4.54826875092022	4.39269131161329	5.02608346834898	4.66275119722837	5.08395161701644	4.97394315447412	4.63976879600955	chr2-64018948-64019447	Endothelial
4.52078458181734	3.37009780796935	2.21669785516443	1.01296768124308	2.4739673879469	2.547263202021	1.96955741055357	1.29137263506145	0	1.21346312982413	chr2-64064683-64065182	Endothelial
4.8644745767371	4.48283772507192	4.1719529579493	3.54715484646496	3.89386294679529	4.23004111387548	3.49134684791053	4.33153353713294	3.34030142320671	4.37085011689624	chr2-64404105-64404604	Endothelial
5.32584350757057	4.52137592598292	5.02761637741408	4.4675862965028	4.30143869132932	5.12584558583764	3.97246490530456	4.89546479192577	4.26726140756436	4.956656262867	chr2-64767752-64768251	Endothelial
4.60454581116064	4.15190358686348	4.38286595261165	4.13286004570868	4.05726152269395	4.1002050357384	3.82400736416012	4.23839054099373	4.37696396541476	3.99813653672802	chr2-64865474-64865973	Endothelial
4.38525235903396	2.78250099102294	2.90416347085984	2.92929437253799	2.39467448534725	2.86411116823986	2.76438528580748	1.91431094574661	2.01532731043123	2.56044739417327	chr2-65075775-65076274	Endothelial
5.37437671795273	4.89708861559927	4.91582024443918	5.31056575148834	5.04390883469715	4.80312478162127	4.87572727601509	5.15448266511147	4.66344612679845	5.0416415456484	chr2-65432439-65432938	Endothelial
3.31027167506131	0.758573150705	1.14801925849662	0.593620559714575	0.7598017506121	1.48260811213209	0.821705813784279	0.647503676405326	0	0.461359779451148	chr2-65479490-65479989	Endothelial
4.64467065299065	2.93710601009312	3.31005281916329	4.45089386320325	4.53507338181234	3.34371014490668	4.44365499307605	4.48943792718655	3.34030142320671	4.15894621801287	chr2-66433229-66433728	Endothelial
4.06873149396929	3.16283688387021	2.73879088325332	1.60222696883186	1.12990425590312	1.38685578241596	0.883029595757205	1.00506346694015	3.71928109430758	0.556844953581382	chr2-68766180-68766679	Endothelial
4.00850375710315	1.4936567997578	3.67305637134624	1.33747538360298	1.62282438576012	1.17387854046628	1.22842811048433	1.49837604015394	3.87698373190159	1.27091516298666	chr2-68774535-68775034	Endothelial
5.05517522909573	4.27944276642868	4.10555994694283	4.11177659156306	4.52889737917634	4.14479470600995	2.99714802821637	3.63134262814167	3.34030142320671	4.58419128331746	chr2-68829207-68829706	Endothelial
4.56327299631547	2.8005205521144	3.96283876707115	4.38212300351204	4.32301508757253	3.15314914570113	2.54478606793644	1.93820180803926	2.82485861559618	4.12039281865245	chr2-68832298-68832797	Endothelial
3.31027167506131	1.91351799864298	0.856571056993781	1.47591580402454	1.25490592167929	1.88432522552613	0.620348264489286	1.25378885312942	0	0.885876973588191	chr2-69046089-69046588	Endothelial
4.8644745767371	4.66599152356488	4.51662646076252	3.06710878192895	4.61304434900392	4.74638265910785	4.49611706883657	3.17891447066996	3.34030142320671	4.65063191705623	chr2-69178183-69178682	Endothelial
5.44424610755189	4.88869017963342	4.95405632464265	5.04740004835695	4.99097570095221	5.2260867307869	4.95640119870468	5.23142633365995	5.04214482959466	4.956656262867	chr2-69643490-69643989	Endothelial
2.84299065485841	1.35421927119078	2.21669785516443	2.54492445409349	1.47646632496942	1.95280156152733	0.690636722750215	1.17554998038745	1.33420294264546	1.52816849574844	chr2-69683031-69683530	Endothelial
5.53243430712186	5.19148668827174	5.22815791349506	5.20502282162441	5.04823349898186	5.41996555419505	4.87005896257897	5.49973299209987	5.49567858821806	5.20898992815599	chr2-69829364-69829863	Endothelial
4.99436674360148	4.06512650949218	4.23542450724395	3.9548781573113	3.48552925826508	4.17377346841398	3.91490181968737	4.25750643595333	4.66344612679845	3.95496847874041	chr2-70086355-70086854	Endothelial
2.69798308317141	0.68287842619375	0.490944627413168	2.26834986633849	0.919402344278863	0.780573748175365	1.68962763836519	2.33002113362017	1.33420294264546	1.15362797018763	chr2-70891790-70892289	Endothelial
3.20686382033457	3.2040345268077	2.64840604782815	1.33747538360298	2.98779003483456	2.75328600911692	1.52625003348125	2.09519978979881	3.10547814814247	1.78636758151961	chr2-70964869-70965368	Endothelial
5.08464458335259	3.7864506637366	4.54195225055627	4.38212300351204	3.82496134985779	4.63617867047068	4.17299789658105	4.75456729706781	3.87698373190159	3.76808941120188	chr2-71276322-71276821	Endothelial
4.83008825332108	2.74577227590999	3.6264640492439	2.41325469294628	2.79539517559118	3.87169228153055	2.70619040477674	3.41855171837974	1.33420294264546	2.41512248669206	chr2-71466352-71466851	Endothelial
3.20686382033457	0.60299119679367	2.33732506425754	0.593620559714575	0.7598017506121	0	0.970388575100267	0.704336269059067	1.33420294264546	0	chr2-71474913-71475412	Endothelial
4.38525235903396	0.898998243911376	1.39037000270037	1.18432636734977	1.19375850468712	0.621393552736551	1.07920207974797	1.76200877888354	1.33420294264546	0.957615473036015	chr2-71500195-71500694	Endothelial
4.72172004823496	0.964396985865234	0.856571056993781	0.593620559714575	1.52692019645043	1.05430730178504	0.757659212824303	1.21519972384541	0	1.0912033906095	chr2-71503615-71504114	Endothelial
3.94565175995002	2.50328812449851	1.77912881322889	1.82584469672443	1.47646632496942	2.25354246466087	1.31997306475195	1.81458301782999	0	0.730720897840712	chr2-71614855-71615354	Endothelial
3.7387805454896	3.13470334482545	1.14801925849662	0.81847719848495	1.31356669404306	3.53452918104289	1.18038092925242	1.09282360647551	0	0.556844953581382	chr2-71746929-71747428	Endothelial
3.87993635261187	2.41247087629562	1.59780469274076	1.82584469672443	0.919402344278863	2.1406530326083	1.05275840731932	2.56298235204851	2.47614427995806	1.32616665220096	chr2-72204225-72204724	Endothelial
4.23565498120544	1.4936567997578	1.39037000270037	2.41325469294628	0.580323262023995	0.238118510130257	1.15574364616931	2.41760265206992	0	1.66303658140324	chr2-72272057-72272556	Endothelial
2.14749824938371	0.758573150705	0	0.593620559714575	0.841807933851299	0	0.757659212824303	0.959096716769475	0	0.885876973588191	chr2-72475771-72476270	Endothelial
5.02509134149315	4.50498544630454	4.54195225055627	4.62467703150367	4.60131969162075	4.6257298004312	4.50833180191944	4.91063879190055	4.4789109972547	4.74994585478686	chr2-72825693-72826192	Endothelial
5.44424610755189	5.08524463894853	5.24367643389501	4.73909016469608	4.86915586883359	4.97760463785609	4.97412366735894	5.23384133816091	5.34182202384965	4.81898404952962	chr2-73071510-73072009	Endothelial
5.71311354284841	5.153433596489	5.16435867102385	5.17484592960418	4.95917670371871	5.31981313979359	5.0512861321896	5.4043324012597	5.49567858821806	5.45501239348254	chr2-73112793-73113292	Endothelial
4.79486228589164	4.49395408572507	4.61536662392912	4.19432246466139	4.57758058999775	4.51685503790816	4.17606381637228	4.75119956789905	4.66344612679845	4.48449962526146	chr2-73737154-73737653	Endothelial
4.72172004823496	4.35454672100482	4.59130788255611	4.45089386320325	4.52889737917634	4.50550165483761	4.4308777196305	4.62440783100778	4.01913382897995	4.51454251072445	chr2-73828693-73829192	Endothelial
4.23565498120544	3.86561203978334	3.96283876707115	3.5153964599058	3.5721685231012	3.799154688302	3.68887036162633	3.60173087905316	3.34030142320671	3.36831621707016	chr2-73984180-73984679	Endothelial
5.73186045888811	5.06302403662819	4.70777959672307	5.03625338360988	5.27549278181842	5.28703400409576	4.77417769361035	5.21929029730017	5.28666073186544	4.98697386670933	chr2-74482745-74483244	Endothelial
5.73186045888811	5.06302403662819	4.70777959672307	5.03625338360988	5.27549278181842	5.28703400409576	4.77417769361035	5.21929029730017	5.28666073186544	4.98697386670933	chr2-74482745-74483244	Endothelial
4.60454581116064	3.88262878646976	4.32568457227939	2.6065109965459	3.4982294277868	3.29178333087322	2.74799632447444	2.91565600942622	3.71928109430758	2.60580847643942	chr2-74503011-74503510	Endothelial
5.69411981168167	4.89708861559927	4.72998664701356	5.01369831206802	5.17228923482107	5.01010418036791	4.85674564164362	5.40218677297295	5.58982952452677	5.17553373570816	chr2-74507354-74507853	Endothelial
3.49719906174081	2.2902675519739	2.82384541259653	2.10724886603038	2.54912833494133	2.08071309859921	2.17966238079104	2.63783682213163	1.33420294264546	2.07146434571489	chr2-74514864-74515363	Endothelial
4.68370965749519	4.17970689316649	3.7619561982614	3.80531724916608	3.64250221842697	3.97408734182859	3.08458687941361	3.96365546027524	3.54219985181721	4.37085011689624	chr2-74548776-74549275	Endothelial
4.79486228589164	4.37272732278109	4.10555994694283	3.93100341512528	3.14141822357591	3.78043574511687	3.08458687941361	3.66035879127713	3.71928109430758	4.01504847081573	chr2-74554830-74555329	Endothelial
3.20686382033457	0.60299119679367	1.59780469274076	1.01296768124308	0.481451250922287	0.621393552736551	0.386256760351517	0.647503676405326	1.33420294264546	1.0912033906095	chr2-75035343-75035842	Endothelial
3.20686382033457	1.4022115425445	1.14801925849662	1.47591580402454	1.91572422592193	1.28429368228217	1.85179167631333	1.70744595011296	0	1.43070015147448	chr2-75064717-75065216	Endothelial
3.20686382033457	1.02695925585263	2.08505682240109	1.92587020165731	2.83598155968348	1.17387854046628	1.92651388250285	1.67937066418596	0	2.41512248669206	chr2-80322404-80322903	Endothelial
1.61275490307705	0.428580098838194	0	0	0.481451250922287	0	0.10668260110936	0.249528423731512	0	0	chr2-81735003-81735502	Endothelial
4.38525235903396	3.71224247413867	2.08505682240109	1.82584469672443	3.04083805606889	3.0317725799586	1.1051697680613	1.56126458493961	2.82485861559618	1.61946655372626	chr2-84919832-84920331	Endothelial
4.8644745767371	3.92431271303641	4.13913834560945	3.44970214818319	3.87451025377132	3.85389692826565	3.96539387595322	3.62399647601832	4.66344612679845	3.51819266496512	chr2-84925740-84926239	Endothelial
4.8644745767371	4.43749540927579	3.6264640492439	4.13286004570868	4.31585874995005	4.49405821641078	4.56322470595863	3.66035879127713	3.71928109430758	4.54978715913289	chr2-85133496-85133995	Endothelial
5.1418366621831	4.59032522409013	4.68522536776584	3.83134573422224	4.25729301583816	4.72696160783392	4.53006104513102	4.4232644010749	4.57412703901272	4.13593802773329	chr2-85420714-85421213	Endothelial
4.38525235903396	3.46353616393039	3.12133548257618	3.02261751800395	2.4739673879469	3.31798035001896	2.25118086426314	1.49837604015394	1.33420294264546	3.76808941120188	chr2-85499083-85499582	Endothelial
5.44424610755189	4.79742246833438	4.89631534775043	4.54826875092022	4.64194577474854	4.98579841669024	4.73729167671977	4.99563321295123	4.4789109972547	4.78487787878963	chr2-85538358-85538857	Endothelial
4.56327299631547	3.58286762139633	3.42341066139373	2.92929437253799	2.91388164427636	3.21021113897023	2.14252813166299	2.40050653428279	3.54219985181721	2.33657427913693	chr2-85585091-85585590	Endothelial
5.55366406960466	4.55360860825453	5.02761637741408	4.5004026924916	4.91249816203765	5.15520360914112	4.41539410126814	5.10521155147564	4.82703172045729	4.6932844581317	chr2-85615902-85616401	Endothelial
4.43185888819941	4.01198641005658	3.7619561982614	3.54715484646496	3.22018987910648	3.68301472519556	3.96184532229993	3.62399647601832	2.01532731043123	3.98960564042078	chr2-85679135-85679634	Endothelial
5.35031418928007	2.76425351212471	2.73879088325332	1.33747538360298	2.25199175681927	2.547263202021	1.46740344678095	2.51613154347465	1.33420294264546	1.43070015147448	chr2-85710853-85711352	Endothelial
4.64467065299065	3.95681385097499	4.20403775929604	3.3451866461808	3.59599611310298	4.44735457851854	3.15464711553302	3.81028615321136	2.82485861559618	3.49426972497166	chr2-85729021-85729520	Endothelial
4.60454581116064	3.56189232289395	3.42341066139373	3.77881052800713	3.43358014538723	3.72277598066922	2.47679458323185	4.08097227231645	3.34030142320671	4.12039281865245	chr2-85753331-85753830	Endothelial
4.47700678341073	3.35798074116545	1.59780469274076	2.66557578238852	2.68863393084494	2.59088875383434	2.29696317975591	3.39284803112661	2.01532731043123	3.51819266496512	chr2-85796500-85796999	Endothelial
4.60454581116064	2.50328812449851	0.856571056993781	2.19004690103526	2.28167956612642	1.48260811213209	2.58224646503705	2.79000290063267	1.33420294264546	2.22471311399245	chr2-85936480-85936979	Endothelial
5.87366267529378	5.07787573340371	4.93506495329287	5.1440243170546	5.12393935014123	5.42600011398431	5.21971529399396	5.25063411529649	5.58982952452677	5.42052011513797	chr2-86441015-86441514	Endothelial
5.51088746957593	5.18806849449172	5.22815791349506	5.31056575148834	4.77314191147577	5.21218598404947	5.30060351019467	5.46520682235868	5.34182202384965	5.45501239348254	chr2-86623592-86624091	Endothelial
4.38525235903396	4.03500082245016	4.20403775929604	4.06866220603845	3.80465527302648	3.90663771773129	4.02101486008686	4.11281079678962	4.26726140756436	3.66471110100653	chr2-86720478-86720977	Endothelial
3.7387805454896	2.48111412988384	2.64840604782815	2.6065109965459	2.52450721352455	2.79118157516083	2.78059015844022	2.75006904817583	3.54219985181721	2.22471311399245	chr2-87075351-87075850	Endothelial
4.60454581116064	4.07995668909172	4.13913834560945	4.00147407551956	4.17267453364615	4.43543854853199	3.87395136178628	4.27167895092851	4.4789109972547	4.14364826712173	chr2-88626656-88627155	Endothelial
3.87993635261187	3.0468531562417	3.31005281916329	3.48292320234401	3.58413150968246	2.93353082110383	3.16702771477904	3.27584874770334	3.10547814814247	3.24471593256645	chr2-95991539-95992038	Endothelial
6.14942196313635	5.77580746081211	5.90154007214413	5.90802909249432	5.89556380723607	6.10127103030958	5.62616269177811	5.9786151483555	5.87803213616871	5.96404607498162	chr2-96265813-96266312	Endothelial
6.14942196313635	5.77580746081211	5.90154007214413	5.90802909249432	5.89556380723607	6.10127103030958	5.62616269177811	5.9786151483555	5.87803213616871	5.96404607498162	chr2-96265813-96266312	Endothelial
3.94565175995002	2.70808402484792	3.67305637134624	3.02261751800395	3.35197126162658	3.23791751131798	1.96955741055357	3.19882937309541	3.34030142320671	2.83261306488163	chr2-96485999-96486498	Endothelial
4.89806035343379	3.38211395166713	4.66231293212102	3.2325040454409	4.01369785715551	3.99046828877617	3.82791119722437	3.70281731386098	4.4789109972547	2.73391476224212	chr2-96538519-96539018	Endothelial
4.75875464114577	3.77738071718367	3.84569447856715	3.19289868421523	3.5721685231012	4.23004111387548	3.39989675345355	3.61661272601948	4.4789109972547	3.42002448051295	chr2-96554210-96554709	Endothelial
2.69798308317141	0.60299119679367	0.490944627413168	1.33747538360298	1.25490592167929	0	1.4872868734489	0.911617050413476	0	0.35910414123368	chr2-97605125-97605624	Endothelial
3.49719906174081	1.62079737439813	0	0	0.7598017506121	0.780573748175365	0.620348264489286	0.462195712525131	0	0.35910414123368	chr2-97637167-97637666	Endothelial
5.98724594679758	5.33748075831617	5.53607942349698	5.6763621842188	5.46208597636038	5.59084940655176	5.46755081314632	5.69991204699021	5.72045055002594	5.7099605990825	chr2-97663876-97664375	Endothelial
5.98724594679758	5.33748075831617	5.53607942349698	5.6763621842188	5.46208597636038	5.59084940655176	5.46755081314632	5.69991204699021	5.72045055002594	5.7099605990825	chr2-97663876-97664375	Endothelial
5.02509134149315	3.73115542845809	4.13913834560945	3.63843917720423	4.05726152269395	3.74225308000153	3.51575365589661	3.3128694713378	4.66344612679845	3.69650974614728	chr2-98822598-98823097	Endothelial
4.68370965749519	1.62079737439813	1.59780469274076	1.18432636734977	1.52692019645043	0.923923004733379	0.941852659527349	1.53016295737658	0	0.556844953581382	chr2-98833437-98833936	Endothelial
2.14749824938371	0.518419669923733	1.14801925849662	0.327129162943249	1.19375850468712	0.238118510130257	0.620348264489286	0.323955614728342	0	0.24904413114295	chr2-99591014-99591513	Endothelial
5.22358608564214	4.89289550888944	4.95405632464265	5.0250199255942	5.04390883469715	5.10342824123479	4.80816930976003	5.09462074539157	5.04214482959466	4.93904150580494	chr2-101001965-101002464	Endothelial
4.68370965749519	4.13779838523721	3.05251426198939	3.5153964599058	3.43358014538723	4.06969406914938	3.8927094204897	3.68880285508077	3.87698373190159	4.12818636077406	chr2-101474042-101474541	Endothelial
3.20686382033457	2.62961872215528	1.77912881322889	1.92587020165731	1.66848707433465	2.4078648473446	2.88919704343391	1.84016870567524	2.82485861559618	1.70532925734477	chr2-101823310-101823809	Endothelial
3.40676073347484	3.00083700618736	2.33732506425754	2.41325469294628	2.68863393084494	2.547263202021	3.29098657676778	2.54753385173853	3.34030142320671	2.5372205545206	chr2-101831262-101831761	Endothelial
4.68370965749519	2.58872544624231	2.44863996173267	0.81847719848495	1.47646632496942	1.48260811213209	0.343263531654301	0.911617050413476	2.01532731043123	0	chr2-102273738-102274237	Endothelial
3.0954677624648	1.44865858235252	1.39037000270037	0.81847719848495	0.841807933851299	1.28429368228217	0.883029595757205	0.526646182270838	0	1.37937996908221	chr2-102336420-102336919	Endothelial
2.53675505103495	0.758573150705	0.490944627413168	0.593620559714575	1.47646632496942	0	0.468580506092361	0.323955614728342	1.33420294264546	0.646400818187041	chr2-102379342-102379841	Endothelial
4.68370965749519	4.14486822426726	4.1719529579493	4.2912764086248	4.09954820406968	4.08503020893294	3.85111492944102	4.41051171161047	4.57412703901272	4.03176445029422	chr2-105337260-105337759	Endothelial
4.23565498120544	3.14883869116551	3.57831665104113	3.19289868421523	3.85489442482806	2.86411116823986	2.98321279674346	3.25697593883832	2.47614427995806	3.24471593256645	chr2-108636293-108636792	Endothelial
4.60454581116064	4.13069373020863	2.33732506425754	2.19004690103526	2.81583108666402	4.05419314989379	1.25186466896844	1.70744595011296	2.01532731043123	1.37937996908221	chr2-109171349-109171848	Endothelial
3.7387805454896	3.13470334482545	3.6264640492439	1.33747538360298	1.06309238222584	2.3582358663718	0.941852659527349	1.36372458961831	2.01532731043123	0.461359779451148	chr2-109238513-109239012	Endothelial
3.7387805454896	3.3334369557535	2.90416347085984	1.60222696883186	0.672851711229314	3.18196224100914	0.970388575100267	1.17554998038745	0	0.810383733140359	chr2-109242632-109243131	Endothelial
4.18213140530091	2.66938475415912	1.77912881322889	0.593620559714575	1.47646632496942	2.01817446992335	1.05275840731932	2.09519978979881	0	0.730720897840712	chr2-109482343-109482842	Endothelial
6.75534632027617	5.98132783566917	5.86186683192997	5.4928469652901	6.00417569953503	6.09370917279441	5.73203194960563	6.08811091992045	5.54352196174817	6.03830631515828	chr2-109613805-109614304	Endothelial
6.75534632027617	5.98132783566917	5.86186683192997	5.4928469652901	6.00417569953503	6.09370917279441	5.73203194960563	6.08811091992045	5.54352196174817	6.03830631515828	chr2-109613805-109614304	Endothelial
3.7387805454896	2.50328812449851	2.33732506425754	2.26834986633849	2.25199175681927	2.79118157516083	2.17966238079104	2.81602430147515	1.33420294264546	1.74641735002749	chr2-109794372-109794871	Endothelial
5.24983792530194	4.61089408849233	2.90416347085984	3.02261751800395	2.62056671379113	4.34915118172546	2.37374441922373	3.06417925445546	2.01532731043123	3.36831621707016	chr2-110101334-110101833	Endothelial
4.18213140530091	2.87042906127343	1.39037000270037	2.10724886603038	2.52450721352455	2.547263202021	2.22773310396582	2.0520591198233	2.01532731043123	1.97103824545943	chr2-110115542-110116041	Endothelial
5.08464458335259	4.42011778087491	4.61536662392912	4.38212300351204	3.60776393837118	4.70727554568524	4.44365499307605	4.56042612672078	4.37696396541476	4.46000658279323	chr2-111122639-111123138	Endothelial
5.1418366621831	4.85459882438585	5.09760701580218	4.27239987356695	3.98691392747432	5.07298608827544	4.91479387746608	5.02938935651169	4.66344612679845	4.98697386670933	chr2-111897807-111898306	Endothelial
5.67487267962805	5.4502106964085	5.52342044865399	4.93185717780701	4.27953470117304	5.26700297213565	5.40490173843452	5.30676915720584	4.14852545615815	5.62988144145744	chr2-111898347-111898846	Endothelial
6.58020933881668	5.89800160135444	5.6912715895511	5.66192999360639	5.98400086671442	6.25832882808516	5.45624593120497	5.93327070438961	6.23929703028539	5.98565617732435	chr2-112054809-112055308	Endothelial
2.14749824938371	1.14448954460978	0.856571056993781	1.01296768124308	0.993035535577743	0.780573748175365	0.790037892488928	0.526646182270838	1.33420294264546	0.885876973588191	chr2-112166718-112167217	Endothelial
5.59520876192703	5.30313399404977	5.25902980238944	5.36503784851385	5.21523007635311	5.43200953729228	5.09405728706115	5.52361630821657	5.34182202384965	5.44568689488231	chr2-112275229-112275728	Endothelial
5.37437671795273	4.7564681589049	4.56684111771032	5.28253850356297	4.70356156255458	4.80312478162127	4.90558780442649	5.11572517682465	3.87698373190159	5.17176803269527	chr2-112275867-112276366	Endothelial
5.53243430712186	4.98244070042616	4.81554668112971	5.23458141367725	5.35095022592874	5.05752068957332	4.92758447804377	5.21685079107262	5.39495167103118	5.09828623820249	chr2-112584255-112584754	Endothelial
5.90703768108698	5.48126407844784	5.86186683192997	5.63262513172524	5.4193214385221	5.46754971070214	5.62167201418766	5.7155485664759	5.80139179946864	5.83427607191433	chr2-112645514-112646013	Endothelial
3.7387805454896	0.758573150705	2.73879088325332	1.01296768124308	0.993035535577743	0.923923004733379	0.883029595757205	0.862521478497781	0	1.02595509457924	chr2-112811714-112812213	Endothelial
2.35521530260211	0.60299119679367	1.39037000270037	0	0.672851711229314	0.238118510130257	0.655920510168373	0.526646182270838	0	0.730720897840712	chr2-113476638-113477137	Endothelial
2.69798308317141	1.69973099343133	1.94018679416161	0.81847719848495	2.31076875675113	2.30683863022345	2.2742536207197	1.78853537184148	2.01532731043123	1.32616665220096	chr2-115161872-115162371	Endothelial
3.0954677624648	1.57964968002954	1.59780469274076	1.01296768124308	1.19375850468712	1.28429368228217	1.36365550921042	1.32800212613618	0	1.02595509457924	chr2-120206313-120206812	Endothelial
5.73186045888811	5.20169294400964	5.19661093190272	5.16464504752437	5.11159438306992	5.41390564675694	4.88512525382715	5.391410503069	5.49567858821806	5.43943623794545	chr2-120223236-120223735	Endothelial
3.58230095722139	1.9782763269053	0.856571056993781	2.97671040924447	1.25490592167929	1.57239893232714	1.75669594997742	1.29137263506145	2.01532731043123	1.66303658140324	chr2-120239545-120240044	Endothelial
4.23565498120544	3.89106247901684	2.73879088325332	3.15217529837951	3.04083805606889	3.83587932867941	2.56363784813531	3.44380546217009	4.01913382897995	3.2010451217607	chr2-120345713-120346212	Endothelial
3.87993635261187	3.44073777243092	2.82384541259653	1.71836409601687	2.42159259850548	2.99976292828874	1.89708776600989	2.41760265206992	2.82485861559618	1.82524127933677	chr2-120576632-120577131	Endothelial
3.20686382033457	0.60299119679367	0.490944627413168	0.593620559714575	0.672851711229314	0.238118510130257	0.468580506092361	0.704336269059067	0	0.461359779451148	chr2-121613138-121613637	Endothelial
4.64467065299065	4.27300398560117	4.20403775929604	3.11026892802608	4.24227241499065	4.17377346841398	3.33004725311189	2.9276397620979	4.37696396541476	2.73391476224212	chr2-126656189-126656688	Endothelial
3.87993635261187	2.07026964834391	1.77912881322889	1.33747538360298	3.44674384268586	1.57239893232714	1.13067830507289	1.62152587995536	0	0.556844953581382	chr2-126669738-126670237	Endothelial
3.58230095722139	2.66938475415912	3.24984880643643	3.30859503625867	3.43358014538723	3.53452918104289	3.51575365589661	3.34002462343215	2.82485861559618	3.54172537399526	chr2-126971234-126971733	Endothelial
5.02509134149315	4.33613408313365	4.70777959672307	4.36440557723049	4.54122305838814	4.75599601678107	4.66056383306244	4.98706930668635	4.97394315447412	4.81416082688422	chr2-127526065-127526564	Endothelial
5.1418366621831	2.95330463244643	0.856571056993781	2.41325469294628	1.87734961010584	2.4078648473446	2.10441275622826	1.65073816311344	1.33420294264546	2.10344409582755	chr2-127659286-127659785	Endothelial
4.83008825332108	3.74051973396015	3.24984880643643	3.48292320234401	4.19624885940007	4.15935684639959	3.36270619297688	3.32197809894951	2.47614427995806	3.98102399929004	chr2-127675314-127675813	Endothelial
4.12654535714949	2.95330463244643	2.33732506425754	3.02261751800395	1.91572422592193	2.25354246466087	1.91187584715605	2.60835943678322	2.01532731043123	2.81340619882049	chr2-127681301-127681800	Endothelial
3.7387805454896	2.90415270196544	2.44863996173267	2.26834986633849	2.54912833494133	2.79118157516083	2.796615032024	2.0520591198233	2.47614427995806	2.85156758226694	chr2-127695335-127695834	Endothelial
5.51088746957593	4.91787326909296	4.77340084581746	4.99078500686105	5.05684412956711	5.25349275192594	4.78023470583839	5.32273872648777	5.49567858821806	5.02920853731505	chr2-127701458-127701957	Endothelial
4.38525235903396	3.69307828397053	3.24984880643643	3.02261751800395	3.6310154809438	2.99976292828874	3.44125846736236	3.85489831305714	2.47614427995806	3.28710356204046	chr2-130336969-130337468	Endothelial
1.90476175376369	0.518419669923733	0.490944627413168	0.593620559714575	1.31356669404306	0.621393552736551	0.508045269997393	0.759014629830215	0	0.24904413114295	chr2-132386769-132387268	Endothelial
1.90476175376369	0.898998243911376	0	0.593620559714575	0.481451250922287	0	0.852693511945236	0.394730814021123	0	0.730720897840712	chr2-132972579-132973078	Endothelial
4.89806035343379	4.60577929970441	4.59130788255611	4.66865205985148	4.66465715511301	4.65685208373242	4.57256168193266	4.78452824135421	4.14852545615815	4.63430640702217	chr2-134119869-134120368	Endothelial
3.7387805454896	1.66080394968927	3.24984880643643	1.18432636734977	3.00569031695624	1.81243605655414	0.883029595757205	1.43262067760651	1.33420294264546	1.0912033906095	chr2-134137131-134137630	Endothelial
2.84299065485841	1.62079737439813	2.08505682240109	1.01296768124308	1.19375850468712	0.923923004733379	0.821705813784279	1.04961074761162	1.33420294264546	0.957615473036015	chr2-134154222-134154721	Endothelial
2.35521530260211	0.68287842619375	0.490944627413168	2.34262080226543	0.580323262023995	0.621393552736551	0.852693511945236	0.647503676405326	0	1.0912033906095	chr2-135183567-135184066	Endothelial
3.40676073347484	3.09144683115368	2.82384541259653	2.34262080226543	3.18919539754568	2.99976292828874	2.34133722010677	3.03123664135921	3.10547814814247	2.77420790125703	chr2-135797446-135797945	Endothelial
3.94565175995002	2.78250099102294	2.73879088325332	2.77691121675381	3.39335267247448	2.1406530326083	3.38407518871961	3.34002462343215	3.71928109430758	3.04511950139288	chr2-136025443-136025942	Endothelial
1.90476175376369	0.332772325411275	0	0	0.136239755610771	0	0.386256760351517	0.088059466459388	0	0.24904413114295	chr2-140339820-140340319	Endothelial
4.43185888819941	3.66384605841824	3.36784482168379	3.15217529837951	2.98779003483456	3.23791751131798	4.08439494462631	3.55614148993431	4.37696396541476	3.87385361191559	chr2-144516998-144517497	Endothelial
2.14749824938371	0.518419669923733	1.14801925849662	0	1.06309238222584	0.923923004733379	0.655920510168373	1.00506346694015	0	0.556844953581382	chr2-147882341-147882840	Endothelial
4.43185888819941	3.96482600598567	3.6264640492439	3.57822915979946	3.69860282741325	3.68301472519556	3.57269852070143	3.3754542460738	3.71928109430758	3.43266707036275	chr2-151289179-151289678	Endothelial
2.84299065485841	1.62079737439813	2.82384541259653	2.77691121675381	1.5756690569018	0.780573748175365	1.50689998522172	0.959096716769475	0	1.32616665220096	chr2-151923208-151923707	Endothelial
5.16960436163654	4.71431721250944	4.83616670733926	4.72527498511581	4.84946660291915	4.49405821641078	4.86246640083382	4.43170399524739	3.87698373190159	4.7650204078557	chr2-152335025-152335524	Endothelial
4.43185888819941	3.55128919429096	4.29622089841117	3.27105113402839	3.75260331968355	3.31798035001896	3.58197458002838	3.26644320394865	2.47614427995806	3.39440199870123	chr2-152336099-152336598	Endothelial
4.47700678341073	4.05765385758778	3.96283876707115	3.88203491583153	4.14870858397388	4.13008407960058	4.2851521337233	4.41051171161047	4.37696396541476	4.12818636077406	chr2-156400556-156401055	Endothelial
2.97474523156949	0.898998243911376	1.39037000270037	1.47591580402454	0.919402344278863	0.780573748175365	1.22842811048433	0.704336269059067	1.33420294264546	1.02595509457924	chr2-157819121-157819620	Endothelial
5.42133023694312	4.85459882438585	5.11458670385203	5.06943829129869	5.21523007635311	5.16245070884482	4.90558780442649	5.09196085115945	5.04214482959466	5.09032903714912	chr2-157875749-157876248	Endothelial
5.42133023694312	4.85459882438585	5.11458670385203	5.06943829129869	5.21523007635311	5.16245070884482	4.90558780442649	5.09196085115945	5.04214482959466	5.09032903714912	chr2-157875749-157876248	Endothelial
1.61275490307705	0.68287842619375	0.856571056993781	0.327129162943249	0.841807933851299	0	0.343263531654301	0.171051753115243	0	0.129889288072871	chr2-158315840-158316339	Endothelial
5.73186045888811	4.9863818060467	5.11458670385203	5.12310457128541	5.40252999816315	5.06527411206796	5.09729544737623	5.26014295122763	5.39495167103118	5.30837503025572	chr2-158456609-158457108	Endothelial
5.73186045888811	4.9863818060467	5.11458670385203	5.12310457128541	5.40252999816315	5.06527411206796	5.09729544737623	5.26014295122763	5.39495167103118	5.30837503025572	chr2-158456609-158457108	Endothelial
4.68370965749519	4.2985884652406	4.54195225055627	4.17412453923072	4.30143869132932	4.33639206909189	4.21831630417832	4.48538982549367	4.4789109972547	4.33762437557589	chr2-158457183-158457682	Endothelial
4.68370965749519	4.2985884652406	4.54195225055627	4.17412453923072	4.30143869132932	4.33639206909189	4.21831630417832	4.48538982549367	4.4789109972547	4.33762437557589	chr2-158457183-158457682	Endothelial
4.52078458181734	1.4022115425445	2.33732506425754	3.11026892802608	2.75363386857819	1.28429368228217	2.41585181534636	1.73498529538332	1.33420294264546	3.43266707036275	chr2-158716148-158716647	Endothelial
3.31027167506131	1.57964968002954	1.14801925849662	2.01940807212418	2.68863393084494	0.780573748175365	2.22773310396582	2.27480096967415	1.33420294264546	1.82524127933677	chr2-158745084-158745583	Endothelial
3.7387805454896	1.35421927119078	1.14801925849662	1.33747538360298	1.66848707433465	0.621393552736551	0.821705813784279	1.25378885312942	2.47614427995806	1.27091516298666	chr2-158746055-158746554	Endothelial
4.89806035343379	4.06512650949218	3.7619561982614	4.2912764086248	4.19624885940007	4.44735457851854	4.00040746628084	4.38466308565888	3.54219985181721	4.39042436131007	chr2-159615370-159615869	Endothelial
2.35521530260211	1.69973099343133	1.94018679416161	1.71836409601687	1.25490592167929	1.05430730178504	1.20460452964867	1.09282360647551	2.01532731043123	1.02595509457924	chr2-160208660-160209159	Endothelial
3.81108412727902	1.66080394968927	2.55197787986639	2.54492445409349	1.83792630002418	2.01817446992335	0.912740906275379	1.46587295238239	0	2.88874549982452	chr2-160241689-160242188	Endothelial
3.7387805454896	3.06187139083934	1.77912881322889	1.18432636734977	2.05976334871105	2.9670269192247	0.821705813784279	1.36372458961831	2.47614427995806	1.93594692407191	chr2-160294313-160294812	Endothelial
3.40676073347484	2.96932339380745	3.18702264578428	1.71836409601687	2.66629979419497	2.67437121103024	1.74021890283019	1.86530853601194	3.34030142320671	3.04511950139288	chr2-160388299-160388798	Endothelial
5.22358608564214	4.67089759031756	4.59130788255611	4.83226053796006	4.66465715511301	4.78445761375903	5.04123315425121	5.11310394469081	4.97394315447412	5.14512924903524	chr2-164841186-164841685	Endothelial
3.0954677624648	2.92072344182703	2.98024487109719	1.33747538360298	1.66848707433465	2.86411116823986	0.72453713616327	1.25378885312942	1.33420294264546	1.21346312982413	chr2-168632813-168633312	Endothelial
3.40676073347484	0.758573150705	0.490944627413168	0.81847719848495	0.481451250922287	0	0.386256760351517	0.526646182270838	1.33420294264546	0.957615473036015	chr2-168790522-168791021	Endothelial
2.14749824938371	0.332772325411275	1.14801925849662	1.33747538360298	0.260716651270026	0.923923004733379	1.36365550921042	1.04961074761162	1.33420294264546	0.810383733140359	chr2-169327712-169328211	Endothelial
2.35521530260211	1.25316220152459	0	1.01296768124308	1.36993518900719	2.08071309859921	0.583876699959545	1.36372458961831	2.01532731043123	0.461359779451148	chr2-169468519-169469018	Endothelial
2.35521530260211	1.94626048358548	1.59780469274076	1.71836409601687	1.98954065506399	1.48260811213209	1.60115485078986	1.73498529538332	0	1.0912033906095	chr2-169528233-169528732	Endothelial
4.64467065299065	3.89944715636041	4.1719529579493	4.3283043014156	4.35827379302313	4.05419314989379	4.0073093553964	4.64269836408102	4.4789109972547	4.29671628319877	chr2-169584222-169584721	Endothelial
4.89806035343379	4.19341016189895	4.23542450724395	3.57822915979946	3.96877767405598	4.49405821641078	3.90384829176485	4.58711604796797	4.82703172045729	3.99813653672802	chr2-169827695-169828194	Endothelial
2.35521530260211	0.518419669923733	0.490944627413168	0.81847719848495	0.7598017506121	0.44244667098748	0.386256760351517	1.65073816311344	0	0.810383733140359	chr2-170013792-170014291	Endothelial
4.18213140530091	3.49707214679303	3.71819093479344	3.69623671281353	3.45978851462674	3.81763386121773	3.87395136178628	3.80379886219373	4.14852545615815	3.70695542811552	chr2-172172562-172173061	Endothelial
3.81108412727902	1.25316220152459	0.490944627413168	0.327129162943249	1.36993518900719	1.17387854046628	1.654886840418	1.21519972384541	0	1.37937996908221	chr2-172251955-172252454	Endothelial
4.47700678341073	1.25316220152459	1.14801925849662	0.81847719848495	1.06309238222584	1.17387854046628	0.757659212824303	0.862521478497781	2.01532731043123	1.27091516298666	chr2-172252972-172253471	Endothelial
3.94565175995002	1.02695925585263	0.856571056993781	1.01296768124308	1.19375850468712	1.17387854046628	1.38501055196201	0.911617050413476	2.01532731043123	0.646400818187041	chr2-172329449-172329948	Endothelial
3.81108412727902	0.518419669923733	0.856571056993781	0.327129162943249	0.993035535577743	0.238118510130257	1.5641885203962	1.00506346694015	2.01532731043123	0.885876973588191	chr2-172330028-172330527	Endothelial
4.64467065299065	1.02695925585263	2.08505682240109	0.327129162943249	1.98954065506399	0.621393552736551	2.29696317975591	0.911617050413476	1.33420294264546	1.21346312982413	chr2-172480208-172480707	Endothelial
4.64467065299065	1.08692090662101	1.39037000270037	0.81847719848495	1.25490592167929	1.28429368228217	1.52625003348125	0.704336269059067	2.47614427995806	0.730720897840712	chr2-172836293-172836792	Endothelial
4.00850375710315	3.61376962366809	2.73879088325332	3.69623671281353	3.53567260218441	3.72277598066922	3.64085739261577	3.5090643272687	3.71928109430758	3.34175007204523	chr2-174771529-174772028	Endothelial
2.35521530260211	1.53729385353869	0.856571056993781	1.47591580402454	1.19375850468712	1.28429368228217	1.29762563028152	1.09282360647551	2.01532731043123	1.32616665220096	chr2-174989598-174990097	Endothelial
4.06873149396929	2.31555035823824	1.59780469274076	2.01940807212418	1.06309238222584	1.65692725823476	0.583876699959545	0.862521478497781	2.01532731043123	1.66303658140324	chr2-174998290-174998789	Endothelial
4.06873149396929	3.29582015649013	0	1.18432636734977	1.06309238222584	3.87169228153055	0.72453713616327	0.704336269059067	0	0.730720897840712	chr2-175028069-175028568	Endothelial
3.31027167506131	2.87042906127343	3.24984880643643	2.72231722824449	2.62056671379113	2.45584320638291	2.57297215930789	2.45119886070898	0	2.41512248669206	chr2-177165700-177166199	Endothelial
3.81108412727902	1.14448954460978	1.39037000270037	1.18432636734977	1.66848707433465	2.93353082110383	0.655920510168373	1.67937066418596	1.33420294264546	0.461359779451148	chr2-178863745-178864244	Endothelial
2.69798308317141	1.19984886779642	0.490944627413168	0.81847719848495	0.7598017506121	0.44244667098748	0.821705813784279	0.811696123713142	0	0.556844953581382	chr2-179240343-179240842	Endothelial
4.8644745767371	4.63619951550754	4.83616670733926	4.36440557723049	4.59542143626993	4.57231922159355	4.38656852811611	4.84264572570601	4.4789109972547	4.35765150157712	chr2-179264637-179265136	Endothelial
2.84299065485841	1.19984886779642	1.39037000270037	1.18432636734977	1.36993518900719	0.44244667098748	1.02582097499555	1.43262067760651	0	0.646400818187041	chr2-179884139-179884638	Endothelial
3.0954677624648	1.84571568949582	1.59780469274076	2.26834986633849	0.260716651270026	2.08071309859921	2.12993456387989	1.25378885312942	0	2.19533805153348	chr2-181810626-181811125	Endothelial
4.56327299631547	3.60354232579296	4.35455854270959	3.48292320234401	3.73124505563064	3.85389692826565	3.71017716564059	4.21901795294337	3.54219985181721	3.50628078102824	chr2-181892389-181892888	Endothelial
5.63559051937381	4.86747767177383	5.30413323916057	5.21494312802353	5.15635197261548	5.29364968344265	4.88137340591686	5.34525004966425	5.44619402740744	5.41415922053582	chr2-186485827-186486326	Endothelial
3.0954677624648	0.68287842619375	0.856571056993781	0.327129162943249	0.7598017506121	0.238118510130257	0.620348264489286	0.249528423731512	0	0.556844953581382	chr2-187136660-187137159	Endothelial
3.31027167506131	1.77456905771706	1.59780469274076	2.41325469294628	1.42418383944603	1.65692725823476	0.468580506092361	0.811696123713142	0	1.43070015147448	chr2-187403696-187404195	Endothelial
4.00850375710315	2.23833259068996	3.05251426198939	2.10724886603038	1.47646632496942	1.95280156152733	1.15574364616931	1.17554998038745	1.33420294264546	2.07146434571489	chr2-187448110-187448609	Endothelial
1.90476175376369	1.44865858235252	0	1.60222696883186	0.37530143220167	0.44244667098748	0.428005753129887	0.462195712525131	0	0.461359779451148	chr2-188820090-188820589	Endothelial
1.90476175376369	0.428580098838194	0.856571056993781	0.593620559714575	0.136239755610771	0.238118510130257	0.468580506092361	0.647503676405326	0	0.24904413114295	chr2-189184387-189184886	Endothelial
4.89806035343379	4.15890480764693	3.24984880643643	3.54715484646496	3.93180651729722	4.29742338431572	3.26818199546966	4.04841522356453	4.01913382897995	4.22584783739683	chr2-190343194-190343693	Endothelial
5.30095058722443	4.45466620856468	4.41062860870761	4.36440557723049	4.47209034050413	4.6772334330762	4.26225440380873	4.54883468512413	4.26726140756436	4.28978405589365	chr2-190343839-190344338	Endothelial
5.30095058722443	4.45466620856468	4.41062860870761	4.36440557723049	4.47209034050413	4.6772334330762	4.26225440380873	4.54883468512413	4.26726140756436	4.28978405589365	chr2-190343839-190344338	Endothelial
4.06873149396929	1.53729385353869	1.14801925849662	1.33747538360298	1.79739536440614	2.01817446992335	0.821705813784279	0.959096716769475	2.01532731043123	0.957615473036015	chr2-190469762-190470261	Endothelial
2.97474523156949	2.00959708178834	1.77912881322889	2.26834986633849	1.66848707433465	2.63323374382447	1.654886840418	1.36372458961831	2.47614427995806	2.5833062078254	chr2-190578697-190579196	Endothelial
4.9629735494444	3.0468531562417	3.18702264578428	3.30859503625867	1.52692019645043	3.0317725799586	1.22842811048433	1.62152587995536	0	1.52816849574844	chr2-191846946-191847445	Endothelial
4.60454581116064	3.35798074116545	1.77912881322889	2.82951438469167	2.49945860039524	2.9670269192247	0.852693511945236	1.49837604015394	0	1.32616665220096	chr2-191866806-191867305	Endothelial
2.14749824938371	0.964396985865234	0.490944627413168	1.71836409601687	0.919402344278863	0.780573748175365	0.790037892488928	0.394730814021123	1.33420294264546	0.957615473036015	chr2-196051382-196051881	Endothelial
4.83008825332108	4.07256065505672	4.54195225055627	4.00147407551956	3.70956583736417	4.57231922159355	3.82400736416012	4.29961302046822	4.14852545615815	4.00661728481264	chr2-197309923-197310422	Endothelial
2.84299065485841	1.25316220152459	0	1.33747538360298	1.36993518900719	0.780573748175365	0.620348264489286	0.647503676405326	0	0.461359779451148	chr2-197677417-197677916	Endothelial
6.20414991977146	5.73188034111778	5.91129022839924	5.70480053274172	5.85910545571562	6.03569540052936	5.59786385454455	5.97428873983421	5.9858605780461	5.90629632816395	chr2-200811364-200811863	Endothelial
4.9308820119249	4.22710948224194	4.35455854270959	4.39962548295411	3.88421905030814	4.49405821641078	4.00386253818593	4.49347470196346	4.74755628126735	4.25461429270944	chr2-200863871-200864370	Endothelial
3.40676073347484	2.83589820885479	2.55197787986639	2.82951438469167	1.91572422592193	2.67437121103024	2.76438528580748	1.98482842898333	2.47614427995806	1.57453960603812	chr2-201236321-201236820	Endothelial
1.90476175376369	0.428580098838194	0	0.327129162943249	0.919402344278863	1.05430730178504	0.583876699959545	0.323955614728342	0	0.810383733140359	chr2-201821824-201822323	Endothelial
4.12654535714949	2.54663914956719	1.39037000270037	2.54492445409349	1.98954065506399	2.45584320638291	2.38438704385388	1.59170984846222	1.33420294264546	2.62796515197729	chr2-202317359-202317858	Endothelial
5.73186045888811	5.19148668827174	5.3188597167928	5.50906365659878	5.2305333813825	5.63840246331251	5.18817344337221	5.60048720333821	5.72045055002594	5.51865570119915	chr2-202375938-202376437	Endothelial
4.43185888819941	3.55128919429096	3.7619561982614	3.69623671281353	3.80465527302648	3.60004555397271	3.84342174425591	4.22873676374597	4.26726140756436	4.12818636077406	chr2-202912047-202912546	Endothelial
6.23075455743015	5.72245960640337	5.95907642543977	5.93828438062127	5.87136089618554	6.13481730711217	5.70044018127408	6.00288937526217	6.14939404379588	6.05475649325848	chr2-203014469-203014968	Endothelial
6.23075455743015	5.72245960640337	5.95907642543977	5.93828438062127	5.87136089618554	6.13481730711217	5.70044018127408	6.00288937526217	6.14939404379588	6.05475649325848	chr2-203014469-203014968	Endothelial
4.47700678341073	3.88262878646976	3.92483782623184	2.77691121675381	3.79439404030452	4.21617859988218	3.02462106975924	3.5090643272687	2.47614427995806	2.90698124867128	chr2-205685534-205686033	Endothelial
4.00850375710315	2.45859399747528	2.44863996173267	1.92587020165731	1.31356669404306	3.39383271311247	1.15574364616931	2.17779384549241	1.33420294264546	1.52816849574844	chr2-205763581-205764080	Endothelial
3.20686382033457	2.31555035823824	0	0.593620559714575	0.672851711229314	2.4078648473446	0.583876699959545	1.09282360647551	1.33420294264546	0.646400818187041	chr2-207121691-207122190	Endothelial
4.47700678341073	2.96932339380745	3.52850677665879	3.15217529837951	3.02337121996209	3.12374885625337	3.12322266161995	3.25697593883832	3.71928109430758	3.73784621333946	chr2-207164031-207164530	Endothelial
5.71311354284841	5.44735423425598	5.62171216365064	5.54096022191399	5.13617957842507	5.46168681593351	5.03280182772079	5.34748198266794	5.16957683015457	5.45191058685229	chr2-207166016-207166515	Endothelial
4.3370897893414	2.87042906127343	1.59780469274076	1.18432636734977	1.62282438576012	2.67437121103024	0.852693511945236	1.76200877888354	2.01532731043123	0.957615473036015	chr2-207334250-207334749	Endothelial
4.52078458181734	2.68886414567263	2.08505682240109	0.81847719848495	2.42159259850548	2.89923849657179	0.998370992255588	1.59170984846222	1.33420294264546	0.730720897840712	chr2-207334853-207335352	Endothelial
3.40676073347484	2.26453375676962	2.08505682240109	1.01296768124308	0.672851711229314	1.73677593991386	1.50689998522172	0.647503676405326	1.33420294264546	0.730720897840712	chr2-207616991-207617490	Endothelial
4.06873149396929	2.31555035823824	1.77912881322889	2.01940807212418	2.64361446234084	2.08071309859921	2.60061811181926	1.49837604015394	2.47614427995806	2.5833062078254	chr2-207681348-207681847	Endothelial
2.97474523156949	1.73763523795996	2.55197787986639	1.82584469672443	1.83792630002418	1.95280156152733	2.35222070516838	2.68095348271609	1.33420294264546	1.8999807366997	chr2-208406505-208407004	Endothelial
3.87993635261187	0.68287842619375	1.14801925849662	1.92587020165731	1.31356669404306	1.65692725823476	0.428005753129887	1.17554998038745	0	0.461359779451148	chr2-209495969-209496468	Endothelial
3.20686382033457	0.758573150705	0	1.33747538360298	0.841807933851299	0.621393552736551	0.546459162327246	2.40050653428279	1.33420294264546	0.461359779451148	chr2-209872676-209873175	Endothelial
3.7387805454896	3.55128919429096	2.44863996173267	2.19004690103526	3.10866448891625	3.39383271311247	1.91187584715605	2.21738280627225	2.47614427995806	1.78636758151961	chr2-215436425-215436924	Endothelial
2.84299065485841	2.45859399747528	2.44863996173267	0.593620559714575	1.06309238222584	0.923923004733379	0.583876699959545	0.759014629830215	1.33420294264546	0.461359779451148	chr2-215831443-215831942	Endothelial
2.35521530260211	0.60299119679367	1.14801925849662	0.327129162943249	0.37530143220167	0.238118510130257	0.690636722750215	0.959096716769475	0	0.810383733140359	chr2-216222679-216223178	Endothelial
4.79486228589164	2.09967516100876	0.856571056993781	1.47591580402454	1.98954065506399	2.01817446992335	1.20460452964867	1.59170984846222	0	1.70532925734477	chr2-217887945-217888444	Endothelial
4.9308820119249	4.29223475481546	3.88580878996738	4.27239987356695	4.52889737917634	4.81236856388671	4.22721162926721	3.84229212597642	2.01532731043123	4.53227245940212	chr2-217943872-217944371	Endothelial
5.51088746957593	4.94647772327495	4.85649616555969	4.66865205985148	4.76265324694029	4.87546795128185	4.38391923586968	4.41051171161047	5.10726736746799	4.41611695785118	chr2-218292245-218292744	Endothelial
4.00850375710315	3.16283688387021	3.42341066139373	2.92929437253799	3.20477587138867	2.93353082110383	2.93335137496135	3.41855171837974	3.71928109430758	2.60580847643942	chr2-218301244-218301743	Endothelial
5.42133023694312	4.58513685793631	5.39031827309486	4.62467703150367	4.81435025941833	4.68731714005211	4.37860601147597	4.20923322643086	4.90235665185188	4.89860390245123	chr2-218367629-218368128	Endothelial
4.56327299631547	4.32994394331782	4.1719529579493	3.02261751800395	4.09118944366096	4.43543854853199	3.84342174425591	3.21847310994604	3.54219985181721	3.44519983271968	chr2-218387667-218388166	Endothelial
4.79486228589164	4.3112125509891	3.52850677665879	3.38087308049764	4.04865339037764	4.34915118172546	3.88148387774339	4.64995013882231	3.34030142320671	3.65395387126675	chr2-218996021-218996520	Endothelial
4.8644745767371	2.90415270196544	2.64840604782815	2.34262080226543	2.49945860039524	2.4078648473446	2.17966238079104	2.63783682213163	2.01532731043123	2.03875961004253	chr2-219060613-219061112	Endothelial
3.58230095722139	1.08692090662101	1.14801925849662	0.593620559714575	0.841807933851299	0.923923004733379	0.508045269997393	1.17554998038745	0	0.129889288072871	chr2-219118538-219119037	Endothelial
4.00850375710315	0.758573150705	0	0.327129162943249	0.580323262023995	0.238118510130257	0.468580506092361	0.526646182270838	0	0.129889288072871	chr2-219128206-219128705	Endothelial
4.72172004823496	4.47724725839135	3.99986438901589	4.45089386320325	4.3721394844941	4.61520470091976	3.96184532229993	4.50551769427023	4.01913382897995	4.51454251072445	chr2-219218059-219218558	Endothelial
5.39804448590693	4.82849100578403	4.9728009417936	4.97919042490686	4.81435025941833	4.96107613505508	4.53245532654571	4.89546479192577	4.97394315447412	5.16041158688895	chr2-219218780-219219279	Endothelial
1.61275490307705	1.30457540392761	1.14801925849662	1.01296768124308	1.06309238222584	0.780573748175365	0.912740906275379	1.21519972384541	0	0.810383733140359	chr2-219612652-219613151	Endothelial
2.84299065485841	2.12849327295242	0.856571056993781	1.01296768124308	0.7598017506121	2.08071309859921	0.620348264489286	0.647503676405326	0	1.93594692407191	chr2-223093476-223093975	Endothelial
3.87993635261187	2.6093169696379	3.52850677665879	2.01940807212418	2.75363386857819	1.57239893232714	3.49626135349601	2.5782671795873	2.47614427995806	2.07146434571489	chr2-224401443-224401942	Endothelial
3.0954677624648	0.830493562351943	1.39037000270037	1.01296768124308	0.37530143220167	0.621393552736551	1.4060540985827	0.394730814021123	1.33420294264546	0.24904413114295	chr2-224406980-224407479	Endothelial
3.87993635261187	2.36482435653879	3.47691550058489	2.6065109965459	2.64361446234084	2.1406530326083	3.3464691354695	2.3656942521549	2.01532731043123	2.94277547895319	chr2-224442315-224442814	Endothelial
2.35521530260211	0.332772325411275	0.856571056993781	0.593620559714575	0	0.44244667098748	0.468580506092361	0.323955614728342	0	0.461359779451148	chr2-224624434-224624933	Endothelial
1.61275490307705	0.428580098838194	0.856571056993781	0.593620559714575	0.7598017506121	0.44244667098748	0.468580506092361	0.249528423731512	0	0.35910414123368	chr2-225609582-225610081	Endothelial
3.58230095722139	1.66080394968927	1.94018679416161	1.82584469672443	2.02507921795201	1.17387854046628	0.998370992255588	1.04961074761162	1.33420294264546	1.32616665220096	chr2-226725899-226726398	Endothelial
1.90476175376369	0.758573150705	1.14801925849662	0.327129162943249	0.7598017506121	0.923923004733379	0.821705813784279	1.00506346694015	0	0.24904413114295	chr2-229616257-229616756	Endothelial
2.14749824938371	1.69973099343133	1.59780469274076	1.82584469672443	1.66848707433465	1.88432522552613	1.82078439181076	1.56126458493961	2.01532731043123	1.97103824545943	chr2-229801264-229801763	Endothelial
4.56327299631547	3.68339987212012	3.71819093479344	4.04661201354019	2.73229096912685	4.03852387171902	4.00040746628084	3.88594012632041	4.26726140756436	4.08879068807176	chr2-230068195-230068694	Endothelial
2.35521530260211	0.119657727293732	1.14801925849662	0.327129162943249	0.919402344278863	0.621393552736551	2.03856020380508	0.526646182270838	1.33420294264546	0.957615473036015	chr2-230108408-230108907	Endothelial
3.81108412727902	2.00959708178834	2.21669785516443	1.71836409601687	1.19375850468712	2.30683863022345	2.78059015844022	1.09282360647551	2.47614427995806	2.60580847643942	chr2-230130920-230131419	Endothelial
3.58230095722139	1.4936567997578	0.490944627413168	1.01296768124308	2.19071803745303	1.28429368228217	1.58279008138731	0.911617050413476	1.33420294264546	0.461359779451148	chr2-230400429-230400928	Endothelial
4.12654535714949	3.87414550228096	3.31005281916329	2.97671040924447	3.84498557907399	3.29178333087322	2.89665058281358	1.76200877888354	4.01913382897995	3.23030537886242	chr2-230416064-230416563	Endothelial
4.06873149396929	3.38211395166713	3.7619561982614	2.66557578238852	3.30936775061943	2.75328600911692	2.31932079886158	2.40050653428279	3.71928109430758	2.1347303069281	chr2-231483537-231484036	Endothelial
3.66266125047265	3.62392493004655	3.24984880643643	1.18432636734977	2.4739673879469	3.15314914570113	1.75669594997742	2.54753385173853	3.54219985181721	1.48025728616441	chr2-231554610-231555109	Endothelial
5.19684769007097	4.48283772507192	3.96283876707115	4.71132623190294	4.40623166107841	4.43543854853199	4.17606381637228	4.33603649905659	3.54219985181721	4.24030276205248	chr2-231612469-231612968	Endothelial
6.07795672380575	5.53067968052763	4.32568457227939	5.78689928715725	5.23433397758712	5.66415889224763	4.99857496995488	5.36300957307969	4.4789109972547	5.89263465634444	chr2-231614110-231614609	Endothelial
5.24983792530194	4.85028019933504	5.06303609409014	4.99078500686105	4.96376255514131	4.7938213895113	5.08755908016031	5.02381789680516	5.04214482959466	5.18303578183706	chr2-231781107-231781606	Endothelial
4.9629735494444	4.67089759031756	4.41062860870761	4.71132623190294	4.61887113823663	4.81236856388671	4.53245532654571	4.86150934459158	4.26726140756436	4.5954793890545	chr2-232697483-232697982	Endothelial
4.56327299631547	2.18445800394569	2.33732506425754	0.81847719848495	1.25490592167929	0	0.912740906275379	0.959096716769475	2.01532731043123	0.556844953581382	chr2-233051587-233052086	Endothelial
3.87993635261187	2.23833259068996	1.14801925849662	2.34262080226543	0.993035535577743	1.65692725823476	0.912740906275379	1.56126458493961	3.34030142320671	1.82524127933677	chr2-233409515-233410014	Endothelial
3.49719906174081	2.74577227590999	2.73879088325332	3.02261751800395	2.02507921795201	2.75328600911692	1.82078439181076	3.41003460458306	3.34030142320671	3.06149261413581	chr2-233443497-233443996	Endothelial
4.43185888819941	3.98071805004858	3.7619561982614	3.97836422661625	4.21175375172388	4.18804745161005	3.88523543874673	4.23839054099373	3.10547814814247	4.06462634890267	chr2-233566441-233566940	Endothelial
5.44424610755189	4.91374022465512	4.266142930562	4.88291814564274	5.30470572779254	4.33639206909189	4.40236292182987	4.36716973633205	3.10547814814247	4.65603295707752	chr2-234951587-234952086	Endothelial
4.75875464114577	3.23086022759839	2.08505682240109	3.5153964599058	2.64361446234084	2.30683863022345	1.70668927594153	1.09282360647551	0	2.36323502684458	chr2-234981054-234981553	Endothelial
2.69798308317141	1.14448954460978	1.59780469274076	1.92587020165731	1.87734961010584	1.57239893232714	1.02582097499555	2.60835943678322	0	1.93594692407191	chr2-235505281-235505780	Endothelial
5.05517522909573	4.49395408572507	3.67305637134624	4.2912764086248	3.91295947021067	4.25737282491737	2.77251047437824	3.3754542460738	3.34030142320671	3.49426972497166	chr2-236567498-236567997	Endothelial
3.58230095722139	1.14448954460978	2.08505682240109	1.71836409601687	0.7598017506121	0.780573748175365	0.72453713616327	0.959096716769475	0	0.461359779451148	chr2-236852512-236853011	Endothelial
3.87993635261187	1.81058090446573	1.59780469274076	0.327129162943249	1.19375850468712	1.05430730178504	0.508045269997393	0.862521478497781	1.33420294264546	0.730720897840712	chr2-236968090-236968589	Endothelial
5.16960436163654	4.01198641005658	2.55197787986639	4.19432246466139	0.841807933851299	3.41825575438585	1.34197960978108	1.70744595011296	0	0.810383733140359	chr2-236988767-236989266	Endothelial
3.87993635261187	3.55128919429096	2.44863996173267	2.26834986633849	3.25053246399261	2.99976292828874	2.2742536207197	2.40050653428279	3.10547814814247	2.51361364427729	chr2-237421496-237421995	Endothelial
4.12654535714949	2.8532669444325	2.44863996173267	3.88203491583153	3.25053246399261	3.29178333087322	2.7146490656423	3.23785296663023	2.82485861559618	3.62119238524661	chr2-237581749-237582248	Endothelial
4.28726367738915	2.83589820885479	4.0711813574488	1.01296768124308	3.86473567775397	2.79118157516083	1.36365550921042	1.62152587995536	3.87698373190159	1.57453960603812	chr2-237603516-237604015	Endothelial
4.47700678341073	1.73763523795996	3.57831665104113	1.60222696883186	3.29488233930547	1.28429368228217	1.15574364616931	1.56126458493961	2.01532731043123	1.15362797018763	chr2-237625113-237625612	Endothelial
4.9308820119249	3.89106247901684	4.4646008016157	3.97836422661625	4.1406306387989	4.29742338431572	4.09415261705959	4.23357172712219	4.4789109972547	4.55557845715924	chr2-237627450-237627949	Endothelial
4.47700678341073	3.25719621893061	4.23542450724395	2.97671040924447	3.44674384268586	2.59088875383434	1.98362452385905	2.90357187929271	3.54219985181721	2.97770308847064	chr2-237674679-237675178	Endothelial
4.47700678341073	3.16283688387021	4.38286595261165	2.66557578238852	3.58413150968246	1.73677593991386	1.72355149480994	2.21738280627225	2.01532731043123	2.46520838730074	chr2-238098363-238098862	Endothelial
5.42133023694312	5.16738749120471	5.33343738985072	5.28253850356297	5.10330532590929	5.36448762858683	4.88699752524276	5.35415713858525	5.34182202384965	5.42052011513797	chr2-238203450-238203949	Endothelial
4.23565498120544	3.85702780183744	4.20403775929604	3.60864824935637	4.07432521642527	3.31798035001896	3.75597308053736	3.95196836886653	3.87698373190159	3.49426972497166	chr2-238231195-238231694	Endothelial
5.16960436163654	4.72850480403885	5.02761637741408	4.8578116740791	4.93135119730336	5.05752068957332	4.79426961823352	4.64269836408102	5.16957683015457	5.02504027633459	chr2-238239797-238240296	Endothelial
5.32584350757057	4.89708861559927	5.25902980238944	4.79306477035623	4.53507338181234	5.09587771186659	4.72896511617736	5.30906137553451	5.04214482959466	4.83811728929636	chr2-240025159-240025658	Endothelial
4.00850375710315	3.34576104158769	2.90416347085984	3.54715484646496	3.36589736695492	2.75328600911692	3.47151968345081	3.72358700367836	2.82485861559618	3.40727012125285	chr2-240851054-240851553	Endothelial
4.18213140530091	2.6093169696379	0.490944627413168	1.60222696883186	1.52692019645043	1.65692725823476	1.54534398168211	1.13477966955536	1.33420294264546	1.21346312982413	chr2-240898417-240898916	Endothelial
4.38525235903396	3.61376962366809	1.39037000270037	3.69623671281353	2.62056671379113	2.71436811850718	1.99755579809577	2.25591435903801	2.01532731043123	2.5372205545206	chr2-240913639-240914138	Endothelial
5.02509134149315	3.95681385097499	1.77912881322889	2.01940807212418	3.28025001052556	4.70727554568524	1.89708776600989	2.09519978979881	2.82485861559618	1.52816849574844	chr2-240991681-240992180	Endothelial
5.78668244832231	5.02137550092086	4.32568457227939	5.06943829129869	5.0043921708313	5.15520360914112	5.0546216179589	4.6643452418281	3.34030142320671	5.20531065743353	chr2-240998397-240998896	Endothelial
4.68370965749519	3.45218200206101	2.73879088325332	3.69623671281353	3.73124505563064	3.90663771773129	2.98321279674346	2.72281885629047	0	3.64311582898401	chr2-241010116-241010615	Endothelial
3.87993635261187	2.45859399747528	2.08505682240109	1.92587020165731	2.28167956612642	2.1406530326083	1.94100488634133	2.41760265206992	1.33420294264546	1.61946655372626	chr2-241081348-241081847	Endothelial
4.8644745767371	4.71431721250944	4.59130788255611	4.60971568961102	4.56556293156039	4.64655240730779	4.5419929136992	4.85524883688585	4.4789109972547	4.6932844581317	chr2-241150327-241150826	Endothelial
6.36890799766617	5.82725276605796	5.94015145751342	5.55664789348271	5.90513241544785	6.26170693317154	5.78520381825077	6.09476918654684	6.02008389140135	5.6704765646028	chr2-241355882-241356381	Endothelial
6.00276604282788	5.56006545924659	5.49776431547409	5.4928469652901	5.62439283433451	5.79581515361297	5.37719629952124	5.76814630469216	5.9858605780461	5.4917230340445	chr2-241702064-241702563	Endothelial
3.20686382033457	0.60299119679367	2.21669785516443	0.593620559714575	0.672851711229314	0.44244667098748	0.821705813784279	0.394730814021123	3.10547814814247	0.24904413114295	chr3-3172825-3173324	Endothelial
4.28726367738915	3.97279391030864	4.13913834560945	4.13286004570868	3.98691392747432	4.1002050357384	3.8356873150544	4.21901795294337	3.10547814814247	4.06462634890267	chr3-4466861-4467360	Endothelial
4.56327299631547	1.44865858235252	2.08505682240109	2.72231722824449	3.61943655153724	1.17387854046628	1.83637133589995	1.84016870567524	1.33420294264546	2.22471311399245	chr3-4736539-4737038	Endothelial
4.75875464114577	3.82217077199477	2.73879088325332	3.97836422661625	2.05976334871105	4.20218159090924	3.03816386201489	1.81458301782999	2.01532731043123	4.17408365410741	chr3-4741595-4742094	Endothelial
4.8644745767371	1.19984886779642	2.98024487109719	2.01940807212418	1.5756690569018	1.95280156152733	2.10441275622826	1.56126458493961	0	3.92843371892087	chr3-4814459-4814958	Endothelial
5.53243430712186	4.32994394331782	4.38286595261165	4.69724129687576	3.69860282741325	4.75599601678107	4.5419929136992	4.17445443144592	4.14852545615815	5.12968329201191	chr3-4977495-4977994	Endothelial
5.90703768108698	4.97055237178406	5.43155393114201	5.4928469652901	4.91723456831587	5.50223537546701	4.99510719650066	5.01822483756289	5.58982952452677	5.74839274907617	chr3-4978908-4979407	Endothelial
5.42133023694312	4.71431721250944	4.49084813349956	4.39962548295411	3.96877767405598	5.36448762858683	4.11985496429542	4.44427153247534	4.66344612679845	4.97405854211855	chr3-5026470-5026969	Endothelial
5.90703768108698	5.12511427057922	4.99130513472513	5.43460852888401	5.34040922898851	5.63319553466705	5.16521372774872	5.49168320900194	4.4789109972547	5.31180092825936	chr3-8501490-8501989	Endothelial
4.47700678341073	4.00423262435765	4.38286595261165	4.04661201354019	3.96877767405598	4.24377169298979	4.0073093553964	4.41051171161047	4.26726140756436	3.87385361191559	chr3-9362813-9363312	Endothelial
4.47700678341073	4.00423262435765	4.38286595261165	4.04661201354019	3.96877767405598	4.24377169298979	4.0073093553964	4.41051171161047	4.26726140756436	3.87385361191559	chr3-9362813-9363312	Endothelial
6.01812095359264	5.22523044649296	5.54862828722426	5.54882538079677	5.35095022592874	5.54167535911925	5.28364803269668	5.60422529832167	5.76148874330877	5.51865570119915	chr3-9397313-9397812	Endothelial
4.64467065299065	4.20021329375457	4.4646008016157	4.17412453923072	4.13250720875491	4.41130709725518	3.8082855314799	4.30421656300922	4.26726140756436	3.76808941120188	chr3-9986605-9987104	Endothelial
5.53243430712186	5.17776505024971	5.40419486236785	4.68301749470709	5.19586980620169	5.39557168651821	4.74143700467876	5.33853345798411	5.04214482959466	5.01666745041561	chr3-10141544-10142043	Endothelial
5.2756206006667	5.04801785869988	5.08042510420646	4.95571791166255	5.1880523620833	5.21218598404947	4.77215302526396	5.14937476464094	5.16957683015457	5.06212804666229	chr3-10320934-10321433	Endothelial
3.20686382033457	1.73763523795996	2.21669785516443	1.92587020165731	2.02507921795201	1.73677593991386	2.54478606793644	2.45119886070898	2.82485861559618	1.57453960603812	chr3-10344167-10344666	Endothelial
2.14749824938371	0.68287842619375	0.856571056993781	0	0.919402344278863	0.621393552736551	1.18038092925242	1.21519972384541	1.33420294264546	0.556844953581382	chr3-10449782-10450281	Endothelial
3.66266125047265	3.14883869116551	3.31005281916329	2.72231722824449	1.31356669404306	2.25354246466087	1.4872868734489	2.45119886070898	0	2.25350197955325	chr3-11155302-11155801	Endothelial
3.58230095722139	1.62079737439813	1.59780469274076	3.27105113402839	0.993035535577743	0.780573748175365	1.02582097499555	0.911617050413476	2.47614427995806	0.885876973588191	chr3-11201469-11201968	Endothelial
3.31027167506131	1.30457540392761	0	0.81847719848495	0.37530143220167	0.238118510130257	0.386256760351517	0.526646182270838	0	0.461359779451148	chr3-11300900-11301399	Endothelial
3.66266125047265	1.35421927119078	1.14801925849662	3.30859503625867	1.31356669404306	2.59088875383434	1.7890960145221	1.46587295238239	0	1.66303658140324	chr3-11548558-11549057	Endothelial
4.52078458181734	2.54663914956719	2.33732506425754	2.66557578238852	4.13250720875491	2.30683863022345	2.9187829014465	3.09638641544003	3.10547814814247	3.50628078102824	chr3-11568474-11568973	Endothelial
4.38525235903396	3.74982364900938	3.7619561982614	3.69623671281353	3.56010550808951	4.14479470600995	3.57269852070143	4.16436167115572	4.26726140756436	3.68598788138675	chr3-11642433-11642932	Endothelial
4.75875464114577	4.27300398560117	4.10555994694283	3.9548781573113	3.91295947021067	4.6973308559473	3.92950933949334	4.13881647591622	3.71928109430758	4.18159322488272	chr3-12796375-12796874	Endothelial
6.07795672380575	5.64229786657986	5.88183982150122	5.54882538079677	5.9027462065046	5.95034541207112	5.24329266651952	5.73954010619521	5.72045055002594	5.62988144145744	chr3-12967644-12968143	Endothelial
3.49719906174081	1.44865858235252	1.94018679416161	2.26834986633849	2.39467448534725	2.01817446992335	2.48670604558664	2.96300509248353	2.01532731043123	3.10952572085213	chr3-14216074-14216573	Endothelial
4.23565498120544	1.9782763269053	2.90416347085984	3.19289868421523	1.95310449719912	1.38685578241596	2.12993456387989	2.59339176616687	0	0.885876973588191	chr3-14435261-14435760	Endothelial
3.87993635261187	2.09967516100876	2.64840604782815	1.82584469672443	1.83792630002418	2.08071309859921	2.2627633667937	3.05328174953155	1.33420294264546	1.57453960603812	chr3-14440684-14441183	Endothelial
4.9629735494444	4.61089408849233	2.90416347085984	4.73909016469608	3.69860282741325	4.55038875595059	2.94777420413246	4.29961302046822	1.33420294264546	3.12518783060574	chr3-14452765-14453264	Endothelial
4.43185888819941	3.84839218058073	2.33732506425754	2.41325469294628	1.25490592167929	3.53452918104289	1.4472421498129	1.91431094574661	1.33420294264546	1.52816849574844	chr3-14482253-14482752	Endothelial
5.75036689210974	5.08891502520525	5.36215814238833	5.36503784851385	5.19586980620169	5.32628053321324	4.91662806355325	5.53932165373405	5.67821074051236	5.30149873128749	chr3-14651413-14651912	Endothelial
4.00850375710315	1.9782763269053	2.08505682240109	0.81847719848495	1.31356669404306	1.05430730178504	0.912740906275379	1.00506346694015	2.47614427995806	0.730720897840712	chr3-14803385-14803884	Endothelial
5.65536529376804	4.35454672100482	2.98024487109719	2.34262080226543	1.87734961010584	3.0937369405395	1.70668927594153	2.62317341400373	1.33420294264546	2.38941201495164	chr3-14810317-14810816	Endothelial
4.06873149396929	3.35798074116545	1.59780469274076	1.01296768124308	1.19375850468712	2.547263202021	1.13067830507289	1.53016295737658	2.47614427995806	1.02595509457924	chr3-14836010-14836509	Endothelial
5.113524009037	4.25351340789232	1.94018679416161	1.47591580402454	1.31356669404306	4.55038875595059	0.941852659527349	1.43262067760651	2.82485861559618	0.885876973588191	chr3-14876911-14877410	Endothelial
5.63559051937381	4.78842145259145	5.22815791349506	5.15437152400703	4.75208776905078	4.89300080781848	4.94386464811945	5.23142633365995	5.04214482959466	5.16041158688895	chr3-14947278-14947777	Endothelial
5.37437671795273	4.82849100578403	4.70777959672307	4.66865205985148	4.74144434442222	4.68731714005211	4.48379803469481	4.48943792718655	4.37696396541476	4.79959364749948	chr3-15332310-15332809	Endothelial
3.94565175995002	1.14448954460978	2.08505682240109	2.26834986633849	2.25199175681927	1.05430730178504	1.46740344678095	1.62152587995536	2.01532731043123	1.02595509457924	chr3-15636185-15636684	Endothelial
5.16960436163654	4.72379109233046	4.79462766019336	4.8193132433663	4.94068612386775	4.80312478162127	4.82584579466096	5.12095339666517	5.10726736746799	5.16799247476672	chr3-15859590-15860089	Endothelial
3.87993635261187	1.77456905771706	2.44863996173267	1.71836409601687	0.993035535577743	1.17387854046628	1.20460452964867	1.21519972384541	1.33420294264546	1.02595509457924	chr3-16051181-16051680	Endothelial
4.28726367738915	4.19341016189895	2.33732506425754	2.01940807212418	3.54794077775852	2.93353082110383	0.72453713616327	2.19772411658996	1.33420294264546	1.57453960603812	chr3-16060187-16060686	Endothelial
3.94565175995002	2.72705121553138	1.14801925849662	2.34262080226543	1.91572422592193	2.30683863022345	0.655920510168373	1.17554998038745	0	1.70532925734477	chr3-16148748-16149247	Endothelial
4.3370897893414	1.44865858235252	2.21669785516443	0.81847719848495	1.25490592167929	2.01817446992335	0.852693511945236	0.959096716769475	2.01532731043123	0.461359779451148	chr3-16546442-16546941	Endothelial
5.35031418928007	4.80190200432576	5.00957499292387	5.1440243170546	4.96376255514131	4.71715215437174	4.86056200051294	4.99278422221575	5.34182202384965	5.28764702208896	chr3-20186051-20186550	Endothelial
2.97474523156949	0.428580098838194	0	0.327129162943249	0.580323262023995	1.17387854046628	0.343263531654301	0.526646182270838	0	0.35910414123368	chr3-21779684-21780183	Endothelial
5.65536529376804	5.06302403662819	5.33343738985072	5.25395596461837	5.34744511081066	5.40782017783022	5.20628170983852	5.50973246715722	5.63469681903008	5.35892840803474	chr3-23916773-23917272	Endothelial
5.53243430712186	4.96257204364772	5.30413323916057	5.16464504752437	4.99097570095221	5.27371093251041	4.90003583018048	5.26487396963923	5.16957683015457	5.16799247476672	chr3-23945088-23945587	Endothelial
2.53675505103495	1.35421927119078	0.490944627413168	0	0.7598017506121	0.621393552736551	0.508045269997393	0.588340119176196	0	0.24904413114295	chr3-25120699-25121198	Endothelial
2.14749824938371	0.230146608919593	0.490944627413168	0.593620559714575	0.481451250922287	0.621393552736551	0.343263531654301	0.394730814021123	0	0.556844953581382	chr3-25138870-25139369	Endothelial
3.20686382033457	2.09967516100876	1.14801925849662	1.92587020165731	2.42159259850548	2.19820165257531	1.58279008138731	2.25591435903801	2.47614427995806	1.57453960603812	chr3-25427012-25427511	Endothelial
4.75875464114577	4.02737007178742	2.64840604782815	4.23388928990617	4.30143869132932	4.14479470600995	3.76414565030527	4.40623564099566	2.82485861559618	4.14364826712173	chr3-25427907-25428406	Endothelial
3.7387805454896	3.19043227716353	1.39037000270037	2.41325469294628	2.89479740456989	2.67437121103024	2.43645343983771	2.41760265206992	1.33420294264546	2.19533805153348	chr3-25455542-25456041	Endothelial
3.66266125047265	1.94626048358548	2.08505682240109	0.327129162943249	3.54794077775852	1.48260811213209	0.546459162327246	1.09282360647551	2.01532731043123	0.646400818187041	chr3-29171561-29172060	Endothelial
2.97474523156949	1.14448954460978	0.856571056993781	0	1.12990425590312	1.05430730178504	0.468580506092361	1.59170984846222	1.33420294264546	0.461359779451148	chr3-29176471-29176970	Endothelial
5.39804448590693	4.64619869781072	4.85649616555969	4.90759516521475	4.69255265627701	5.01010418036791	4.45632009690931	3.38417735186059	4.26726140756436	4.54397251982262	chr3-30606315-30606814	Endothelial
4.47700678341073	3.95681385097499	4.29622089841117	3.72428973976929	3.53567260218441	3.83587932867941	3.92950933949334	2.72281885629047	3.87698373190159	3.39440199870123	chr3-30606897-30607396	Endothelial
4.06873149396929	2.1567469929857	1.94018679416161	1.33747538360298	1.62282438576012	1.65692725823476	1.72355149480994	0.588340119176196	2.01532731043123	1.21346312982413	chr3-30681892-30682391	Endothelial
6.13540931987058	5.59403961884345	5.71373222374496	5.76680842620567	5.82422579722046	5.96285178729301	5.62279599471508	5.91683191232011	5.9858605780461	5.84613817103995	chr3-31532457-31532956	Endothelial
2.69798308317141	2.31555035823824	0	1.01296768124308	0.672851711229314	1.81243605655414	1.72355149480994	0.526646182270838	0	0.730720897840712	chr3-32039967-32040466	Endothelial
3.20686382033457	2.21164676266432	1.14801925849662	0.81847719848495	0.919402344278863	1.88432522552613	1.1051697680613	0.462195712525131	1.33420294264546	0.810383733140359	chr3-32077225-32077724	Endothelial
4.00850375710315	2.00959708178834	1.14801925849662	0.81847719848495	1.19375850468712	1.48260811213209	0.620348264489286	1.04961074761162	1.33420294264546	0.885876973588191	chr3-32201369-32201868	Endothelial
3.31027167506131	1.66080394968927	0.490944627413168	0.327129162943249	0.919402344278863	0.44244667098748	0.298949619486954	0.588340119176196	0	0.461359779451148	chr3-32226815-32227314	Endothelial
4.75875464114577	4.05014229836625	4.38286595261165	4.06866220603845	4.33013610207645	3.97408734182859	4.24483941167225	4.285713593546	3.87698373190159	4.02343067066167	chr3-32401541-32402040	Endothelial
6.07795672380575	5.4126281314501	5.54862828722426	5.85826083398783	5.91463797822405	5.81893039157102	5.48743222282369	5.73783959329677	5.9858605780461	6.03830631515828	chr3-36993027-36993526	Endothelial
6.07795672380575	5.4126281314501	5.54862828722426	5.85826083398783	5.91463797822405	5.81893039157102	5.48743222282369	5.73783959329677	5.9858605780461	6.03830631515828	chr3-36993027-36993526	Endothelial
4.18213140530091	1.14448954460978	1.59780469274076	0.327129162943249	0.841807933851299	0.923923004733379	1.22842811048433	1.09282360647551	0	0.885876973588191	chr3-37060999-37061498	Endothelial
5.61554092424277	5.09987048700679	5.24367643389501	5.11252983290874	5.16434261071108	5.28038784781857	5.14501539289027	5.3696134334656	5.10726736746799	5.23448539772061	chr3-37176122-37176621	Endothelial
3.87993635261187	1.19984886779642	0.856571056993781	1.01296768124308	1.25490592167929	0.621393552736551	1.99755579809577	0.959096716769475	0	0.646400818187041	chr3-37530980-37531479	Endothelial
5.82210626928555	5.37404028512021	5.63354080697265	5.10187701058923	5.38554081952264	5.6944716480435	5.22712469848892	5.17473531871232	4.82703172045729	5.51865570119915	chr3-37860321-37860820	Endothelial
5.67487267962805	5.05928709988163	4.95405632464265	4.75277430460694	5.08658295347658	5.0181159475664	4.82779654588106	4.57954060685925	5.49567858821806	4.93904150580494	chr3-37998967-37999466	Endothelial
5.90703768108698	5.58627013911485	5.40419486236785	5.48466974667759	5.65307004410873	5.55825363972351	5.25928144989455	5.26723367363879	5.67821074051236	5.31180092825936	chr3-38024305-38024804	Endothelial
6.16329981224436	5.40086449822012	5.6452732555228	5.80013942355292	5.46855406129464	5.56373766756817	5.38913526713309	5.59298183051448	5.95080565921357	5.70214976793392	chr3-38164810-38165309	Endothelial
5.35031418928007	4.84160397199511	4.93506495329287	4.87041952353037	5.26438360051278	4.96936405655764	4.67580619192411	5.17221923063652	4.66344612679845	5.25598568640905	chr3-38453549-38454048	Endothelial
4.83008825332108	4.42593361225813	4.56684111771032	4.38212300351204	4.81941951611385	4.29742338431572	4.23605244376006	4.75456729706781	4.57412703901272	4.28978405589365	chr3-39051754-39052253	Endothelial
4.83008825332108	4.42593361225813	4.56684111771032	4.38212300351204	4.81941951611385	4.29742338431572	4.23605244376006	4.75456729706781	4.57412703901272	4.28978405589365	chr3-39051754-39052253	Endothelial
6.20414991977146	5.33129640635035	5.471643653658	5.45985626611823	5.17624619263517	5.56920092823149	5.17750436380589	5.25301720632044	5.63469681903008	5.53046626153697	chr3-39153478-39153977	Endothelial
5.97155707275204	5.05928709988163	4.66231293212102	5.47644591513057	4.27215883996541	5.42600011398431	4.59335152549612	4.53714935636731	5.58982952452677	5.72545652996818	chr3-39180812-39181311	Endothelial
5.75036689210974	5.55476691839185	5.57340322880229	5.47644591513057	5.71149830740745	5.62796974524958	5.35301781116426	5.6911512987838	5.54352196174817	5.56532867275505	chr3-40309464-40309963	Endothelial
3.94565175995002	3.46353616393039	3.7619561982614	3.27105113402839	3.53567260218441	3.62123945042677	3.3893683459387	3.64592365682479	3.54219985181721	3.14068173462213	chr3-40476958-40477457	Endothelial
3.94565175995002	3.46353616393039	3.7619561982614	3.27105113402839	3.53567260218441	3.62123945042677	3.3893683459387	3.64592365682479	3.54219985181721	3.14068173462213	chr3-40476958-40477457	Endothelial
5.24983792530194	5.07046899611678	4.91582024443918	5.0911449425986	4.74677587189387	4.75599601678107	4.74350521062347	5.09727574460506	5.10726736746799	4.98697386670933	chr3-40524601-40525100	Endothelial
4.79486228589164	4.20698449546438	4.0711813574488	2.10724886603038	1.42418383944603	4.32351910797595	0.998370992255588	1.53016295737658	2.82485861559618	1.27091516298666	chr3-40971592-40972091	Endothelial
5.78668244832231	5.16042741421908	5.34786923548605	4.80624870180832	5.11159438306992	5.27371093251041	5.03786653420058	5.47748709824467	5.34182202384965	5.2524244824435	chr3-41199157-41199656	Endothelial
4.06873149396929	2.95330463244643	3.52850677665879	3.15217529837951	3.4982294277868	3.29178333087322	3.70594090448997	3.9401858280476	2.47614427995806	4.03176445029422	chr3-42072127-42072626	Endothelial
2.84299065485841	1.44865858235252	2.44863996173267	1.18432636734977	1.19375850468712	1.17387854046628	1.34197960978108	1.09282360647551	0	0.957615473036015	chr3-42492818-42493317	Endothelial
3.49719906174081	1.19984886779642	2.98024487109719	0.593620559714575	0.919402344278863	0.923923004733379	0.998370992255588	1.13477966955536	2.82485861559618	0.646400818187041	chr3-42529371-42529870	Endothelial
5.22358608564214	5.18464218270838	5.18057492677061	5.01369831206802	4.85441416825086	5.16966158602489	5.06292674940271	5.1671738517774	4.74755628126735	5.03750910327757	chr3-42804315-42804814	Endothelial
5.22358608564214	5.18464218270838	5.18057492677061	5.01369831206802	4.85441416825086	5.16966158602489	5.06292674940271	5.1671738517774	4.74755628126735	5.03750910327757	chr3-42804315-42804814	Endothelial
5.87366267529378	4.92610400553935	5.43155393114201	5.18497519029596	4.99546173494148	5.1981499958117	5.17903335717969	5.39357220617426	5.04214482959466	5.27717025853254	chr3-43286177-43286676	Endothelial
4.18213140530091	2.74577227590999	2.73879088325332	2.66557578238852	2.64361446234084	3.39383271311247	2.796615032024	3.55614148993431	1.33420294264546	2.5833062078254	chr3-44648619-44649118	Endothelial
2.84299065485841	1.66080394968927	1.59780469274076	1.47591580402454	1.42418383944603	1.57239893232714	1.58279008138731	1.46587295238239	2.01532731043123	1.48025728616441	chr3-44986131-44986630	Endothelial
4.06873149396929	3.70269220001071	2.55197787986639	2.01940807212418	1.31356669404306	2.75328600911692	1.31997306475195	1.29137263506145	2.01532731043123	1.52816849574844	chr3-45025984-45026483	Endothelial
4.89806035343379	4.46034469222217	4.35455854270959	4.38212300351204	4.78873330229806	4.6257298004312	4.41798627192492	4.66792168631591	4.66344612679845	4.57851393609878	chr3-45388231-45388730	Endothelial
2.14749824938371	0.964396985865234	0.490944627413168	0.593620559714575	0.919402344278863	0.44244667098748	0.468580506092361	0.588340119176196	0	0.461359779451148	chr3-45934645-45935144	Endothelial
3.40676073347484	3.14883869116551	2.33732506425754	2.41325469294628	1.19375850468712	3.21021113897023	2.20389794819747	3.08573038500805	3.10547814814247	2.56044739417327	chr3-45987649-45988148	Endothelial
3.49719906174081	2.70808402484792	3.24984880643643	1.18432636734977	2.05976334871105	2.19820165257531	0.970388575100267	0.959096716769475	2.01532731043123	1.32616665220096	chr3-46405534-46406033	Endothelial
5.71311354284841	5.13934341905616	5.36215814238833	5.31978846276399	5.40252999816315	5.63840246331251	5.05961043181295	5.43823544190574	5.28666073186544	5.3916726004176	chr3-46976549-46977048	Endothelial
5.80450308028827	5.55476691839185	5.54862828722426	5.50097809639849	5.68674679793469	5.61217783350209	5.38913526713309	5.50973246715722	5.28666073186544	5.68111174864927	chr3-47009217-47009716	Endothelial
5.22358608564214	4.78842145259145	4.99130513472513	4.87041952353037	4.77314191147577	4.6257298004312	4.70156703322073	5.04597579075903	5.16957683015457	4.86168243526403	chr3-47282539-47283038	Endothelial
5.22358608564214	4.78842145259145	4.99130513472513	4.87041952353037	4.77314191147577	4.6257298004312	4.70156703322073	5.04597579075903	5.16957683015457	4.86168243526403	chr3-47282539-47283038	Endothelial
5.16960436163654	4.77024917600285	4.56684111771032	4.63948480927861	4.91723456831587	4.66707874972047	4.29928083475635	4.76796014601366	4.97394315447412	4.66677475313244	chr3-47381214-47381713	Endothelial
5.73186045888811	5.01367214770566	5.22815791349506	5.10187701058923	5.06113024923522	5.48499678084196	4.98814654274048	5.60422529832167	5.63469681903008	5.46119607141811	chr3-47781725-47782224	Endothelial
4.3370897893414	3.85702780183744	4.0711813574488	3.83134573422224	3.87451025377132	4.31053024835096	3.93675800738631	3.91632807129339	3.10547814814247	3.90140175967571	chr3-47788954-47789453	Endothelial
5.02509134149315	4.61599080785495	4.59130788255611	4.8193132433663	4.65334615572278	4.91890693879306	4.75790022477651	4.85524883688585	4.82703172045729	4.90768849579084	chr3-47824725-47825224	Endothelial
6.16329981224436	5.72245960640337	5.57340322880229	5.76004881364617	5.60397413240704	5.84168110397865	5.62616269177811	5.78306421133531	5.44619402740744	5.78828906537207	chr3-48088761-48089260	Endothelial
4.89806035343379	4.70955684012242	4.68522536776584	4.23388928990617	4.12433777871238	4.57231922159355	4.77821852597246	4.79437853132078	4.37696396541476	4.53813435031706	chr3-48188004-48188503	Endothelial
2.97474523156949	2.12849327295242	2.64840604782815	2.01940807212418	2.15907681332613	2.19820165257531	2.92608552735693	2.23677721659989	2.82485861559618	2.03875961004253	chr3-48273541-48274040	Endothelial
5.19684769007097	4.77936392649897	4.20403775929604	4.8193132433663	4.61887113823663	4.78445761375903	4.75994498029756	5.05692841227684	4.82703172045729	4.7650204078557	chr3-48429230-48429729	Endothelial
6.21751356451306	5.58627013911485	5.37630691425533	5.45985626611823	5.26066144863036	5.84618850879197	5.29215068025822	5.10784714946475	5.04214482959466	5.62713404986773	chr3-48465657-48466156	Endothelial
5.24983792530194	4.69518074600028	5.09760701580218	4.8450926713371	4.36522329652884	4.78445761375903	4.19734473684196	4.12326938803337	5.10726736746799	4.51454251072445	chr3-48472979-48473478	Endothelial
5.1418366621831	4.40841530718492	3.84569447856715	3.85691293452768	3.35197126162658	4.36179844198817	3.87395136178628	3.57149858071788	3.54219985181721	4.2038902130453	chr3-48504317-48504816	Endothelial
4.06873149396929	3.17670055895488	3.80443280528114	2.26834986633849	3.29488233930547	3.41825575438585	3.0448878814986	3.34896393230611	2.82485861559618	2.62796515197729	chr3-48548716-48549215	Endothelial
5.30095058722443	4.59032522409013	4.70777959672307	4.63948480927861	4.58355208631519	5.04972537289576	4.55618210301852	4.97845426094985	4.26726140756436	4.71414698821237	chr3-48609429-48609928	Endothelial
4.9629735494444	2.12849327295242	1.77912881322889	0.81847719848495	2.25199175681927	1.57239893232714	1.92651388250285	1.89001778213826	1.33420294264546	2.10344409582755	chr3-48738882-48739381	Endothelial
5.113524009037	4.3112125509891	4.03596350622027	3.80531724916608	4.47851382704005	4.50550165483761	3.9689337227473	4.15928868944696	3.10547814814247	4.24747627360107	chr3-48739912-48740411	Endothelial
5.75036689210974	4.92199450696711	4.93506495329287	4.94383687325841	4.92195547571537	5.38940822268002	4.90188886326087	5.1104779413711	4.74755628126735	4.98268159246508	chr3-48918589-48919088	Endothelial
5.75036689210974	4.92199450696711	4.93506495329287	4.94383687325841	4.92195547571537	5.38940822268002	4.90188886326087	5.1104779413711	4.74755628126735	4.98268159246508	chr3-48918589-48919088	Endothelial
5.89044668734014	5.39494651503438	5.25902980238944	5.28253850356297	5.29382007494933	5.71433199887943	5.30900710287736	5.55098947178087	5.28666073186544	5.42685308739143	chr3-49094080-49094579	Endothelial
5.69411981168167	4.62613054585068	5.06303609409014	4.77975924678818	4.82447102310401	4.95274032628746	4.55382690817688	5.05965362462581	4.74755628126735	4.97405854211855	chr3-49120615-49121114	Endothelial
5.05517522909573	3.86561203978334	3.96283876707115	3.72428973976929	3.65389822046974	3.85389692826565	3.86637931098493	4.00947946915842	4.66344612679845	3.40727012125285	chr3-49165986-49166485	Endothelial
4.18213140530091	3.01633937722841	2.33732506425754	3.5153964599058	1.25490592167929	2.08071309859921	3.75186936886217	1.76200877888354	2.82485861559618	3.82673782009726	chr3-49218474-49218973	Endothelial
4.56327299631547	1.73763523795996	3.99986438901589	1.18432636734977	0.841807933851299	0.923923004733379	2.28565308386226	1.36372458961831	2.01532731043123	1.43070015147448	chr3-49345062-49345561	Endothelial
5.4890139418926	5.0020394410335	4.9728009417936	4.80624870180832	4.36522329652884	5.03400722875014	4.62734905494073	4.59840514433999	5.04214482959466	5.02085993743385	chr3-49358186-49358685	Endothelial
3.94565175995002	2.8005205521144	2.33732506425754	1.82584469672443	1.62282438576012	2.1406530326083	1.75669594997742	2.40050653428279	0	1.66303658140324	chr3-49397459-49397958	Endothelial
5.89044668734014	5.52797832617043	5.45840380760505	5.54096022191399	5.15635197261548	5.53610665934858	5.1851331774751	5.3407757980809	5.22930621834249	5.59093352776628	chr3-49723765-49724264	Endothelial
3.94565175995002	3.28306006025335	3.57831665104113	3.5153964599058	3.25053246399261	3.36898908983126	3.49626135349601	3.82957481504398	3.10547814814247	3.28710356204046	chr3-50089216-50089715	Endothelial
4.38525235903396	2.8532669444325	2.33732506425754	2.01940807212418	1.47646632496942	1.38685578241596	2.4466449707607	2.51613154347465	2.01532731043123	3.07768199205226	chr3-50160220-50160719	Endothelial
5.08464458335259	1.66080394968927	1.77912881322889	2.88026683239032	1.19375850468712	0.923923004733379	2.01135383165213	2.31184824750192	2.47614427995806	3.25898396691467	chr3-50170598-50171097	Endothelial
4.75875464114577	4.03500082245016	3.92483782623184	4.13286004570868	4.00482501600593	4.42342327709006	4.21235547029382	4.51746098856356	4.14852545615815	4.27581886465055	chr3-50226016-50226515	Endothelial
5.35031418928007	3.89944715636041	4.35455854270959	3.80531724916608	4.30143869132932	4.02268253726338	3.47151968345081	4.25750643595333	5.16957683015457	3.54172537399526	chr3-50246254-50246753	Endothelial
6.4390363925175	5.37704550168887	5.25902980238944	5.45148935176757	5.60690884274665	5.56373766756817	5.35166260642907	5.83489024503768	5.04214482959466	5.52161741801721	chr3-50259985-50260484	Endothelial
5.35031418928007	3.60354232579296	3.57831665104113	2.77691121675381	3.36589736695492	3.53452918104289	4.71848887690081	3.10696431506417	2.47614427995806	3.53000700105628	chr3-50303422-50303921	Endothelial
6.19066132968674	5.88539355843915	5.84161344545074	5.82626065042581	5.79621622980218	6.10127103030958	5.39704004063252	5.88645469055545	5.84022082888295	5.9443162932164	chr3-50337251-50337750	Endothelial
5.57458595376413	4.88869017963342	5.06303609409014	5.21494312802353	5.22672274654025	4.85771939653292	4.80222868952593	5.06237369882583	5.54352196174817	5.15279065342002	chr3-51670966-51671465	Endothelial
4.83008825332108	1.35421927119078	1.59780469274076	1.47591580402454	1.25490592167929	1.73677593991386	1.1051697680613	1.25378885312942	4.57412703901272	0.646400818187041	chr3-51686527-51687026	Endothelial
6.51676418716643	6.05260424321442	5.91129022839924	5.83914602316107	6.08847969573063	6.33087904815652	5.61829480898378	6.27676492966599	6.26806139080352	6.11482619344461	chr3-51941842-51942341	Endothelial
6.51676418716643	6.05260424321442	5.91129022839924	5.83914602316107	6.08847969573063	6.33087904815652	5.61829480898378	6.27676492966599	6.26806139080352	6.11482619344461	chr3-51941842-51942341	Endothelial
5.02509134149315	4.62106958501359	4.85649616555969	4.60971568961102	4.87403648395111	4.82155349532604	4.60704682574917	4.94051623294411	4.37696396541476	4.77001045818299	chr3-51973873-51974372	Endothelial
3.66266125047265	1.02695925585263	1.59780469274076	1.01296768124308	1.25490592167929	1.17387854046628	1.42679510588014	1.59170984846222	2.47614427995806	1.02595509457924	chr3-52012549-52013048	Endothelial
5.02509134149315	4.5641947662926	4.81554668112971	4.48408780013345	4.61304434900392	4.6973308559473	4.6865958317657	4.94641818282017	4.4789109972547	4.7193158203214	chr3-52056368-52056867	Endothelial
4.23565498120544	1.94626048358548	1.94018679416161	2.19004690103526	1.12990425590312	1.95280156152733	1.4060540985827	1.76200877888354	2.82485861559618	1.21346312982413	chr3-52216973-52217472	Endothelial
5.16960436163654	4.85459882438585	4.89631534775043	4.79306477035623	4.45915692523323	4.70727554568524	4.29646614216637	4.25275115548793	4.82703172045729	4.66141385253277	chr3-52245635-52246134	Endothelial
5.51088746957593	4.92199450696711	4.95405632464265	5.08033244108793	4.81941951611385	5.02608346834898	4.73936582955671	5.07858731827736	5.16957683015457	4.89860390245123	chr3-52287695-52288194	Endothelial
4.43185888819941	1.94626048358548	1.77912881322889	1.47591580402454	1.19375850468712	1.73677593991386	1.42679510588014	1.49837604015394	2.01532731043123	0.730720897840712	chr3-52429649-52430148	Endothelial
5.22358608564214	4.55891139709506	4.68522536776584	4.4675862965028	4.61304434900392	4.78445761375903	4.74763274894787	5.05692841227684	4.97394315447412	4.83335771559712	chr3-52455356-52455855	Endothelial
4.72172004823496	3.24408831694245	4.13913834560945	3.30859503625867	2.15907681332613	2.86411116823986	2.30818529871545	2.29344352345279	2.01532731043123	2.44038277948726	chr3-52494945-52495444	Endothelial
5.57458595376413	5.0252118075483	5.19661093190272	5.31056575148834	5.25692966875393	5.38940822268002	4.81997766455152	5.45282111823902	5.28666073186544	5.2666168564736	chr3-52685399-52685898	Endothelial
3.81108412727902	2.74577227590999	2.33732506425754	2.92929437253799	2.28167956612642	1.81243605655414	3.16702771477904	1.39858386223585	2.01532731043123	3.10952572085213	chr3-57060354-57060853	Endothelial
3.81108412727902	3.59324200842635	2.82384541259653	3.75180766747975	3.67642367400742	3.29178333087322	3.3410159179738	3.10696431506417	3.10547814814247	3.12518783060574	chr3-57170081-57170580	Endothelial
4.00850375710315	3.19043227716353	3.96283876707115	1.47591580402454	1.25490592167929	2.01817446992335	1.25186466896844	1.62152587995536	1.33420294264546	0.810383733140359	chr3-57983681-57984180	Endothelial
5.32584350757057	4.69035670316098	5.09760701580218	4.27239987356695	4.54122305838814	4.77503266540115	4.47137290289794	4.91063879190055	4.82703172045729	4.71414698821237	chr3-58008178-58008677	Endothelial
3.87993635261187	2.26453375676962	2.44863996173267	1.82584469672443	0.672851711229314	1.57239893232714	1.02582097499555	1.46587295238239	1.33420294264546	1.0912033906095	chr3-58120089-58120588	Endothelial
4.06873149396929	1.30457540392761	0.490944627413168	1.01296768124308	0.993035535577743	0.923923004733379	1.18038092925242	1.00506346694015	0	0.129889288072871	chr3-58198130-58198629	Endothelial
4.64467065299065	2.36482435653879	4.35455854270959	3.9548781573113	2.64361446234084	3.06308740910966	3.49626135349601	3.21847310994604	3.10547814814247	3.74799788559117	chr3-58217376-58217875	Endothelial
5.39804448590693	4.90126957060532	5.28925488769081	5.22479568568123	4.96376255514131	5.11841177414992	4.92211667170849	5.22658416290109	4.90235665185188	5.09032903714912	chr3-58237473-58237972	Endothelial
5.76863893421228	5.07046899611678	5.34786923548605	5.34710803883551	5.45558876219049	5.66925545467837	5.11976131766504	5.58543720800071	5.72045055002594	5.30149873128749	chr3-58306121-58306620	Endothelial
4.72172004823496	3.98859890334394	2.98024487109719	4.71132623190294	2.52450721352455	3.0937369405395	3.80432815646623	2.97460347495171	2.01532731043123	4.6233191890116	chr3-58577207-58577706	Endothelial
2.14749824938371	1.66080394968927	1.14801925849662	1.33747538360298	0.919402344278863	1.57239893232714	1.61928878145926	1.46587295238239	2.01532731043123	0.461359779451148	chr3-58597637-58598136	Endothelial
4.56327299631547	4.17280613811238	2.90416347085984	3.66762736270067	3.76316503643211	3.74225308000153	3.62299422460578	2.93952479116068	2.01532731043123	4.10467828193042	chr3-61560437-61560936	Endothelial
5.24983792530194	4.59032522409013	3.6264640492439	4.60971568961102	4.93135119730336	4.41130709725518	4.89632260845397	4.08097227231645	2.82485861559618	4.90768849579084	chr3-61561242-61561741	Endothelial
5.42133023694312	4.69998871208376	4.54195225055627	4.8193132433663	4.95457622889251	5.01010418036791	4.53006104513102	4.77461023393639	4.90235665185188	4.49659195654751	chr3-64023306-64023805	Endothelial
3.58230095722139	3.09144683115368	2.55197787986639	2.41325469294628	3.52329920693206	2.9670269192247	2.82814047258049	3.09638641544003	3.10547814814247	2.5833062078254	chr3-64030585-64031084	Endothelial
2.53675505103495	1.91351799864298	1.59780469274076	1.71836409601687	1.12990425590312	1.95280156152733	0.852693511945236	0.811696123713142	0	0.730720897840712	chr3-64149591-64150090	Endothelial
3.0954677624648	1.08692090662101	0	1.18432636734977	0.993035535577743	1.17387854046628	0.998370992255588	0.811696123713142	0	0.730720897840712	chr3-64161504-64162003	Endothelial
3.81108412727902	2.34039771100112	1.77912881322889	2.48059118264336	2.15907681332613	2.25354246466087	1.58279008138731	2.31184824750192	2.01532731043123	1.97103824545943	chr3-64187312-64187811	Endothelial
3.87993635261187	2.74577227590999	1.77912881322889	2.41325469294628	1.12990425590312	2.89923849657179	1.31997306475195	2.00758855169431	1.33420294264546	2.44038277948726	chr3-64209998-64210497	Endothelial
2.53675505103495	1.53729385353869	0.490944627413168	0.593620559714575	0.993035535577743	0.923923004733379	0.757659212824303	0.759014629830215	2.01532731043123	1.02595509457924	chr3-64748336-64748835	Endothelial
3.0954677624648	1.73763523795996	1.77912881322889	1.47591580402454	1.47646632496942	1.48260811213209	0.852693511945236	1.21519972384541	2.47614427995806	0.885876973588191	chr3-65356751-65357250	Endothelial
3.40676073347484	0.60299119679367	0	0.327129162943249	0.7598017506121	0.44244667098748	0.343263531654301	0.759014629830215	0	0.35910414123368	chr3-65938623-65939122	Endothelial
5.30095058722443	4.89289550888944	4.77340084581746	5.12310457128541	5.12393935014123	5.13324128941026	4.86056200051294	5.11834165507874	3.87698373190159	5.25953812140289	chr3-66038619-66039118	Endothelial
2.14749824938371	0.898998243911376	0.490944627413168	1.82584469672443	0.919402344278863	1.05430730178504	0.20601665522127	0.323955614728342	1.33420294264546	0.556844953581382	chr3-66057200-66057699	Endothelial
3.58230095722139	1.25316220152459	1.59780469274076	0.593620559714575	1.06309238222584	0.621393552736551	1.42679510588014	1.04961074761162	1.33420294264546	0.35910414123368	chr3-69420845-69421344	Endothelial
5.22358608564214	4.43749540927579	3.92483782623184	3.9548781573113	3.22018987910648	4.50550165483761	3.69743088109442	3.5090643272687	4.57412703901272	4.39042436131007	chr3-71064641-71065140	Endothelial
1.90476175376369	1.66080394968927	1.77912881322889	1.01296768124308	1.36993518900719	1.57239893232714	1.38501055196201	0.911617050413476	0	0.556844953581382	chr3-71134628-71135127	Endothelial
2.53675505103495	1.4022115425445	1.14801925849662	1.33747538360298	1.25490592167929	0.780573748175365	0.690636722750215	0.526646182270838	0	1.15362797018763	chr3-71262935-71263434	Endothelial
2.14749824938371	1.25316220152459	1.14801925849662	0.593620559714575	0.7598017506121	0.923923004733379	0.821705813784279	0.588340119176196	0	0.885876973588191	chr3-71277489-71277988	Endothelial
3.94565175995002	1.30457540392761	1.14801925849662	0.81847719848495	1.19375850468712	1.17387854046628	1.22842811048433	1.25378885312942	1.33420294264546	0.35910414123368	chr3-72299154-72299653	Endothelial
4.38525235903396	2.66938475415912	3.24984880643643	1.71836409601687	2.31076875675113	2.547263202021	0.821705813784279	1.73498529538332	2.01532731043123	0.646400818187041	chr3-72310325-72310824	Endothelial
4.99436674360148	4.49948030970355	3.67305637134624	2.41325469294628	4.39269131161329	4.73670481314105	3.07147488504412	2.65235269116094	1.33420294264546	3.42002448051295	chr3-72336851-72337350	Endothelial
2.53675505103495	1.91351799864298	1.59780469274076	0.81847719848495	0.580323262023995	1.57239893232714	1.18038092925242	1.00506346694015	0	0.730720897840712	chr3-72820726-72821225	Endothelial
4.3370897893414	4.2985884652406	4.29622089841117	4.3283043014156	4.27953470117304	4.33639206909189	4.06798405093009	4.26697023186223	4.26726140756436	4.27581886465055	chr3-72848071-72848570	Endothelial
2.53675505103495	0.830493562351943	1.14801925849662	1.33747538360298	2.4739673879469	0.238118510130257	0.821705813784279	0.959096716769475	1.33420294264546	0.730720897840712	chr3-78872099-78872598	Endothelial
1.61275490307705	0.332772325411275	0.490944627413168	0.593620559714575	0.481451250922287	0.238118510130257	0.428005753129887	0.171051753115243	0	0.24904413114295	chr3-79253767-79254266	Endothelial
1.90476175376369	0.758573150705	0.490944627413168	0.327129162943249	0.919402344278863	0	0.343263531654301	0.462195712525131	0	0.646400818187041	chr3-79829833-79830332	Endothelial
1.90476175376369	0.60299119679367	0.856571056993781	0	0.7598017506121	0	0.757659212824303	0.811696123713142	1.33420294264546	0.129889288072871	chr3-85959309-85959808	Endothelial
4.89806035343379	4.70955684012242	4.75185704509374	4.45089386320325	4.84450201204764	4.74638265910785	3.71017716564059	4.53714935636731	4.01913382897995	4.35765150157712	chr3-93973604-93974103	Endothelial
2.14749824938371	0.518419669923733	1.39037000270037	0.81847719848495	0.993035535577743	0.621393552736551	0.912740906275379	0.526646182270838	0	0.730720897840712	chr3-99631645-99632144	Endothelial
3.20686382033457	2.6093169696379	0.490944627413168	2.48059118264336	1.5756690569018	3.15314914570113	2.82814047258049	1.84016870567524	0	2.22471311399245	chr3-99637179-99637678	Endothelial
3.87993635261187	1.77456905771706	1.14801925849662	0.327129162943249	2.02507921795201	1.57239893232714	2.19183105499819	0.462195712525131	1.33420294264546	0.35910414123368	chr3-99659892-99660391	Endothelial
3.20686382033457	2.62961872215528	1.77912881322889	2.54492445409349	2.95130907305372	2.3582358663718	2.01135383165213	2.51613154347465	2.47614427995806	2.64978668940877	chr3-99843298-99843797	Endothelial
4.89806035343379	4.32994394331782	4.51662646076252	4.17412453923072	3.39335267247448	4.72696160783392	4.25936646453247	3.83594748330129	4.37696396541476	4.43509052298233	chr3-99875973-99876472	Endothelial
5.82210626928555	5.28724735268483	5.19661093190272	5.56442821994838	5.65307004410873	5.62796974524958	4.91479387746608	5.52164106393666	5.54352196174817	5.73314252362596	chr3-100709070-100709569	Endothelial
6.16329981224436	5.61200732385792	5.65691106126923	5.71881221674828	5.88593131170691	5.82807377373637	5.66922947463511	5.5471106745084	6.11813677164993	5.99634104181502	chr3-101849151-101849650	Endothelial
1.61275490307705	0.230146608919593	0.490944627413168	0.81847719848495	0.37530143220167	0.238118510130257	0.508045269997393	0.647503676405326	0	0.24904413114295	chr3-105476073-105476572	Endothelial
4.68370965749519	4.28585293846512	4.41062860870761	4.39962548295411	4.34427354460956	4.39908829973503	4.16376084934289	4.60214863093897	4.57412703901272	4.24030276205248	chr3-105868269-105868768	Endothelial
3.49719906174081	1.81058090446573	1.39037000270037	1.33747538360298	1.95310449719912	1.73677593991386	0.883029595757205	1.13477966955536	0	1.52816849574844	chr3-105906903-105907402	Endothelial
2.35521530260211	1.57964968002954	1.77912881322889	1.18432636734977	2.02507921795201	1.28429368228217	1.18038092925242	1.17554998038745	0	1.02595509457924	chr3-107697596-107698095	Endothelial
3.20686382033457	1.44865858235252	1.39037000270037	1.01296768124308	2.57333631169381	1.05430730178504	1.20460452964867	1.46587295238239	0	0.730720897840712	chr3-107969584-107970083	Endothelial
3.49719906174081	1.88001512038408	2.21669785516443	1.92587020165731	3.17344482272977	1.57239893232714	1.91187584715605	1.86530853601194	1.33420294264546	1.37937996908221	chr3-107970105-107970604	Endothelial
4.12654535714949	2.76425351212471	2.08505682240109	1.71836409601687	1.62282438576012	2.82810715509372	0.912740906275379	1.36372458961831	0	1.48025728616441	chr3-107986943-107987442	Endothelial
2.14749824938371	0.119657727293732	0.856571056993781	1.01296768124308	0.260716651270026	0.44244667098748	0.690636722750215	0.323955614728342	1.33420294264546	0.556844953581382	chr3-108208319-108208818	Endothelial
3.7387805454896	2.36482435653879	2.44863996173267	2.54492445409349	3.02337121996209	2.59088875383434	2.65436972768166	3.07499506099001	3.34030142320671	2.67128307633469	chr3-111999087-111999586	Endothelial
2.97474523156949	0.830493562351943	1.59780469274076	0.81847719848495	0.7598017506121	0.923923004733379	0.941852659527349	0.704336269059067	0	0.35910414123368	chr3-112358036-112358535	Endothelial
3.49719906174081	3.32100668485541	2.98024487109719	3.38087308049764	2.77466562348076	3.0317725799586	2.98321279674346	2.99752420150559	2.47614427995806	3.15601100749035	chr3-113051142-113051641	Endothelial
3.87993635261187	2.96932339380745	2.21669785516443	2.82951438469167	3.51081877151478	2.547263202021	2.65436972768166	1.29137263506145	2.47614427995806	2.69246386043554	chr3-113247486-113247985	Endothelial
2.14749824938371	1.53729385353869	0.856571056993781	1.60222696883186	1.25490592167929	0.923923004733379	1.68962763836519	1.00506346694015	0	1.15362797018763	chr3-113844653-113845152	Endothelial
4.12654535714949	2.09967516100876	1.39037000270037	3.27105113402839	1.36993518900719	1.65692725823476	1.07920207974797	2.40050653428279	0	2.36323502684458	chr3-114122419-114122918	Endothelial
5.02509134149315	3.96482600598567	3.84569447856715	3.80531724916608	4.01369785715551	4.00666532601401	3.77227218480936	4.13365270671093	3.87698373190159	3.82673782009726	chr3-114152429-114152928	Endothelial
3.20686382033457	2.83589820885479	2.90416347085984	2.19004690103526	2.85585445863274	2.67437121103024	2.21586474890537	2.33002113362017	1.33420294264546	2.00529625377054	chr3-114418777-114419276	Endothelial
2.53675505103495	0.60299119679367	0	0.593620559714575	0.919402344278863	0.621393552736551	0.852693511945236	0.588340119176196	1.33420294264546	0.646400818187041	chr3-114649061-114649560	Endothelial
3.31027167506131	1.4936567997578	0.490944627413168	0.593620559714575	0.841807933851299	1.57239893232714	0.620348264489286	1.56126458493961	1.33420294264546	0.730720897840712	chr3-115239679-115240178	Endothelial
4.12654535714949	1.62079737439813	1.14801925849662	1.33747538360298	2.68863393084494	1.28429368228217	0.912740906275379	1.25378885312942	0	1.43070015147448	chr3-119279235-119279734	Endothelial
4.64467065299065	3.57241809171128	3.67305637134624	2.77691121675381	3.76316503643211	2.89923849657179	2.56363784813531	3.3128694713378	4.26726140756436	3.42002448051295	chr3-119293793-119294292	Endothelial
4.89806035343379	3.98071805004858	3.7619561982614	3.90672691891517	4.04865339037764	3.51201211225008	3.0448878814986	3.62399647601832	3.34030142320671	3.67538871442711	chr3-119294299-119294798	Endothelial
5.69411981168167	4.74720713317078	5.48476309959342	4.21424151618822	4.42630684719112	5.08828745784014	3.95828801884978	4.54495008240004	4.57412703901272	4.93904150580494	chr3-119322826-119323325	Endothelial
3.58230095722139	3.34576104158769	2.33732506425754	2.10724886603038	3.35197126162658	2.01817446992335	0.852693511945236	1.91431094574661	2.82485861559618	1.93594692407191	chr3-119353353-119353852	Endothelial
5.32584350757057	4.38472167601881	4.72998664701356	4.54826875092022	4.64765722613492	4.39908829973503	4.64294449336846	4.49750021303482	4.90235665185188	4.91220943013126	chr3-119579445-119579944	Endothelial
3.66266125047265	2.36482435653879	1.59780469274076	1.33747538360298	1.42418383944603	1.17387854046628	1.98362452385905	1.13477966955536	1.33420294264546	2.46520838730074	chr3-119647031-119647530	Endothelial
6.46167491776323	5.69382257901812	5.85177567949106	5.78689928715725	5.88351310516333	6.20668445209493	5.52157874742034	5.99008920708352	6.17998843582785	5.89948166342813	chr3-120094225-120094724	Endothelial
5.37437671795273	5.01752896586939	5.27422149716935	5.06943829129869	5.17624619263517	5.07298608827544	4.81014409294864	4.85838248663363	5.34182202384965	5.27717025853254	chr3-120095381-120095880	Endothelial
2.53675505103495	0.428580098838194	0	0.593620559714575	0.37530143220167	0.44244667098748	0.620348264489286	0.462195712525131	0	0.129889288072871	chr3-122693504-122694003	Endothelial
2.97474523156949	0.428580098838194	1.14801925849662	0.593620559714575	0.993035535577743	0.238118510130257	0.428005753129887	0.759014629830215	0	0.461359779451148	chr3-122714297-122714796	Endothelial
4.00850375710315	3.71224247413867	3.52850677665879	2.97671040924447	3.48552925826508	3.46589541686059	2.97619437777587	3.68880285508077	1.33420294264546	3.55334933017083	chr3-123026755-123027254	Endothelial
4.23565498120544	1.4022115425445	1.77912881322889	0.81847719848495	0.580323262023995	0.780573748175365	0.821705813784279	1.32800212613618	0	0.885876973588191	chr3-123033244-123033743	Endothelial
4.8644745767371	4.42011778087491	4.49084813349956	4.23388928990617	4.70356156255458	4.81236856388671	4.37594204329587	4.64632880787038	4.26726140756436	4.72959825801983	chr3-123067084-123067583	Endothelial
2.14749824938371	1.02695925585263	1.14801925849662	1.01296768124308	1.42418383944603	2.08071309859921	1.05275840731932	1.21519972384541	1.33420294264546	1.0912033906095	chr3-123482902-123483401	Endothelial
4.79486228589164	4.28585293846512	2.64840604782815	2.97671040924447	3.4202952306338	4.44735457851854	1.25186466896844	3.03123664135921	2.01532731043123	3.78790497328055	chr3-123653306-123653805	Endothelial
4.64467065299065	4.03500082245016	3.18702264578428	3.66762736270067	4.27953470117304	3.85389692826565	3.44634628851198	4.20431586418191	3.54219985181721	4.3443310218862	chr3-124033386-124033885	Endothelial
4.47700678341073	2.09967516100876	0.490944627413168	1.47591580402454	0.7598017506121	2.86411116823986	0.690636722750215	0.759014629830215	0	1.43070015147448	chr3-124248403-124248902	Endothelial
3.7387805454896	1.57964968002954	0	1.47591580402454	1.06309238222584	1.48260811213209	0.583876699959545	0.862521478497781	0	0.885876973588191	chr3-124297466-124297965	Endothelial
3.87993635261187	2.34039771100112	2.44863996173267	1.18432636734977	2.66629979419497	1.73677593991386	0.998370992255588	2.3656942521549	2.47614427995806	1.57453960603812	chr3-124837083-124837582	Endothelial
3.58230095722139	3.29582015649013	2.90416347085984	2.34262080226543	1.98954065506399	2.25354246466087	1.05275840731932	1.53016295737658	0	1.78636758151961	chr3-124878530-124879029	Endothelial
4.12654535714949	2.6093169696379	1.77912881322889	0.81847719848495	1.25490592167929	1.17387854046628	1.31997306475195	1.29137263506145	2.01532731043123	1.21346312982413	chr3-124993647-124994146	Endothelial
5.75036689210974	5.0020394410335	5.11458670385203	4.69724129687576	4.80415799487909	5.1981499958117	4.82779654588106	4.79764707227023	5.72045055002594	5.19421620907004	chr3-125055675-125056174	Endothelial
5.32584350757057	3.98859890334394	4.23542450724395	3.93100341512528	3.60776393837118	3.90663771773129	3.60490710248797	4.01510646929549	4.26726140756436	4.07272618299272	chr3-125141794-125142293	Endothelial
4.12654535714949	1.4936567997578	2.44863996173267	1.47591580402454	1.5756690569018	1.57239893232714	1.5641885203962	1.59170984846222	1.33420294264546	1.61946655372626	chr3-125161743-125162242	Endothelial
3.81108412727902	3.44073777243092	1.39037000270037	2.10724886603038	1.47646632496942	1.95280156152733	1.46740344678095	1.49837604015394	2.01532731043123	1.70532925734477	chr3-126101533-126102032	Endothelial
6.09253578722269	5.57322729510572	5.58563296026893	5.71881221674828	5.46855406129464	5.93349979209148	5.5863870435	5.87412241661971	6.05351414291804	5.80783097392349	chr3-126475749-126476248	Endothelial
4.00850375710315	1.25316220152459	3.96283876707115	0.81847719848495	1.19375850468712	0	1.05275840731932	1.53016295737658	3.71928109430758	0.646400818187041	chr3-126911180-126911679	Endothelial
5.44424610755189	4.80190200432576	5.00957499292387	4.43400603018306	4.52269482411304	4.85771939653292	4.68444434963469	4.88935022086808	4.37696396541476	4.77993907608778	chr3-128075486-128075985	Endothelial
5.08464458335259	4.28585293846512	4.41062860870761	4.68301749470709	3.98691392747432	4.32351910797595	4.37059930413623	4.60214863093897	4.74755628126735	4.52047673674779	chr3-128153362-128153861	Endothelial
5.08464458335259	4.28585293846512	4.41062860870761	4.68301749470709	3.98691392747432	4.32351910797595	4.37059930413623	4.60214863093897	4.74755628126735	4.52047673674779	chr3-128153362-128153861	Endothelial
5.39804448590693	4.45466620856468	3.05251426198939	3.27105113402839	3.17344482272977	4.08503020893294	3.14215935090416	3.29447785398306	2.82485861559618	2.97770308847064	chr3-128487836-128488335	Endothelial
5.30095058722443	4.07256065505672	2.90416347085984	3.02261751800395	2.89479740456989	4.23004111387548	2.76438528580748	3.17891447066996	2.82485861559618	2.81340619882049	chr3-128489116-128489615	Endothelial
4.00850375710315	3.50807978193816	2.64840604782815	2.34262080226543	1.95310449719912	3.0937369405395	2.46681455680413	2.69504402658947	2.47614427995806	2.87027629602435	chr3-128496972-128497471	Endothelial
4.75875464114577	2.87042906127343	1.59780469274076	1.18432636734977	1.87734961010584	1.48260811213209	1.27492657897612	1.53016295737658	1.33420294264546	0.730720897840712	chr3-128549411-128549910	Endothelial
5.44424610755189	2.23833259068996	2.44863996173267	2.01940807212418	1.83792630002418	2.01817446992335	2.03856020380508	2.0520591198233	0	1.32616665220096	chr3-128555232-128555731	Endothelial
4.18213140530091	2.31555035823824	2.82384541259653	2.66557578238852	2.39467448534725	2.08071309859921	2.28565308386226	2.73650829032075	3.10547814814247	2.5833062078254	chr3-128584330-128584829	Endothelial
4.9308820119249	4.53220036674121	4.49084813349956	4.17412453923072	4.11612182474091	4.91032314601618	4.17299789658105	4.4232644010749	4.37696396541476	4.3968905332191	chr3-128608245-128608744	Endothelial
5.69411981168167	5.25493941672456	5.28925488769081	5.28253850356297	5.31191746462824	5.38940822268002	5.04291352276968	5.40218677297295	5.16957683015457	5.39490651295144	chr3-128680639-128681138	Endothelial
4.00850375710315	3.34576104158769	3.88580878996738	3.5153964599058	3.14141822357591	3.53452918104289	3.43102867833326	3.02008646411202	2.82485861559618	3.38141806514232	chr3-128698158-128698657	Endothelial
5.05517522909573	4.04259142455431	4.266142930562	3.88203491583153	4.21944415465729	4.41130709725518	4.26225440380873	4.40623564099566	4.26726140756436	3.98960564042078	chr3-128726235-128726734	Endothelial
4.43185888819941	1.53729385353869	1.14801925849662	1.33747538360298	1.06309238222584	1.05430730178504	1.34197960978108	1.89001778213826	2.01532731043123	0.885876973588191	chr3-128812993-128813492	Endothelial
4.52078458181734	4.04259142455431	3.96283876707115	3.63843917720423	3.81484403740474	4.34915118172546	4.13568946772478	3.96365546027524	4.01913382897995	3.97239100602475	chr3-128845676-128846175	Endothelial
5.32584350757057	4.91374022465512	5.02761637741408	5.0250199255942	4.68145909693779	5.2260867307869	4.59564312289711	5.00979438125428	3.87698373190159	5.20898992815599	chr3-128879220-128879719	Endothelial
4.9308820119249	3.56189232289395	2.98024487109719	2.72231722824449	3.18919539754568	2.93353082110383	2.15501271835581	2.54753385173853	0	3.15601100749035	chr3-129001116-129001615	Endothelial
4.00850375710315	2.68886414567263	2.98024487109719	1.71836409601687	2.36724456370438	2.75328600911692	2.12993456387989	2.27480096967415	2.82485861559618	2.56044739417327	chr3-129045625-129046124	Endothelial
3.94565175995002	2.93710601009312	3.42341066139373	2.88026683239032	3.37969032998517	2.45584320638291	2.85134054700607	2.79000290063267	2.82485861559618	3.23030537886242	chr3-129068196-129068695	Endothelial
4.8644745767371	4.45466620856468	4.54195225055627	4.3283043014156	4.26474507537778	4.18804745161005	3.31899455529555	3.53279492431342	4.66344612679845	4.15894621801287	chr3-129120454-129120953	Endothelial
6.12125923825901	5.12153494659214	5.09760701580218	5.28253850356297	5.08237189790984	5.48499678084196	5.21376024950356	5.50973246715722	5.34182202384965	5.56532867275505	chr3-129278705-129279204	Endothelial
5.16960436163654	4.46034469222217	4.29622089841117	3.15217529837951	3.81484403740474	4.43543854853199	3.63641229325155	4.11281079678962	3.54219985181721	3.73784621333946	chr3-129315108-129315607	Endothelial
4.99436674360148	4.71431721250944	4.63903072782363	4.60971568961102	4.88858003818849	4.51685503790816	4.59335152549612	4.21901795294337	4.90235665185188	4.61224765243398	chr3-129428467-129428966	Endothelial
3.87993635261187	1.4022115425445	1.14801925849662	0.593620559714575	1.83792630002418	1.05430730178504	0.690636722750215	1.56126458493961	1.33420294264546	0.646400818187041	chr3-129499692-129500191	Endothelial
5.19684769007097	4.9784887991283	2.98024487109719	2.82951438469167	4.69255265627701	5.16245070884482	3.5539655354299	3.85489831305714	3.34030142320671	4.33088640645918	chr3-129561173-129561672	Endothelial
5.02509134149315	4.69518074600028	3.71819093479344	2.34262080226543	4.18843347453713	4.48252328255405	2.65436972768166	3.35784819185193	3.87698373190159	2.48961401771785	chr3-129596153-129596652	Endothelial
6.04834902750463	5.20169294400964	5.6912715895511	4.5004026924916	5.52859638975382	5.16245070884482	4.90927728608565	4.64632880787038	5.84022082888295	5.30149873128749	chr3-129606582-129607081	Endothelial
5.92344004557814	4.82849100578403	5.30413323916057	4.79306477035623	4.5534443244638	4.87546795128185	4.81211617671819	4.38466308565888	4.82703172045729	5.01666745041561	chr3-129626650-129627149	Endothelial
4.18213140530091	3.96482600598567	4.10555994694283	3.60864824935637	4.18057552137148	3.97408734182859	3.71861255211647	4.03739753259232	4.14852545615815	4.03176445029422	chr3-130746500-130746999	Endothelial
4.75875464114577	3.55128919429096	3.36784482168379	3.80531724916608	4.40623166107841	3.90663771773129	3.7963806910437	4.10755293135343	3.34030142320671	4.06462634890267	chr3-133927418-133927917	Endothelial
5.22358608564214	1.66080394968927	1.94018679416161	2.88026683239032	1.62282438576012	0.923923004733379	1.7890960145221	2.02999517768176	0	2.25350197955325	chr3-133944791-133945290	Endothelial
3.31027167506131	1.53729385353869	1.94018679416161	1.18432636734977	2.12672604218951	0.923923004733379	1.95535178303334	1.32800212613618	0	1.43070015147448	chr3-134039268-134039767	Endothelial
3.58230095722139	1.62079737439813	0.490944627413168	1.33747538360298	1.19375850468712	0.44244667098748	1.29762563028152	1.53016295737658	1.33420294264546	1.61946655372626	chr3-134211777-134212276	Endothelial
5.73186045888811	5.24839009218731	5.25902980238944	5.29194154788521	5.29745775977434	5.56920092823149	5.02432093745181	5.50973246715722	5.49567858821806	5.44256495163048	chr3-134485907-134486406	Endothelial
5.73186045888811	5.24839009218731	5.25902980238944	5.29194154788521	5.29745775977434	5.56920092823149	5.02432093745181	5.50973246715722	5.49567858821806	5.44256495163048	chr3-134485907-134486406	Endothelial
5.2756206006667	4.8802425669994	5.06303609409014	4.99078500686105	4.88858003818849	5.20518505938941	4.75994498029756	5.22172568543916	4.90235665185188	5.04576218489013	chr3-136195661-136196160	Endothelial
4.12654535714949	2.83589820885479	2.44863996173267	3.2325040454409	2.59714478048191	2.9670269192247	3.60490710248797	3.09638641544003	1.33420294264546	2.81340619882049	chr3-136818431-136818930	Endothelial
4.43185888819941	3.03167693809394	3.12133548257618	3.2325040454409	2.68863393084494	3.18196224100914	3.6672441597259	3.4014669102836	2.82485861559618	3.02855843545409	chr3-136819173-136819672	Endothelial
2.14749824938371	1.08692090662101	1.39037000270037	0.593620559714575	0.7598017506121	0.238118510130257	0.970388575100267	0.526646182270838	0	0.885876973588191	chr3-136960135-136960634	Endothelial
4.23565498120544	2.34039771100112	2.08505682240109	3.57822915979946	2.71062758054204	1.73677593991386	3.45141622994264	2.29344352345279	2.47614427995806	3.54172537399526	chr3-136994903-136995402	Endothelial
3.81108412727902	3.70269220001071	3.7619561982614	3.48292320234401	3.70956583736417	3.57853566089101	3.5539655354299	3.22819557947067	3.54219985181721	3.25898396691467	chr3-137013799-137014298	Endothelial
2.53675505103495	0.428580098838194	0.856571056993781	0.593620559714575	0.580323262023995	0.238118510130257	0.298949619486954	0.526646182270838	1.33420294264546	0.24904413114295	chr3-138875821-138876320	Endothelial
4.64467065299065	3.58286762139633	3.6264640492439	3.27105113402839	3.67642367400742	3.57853566089101	3.74775395097092	3.48493685321695	3.87698373190159	3.01180505098703	chr3-138936141-138936640	Endothelial
4.72172004823496	2.36482435653879	2.73879088325332	2.41325469294628	3.09200447904535	2.45584320638291	1.83637133589995	2.25591435903801	2.01532731043123	2.10344409582755	chr3-138947005-138947504	Endothelial
4.72172004823496	2.36482435653879	2.73879088325332	2.41325469294628	3.09200447904535	2.45584320638291	1.83637133589995	2.25591435903801	2.01532731043123	2.10344409582755	chr3-138947005-138947504	Endothelial
2.35521530260211	1.73763523795996	2.08505682240109	1.01296768124308	1.5756690569018	0.780573748175365	1.20460452964867	1.25378885312942	1.33420294264546	0.885876973588191	chr3-139173404-139173903	Endothelial
1.90476175376369	1.02695925585263	0.856571056993781	0	1.71274872561764	0.44244667098748	0.970388575100267	1.43262067760651	1.33420294264546	0.556844953581382	chr3-141246659-141247158	Endothelial
5.51088746957593	4.30491431621601	3.92483782623184	3.63843917720423	4.84450201204764	4.31053024835096	4.103844736564	4.16941687710943	3.71928109430758	1.93594692407191	chr3-141368113-141368612	Endothelial
5.08464458335259	4.49948030970355	4.77340084581746	4.62467703150367	3.37969032998517	3.74225308000153	4.15756979701888	4.88012949664491	4.97394315447412	4.80932142512033	chr3-143119447-143119946	Endothelial
4.38525235903396	2.26453375676962	1.59780469274076	1.60222696883186	1.25490592167929	1.57239893232714	1.34197960978108	1.29137263506145	0	0.646400818187041	chr3-143139653-143140152	Endothelial
3.31027167506131	2.41247087629562	2.21669785516443	1.47591580402454	1.06309238222584	2.3582358663718	1.31997306475195	2.41760265206992	0	1.15362797018763	chr3-143302823-143303322	Endothelial
3.87993635261187	1.19984886779642	3.52850677665879	1.01296768124308	0.580323262023995	0	0.468580506092361	1.25378885312942	0	0.461359779451148	chr3-143443722-143444221	Endothelial
5.37437671795273	4.62106958501359	4.20403775929604	4.66865205985148	4.65901274043378	4.94435607365597	4.76402581762597	5.14424871523603	3.71928109430758	5.00824574816173	chr3-146160812-146161311	Endothelial
4.8644745767371	4.60064631291196	3.52850677665879	4.11177659156306	4.58355208631519	4.55038875595059	4.05471958962813	4.00947946915842	3.54219985181721	4.6233191890116	chr3-146250776-146251275	Endothelial
4.00850375710315	2.74577227590999	3.18702264578428	1.47591580402454	3.02337121996209	1.88432522552613	0.757659212824303	1.13477966955536	0	0.730720897840712	chr3-146506582-146507081	Endothelial
4.28726367738915	3.59324200842635	3.36784482168379	3.06710878192895	3.74196371188646	3.74225308000153	3.06487392704688	3.27584874770334	4.14852545615815	3.36831621707016	chr3-146543875-146544374	Endothelial
4.99436674360148	4.10191998023901	4.77340084581746	3.90672691891517	4.36522329652884	4.50550165483761	3.0448878814986	3.60173087905316	4.26726140756436	4.33762437557589	chr3-146544640-146545139	Endothelial
2.84299065485841	2.2902675519739	1.77912881322889	1.92587020165731	1.98954065506399	1.88432522552613	1.80502720466725	2.00758855169431	2.47614427995806	1.74641735002749	chr3-149120142-149120641	Endothelial
3.66266125047265	2.62961872215528	1.14801925849662	3.15217529837951	2.02507921795201	2.45584320638291	2.47679458323185	2.02999517768176	3.10547814814247	2.28172758702228	chr3-149216035-149216534	Endothelial
4.60454581116064	3.49707214679303	3.05251426198939	3.85691293452768	1.47646632496942	3.06308740910966	2.66313680272767	2.21738280627225	3.54219985181721	2.81340619882049	chr3-149224996-149225495	Endothelial
3.7387805454896	2.68886414567263	2.55197787986639	3.2325040454409	3.44674384268586	2.75328600911692	3.01094994366463	2.79000290063267	3.54219985181721	2.28172758702228	chr3-149273103-149273602	Endothelial
4.12654535714949	3.41757331356879	2.08505682240109	2.66557578238852	1.75569276056179	2.79118157516083	2.31932079886158	1.00506346694015	1.33420294264546	1.78636758151961	chr3-149339794-149340293	Endothelial
4.00850375710315	1.77456905771706	0.856571056993781	1.47591580402454	0.993035535577743	1.28429368228217	2.07843131509285	0.759014629830215	1.33420294264546	0.646400818187041	chr3-149615777-149616276	Endothelial
5.30095058722443	4.77936392649897	3.80443280528114	4.65414214331792	4.81435025941833	5.05752068957332	4.79626350627776	4.45673053673064	3.87698373190159	4.7650204078557	chr3-149657636-149658135	Endothelial
5.61554092424277	4.69518074600028	3.6264640492439	4.45089386320325	4.61304434900392	5.36448762858683	4.78626639458164	4.60588242912086	4.01913382897995	4.98697386670933	chr3-149658144-149658643	Endothelial
4.38525235903396	3.721729943406	3.84569447856715	3.5153964599058	3.95041052238783	4.06969406914938	3.67159541226166	4.16941687710943	3.34030142320671	3.97239100602475	chr3-149752252-149752751	Endothelial
1.90476175376369	0.964396985865234	1.14801925849662	0.593620559714575	0.260716651270026	0.923923004733379	0.583876699959545	0.323955614728342	0	0.646400818187041	chr3-150081808-150082307	Endothelial
3.31027167506131	1.77456905771706	0.490944627413168	1.18432636734977	0.672851711229314	1.65692725823476	0.620348264489286	0.759014629830215	0	0.646400818187041	chr3-150225927-150226426	Endothelial
5.80450308028827	4.99031217481184	5.43155393114201	5.31978846276399	4.9864756742003	5.35818963345663	5.07447419370091	5.38924555605325	5.39495167103118	5.31862841449502	chr3-150408605-150409104	Endothelial
4.83008825332108	4.33613408313365	4.32568457227939	4.45089386320325	4.55951635247933	4.68731714005211	4.64736954257797	4.5757379172043	4.14852545615815	4.7193158203214	chr3-150409840-150410339	Endothelial
6.14942196313635	5.61455596858769	5.85177567949106	5.82626065042581	5.81410330703534	6.0238073565005	5.60470637156374	5.93475589337373	6.14939404379588	5.93101159425267	chr3-150546375-150546874	Endothelial
2.97474523156949	0.964396985865234	1.39037000270037	0.593620559714575	0.7598017506121	1.48260811213209	0.821705813784279	1.32800212613618	0	0.461359779451148	chr3-152306980-152307479	Endothelial
1.61275490307705	0.332772325411275	0	0	0.580323262023995	0.621393552736551	0.546459162327246	0.323955614728342	0	0.35910414123368	chr3-153600873-153601372	Endothelial
2.69798308317141	1.02695925585263	1.39037000270037	1.18432636734977	0.136239755610771	0.44244667098748	1.22842811048433	0.959096716769475	0	0.810383733140359	chr3-155888393-155888892	Endothelial
2.14749824938371	1.57964968002954	0.490944627413168	0.327129162943249	1.19375850468712	2.01817446992335	0.790037892488928	1.43262067760651	0	0.461359779451148	chr3-156109632-156110131	Endothelial
2.14749824938371	1.81058090446573	2.08505682240109	2.01940807212418	1.19375850468712	1.57239893232714	1.42679510588014	1.36372458961831	0	1.57453960603812	chr3-156174527-156175026	Endothelial
4.38525235903396	3.50807978193816	3.96283876707115	3.72428973976929	3.86473567775397	3.83587932867941	3.67593358061831	4.10755293135343	3.54219985181721	3.87385361191559	chr3-156816212-156816711	Endothelial
4.47700678341073	4.13069373020863	3.88580878996738	4.17412453923072	3.94113850769491	4.24377169298979	3.48641554394166	3.84860898849105	4.37696396541476	3.77803121306708	chr3-157081616-157082115	Endothelial
5.82210626928555	5.42429662012658	5.52342044865399	5.4928469652901	5.5347736782686	5.63319553466705	5.13402108964562	5.66633434394304	5.39495167103118	5.635360578321	chr3-157088945-157089444	Endothelial
4.3370897893414	3.61376962366809	2.73879088325332	3.57822915979946	3.98691392747432	3.23791751131798	3.76414565030527	3.64592365682479	3.87698373190159	2.33657427913693	chr3-157130218-157130717	Endothelial
3.49719906174081	1.81058090446573	0.490944627413168	1.82584469672443	1.91572422592193	1.81243605655414	0.821705813784279	1.17554998038745	2.01532731043123	1.15362797018763	chr3-158659882-158660381	Endothelial
5.08464458335259	4.37873696427395	3.52850677665879	4.02421956748651	3.20477587138867	4.78445761375903	2.82814047258049	3.81028615321136	2.82485861559618	3.95496847874041	chr3-159763111-159763610	Endothelial
4.3370897893414	4.24037184916677	3.71819093479344	3.72428973976929	3.92241377023892	4.32351910797595	4.09090738695609	4.12847038866319	4.01913382897995	4.14364826712173	chr3-160225429-160225928	Endothelial
3.87993635261187	2.52512646082986	3.36784482168379	2.77691121675381	2.89479740456989	3.41825575438585	3.13587469865799	3.07499506099001	3.54219985181721	3.34175007204523	chr3-160400483-160400982	Endothelial
3.87993635261187	2.52512646082986	3.36784482168379	2.77691121675381	2.89479740456989	3.41825575438585	3.13587469865799	3.07499506099001	3.54219985181721	3.34175007204523	chr3-160400483-160400982	Endothelial
2.53675505103495	2.21164676266432	1.94018679416161	0.593620559714575	0.580323262023995	1.65692725823476	0.72453713616327	0.862521478497781	2.47614427995806	1.21346312982413	chr3-161171002-161171501	Endothelial
5.44424610755189	4.79292898015096	4.79462766019336	4.76632986738265	5.12803097592597	4.88426101365837	4.69088919441021	4.94051623294411	4.74755628126735	4.98697386670933	chr3-161221162-161221661	Endothelial
2.35521530260211	1.88001512038408	0.490944627413168	1.71836409601687	1.06309238222584	2.01817446992335	0.508045269997393	0.462195712525131	0	0.24904413114295	chr3-161415445-161415944	Endothelial
2.53675505103495	0.898998243911376	1.39037000270037	1.01296768124308	1.79739536440614	0.44244667098748	0.821705813784279	2.07379070233884	1.33420294264546	0.646400818187041	chr3-165837004-165837503	Endothelial
2.69798308317141	1.9782763269053	0.490944627413168	1.18432636734977	1.12990425590312	1.28429368228217	0.546459162327246	0.394730814021123	0	0.24904413114295	chr3-167862326-167862825	Endothelial
1.90476175376369	0.332772325411275	0.490944627413168	1.33747538360298	0.841807933851299	0.44244667098748	0.690636722750215	0.588340119176196	1.33420294264546	0.24904413114295	chr3-168574185-168574684	Endothelial
2.35521530260211	0.830493562351943	0.490944627413168	0.81847719848495	0.841807933851299	0.621393552736551	0.821705813784279	0.647503676405326	1.33420294264546	0.24904413114295	chr3-169311895-169312394	Endothelial
2.14749824938371	0.518419669923733	0	0	0.136239755610771	0	0.298949619486954	0.171051753115243	0	0.35910414123368	chr3-169415725-169416224	Endothelial
4.79486228589164	3.721729943406	4.03596350622027	4.62467703150367	4.45264647676794	3.95751826074314	3.71017716564059	3.81028615321136	3.10547814814247	3.14068173462213	chr3-169662450-169662949	Endothelial
3.87993635261187	3.50807978193816	0.856571056993781	3.19289868421523	1.42418383944603	3.51201211225008	0.821705813784279	2.19772411658996	2.01532731043123	0.556844953581382	chr3-169699234-169699733	Endothelial
5.46680366490009	4.85890456045253	5.33343738985072	4.8578116740791	5.27549278181842	5.33912898738316	4.76809514436412	5.19470759555727	5.16957683015457	4.83811728929636	chr3-169773209-169773708	Endothelial
1.90476175376369	0.68287842619375	0.490944627413168	0.327129162943249	0.919402344278863	0.44244667098748	0.583876699959545	0.704336269059067	0	0.461359779451148	chr3-170099081-170099580	Endothelial
5.24983792530194	4.42593361225813	4.79462766019336	4.45089386320325	4.47209034050413	4.60460225149675	4.37327314693844	4.76796014601366	4.57412703901272	4.70375343396301	chr3-170357994-170358493	Endothelial
3.58230095722139	2.58872544624231	1.39037000270037	2.10724886603038	1.79739536440614	2.4078648473446	1.36365550921042	1.00506346694015	1.33420294264546	1.52816849574844	chr3-171804630-171805129	Endothelial
3.94565175995002	3.09144683115368	2.55197787986639	1.01296768124308	1.06309238222584	2.59088875383434	1.15574364616931	0.647503676405326	2.01532731043123	1.37937996908221	chr3-171861078-171861577	Endothelial
4.9308820119249	4.49948030970355	4.38286595261165	4.21424151618822	4.27953470117304	4.60460225149675	4.56556462118172	4.54105499174294	4.57412703901272	4.78979983206793	chr3-172040021-172040520	Endothelial
2.35521530260211	0.964396985865234	0.856571056993781	0.81847719848495	1.47646632496942	1.05430730178504	1.4060540985827	0.911617050413476	0	0.646400818187041	chr3-172496247-172496746	Endothelial
4.3370897893414	2.93710601009312	3.71819093479344	3.11026892802608	1.66848707433465	1.48260811213209	1.7890960145221	1.62152587995536	3.54219985181721	2.36323502684458	chr3-172523218-172523717	Endothelial
3.7387805454896	1.73763523795996	1.77912881322889	1.60222696883186	0.580323262023995	1.38685578241596	2.38438704385388	0.647503676405326	0	1.86309494275379	chr3-172594540-172595039	Endothelial
5.113524009037	4.80190200432576	4.68522536776584	5.04740004835695	5.0739127316999	4.7938213895113	4.72478374491034	4.91966717130655	4.01913382897995	4.82379120087645	chr3-172750388-172750887	Endothelial
2.14749824938371	1.02695925585263	0.490944627413168	0.327129162943249	1.47646632496942	0.238118510130257	0.790037892488928	0.862521478497781	0	0.646400818187041	chr3-177223701-177224200	Endothelial
4.3370897893414	3.32100668485541	3.47691550058489	3.30859503625867	3.44674384268586	3.46589541686059	2.97619437777587	2.89138567593425	2.47614427995806	3.53000700105628	chr3-177345279-177345778	Endothelial
5.16960436163654	4.50498544630454	3.92483782623184	4.8450926713371	4.51020913652403	4.64655240730779	4.28798896490818	4.70668830768426	4.74755628126735	4.77993907608778	chr3-177359826-177360325	Endothelial
2.14749824938371	1.35421927119078	0.856571056993781	0	1.06309238222584	0.923923004733379	0.690636722750215	0.704336269059067	0	0.810383733140359	chr3-177893232-177893731	Endothelial
5.65536529376804	4.71906192903204	5.34786923548605	3.57822915979946	4.82950490425435	4.89300080781848	3.61849365827174	3.97524863631084	3.54219985181721	3.38141806514232	chr3-179451257-179451756	Endothelial
3.66266125047265	0.68287842619375	1.39037000270037	0.327129162943249	0.580323262023995	0.621393552736551	0.655920510168373	0.759014629830215	0	0.24904413114295	chr3-179671702-179672201	Endothelial
2.35521530260211	0.428580098838194	0.856571056993781	0.81847719848495	1.06309238222584	0.780573748175365	0.72453713616327	0.704336269059067	0	0.129889288072871	chr3-179687291-179687790	Endothelial
2.14749824938371	0.830493562351943	0	0.327129162943249	1.19375850468712	0.621393552736551	0.941852659527349	0.911617050413476	0	0.810383733140359	chr3-180923719-180924218	Endothelial
4.72172004823496	0.898998243911376	3.24984880643643	0.81847719848495	0.993035535577743	1.05430730178504	0.912740906275379	0.959096716769475	2.01532731043123	0.730720897840712	chr3-183211322-183211821	Endothelial
2.69798308317141	2.07026964834391	2.64840604782815	2.01940807212418	2.33928299315407	1.17387854046628	2.19183105499819	1.25378885312942	2.01532731043123	1.8999807366997	chr3-183275306-183275805	Endothelial
4.64467065299065	3.45218200206101	3.84569447856715	4.06866220603845	3.69860282741325	4.03852387171902	3.86637931098493	4.33603649905659	4.26726140756436	3.8551915319061	chr3-183447284-183447783	Endothelial
2.53675505103495	0.898998243911376	0.856571056993781	0.327129162943249	1.25490592167929	1.05430730178504	0.941852659527349	0.394730814021123	0	0.556844953581382	chr3-183496908-183497407	Endothelial
4.52078458181734	0.898998243911376	3.18702264578428	1.01296768124308	1.06309238222584	0.44244667098748	0.790037892488928	1.21519972384541	3.10547814814247	0.461359779451148	chr3-183555471-183555970	Endothelial
3.7387805454896	0.898998243911376	1.39037000270037	0.81847719848495	1.71274872561764	0.621393552736551	1.15574364616931	0.323955614728342	0	0.461359779451148	chr3-183562981-183563480	Endothelial
5.02509134149315	4.40252827987151	4.66231293212102	4.25327307571682	4.44610651537511	4.45917299302042	4.49366166292263	5.00979438125428	4.97394315447412	4.24747627360107	chr3-183635658-183636157	Endothelial
5.65536529376804	4.9784887991283	5.16435867102385	5.04740004835695	5.13617957842507	5.30023516409673	4.83363302295886	5.32952908217662	5.22930621834249	5.41734317351085	chr3-184314326-184314825	Endothelial
2.84299065485841	1.08692090662101	1.59780469274076	0.327129162943249	0.993035535577743	1.38685578241596	0.790037892488928	0.911617050413476	0	0.461359779451148	chr3-185045315-185045814	Endothelial
3.0954677624648	0.964396985865234	0	1.18432636734977	2.02507921795201	1.17387854046628	1.1051697680613	1.29137263506145	0	0.730720897840712	chr3-185815697-185816196	Endothelial
4.72172004823496	4.33613408313365	4.51662646076252	4.02421956748651	3.85489442482806	4.34915118172546	4.19734473684196	4.59088890385786	4.66344612679845	4.18906390888384	chr3-186782997-186783496	Endothelial
4.75875464114577	4.40841530718492	4.63903072782363	4.38212300351204	4.49127563140068	4.49405821641078	4.34630906379593	4.52536860710723	4.4789109972547	4.09675635503911	chr3-186783893-186784392	Endothelial
4.89806035343379	3.79546394533427	3.96283876707115	3.75180766747975	3.70956583736417	3.53452918104289	4.21235547029382	3.12789024678185	4.37696396541476	4.47841523784724	chr3-186930857-186931356	Endothelial
3.66266125047265	3.3334369557535	3.12133548257618	3.2325040454409	2.95130907305372	3.64212650045181	2.70619040477674	2.68095348271609	2.82485861559618	3.06149261413581	chr3-188152929-188153428	Endothelial
4.47700678341073	3.68339987212012	2.90416347085984	2.6065109965459	3.29488233930547	2.45584320638291	2.4466449707607	3.28519336967098	1.33420294264546	2.16535242290987	chr3-192409629-192410128	Endothelial
3.7387805454896	3.70269220001071	3.6264640492439	3.41569804336404	3.54794077775852	3.55670020549014	3.52058585751708	3.11746522126793	2.82485861559618	3.63219575077069	chr3-192917042-192917541	Endothelial
5.53243430712186	5.09257609725806	4.23542450724395	4.79306477035623	4.79389321201988	5.38321831435194	4.67580619192411	4.19443057039632	3.87698373190159	5.0416415456484	chr3-194003087-194003586	Endothelial
5.32584350757057	4.48283772507192	3.84569447856715	4.4675862965028	4.06581859733977	4.63617867047068	4.37327314693844	4.58333329963924	3.34030142320671	4.97405854211855	chr3-194133785-194134284	Endothelial
6.01812095359264	4.97055237178406	4.70777959672307	5.3561007974481	4.85934482441836	5.12584558583764	5.02261876034891	5.3407757980809	3.71928109430758	5.6704765646028	chr3-194134525-194135024	Endothelial
5.97155707275204	5.09257609725806	5.11458670385203	5.66192999360639	5.10330532590929	5.44988906084568	5.0695366022087	5.17221923063652	4.14852545615815	5.90856074857294	chr3-194141499-194141998	Endothelial
5.05517522909573	2.78250099102294	3.92483782623184	2.19004690103526	4.42630684719112	1.65692725823476	1.60115485078986	2.25591435903801	3.10547814814247	2.92498937081863	chr3-194255247-194255746	Endothelial
5.02509134149315	4.53758228304111	4.10555994694283	4.04661201354019	2.91388164427636	3.57853566089101	2.86660255417947	3.52492801679189	3.34030142320671	4.64521058107071	chr3-194265389-194265888	Endothelial
5.73186045888811	4.20021329375457	3.92483782623184	4.21424151618822	4.56556293156039	4.39908829973503	3.99694410004829	4.41902601751117	4.01913382897995	4.85230251602335	chr3-194633355-194633854	Endothelial
5.2756206006667	1.73763523795996	1.77912881322889	1.47591580402454	1.52692019645043	1.65692725823476	0.757659212824303	1.32800212613618	1.33420294264546	1.27091516298666	chr3-194640162-194640661	Endothelial
4.99436674360148	4.21372406535372	3.99986438901589	4.62467703150367	4.59542143626993	4.71715215437174	4.24191636483249	4.71016143347412	4.4789109972547	4.54397251982262	chr3-194672152-194672651	Endothelial
4.06873149396929	3.80442126561735	3.47691550058489	4.06866220603845	3.28025001052556	3.62123945042677	3.27962934445567	3.38417735186059	2.47614427995806	3.46994339346983	chr3-194682602-194683101	Endothelial
4.89806035343379	4.36669254297782	4.54195225055627	4.45089386320325	3.66520490931034	4.73670481314105	3.1914746656381	3.70281731386098	4.37696396541476	4.60667985830728	chr3-194685637-194686136	Endothelial
4.18213140530091	2.31555035823824	1.39037000270037	1.82584469672443	1.31356669404306	2.3582358663718	1.91187584715605	1.13477966955536	0	1.0912033906095	chr3-194785361-194785860	Endothelial
5.05517522909573	3.46353616393039	3.18702264578428	3.83134573422224	3.72044616751514	3.62123945042677	2.55424274998065	2.41760265206992	3.54219985181721	4.06462634890267	chr3-195150217-195150716	Endothelial
3.49719906174081	1.4936567997578	0.856571056993781	1.60222696883186	1.5756690569018	1.57239893232714	1.15574364616931	1.29137263506145	0	1.37937996908221	chr3-195180352-195180851	Endothelial
6.46167491776323	5.71297695014212	5.3188597167928	5.38274755916275	5.15635197261548	5.92500264160004	4.81605227544934	5.45902726184618	5.95080565921357	5.46427799952567	chr3-195259826-195260325	Endothelial
4.12654535714949	3.39403083955946	3.67305637134624	3.57822915979946	3.32370916544447	3.66271546247348	3.48146732635753	3.74406192229511	4.01913382897995	3.63219575077069	chr3-195850811-195851310	Endothelial
5.30095058722443	4.62613054585068	4.79462766019336	4.87041952353037	4.55951635247933	4.83974977013577	4.62510730904658	4.95815013951577	4.82703172045729	4.8756389489748	chr3-196287653-196288152	Endothelial
4.75875464114577	3.32100668485541	4.41062860870761	3.11026892802608	4.15674155080459	3.70303232812109	3.59577778992604	3.87360343420012	4.66344612679845	3.49426972497166	chr3-196639605-196640104	Endothelial
4.75875464114577	3.32100668485541	4.41062860870761	3.11026892802608	4.15674155080459	3.70303232812109	3.59577778992604	3.87360343420012	4.66344612679845	3.49426972497166	chr3-196639605-196640104	Endothelial
5.59520876192703	4.99423186506405	5.37630691425533	4.90759516521475	5.27179921812456	5.41390564675694	4.79227297070641	5.40218677297295	5.10726736746799	5.29112243751988	chr3-196867649-196868148	Endothelial
4.79486228589164	4.12355391457532	3.99986438901589	4.09038044990813	4.09954820406968	4.14479470600995	3.92587130208043	4.31793970388799	4.57412703901272	4.27581886465055	chr3-197298439-197298938	Endothelial
5.37437671795273	4.99031217481184	5.09760701580218	5.01369831206802	5.06113024923522	5.17683660097678	4.91662806355325	5.2553963673672	5.16957683015457	5.01666745041561	chr3-197959972-197960471	Endothelial
5.37437671795273	4.99031217481184	5.09760701580218	5.01369831206802	5.06113024923522	5.17683660097678	4.91662806355325	5.2553963673672	5.16957683015457	5.01666745041561	chr3-197959972-197960471	Endothelial
3.31027167506131	2.8005205521144	1.14801925849662	2.88026683239032	2.44801765328848	3.0937369405395	2.63667411118621	2.73650829032075	2.82485861559618	2.77420790125703	chr4-213045-213544	Endothelial
3.40676073347484	0.758573150705	0.490944627413168	0	0.841807933851299	0.44244667098748	0.970388575100267	0.811696123713142	1.33420294264546	0.461359779451148	chr4-217792-218291	Endothelial
4.75875464114577	4.37873696427395	4.0711813574488	4.15363982021622	3.96877767405598	4.39908829973503	4.12620963609464	4.31793970388799	4.01913382897995	4.37740441826459	chr4-336385-336884	Endothelial
4.75875464114577	4.53758228304111	4.10555994694283	4.60971568961102	4.11612182474091	4.32351910797595	4.69303109393518	4.50950978824022	4.66344612679845	4.75498822743715	chr4-474040-474539	Endothelial
1.90476175376369	0.830493562351943	0.856571056993781	1.33747538360298	0.919402344278863	0.780573748175365	0.852693511945236	1.21519972384541	1.33420294264546	0.646400818187041	chr4-613115-613614	Endothelial
6.33252260450202	5.81622400894632	6.10215240279044	5.85826083398783	5.77288780294382	5.97112954358361	5.38516657897755	6.00995181152878	5.9858605780461	5.9487240657594	chr4-674174-674673	Endothelial
5.37437671795273	3.55128919429096	3.57831665104113	3.3451866461808	2.57333631169381	2.89923849657179	2.28565308386226	3.3128694713378	3.10547814814247	3.67538871442711	chr4-786797-787296	Endothelial
2.69798308317141	1.66080394968927	2.33732506425754	1.33747538360298	1.5756690569018	1.57239893232714	1.67236180877807	1.73498529538332	2.01532731043123	1.52816849574844	chr4-865438-865937	Endothelial
4.79486228589164	4.15190358686348	3.05251426198939	3.48292320234401	4.23470305952909	3.78043574511687	4.41019574548023	3.90424959271827	2.47614427995806	4.10467828193042	chr4-1046463-1046962	Endothelial
4.3370897893414	3.2040345268077	1.94018679416161	2.6065109965459	2.39467448534725	2.63323374382447	2.77251047437824	2.29344352345279	2.01532731043123	2.28172758702228	chr4-1233051-1233550	Endothelial
5.53243430712186	5.13579926722603	5.36215814238833	5.26354653481338	5.03085651107805	5.19108045873792	5.08918637794297	5.31363491510313	5.28666073186544	5.35228943393206	chr4-1289597-1290096	Endothelial
5.113524009037	1.25316220152459	1.59780469274076	1.01296768124308	1.12990425590312	1.95280156152733	1.18038092925242	1.04961074761162	1.33420294264546	0.885876973588191	chr4-1541458-1541957	Endothelial
5.67487267962805	5.6272320905471	5.33343738985072	3.57822915979946	4.1406306387989	5.51927041796466	4.46135516998562	4.29499474129742	5.04214482959466	3.97239100602475	chr4-1580435-1580934	Endothelial
6.07795672380575	5.47004912379385	5.78969998397507	5.4928469652901	5.44250588832523	5.59084940655176	5.30900710287736	5.67524662788556	5.67821074051236	5.6380923631097	chr4-1712196-1712695	Endothelial
6.07795672380575	5.47004912379385	5.78969998397507	5.4928469652901	5.44250588832523	5.59084940655176	5.30900710287736	5.67524662788556	5.67821074051236	5.6380923631097	chr4-1712196-1712695	Endothelial
5.59520876192703	5.14287888558822	5.51064941321733	5.16464504752437	4.81435025941833	5.40170893085763	5.31319061385106	5.467260807785	5.54352196174817	5.07024187991194	chr4-1720970-1721469	Endothelial
3.31027167506131	1.44865858235252	0.856571056993781	1.71836409601687	1.06309238222584	1.05430730178504	1.1051697680613	1.59170984846222	1.33420294264546	0.730720897840712	chr4-1980223-1980722	Endothelial
5.113524009037	2.78250099102294	2.82384541259653	3.80531724916608	3.65389822046974	2.9670269192247	2.73973149415649	2.59339176616687	2.82485861559618	2.94277547895319	chr4-2256724-2257223	Endothelial
6.38083535681715	5.81178879054634	5.90154007214413	5.95021104476726	5.77810459477443	5.81433687773415	5.80018459981306	5.76481016123378	6.02008389140135	6.13623980002924	chr4-2262167-2262666	Endothelial
5.22358608564214	3.73115542845809	4.0711813574488	4.54826875092022	4.16473003740149	4.15935684639959	4.32436896425499	4.33603649905659	4.57412703901272	4.4097365768557	chr4-2413135-2413634	Endothelial
5.113524009037	3.00083700618736	3.24984880643643	2.48059118264336	2.66629979419497	2.45584320638291	2.7146490656423	2.79000290063267	2.82485861559618	2.30941155455684	chr4-2416479-2416978	Endothelial
5.42133023694312	4.67578702989726	4.56684111771032	4.88291814564274	4.58949896770721	4.88426101365837	4.67797058504144	4.90155355694627	4.66344612679845	4.84286121237555	chr4-2468944-2469443	Endothelial
4.9629735494444	4.52679829821672	4.38286595261165	4.02421956748651	4.48490884023438	4.39908829973503	3.7963806910437	4.11281079678962	4.66344612679845	4.0482889641603	chr4-2792499-2792998	Endothelial
4.28726367738915	3.58286762139633	3.7619561982614	3.06710878192895	4.07432521642527	2.63323374382447	2.01135383165213	2.68095348271609	3.87698373190159	2.00529625377054	chr4-2812224-2812723	Endothelial
5.71311354284841	5.22189136596409	5.39031827309486	5.31978846276399	4.44610651537511	5.29364968344265	5.31179745768059	5.32273872648777	5.54352196174817	5.31180092825936	chr4-2843554-2844053	Endothelial
3.58230095722139	2.18445800394569	0.856571056993781	0.81847719848495	1.06309238222584	1.05430730178504	1.74021890283019	1.91431094574661	2.01532731043123	1.52816849574844	chr4-2852515-2853014	Endothelial
4.18213140530091	3.06187139083934	1.77912881322889	2.34262080226543	2.19071803745303	3.34371014490668	2.16739019396902	2.97460347495171	2.47614427995806	2.19533805153348	chr4-2868215-2868714	Endothelial
4.89806035343379	4.20021329375457	3.92483782623184	4.13286004570868	3.64250221842697	4.18804745161005	3.51575365589661	4.07559686350181	4.37696396541476	4.24747627360107	chr4-2934087-2934586	Endothelial
5.4890139418926	5.15693474338054	5.44504133107209	4.90759516521475	5.26809617395382	5.2260867307869	4.68444434963469	5.38707735537659	5.22930621834249	5.11014035002131	chr4-3073564-3074063	Endothelial
3.20686382033457	1.4936567997578	1.77912881322889	1.47591580402454	2.22168017261241	0.923923004733379	1.4472421498129	1.09282360647551	2.47614427995806	1.78636758151961	chr4-3430341-3430840	Endothelial
4.00850375710315	3.35798074116545	3.47691550058489	3.30859503625867	3.53567260218441	3.62123945042677	3.12322266161995	3.21847310994604	1.33420294264546	3.24471593256645	chr4-3443269-3443768	Endothelial
4.72172004823496	4.39068166399325	4.56684111771032	4.04661201354019	4.50392553639823	4.5831606959865	3.95828801884978	4.68213945804254	4.4789109972547	4.50858377464473	chr4-4247975-4248474	Endothelial
5.16960436163654	4.38472167601881	4.49084813349956	4.60971568961102	4.68145909693779	4.6772334330762	4.39185256204814	4.73764948235581	5.04214482959466	4.4905584602528	chr4-4541845-4542344	Endothelial
3.31027167506131	1.84571568949582	3.05251426198939	1.92587020165731	1.62282438576012	1.17387854046628	2.31932079886158	1.56126458493961	2.47614427995806	3.07768199205226	chr4-5019289-5019788	Endothelial
2.84299065485841	2.09967516100876	2.21669785516443	1.01296768124308	1.47646632496942	0.923923004733379	1.31997306475195	0.647503676405326	0	0.556844953581382	chr4-5033202-5033701	Endothelial
4.64467065299065	1.73763523795996	1.14801925849662	2.66557578238852	0.993035535577743	1.28429368228217	2.57297215930789	2.29344352345279	1.33420294264546	2.67128307633469	chr4-6324990-6325489	Endothelial
4.12654535714949	3.52984624991137	2.82384541259653	3.75180766747975	1.31356669404306	2.01817446992335	1.4060540985827	2.09519978979881	2.01532731043123	3.17117911104949	chr4-6749387-6749886	Endothelial
5.69411981168167	5.29680031482464	5.39031827309486	5.34710803883551	5.32623368109781	5.44395380603867	5.25348782824083	5.46109005776959	5.28666073186544	5.30837503025572	chr4-6783348-6783847	Endothelial
1.61275490307705	1.30457540392761	0.856571056993781	0.593620559714575	1.06309238222584	0.780573748175365	0.852693511945236	1.04961074761162	0	0.885876973588191	chr4-6789234-6789733	Endothelial
6.09253578722269	5.66460558436257	5.81069006002913	5.92020745233522	5.73583232177918	5.92925747262575	5.52759219633015	6.02118028727466	5.72045055002594	5.86724722404606	chr4-7043045-7043544	Endothelial
5.89044668734014	5.42138833363463	4.81554668112971	5.19503382831322	5.26438360051278	5.50793610178291	5.26216955918508	5.2386592530779	5.28666073186544	5.43943623794545	chr4-7939601-7940100	Endothelial
4.00850375710315	1.91351799864298	1.39037000270037	2.10724886603038	3.74196371188646	1.28429368228217	2.69768185732902	2.70899828069131	3.54219985181721	1.74641735002749	chr4-7956268-7956767	Endothelial
3.66266125047265	3.09144683115368	3.57831665104113	2.77691121675381	2.68863393084494	2.63323374382447	2.52568468525804	2.96300509248353	2.01532731043123	2.90698124867128	chr4-8176570-8177069	Endothelial
5.55366406960466	3.74982364900938	1.39037000270037	1.71836409601687	1.31356669404306	4.21617859988218	1.36365550921042	1.43262067760651	2.47614427995806	2.30941155455684	chr4-8183261-8183760	Endothelial
4.23565498120544	3.50807978193816	1.94018679416161	1.47591580402454	1.79739536440614	2.59088875383434	1.4472421498129	1.65073816311344	2.47614427995806	1.27091516298666	chr4-8247185-8247684	Endothelial
3.0954677624648	1.4022115425445	1.59780469274076	0.327129162943249	0.7598017506121	0.44244667098748	0.620348264489286	0.704336269059067	1.33420294264546	0.35910414123368	chr4-8254162-8254661	Endothelial
3.81108412727902	3.74982364900938	1.94018679416161	2.19004690103526	3.6310154809438	3.0317725799586	1.46740344678095	2.63783682213163	1.33420294264546	2.07146434571489	chr4-8410590-8411089	Endothelial
6.4390363925175	6.08604602207548	5.71373222374496	5.85826083398783	6.2899956262403	6.30818819658749	5.73723063591138	6.11587146242664	6.17998843582785	5.99634104181502	chr4-9152866-9153365	Endothelial
5.97155707275204	5.37704550168887	5.41793924998162	4.8193132433663	5.40252999816315	5.64876027944543	5.20478133862002	5.32500573138068	5.10726736746799	5.31521871021799	chr4-10018755-10019254	Endothelial
3.0954677624648	0.898998243911376	0.490944627413168	0	1.66848707433465	1.17387854046628	1.13067830507289	1.09282360647551	1.33420294264546	0.730720897840712	chr4-10054318-10054817	Endothelial
3.94565175995002	2.07026964834391	3.05251426198939	2.19004690103526	2.28167956612642	2.67437121103024	2.3630227011337	2.21738280627225	2.82485861559618	1.27091516298666	chr4-10077745-10078244	Endothelial
4.06873149396929	3.23086022759839	1.77912881322889	1.47591580402454	2.28167956612642	2.19820165257531	1.52625003348125	1.84016870567524	0	0.885876973588191	chr4-10123705-10124204	Endothelial
2.84299065485841	1.08692090662101	0	0	0.841807933851299	0.621393552736551	0.428005753129887	0.647503676405326	1.33420294264546	0.24904413114295	chr4-10529992-10530491	Endothelial
2.97474523156949	0.758573150705	1.77912881322889	0.81847719848495	1.19375850468712	0.780573748175365	1.02582097499555	0.526646182270838	0	0.810383733140359	chr4-11624944-11625443	Endothelial
2.97474523156949	0.230146608919593	0.856571056993781	0.81847719848495	0.919402344278863	0.44244667098748	1.5641885203962	1.56126458493961	1.33420294264546	1.37937996908221	chr4-11650897-11651396	Endothelial
3.94565175995002	3.64402357310584	2.55197787986639	3.2325040454409	3.58413150968246	3.90663771773129	3.30225510017723	3.50106658617611	3.10547814814247	3.27311227333526	chr4-15149845-15150344	Endothelial
2.35521530260211	1.14448954460978	0.490944627413168	0.81847719848495	1.19375850468712	1.05430730178504	0.883029595757205	0.647503676405326	0	0.730720897840712	chr4-15250517-15251016	Endothelial
1.90476175376369	0.758573150705	0	0.327129162943249	0.919402344278863	0.780573748175365	1.25186466896844	0.588340119176196	0	0.461359779451148	chr4-15260451-15260950	Endothelial
2.14749824938371	1.62079737439813	0.490944627413168	0.593620559714575	0.7598017506121	1.05430730178504	0.821705813784279	0.704336269059067	1.33420294264546	0.461359779451148	chr4-15384471-15384970	Endothelial
4.00850375710315	1.14448954460978	1.39037000270037	1.01296768124308	1.19375850468712	0.44244667098748	1.02582097499555	1.04961074761162	2.01532731043123	1.02595509457924	chr4-15753646-15754145	Endothelial
3.66266125047265	1.19984886779642	0.490944627413168	0	0.993035535577743	0.44244667098748	0.757659212824303	0.959096716769475	2.47614427995806	0.24904413114295	chr4-15754217-15754716	Endothelial
2.53675505103495	0.60299119679367	1.14801925849662	0.327129162943249	0.672851711229314	0.621393552736551	0.620348264489286	0.704336269059067	0	0.646400818187041	chr4-15818297-15818796	Endothelial
2.53675505103495	0.830493562351943	1.14801925849662	1.18432636734977	0.993035535577743	0.44244667098748	0.583876699959545	0.526646182270838	0	0.556844953581382	chr4-15825372-15825871	Endothelial
3.20686382033457	1.91351799864298	0.856571056993781	1.18432636734977	0.37530143220167	1.81243605655414	1.20460452964867	1.13477966955536	2.47614427995806	1.02595509457924	chr4-16598163-16598662	Endothelial
3.49719906174081	1.14448954460978	0.490944627413168	0.81847719848495	0.672851711229314	0.923923004733379	0.546459162327246	0.862521478497781	0	0.35910414123368	chr4-16815350-16815849	Endothelial
4.12654535714949	1.08692090662101	0.856571056993781	0.81847719848495	0.7598017506121	1.17387854046628	0.583876699959545	0.462195712525131	0	0.35910414123368	chr4-16858393-16858892	Endothelial
2.14749824938371	1.02695925585263	0	0.81847719848495	0.841807933851299	1.17387854046628	0.970388575100267	0	1.33420294264546	0.461359779451148	chr4-17327937-17328436	Endothelial
1.90476175376369	1.25316220152459	0.856571056993781	0.593620559714575	1.12990425590312	0.621393552736551	0.757659212824303	0.526646182270838	0	0.461359779451148	chr4-20685666-20686165	Endothelial
4.06873149396929	1.81058090446573	0	0.81847719848495	1.06309238222584	1.17387854046628	0.343263531654301	0.862521478497781	0	1.0912033906095	chr4-21656529-21657028	Endothelial
4.64467065299065	4.2985884652406	4.13913834560945	3.93100341512528	4.42630684719112	4.51685503790816	4.01417838285064	4.49750021303482	3.87698373190159	4.03176445029422	chr4-24583795-24584294	Endothelial
4.38525235903396	0.518419669923733	1.14801925849662	0.593620559714575	0.580323262023995	0.780573748175365	0.386256760351517	0.647503676405326	0	0.461359779451148	chr4-24990995-24991494	Endothelial
1.90476175376369	0.758573150705	1.39037000270037	0.593620559714575	0.7598017506121	0.780573748175365	0.655920510168373	0.588340119176196	1.33420294264546	0.810383733140359	chr4-25543502-25544001	Endothelial
1.90476175376369	0.60299119679367	1.39037000270037	0.593620559714575	0.37530143220167	0.44244667098748	0.620348264489286	0.526646182270838	0	0.461359779451148	chr4-26226282-26226781	Endothelial
2.53675505103495	0.332772325411275	0.490944627413168	0	0.919402344278863	1.38685578241596	1.4060540985827	0.526646182270838	1.33420294264546	0.957615473036015	chr4-27031788-27032287	Endothelial
5.65536529376804	4.93020183149832	5.02761637741408	5.11252983290874	4.93602621075204	5.36448762858683	5.17750436380589	4.79437853132078	5.34182202384965	5.16799247476672	chr4-37977166-37977665	Endothelial
5.80450308028827	4.90959530581206	5.36215814238833	4.34646785890029	5.26438360051278	5.04972537289576	4.65837314745436	4.94936012823054	5.39495167103118	4.81898404952962	chr4-39044443-39044942	Endothelial
4.47700678341073	4.09463597173159	4.1719529579493	4.38212300351204	4.05726152269395	4.38676513143536	3.96184532229993	4.30421656300922	4.01913382897995	4.17408365410741	chr4-39366134-39366633	Endothelial
4.75875464114577	4.54294419691209	4.35455854270959	4.73909016469608	4.61304434900392	4.75599601678107	4.38656852811611	4.63905876147478	4.74755628126735	4.64521058107071	chr4-39458536-39459035	Endothelial
4.75875464114577	4.54294419691209	4.35455854270959	4.73909016469608	4.61304434900392	4.75599601678107	4.38656852811611	4.63905876147478	4.74755628126735	4.64521058107071	chr4-39458536-39459035	Endothelial
5.57458595376413	4.83287525081775	5.28925488769081	4.87041952353037	5.15635197261548	5.11841177414992	4.75994498029756	5.24585609123303	4.74755628126735	4.93904150580494	chr4-39697795-39698294	Endothelial
4.38525235903396	3.90778338494621	3.99986438901589	3.77881052800713	4.04865339037764	4.03852387171902	3.87395136178628	4.14908889562357	4.37696396541476	3.74799788559117	chr4-39976396-39976895	Endothelial
4.79486228589164	4.42011778087491	3.88580878996738	4.13286004570868	4.35129065145829	4.49405821641078	4.04804134320918	4.5214202156776	3.87698373190159	4.15894621801287	chr4-40055950-40056449	Endothelial
5.69411981168167	4.57992976548853	4.38286595261165	4.62467703150367	4.52889737917634	4.51685503790816	4.31048500989105	4.39764528877326	4.74755628126735	4.3839290774324	chr4-40057137-40057636	Endothelial
2.53675505103495	0.964396985865234	0.490944627413168	0.81847719848495	0.919402344278863	0.780573748175365	0.821705813784279	1.21519972384541	0	0.885876973588191	chr4-40898251-40898750	Endothelial
3.87993635261187	2.21164676266432	3.05251426198939	3.02261751800395	2.19071803745303	2.45584320638291	2.60971694257774	2.50017029491077	2.01532731043123	2.30941155455684	chr4-40908613-40909112	Endothelial
3.40676073347484	2.09967516100876	0.490944627413168	1.18432636734977	0.37530143220167	1.05430730178504	0.970388575100267	0.394730814021123	0	0.35910414123368	chr4-41028973-41029472	Endothelial
5.75036689210974	5.28724735268483	4.91582024443918	5.37391987797015	5.43591969067203	5.44988906084568	5.0579494099278	5.45282111823902	3.71928109430758	5.38518294656949	chr4-41214349-41214848	Endothelial
1.61275490307705	0.830493562351943	1.39037000270037	0.81847719848495	0.672851711229314	0.780573748175365	1.50689998522172	0.911617050413476	1.33420294264546	0.646400818187041	chr4-44703438-44703937	Endothelial
1.90476175376369	0.68287842619375	1.77912881322889	0.81847719848495	1.83792630002418	0.44244667098748	0.941852659527349	1.04961074761162	1.33420294264546	0.646400818187041	chr4-45310556-45311055	Endothelial
3.31027167506131	1.69973099343133	1.94018679416161	1.18432636734977	1.66848707433465	1.57239893232714	1.02582097499555	1.49837604015394	2.01532731043123	1.52816849574844	chr4-47490426-47490925	Endothelial
3.40676073347484	3.0767348972272	0.490944627413168	2.10724886603038	2.19071803745303	1.65692725823476	1.7890960145221	0.862521478497781	2.47614427995806	1.27091516298666	chr4-47577652-47578151	Endothelial
3.0954677624648	1.4022115425445	0	0.81847719848495	1.62282438576012	2.30683863022345	0.508045269997393	1.04961074761162	0	0.35910414123368	chr4-48801671-48802170	Endothelial
3.0954677624648	3.0468531562417	1.77912881322889	2.88026683239032	2.59714478048191	2.93353082110383	2.40543962105104	2.51613154347465	2.47614427995806	1.86309494275379	chr4-51895807-51896306	Endothelial
3.20686382033457	2.66938475415912	3.12133548257618	1.82584469672443	2.05976334871105	2.71436811850718	2.66313680272767	1.96170347668014	2.47614427995806	3.09369171307223	chr4-52051760-52052259	Endothelial
5.39804448590693	4.99814093467157	5.09760701580218	5.05846125074375	5.25692966875393	5.26026367665013	4.98465358141754	4.7579271831435	5.22930621834249	5.10619979184987	chr4-52659158-52659657	Endothelial
5.24983792530194	4.55360860825453	4.59130788255611	4.8193132433663	4.84450201204764	4.66707874972047	4.47137290289794	4.99563321295123	5.10726736746799	5.06212804666229	chr4-53377368-53377867	Endothelial
2.97474523156949	2.41247087629562	1.39037000270037	2.19004690103526	0.580323262023995	0.780573748175365	0.72453713616327	0.911617050413476	0	0.35910414123368	chr4-53507919-53508418	Endothelial
2.14749824938371	0.898998243911376	0.856571056993781	1.47591580402454	0.7598017506121	0.44244667098748	0.821705813784279	0.959096716769475	0	0.730720897840712	chr4-53588390-53588889	Endothelial
2.69798308317141	1.02695925585263	1.14801925849662	0	1.06309238222584	0.621393552736551	0.790037892488928	0.588340119176196	0	0.556844953581382	chr4-53631987-53632486	Endothelial
5.55366406960466	5.01367214770566	4.91582024443918	5.1440243170546	5.14023668511964	5.28703400409576	4.81014409294864	5.29293883499792	5.22930621834249	5.17176803269527	chr4-54064445-54064944	Endothelial
4.00850375710315	3.96482600598567	2.44863996173267	2.92929437253799	3.15752039172553	3.55670020549014	3.03816386201489	3.05328174953155	2.47614427995806	3.18618939908122	chr4-54217665-54218164	Endothelial
5.19684769007097	4.97055237178406	4.54195225055627	4.23388928990617	4.59542143626993	4.63617867047068	4.64515871454216	4.62072173229071	3.87698373190159	4.22584783739683	chr4-54233054-54233553	Endothelial
2.69798308317141	0.68287842619375	0.856571056993781	0.327129162943249	0.481451250922287	0.238118510130257	0.468580506092361	0.394730814021123	0	0.129889288072871	chr4-54407643-54408142	Endothelial
2.97474523156949	2.87042906127343	0.856571056993781	2.01940807212418	1.47646632496942	1.73677593991386	0.998370992255588	0.171051753115243	0	0.35910414123368	chr4-54625393-54625892	Endothelial
3.40676073347484	1.19984886779642	1.14801925849662	0.327129162943249	0.580323262023995	0.44244667098748	0.508045269997393	0.526646182270838	1.33420294264546	0.24904413114295	chr4-54930217-54930716	Endothelial
4.52078458181734	1.53729385353869	0.856571056993781	0.81847719848495	1.47646632496942	0.923923004733379	0.912740906275379	0.911617050413476	0	0.24904413114295	chr4-55069079-55069578	Endothelial
4.64467065299065	4.07256065505672	2.08505682240109	2.54492445409349	2.22168017261241	2.75328600911692	2.46681455680413	3.84229212597642	2.01532731043123	2.44038277948726	chr4-55125238-55125737	Endothelial
3.66266125047265	0.60299119679367	1.14801925849662	0.327129162943249	0.7598017506121	0.238118510130257	0.620348264489286	0.323955614728342	0	0.646400818187041	chr4-55172462-55172961	Endothelial
3.66266125047265	1.14448954460978	1.14801925849662	0.327129162943249	0.580323262023995	0	0.546459162327246	0.394730814021123	0	0.461359779451148	chr4-55178174-55178673	Endothelial
2.97474523156949	0.830493562351943	1.14801925849662	0.327129162943249	0.672851711229314	0.780573748175365	0.72453713616327	0.588340119176196	0	0.885876973588191	chr4-55407849-55408348	Endothelial
4.9308820119249	4.26653633947354	4.4646008016157	4.53248919902602	4.35129065145829	4.70727554568524	4.29364594738524	4.62808453570639	4.37696396541476	4.44760234131012	chr4-56387291-56387790	Endothelial
4.23565498120544	3.56189232289395	3.42341066139373	2.72231722824449	3.29488233930547	3.95751826074314	2.73141904380888	3.27584874770334	4.01913382897995	3.68598788138675	chr4-56655829-56656328	Endothelial
2.35521530260211	2.23833259068996	1.14801925849662	1.47591580402454	1.36993518900719	1.48260811213209	0.790037892488928	1.13477966955536	1.33420294264546	0.556844953581382	chr4-56787280-56787779	Endothelial
2.35521530260211	0.332772325411275	0	0	0.580323262023995	0	0.546459162327246	0.323955614728342	0	0.646400818187041	chr4-56990794-56991293	Endothelial
3.20686382033457	3.00083700618736	2.08505682240109	0.327129162943249	1.12990425590312	1.81243605655414	0.852693511945236	1.17554998038745	2.47614427995806	0.129889288072871	chr4-69726341-69726840	Endothelial
2.97474523156949	0.898998243911376	1.14801925849662	0.81847719848495	1.47646632496942	1.57239893232714	1.4472421498129	0.911617050413476	0	1.27091516298666	chr4-71241532-71242031	Endothelial
3.49719906174081	2.83589820885479	0.856571056993781	1.82584469672443	1.36993518900719	1.95280156152733	0.970388575100267	0.759014629830215	1.33420294264546	0.810383733140359	chr4-73776330-73776829	Endothelial
4.99436674360148	4.72379109233046	4.77340084581746	3.2325040454409	4.76790711100775	4.57231922159355	3.11685479028757	4.26697023186223	2.47614427995806	2.48961401771785	chr4-74098975-74099474	Endothelial
3.94565175995002	2.21164676266432	1.94018679416161	3.19289868421523	2.02507921795201	2.71436811850718	0.912740906275379	1.67937066418596	0	1.02595509457924	chr4-74116976-74117475	Endothelial
4.9629735494444	4.55360860825453	4.51662646076252	4.48408780013345	4.32301508757253	4.88426101365837	4.23311152108909	4.54495008240004	3.71928109430758	4.66677475313244	chr4-75724917-75725416	Endothelial
4.9629735494444	4.55360860825453	4.51662646076252	4.48408780013345	4.32301508757253	4.88426101365837	4.23311152108909	4.54495008240004	3.71928109430758	4.66677475313244	chr4-75724917-75725416	Endothelial
4.18213140530091	3.41757331356879	3.71819093479344	3.15217529837951	3.61943655153724	3.36898908983126	1.85179167631333	2.82886109012994	2.82485861559618	1.27091516298666	chr4-76208343-76208842	Endothelial
4.38525235903396	3.57241809171128	2.73879088325332	3.44970214818319	3.39335267247448	2.3582358663718	2.64554905033057	2.62317341400373	2.82485861559618	2.73391476224212	chr4-78551746-78552245	Endothelial
3.20686382033457	2.41247087629562	0.856571056993781	0.593620559714575	0.919402344278863	0.923923004733379	0.583876699959545	0.526646182270838	0	0.646400818187041	chr4-78560525-78561024	Endothelial
3.40676073347484	0.518419669923733	1.14801925849662	0.593620559714575	0.841807933851299	0.44244667098748	0.72453713616327	0.526646182270838	2.01532731043123	0.35910414123368	chr4-78727393-78727892	Endothelial
2.69798308317141	2.18445800394569	0.856571056993781	1.47591580402454	2.09363316977642	1.38685578241596	1.52625003348125	1.91431094574661	2.47614427995806	1.52816849574844	chr4-80206964-80207463	Endothelial
4.06873149396929	3.70269220001071	3.47691550058489	3.77881052800713	3.68755587146418	3.66271546247348	3.80035989633623	3.83594748330129	3.71928109430758	3.7276226012896	chr4-82373022-82373521	Endothelial
3.81108412727902	1.02695925585263	1.14801925849662	1.01296768124308	1.66848707433465	0.923923004733379	1.05275840731932	1.04961074761162	0	1.02595509457924	chr4-82626333-82626832	Endothelial
2.97474523156949	1.66080394968927	2.55197787986639	1.60222696883186	2.75363386857819	2.08071309859921	1.82078439181076	2.00758855169431	2.01532731043123	2.00529625377054	chr4-83260483-83260982	Endothelial
2.84299065485841	1.14448954460978	1.59780469274076	1.01296768124308	1.83792630002418	0.44244667098748	1.07920207974797	0.959096716769475	1.33420294264546	0.957615473036015	chr4-84681481-84681980	Endothelial
2.14749824938371	0.332772325411275	1.14801925849662	0.81847719848495	0.672851711229314	0.621393552736551	0.298949619486954	0.647503676405326	0	0.35910414123368	chr4-85944630-85945129	Endothelial
6.01812095359264	5.32508542996148	5.93059505685723	5.40891106410952	5.90513241544785	5.84618850879197	5.56432632527743	5.97139724274565	5.58982952452677	5.80053374293195	chr4-86934739-86935238	Endothelial
2.69798308317141	2.04025228980294	2.44863996173267	1.92587020165731	2.05976334871105	2.30683863022345	2.01135383165213	1.86530853601194	1.33420294264546	1.61946655372626	chr4-87375727-87376226	Endothelial
4.23565498120544	3.06187139083934	1.14801925849662	2.6065109965459	1.83792630002418	3.60004555397271	2.03856020380508	1.70744595011296	0	2.71333817493411	chr4-87530846-87531345	Endothelial
5.46680366490009	5.06302403662819	5.00957499292387	4.90759516521475	5.24190526467724	4.96936405655764	4.60931678929066	5.02938935651169	5.28666073186544	5.34895845494446	chr4-88007406-88007905	Endothelial
2.53675505103495	1.94626048358548	1.94018679416161	1.71836409601687	2.02507921795201	2.01817446992335	1.67236180877807	1.56126458493961	1.33420294264546	1.57453960603812	chr4-88218875-88219374	Endothelial
4.68370965749519	4.33613408313365	4.63903072782363	4.13286004570868	4.11612182474091	4.49405821641078	4.04133203931528	4.40194685865101	4.66344612679845	4.16653478960801	chr4-88378831-88379330	Endothelial
1.90476175376369	0.60299119679367	0.490944627413168	0.593620559714575	1.06309238222584	0	0.821705813784279	0.323955614728342	0	0.35910414123368	chr4-89658547-89659046	Endothelial
1.61275490307705	1.02695925585263	0	0.593620559714575	0.481451250922287	0.238118510130257	0.852693511945236	0.394730814021123	0	0.957615473036015	chr4-94438471-94438970	Endothelial
1.90476175376369	1.14448954460978	1.39037000270037	1.01296768124308	1.19375850468712	0.44244667098748	0.583876699959545	0.588340119176196	0	0.646400818187041	chr4-99117395-99117894	Endothelial
2.35521530260211	0.830493562351943	0.490944627413168	0.81847719848495	1.31356669404306	0.238118510130257	2.23950461991036	0.323955614728342	0	0.35910414123368	chr4-100408519-100409018	Endothelial
2.53675505103495	1.53729385353869	0.490944627413168	0.593620559714575	1.06309238222584	1.48260811213209	0.620348264489286	0.647503676405326	1.33420294264546	0.556844953581382	chr4-100420579-100421078	Endothelial
3.87993635261187	1.44865858235252	1.39037000270037	0.81847719848495	1.62282438576012	3.36898908983126	1.38501055196201	1.00506346694015	0	1.48025728616441	chr4-100738344-100738843	Endothelial
1.61275490307705	0.332772325411275	0.490944627413168	0.327129162943249	0.7598017506121	0.621393552736551	0.583876699959545	0.462195712525131	0	0.129889288072871	chr4-102142655-102143154	Endothelial
5.1418366621831	4.71431721250944	5.06303609409014	4.77975924678818	4.70356156255458	4.87546795128185	4.70156703322073	5.01822483756289	5.10726736746799	4.63976879600955	chr4-102501193-102501692	Endothelial
5.89044668734014	5.29043870700258	5.41793924998162	5.41752784440116	5.54704946792043	5.62796974524958	5.08266614461108	5.60795373273974	5.80139179946864	5.5007565703387	chr4-102827184-102827683	Endothelial
3.7387805454896	2.93710601009312	0.856571056993781	2.66557578238852	3.10866448891625	3.48913802552117	2.49654987953215	2.23677721659989	2.82485861559618	3.7276226012896	chr4-105895724-105896223	Endothelial
2.69798308317141	0.119657727293732	1.14801925849662	0.327129162943249	1.42418383944603	0.238118510130257	0.428005753129887	1.09282360647551	0	0.957615473036015	chr4-105990312-105990811	Endothelial
3.7387805454896	1.19984886779642	1.39037000270037	1.82584469672443	0.993035535577743	1.95280156152733	1.1051697680613	2.43449854903622	1.33420294264546	1.48025728616441	chr4-105990895-105991394	Endothelial
3.20686382033457	1.73763523795996	0.856571056993781	0.81847719848495	1.19375850468712	1.65692725823476	0.468580506092361	1.00506346694015	0	0.730720897840712	chr4-106365557-106366056	Endothelial
5.4890139418926	4.7564681589049	4.83616670733926	4.8450926713371	5.19586980620169	4.77503266540115	4.66275119722837	4.87704277910784	5.04214482959466	4.94346539883207	chr4-107931146-107931645	Endothelial
4.28726367738915	4.00423262435765	2.21669785516443	2.26834986633849	4.04865339037764	3.68301472519556	3.18540165516596	3.21847310994604	4.14852545615815	3.5648803788916	chr4-108172477-108172976	Endothelial
4.83008825332108	4.21372406535372	3.31005281916329	3.02261751800395	4.28687304459739	3.88927080453285	3.08458687941361	3.33102957877262	3.54219985181721	4.12818636077406	chr4-108172985-108173484	Endothelial
4.00850375710315	1.02695925585263	1.77912881322889	0.81847719848495	1.66848707433465	1.05430730178504	0.546459162327246	1.32800212613618	0	0.35910414123368	chr4-108560561-108561060	Endothelial
2.84299065485841	2.64963874625656	1.14801925849662	1.18432636734977	0.672851711229314	2.50227721529115	0.690636722750215	1.36372458961831	0	0.646400818187041	chr4-109184556-109185055	Endothelial
3.20686382033457	2.74577227590999	2.64840604782815	2.10724886603038	3.15752039172553	2.99976292828874	2.99019723775447	2.99752420150559	1.33420294264546	2.5833062078254	chr4-109422352-109422851	Endothelial
2.69798308317141	0.758573150705	2.21669785516443	0.81847719848495	1.06309238222584	0.780573748175365	0.821705813784279	1.13477966955536	1.33420294264546	0.646400818187041	chr4-109548563-109549062	Endothelial
5.16960436163654	4.70478070821138	4.54195225055627	4.17412453923072	4.18843347453713	4.37433579395049	3.59577778992604	4.36716973633205	5.16957683015457	4.3642659027625	chr4-109560162-109560661	Endothelial
3.0954677624648	2.78250099102294	1.14801925849662	1.92587020165731	1.98954065506399	2.59088875383434	1.68962763836519	1.89001778213826	2.47614427995806	1.61946655372626	chr4-110516277-110516776	Endothelial
5.30095058722443	4.64619869781072	5.04543493204509	4.13286004570868	4.82447102310401	4.82155349532604	4.56322470595863	4.70320680055413	5.16957683015457	4.89404006333864	chr4-112145432-112145931	Endothelial
4.00850375710315	3.40585009796828	2.73879088325332	2.54492445409349	3.95962332737053	3.34371014490668	2.7146490656423	3.50106658617611	3.54219985181721	2.87027629602435	chr4-113547493-113547992	Endothelial
3.0954677624648	3.0767348972272	2.33732506425754	2.88026683239032	2.59714478048191	2.50227721529115	1.80502720466725	2.34796794998726	2.82485861559618	1.61946655372626	chr4-113978585-113979084	Endothelial
2.84299065485841	2.12849327295242	2.08505682240109	1.71836409601687	1.42418383944603	1.38685578241596	0.620348264489286	1.04961074761162	2.82485861559618	1.15362797018763	chr4-118850453-118850952	Endothelial
3.0954677624648	1.53729385353869	2.44863996173267	0.327129162943249	1.36993518900719	1.88432522552613	0.468580506092361	0.704336269059067	0	0.646400818187041	chr4-119113241-119113740	Endothelial
5.02509134149315	4.37272732278109	4.23542450724395	4.34646785890029	4.13250720875491	4.86662096737553	4.24775654809499	4.28105053290625	4.4789109972547	4.28978405589365	chr4-119212932-119213431	Endothelial
4.00850375710315	1.4022115425445	1.59780469274076	2.10724886603038	2.62056671379113	2.4078648473446	1.4060540985827	1.78853537184148	2.01532731043123	1.32616665220096	chr4-121380217-121380716	Endothelial
4.00850375710315	3.37009780796935	3.42341066139373	3.90672691891517	3.88421905030814	3.57853566089101	3.45646841688089	3.77091749059656	2.82485861559618	3.09369171307223	chr4-123397401-123397900	Endothelial
5.44424610755189	4.9745260428465	5.06303609409014	5.25395596461837	5.2036451186038	5.03400722875014	4.79027355604774	5.17975436868668	4.26726140756436	5.17553373570816	chr4-124712449-124712948	Endothelial
5.24983792530194	4.99031217481184	3.88580878996738	4.90759516521475	4.83452128213831	4.98579841669024	4.1668464410258	4.36276305391878	3.10547814814247	5.00401638943399	chr4-125314841-125315340	Endothelial
4.47700678341073	4.10191998023901	4.32568457227939	4.25327307571682	4.32301508757253	4.42342327709006	4.21831630417832	4.45258947881721	4.37696396541476	4.09675635503911	chr4-128287252-128287751	Endothelial
4.56327299631547	4.24695759184159	2.90416347085984	2.97671040924447	4.49127563140068	4.32351910797595	3.56803802897712	4.06478558465083	3.10547814814247	2.22471311399245	chr4-133148944-133149443	Endothelial
4.79486228589164	3.28306006025335	2.08505682240109	2.19004690103526	3.02337121996209	3.39383271311247	1.86704893696106	2.09519978979881	0	1.82524127933677	chr4-134201544-134202043	Endothelial
2.84299065485841	1.57964968002954	1.59780469274076	1.01296768124308	1.25490592167929	0.780573748175365	1.31997306475195	0.811696123713142	0	0.885876973588191	chr4-138235533-138236032	Endothelial
5.55366406960466	4.89708861559927	5.34786923548605	4.94383687325841	5.0781485147803	5.24668989967434	4.60704682574917	5.06508865421551	4.37696396541476	5.12968329201191	chr4-139176333-139176832	Endothelial
5.92344004557814	5.34670786186692	5.52342044865399	5.45985626611823	5.50990422239713	5.48499678084196	5.32842719264784	5.64471751562192	5.63469681903008	5.78089206230086	chr4-139177768-139178267	Endothelial
2.97474523156949	2.2902675519739	2.64840604782815	2.77691121675381	2.83598155968348	2.93353082110383	2.12993456387989	2.54753385173853	2.47614427995806	2.25350197955325	chr4-139294855-139295354	Endothelial
5.22358608564214	4.79742246833438	4.4646008016157	4.51653514710195	4.44610651537511	4.78445761375903	4.34630906379593	4.67148928670922	4.74755628126735	4.3839290774324	chr4-139555462-139555961	Endothelial
4.79486228589164	4.55360860825453	4.56684111771032	4.19432246466139	4.18843347453713	4.38676513143536	4.44110857533929	4.3494616657384	4.14852545615815	4.22584783739683	chr4-139556320-139556819	Endothelial
5.02509134149315	4.7518450771345	4.51662646076252	4.38212300351204	5.01768502178687	4.97760463785609	4.37059930413623	4.78452824135421	3.71928109430758	4.7193158203214	chr4-139734794-139735293	Endothelial
5.08464458335259	4.40252827987151	4.95405632464265	4.57931933729405	4.47851382704005	4.47089537837297	3.83955971277786	4.61332115992399	4.01913382897995	4.58984637637487	chr4-140151422-140151921	Endothelial
4.99436674360148	4.54294419691209	4.03596350622027	3.83134573422224	4.91723456831587	4.60460225149675	3.98999232463605	4.33603649905659	4.14852545615815	4.05648078240931	chr4-140252828-140253327	Endothelial
3.49719906174081	1.73763523795996	1.39037000270037	1.01296768124308	3.15752039172553	1.88432522552613	1.07920207974797	1.32800212613618	0	1.02595509457924	chr4-140267534-140268033	Endothelial
4.52078458181734	3.60354232579296	4.266142930562	3.57822915979946	3.47271629437653	3.95751826074314	2.14252813166299	3.3754542460738	3.10547814814247	3.17117911104949	chr4-141636147-141636646	Endothelial
3.20686382033457	2.76425351212471	1.14801925849662	1.82584469672443	1.36993518900719	2.45584320638291	2.35222070516838	1.46587295238239	2.01532731043123	1.86309494275379	chr4-143294386-143294885	Endothelial
5.73186045888811	5.31571854012799	5.41793924998162	5.40024250901032	5.34744511081066	5.40170893085763	5.28648782008971	5.43193901216226	5.63469681903008	5.42685308739143	chr4-143513240-143513739	Endothelial
3.0954677624648	1.66080394968927	1.77912881322889	2.41325469294628	2.4739673879469	0.923923004733379	1.75669594997742	1.91431094574661	2.01532731043123	1.78636758151961	chr4-143773987-143774486	Endothelial
2.35521530260211	0.830493562351943	0.856571056993781	1.33747538360298	0.7598017506121	0.780573748175365	0.912740906275379	0.704336269059067	1.33420294264546	0.646400818187041	chr4-145152625-145153124	Endothelial
3.87993635261187	3.721729943406	1.39037000270037	2.82951438469167	3.48552925826508	3.57853566089101	2.34133722010677	2.19772411658996	0	2.07146434571489	chr4-146241555-146242054	Endothelial
3.0954677624648	0.60299119679367	0.490944627413168	1.18432636734977	1.25490592167929	0.238118510130257	1.60115485078986	1.56126458493961	1.33420294264546	1.48025728616441	chr4-148341862-148342361	Endothelial
3.31027167506131	0.964396985865234	0.856571056993781	1.60222696883186	1.19375850468712	1.05430730178504	1.27492657897612	1.04961074761162	1.33420294264546	1.52816849574844	chr4-148355600-148356099	Endothelial
4.60454581116064	4.09463597173159	4.20403775929604	3.77881052800713	4.00482501600593	3.88927080453285	3.92222406744792	4.17445443144592	4.26726140756436	3.48215783161176	chr4-148443945-148444444	Endothelial
2.35521530260211	0.518419669923733	0.490944627413168	0.81847719848495	0.136239755610771	0.923923004733379	0.343263531654301	0.088059466459388	1.33420294264546	0.35910414123368	chr4-149912090-149912589	Endothelial
2.53675505103495	0.830493562351943	0	0.81847719848495	0.919402344278863	1.28429368228217	0.583876699959545	0.526646182270838	0	0.35910414123368	chr4-149915572-149916071	Endothelial
3.7387805454896	1.35421927119078	1.14801925849662	1.47591580402454	1.42418383944603	0.923923004733379	1.70668927594153	1.93820180803926	0	1.02595509457924	chr4-150173685-150174184	Endothelial
3.58230095722139	1.25316220152459	1.14801925849662	1.47591580402454	1.66848707433465	1.05430730178504	0.253231306822749	0.647503676405326	1.33420294264546	0.461359779451148	chr4-153517859-153518358	Endothelial
3.81108412727902	3.39403083955946	2.64840604782815	2.48059118264336	3.35197126162658	3.26510180460994	2.67185092300641	2.84158466641265	2.82485861559618	3.24471593256645	chr4-154416716-154417215	Endothelial
1.61275490307705	0.60299119679367	1.14801925849662	0	0.260716651270026	0.44244667098748	0.655920510168373	0.249528423731512	0	0.556844953581382	chr4-156803072-156803571	Endothelial
1.90476175376369	0.428580098838194	0.490944627413168	1.18432636734977	0.7598017506121	0.44244667098748	0.546459162327246	0.323955614728342	0	0	chr4-158101453-158101952	Endothelial
2.84299065485841	2.1567469929857	2.08505682240109	1.47591580402454	2.09363316977642	1.17387854046628	1.82078439181076	1.70744595011296	1.33420294264546	1.37937996908221	chr4-158253475-158253974	Endothelial
4.83008825332108	4.2985884652406	4.13913834560945	4.23388928990617	3.87451025377132	4.32351910797595	4.1668464410258	4.25275115548793	4.37696396541476	4.25461429270944	chr4-158723057-158723556	Endothelial
2.35521530260211	1.08692090662101	1.39037000270037	0.327129162943249	1.52692019645043	0.780573748175365	1.02582097499555	1.49837604015394	0	1.21346312982413	chr4-158847740-158848239	Endothelial
2.53675505103495	0.230146608919593	1.14801925849662	0	1.06309238222584	0	0.386256760351517	0.462195712525131	1.33420294264546	0.556844953581382	chr4-158929880-158930379	Endothelial
4.56327299631547	4.23375590539051	4.49084813349956	4.21424151618822	4.41964610893053	4.43543854853199	4.27946168177325	4.55657265163289	4.26726140756436	4.39042436131007	chr4-163166725-163167224	Endothelial
1.61275490307705	0.230146608919593	0.490944627413168	1.18432636734977	0.672851711229314	0.238118510130257	0.468580506092361	0.394730814021123	0	0.24904413114295	chr4-164747863-164748362	Endothelial
2.35521530260211	1.02695925585263	0	0.327129162943249	1.47646632496942	0.621393552736551	1.02582097499555	1.13477966955536	0	0.885876973588191	chr4-164902684-164903183	Endothelial
5.59520876192703	4.87600013880079	5.24367643389501	4.51653514710195	5.32623368109781	5.13324128941026	4.95283042947204	5.11310394469081	5.54352196174817	5.16799247476672	chr4-165207384-165207883	Endothelial
3.20686382033457	1.30457540392761	1.39037000270037	0.327129162943249	2.52450721352455	1.17387854046628	1.74021890283019	1.59170984846222	2.47614427995806	1.02595509457924	chr4-165221987-165222486	Endothelial
3.49719906174081	0.60299119679367	0	0.593620559714575	0.919402344278863	0.238118510130257	0.386256760351517	0.088059466459388	0	0.556844953581382	chr4-165838498-165838997	Endothelial
2.84299065485841	0.230146608919593	0	0.81847719848495	0.136239755610771	0	0.583876699959545	0.249528423731512	0	0.129889288072871	chr4-166038223-166038722	Endothelial
2.14749824938371	0.964396985865234	0.490944627413168	0.81847719848495	0.37530143220167	0.780573748175365	0.468580506092361	0.394730814021123	0	0.35910414123368	chr4-168432245-168432744	Endothelial
2.14749824938371	1.19984886779642	0.490944627413168	0.593620559714575	1.31356669404306	0.923923004733379	0.546459162327246	1.04961074761162	1.33420294264546	0.646400818187041	chr4-169026508-169027007	Endothelial
1.90476175376369	0.964396985865234	1.14801925849662	1.18432636734977	0.919402344278863	0.923923004733379	1.54534398168211	1.56126458493961	0	1.48025728616441	chr4-174222373-174222872	Endothelial
4.43185888819941	2.90415270196544	3.24984880643643	3.06710878192895	3.65389822046974	3.70303232812109	3.17930297231073	3.52492801679189	3.34030142320671	3.69650974614728	chr4-176792168-176792667	Endothelial
3.31027167506131	2.34039771100112	2.64840604782815	2.72231722824449	3.02337121996209	2.3582358663718	3.07804577829142	2.5782671795873	2.47614427995806	2.33657427913693	chr4-182938060-182938559	Endothelial
5.05517522909573	4.53758228304111	4.49084813349956	4.17412453923072	4.51020913652403	4.33639206909189	4.21235547029382	4.4813303331408	3.87698373190159	4.43509052298233	chr4-183098043-183098542	Endothelial
5.65536529376804	5.04801785869988	5.45840380760505	5.04740004835695	5.32623368109781	4.71715215437174	5.22712469848892	5.26014295122763	4.57412703901272	5.19792384630418	chr4-183099076-183099575	Endothelial
3.20686382033457	2.45859399747528	1.59780469274076	1.71836409601687	0.993035535577743	1.73677593991386	1.02582097499555	1.25378885312942	2.47614427995806	1.21346312982413	chr4-183183290-183183789	Endothelial
3.81108412727902	3.2040345268077	1.39037000270037	1.82584469672443	0.672851711229314	2.59088875383434	1.75669594997742	1.86530853601194	1.33420294264546	1.48025728616441	chr4-183784095-183784594	Endothelial
2.97474523156949	0.518419669923733	1.14801925849662	1.18432636734977	0.7598017506121	0.44244667098748	1.22842811048433	0.911617050413476	0	0.461359779451148	chr4-183831202-183831701	Endothelial
2.35521530260211	1.57964968002954	0	0.81847719848495	0.672851711229314	0.44244667098748	1.07920207974797	0.323955614728342	1.33420294264546	0.646400818187041	chr4-184188689-184189188	Endothelial
4.43185888819941	1.30457540392761	2.08505682240109	1.01296768124308	0.993035535577743	1.28429368228217	1.63719760455576	1.32800212613618	1.33420294264546	1.0912033906095	chr4-184284013-184284512	Endothelial
4.18213140530091	2.6093169696379	3.88580878996738	1.71836409601687	2.62056671379113	2.50227721529115	1.4060540985827	1.62152587995536	1.33420294264546	2.07146434571489	chr4-184355212-184355711	Endothelial
3.58230095722139	2.00959708178834	3.05251426198939	3.06710878192895	1.06309238222584	1.28429368228217	2.17966238079104	1.70744595011296	1.33420294264546	2.87027629602435	chr4-184385880-184386379	Endothelial
5.113524009037	4.7518450771345	4.87654313123008	5.00228714846451	4.86425868660812	4.96107613505508	4.49856830285293	4.88320962409415	5.10726736746799	4.9301528141814	chr4-184537373-184537872	Endothelial
3.49719906174081	1.94626048358548	0.856571056993781	1.60222696883186	2.52450721352455	3.06308740910966	2.19183105499819	1.65073816311344	2.82485861559618	1.66303658140324	chr4-185112039-185112538	Endothelial
4.00850375710315	1.14448954460978	2.73879088325332	0	0.672851711229314	1.95280156152733	0.790037892488928	1.39858386223585	1.33420294264546	1.86309494275379	chr4-185513294-185513793	Endothelial
3.66266125047265	2.8005205521144	1.59780469274076	2.41325469294628	1.66848707433465	3.55670020549014	2.93335137496135	2.40050653428279	2.01532731043123	3.49426972497166	chr4-185541047-185541546	Endothelial
3.49719906174081	1.73763523795996	1.59780469274076	2.01940807212418	2.12672604218951	1.88432522552613	1.27492657897612	2.33002113362017	2.47614427995806	1.21346312982413	chr4-185717095-185717594	Endothelial
3.7387805454896	3.57241809171128	0.856571056993781	2.26834986633849	2.05976334871105	3.48913802552117	2.07843131509285	1.70744595011296	0	2.28172758702228	chr4-185737979-185738478	Endothelial
2.84299065485841	1.77456905771706	1.59780469274076	0	0.580323262023995	1.73677593991386	1.1051697680613	1.59170984846222	1.33420294264546	0.885876973588191	chr4-185966006-185966505	Endothelial
3.31027167506131	2.74577227590999	2.98024487109719	2.77691121675381	2.81583108666402	2.79118157516083	2.61875874802858	2.84158466641265	3.10547814814247	1.97103824545943	chr4-186067991-186068490	Endothelial
2.97474523156949	1.9782763269053	2.33732506425754	1.82584469672443	2.12672604218951	1.95280156152733	2.12993456387989	1.96170347668014	2.01532731043123	1.86309494275379	chr4-186069010-186069509	Endothelial
2.35521530260211	1.73763523795996	0.490944627413168	0.327129162943249	1.47646632496942	1.17387854046628	0.620348264489286	1.17554998038745	0	1.02595509457924	chr4-186118587-186119086	Endothelial
2.14749824938371	0.332772325411275	0.490944627413168	0.327129162943249	0.919402344278863	0	0.508045269997393	0.462195712525131	0	0.24904413114295	chr4-186378167-186378666	Endothelial
1.61275490307705	0.518419669923733	0.856571056993781	0.593620559714575	0	0	0.343263531654301	0.323955614728342	0	0	chr4-187376127-187376626	Endothelial
3.66266125047265	0.518419669923733	0.856571056993781	0.327129162943249	0.672851711229314	0.621393552736551	0.941852659527349	0.588340119176196	1.33420294264546	0.556844953581382	chr4-188140250-188140749	Endothelial
3.58230095722139	3.13470334482545	3.05251426198939	3.38087308049764	3.23544094026913	3.12374885625337	3.17930297231073	3.57911625598071	3.10547814814247	3.04511950139288	chr5-783965-784464	Endothelial
5.05517522909573	4.81968234192444	4.43786708245462	4.2912764086248	4.81435025941833	4.81236856388671	4.34630906379593	4.82032183425674	4.82703172045729	4.56709177371217	chr5-892401-892900	Endothelial
2.35521530260211	0.964396985865234	1.14801925849662	0.81847719848495	0.672851711229314	0.780573748175365	0.620348264489286	0.759014629830215	1.33420294264546	0.810383733140359	chr5-1039697-1040196	Endothelial
4.72172004823496	4.53220036674121	4.32568457227939	4.56387757876611	4.06581859733977	4.18804745161005	4.28798896490818	3.797282268301	2.47614427995806	4.58984637637487	chr5-1111796-1112295	Endothelial
4.18213140530091	3.35798074116545	2.73879088325332	2.77691121675381	3.59599611310298	3.18196224100914	2.68912283137495	2.9276397620979	3.10547814814247	3.69650974614728	chr5-1155687-1156186	Endothelial
3.58230095722139	3.19043227716353	2.64840604782815	2.41325469294628	3.15752039172553	2.93353082110383	2.61875874802858	3.05328174953155	3.10547814814247	3.45762465932745	chr5-1167939-1168438	Endothelial
5.22358608564214	4.84594860790343	5.08042510420646	4.73909016469608	4.87890064367551	4.83974977013577	4.62734905494073	5.05419804233054	4.74755628126735	4.78487787878963	chr5-1344883-1345382	Endothelial
4.83008825332108	3.50807978193816	3.92483782623184	4.15363982021622	3.66520490931034	3.90663771773129	4.43344224334306	4.389003479797	2.47614427995806	3.5648803788916	chr5-2038532-2039031	Endothelial
2.35521530260211	2.07026964834391	0	1.33747538360298	1.42418383944603	0.780573748175365	0.912740906275379	0.862521478497781	0	0.957615473036015	chr5-2181053-2181552	Endothelial
5.69411981168167	5.27441086816141	5.3188597167928	5.15437152400703	5.50046652834544	5.26026367665013	5.09891180606045	5.34971046807461	5.67821074051236	5.36553697089078	chr5-6632897-6633396	Endothelial
5.69411981168167	5.27441086816141	5.3188597167928	5.15437152400703	5.50046652834544	5.26026367665013	5.09891180606045	5.34971046807461	5.67821074051236	5.36553697089078	chr5-6632897-6633396	Endothelial
3.40676073347484	2.88738941752078	2.33732506425754	2.66557578238852	2.12672604218951	2.67437121103024	2.47679458323185	2.63783682213163	3.10547814814247	1.43070015147448	chr5-10452763-10453262	Endothelial
4.47700678341073	2.43571674920164	2.21669785516443	1.18432636734977	1.62282438576012	3.0937369405395	1.50689998522172	1.65073816311344	2.01532731043123	0.885876973588191	chr5-10577432-10577931	Endothelial
5.02509134149315	4.33613408313365	3.12133548257618	3.88203491583153	2.02507921795201	4.5831606959865	3.29663184039022	3.78416010456666	2.47614427995806	2.41512248669206	chr5-10601248-10601747	Endothelial
4.99436674360148	4.65612905348825	4.70777959672307	4.80624870180832	4.41295447620339	4.93592281080095	4.54436749099274	4.73424198198336	4.01913382897995	4.82379120087645	chr5-14143494-14143993	Endothelial
5.24983792530194	4.68065995462587	4.77340084581746	4.97919042490686	4.39947737158021	4.82155349532604	4.42315668244896	4.70320680055413	4.66344612679845	4.88486884349977	chr5-14144665-14145164	Endothelial
4.06873149396929	3.0767348972272	2.73879088325332	3.19289868421523	1.98954065506399	3.44227221712456	1.67236180877807	1.46587295238239	2.47614427995806	3.31468553964768	chr5-14153964-14154463	Endothelial
3.81108412727902	3.32100668485541	3.05251426198939	2.48059118264336	3.30936775061943	2.63323374382447	3.27391702383955	2.9276397620979	3.10547814814247	2.64978668940877	chr5-14727297-14727796	Endothelial
5.67487267962805	5.44735423425598	5.21247064953412	5.00228714846451	5.55010216357845	5.38321831435194	5.25783522422844	5.60235746152848	5.54352196174817	5.40777015627247	chr5-14871703-14872202	Endothelial
2.84299065485841	2.38884430452657	1.39037000270037	1.82584469672443	1.31356669404306	1.57239893232714	0.852693511945236	2.46770806347284	1.33420294264546	1.0912033906095	chr5-15366728-15367227	Endothelial
1.90476175376369	0.898998243911376	0	1.01296768124308	1.12990425590312	1.17387854046628	1.07920207974797	0.811696123713142	1.33420294264546	0.556844953581382	chr5-16487925-16488424	Endothelial
5.76863893421228	5.39790854109568	5.21247064953412	4.63948480927861	5.37525044446259	5.26026367665013	5.2447535366391	4.59088890385786	3.87698373190159	5.42369007622859	chr5-16936035-16936534	Endothelial
3.49719906174081	1.08692090662101	1.39037000270037	0.593620559714575	0.841807933851299	0.923923004733379	1.34197960978108	0.704336269059067	0	0.35910414123368	chr5-17157923-17158422	Endothelial
4.52078458181734	2.04025228980294	0.490944627413168	1.18432636734977	1.19375850468712	1.73677593991386	1.18038092925242	1.53016295737658	1.33420294264546	1.48025728616441	chr5-32098207-32098706	Endothelial
5.30095058722443	4.64619869781072	4.77340084581746	4.69724129687576	4.82447102310401	5.29364968344265	4.56556462118172	5.15448266511147	5.04214482959466	4.77001045818299	chr5-32174077-32174576	Endothelial
4.23565498120544	2.04025228980294	3.47691550058489	1.47591580402454	0.37530143220167	2.93353082110383	1.5641885203962	1.09282360647551	2.82485861559618	0.810383733140359	chr5-32193492-32193991	Endothelial
6.19066132968674	5.75516650563469	6.0501474287611	5.82626065042581	5.90989302554868	6.16038003329122	5.84998617288338	6.09476918654684	6.02008389140135	5.9574994150662	chr5-32312723-32313222	Endothelial
1.61275490307705	0.964396985865234	0.490944627413168	0.593620559714575	0.580323262023995	0.238118510130257	0.757659212824303	0.811696123713142	1.33420294264546	0.461359779451148	chr5-32378013-32378512	Endothelial
2.84299065485841	2.09967516100876	1.94018679416161	1.47591580402454	2.05976334871105	0.780573748175365	0.998370992255588	2.53191813540448	2.01532731043123	1.32616665220096	chr5-34042760-34043259	Endothelial
3.66266125047265	1.14448954460978	0.856571056993781	0.593620559714575	1.06309238222584	0.923923004733379	1.63719760455576	1.04961074761162	0	1.32616665220096	chr5-34479743-34480242	Endothelial
3.81108412727902	1.69973099343133	1.59780469274076	1.82584469672443	2.12672604218951	1.65692725823476	1.82078439181076	1.00506346694015	2.01532731043123	1.52816849574844	chr5-34564632-34565131	Endothelial
4.9629735494444	4.51046965585002	3.71819093479344	4.77975924678818	4.93602621075204	4.47089537837297	4.91111849469576	4.78452824135421	4.14852545615815	4.94346539883207	chr5-34838910-34839409	Endothelial
2.14749824938371	1.57964968002954	1.77912881322889	1.33747538360298	1.5756690569018	0.621393552736551	0.757659212824303	0.704336269059067	0	0.461359779451148	chr5-35696892-35697391	Endothelial
4.00850375710315	3.37009780796935	2.33732506425754	2.54492445409349	3.22018987910648	3.23791751131798	3.29098657676778	3.18890628467061	2.01532731043123	2.41512248669206	chr5-38441696-38442195	Endothelial
2.97474523156949	2.23833259068996	1.39037000270037	0.81847719848495	0.841807933851299	2.63323374382447	0.620348264489286	0.862521478497781	0	0.556844953581382	chr5-38650925-38651424	Endothelial
4.23565498120544	3.64402357310584	1.39037000270037	2.34262080226543	1.36993518900719	4.08503020893294	2.31932079886158	2.09519978979881	0	1.97103824545943	chr5-38667017-38667516	Endothelial
4.12654535714949	3.60354232579296	1.59780469274076	2.88026683239032	2.59714478048191	3.51201211225008	2.33037100710731	2.75006904817583	1.33420294264546	2.60580847643942	chr5-38809641-38810140	Endothelial
5.63559051937381	4.84594860790343	3.57831665104113	4.62467703150367	4.86425868660812	5.30023516409673	3.85876730814689	3.82957481504398	3.54219985181721	4.85230251602335	chr5-38845814-38846313	Endothelial
4.9629735494444	4.42593361225813	4.43786708245462	4.02421956748651	4.44610651537511	4.28419635204533	3.49626135349601	4.04841522356453	3.71928109430758	4.28281835797046	chr5-39424753-39425252	Endothelial
3.40676073347484	2.36482435653879	3.05251426198939	0.81847719848495	1.62282438576012	1.05430730178504	1.36365550921042	1.59170984846222	1.33420294264546	0.35910414123368	chr5-39501791-39502290	Endothelial
3.49719906174081	1.84571568949582	2.33732506425754	1.33747538360298	1.5756690569018	0.923923004733379	0.428005753129887	0.588340119176196	0	0.35910414123368	chr5-39520131-39520630	Endothelial
5.46680366490009	5.02903794000482	5.08042510420646	5.18497519029596	5.3614147637799	5.3327190635834	5.00376105115791	5.38490589124455	5.39495167103118	5.40456498233185	chr5-40798051-40798550	Endothelial
3.40676073347484	1.25316220152459	0.856571056993781	0.327129162943249	0.481451250922287	0.780573748175365	0.468580506092361	0.394730814021123	0	0.24904413114295	chr5-42826795-42827294	Endothelial
4.3370897893414	3.44073777243092	3.36784482168379	3.3451866461808	3.82496134985779	3.41825575438585	3.28531913643103	3.62399647601832	2.47614427995806	3.21574942988067	chr5-42908728-42909227	Endothelial
4.72172004823496	2.6093169696379	3.80443280528114	1.60222696883186	2.02507921795201	2.19820165257531	1.5641885203962	2.23677721659989	4.14852545615815	1.57453960603812	chr5-42992016-42992515	Endothelial
3.94565175995002	1.84571568949582	2.55197787986639	1.71836409601687	1.95310449719912	1.48260811213209	1.60115485078986	1.49837604015394	1.33420294264546	1.57453960603812	chr5-43000445-43000944	Endothelial
4.43185888819941	3.28306006025335	3.42341066139373	0.593620559714575	1.52692019645043	2.19820165257531	1.27492657897612	1.81458301782999	4.26726140756436	0.35910414123368	chr5-43007673-43008172	Endothelial
3.0954677624648	0.830493562351943	1.77912881322889	1.33747538360298	1.83792630002418	1.17387854046628	1.22842811048433	1.21519972384541	1.33420294264546	1.52816849574844	chr5-50922335-50922834	Endothelial
4.47700678341073	3.57241809171128	3.88580878996738	3.44970214818319	3.75260331968355	3.48913802552117	3.32453148871975	3.4014669102836	3.87698373190159	3.09369171307223	chr5-52800531-52801030	Endothelial
3.49719906174081	2.09967516100876	0.490944627413168	1.18432636734977	1.66848707433465	2.1406530326083	0.583876699959545	0.959096716769475	0	0	chr5-52836969-52837468	Endothelial
1.90476175376369	0.830493562351943	1.59780469274076	0.593620559714575	0.672851711229314	0	0.790037892488928	0.323955614728342	0	0.646400818187041	chr5-54069234-54069733	Endothelial
3.7387805454896	3.21750972647264	3.12133548257618	3.44970214818319	3.09200447904535	2.99976292828874	3.6672441597259	3.21847310994604	3.54219985181721	2.41512248669206	chr5-55232943-55233442	Endothelial
6.09253578722269	5.55211033263256	5.11458670385203	5.60271264874423	5.51303645039311	5.75325085083302	5.3339281112547	5.73783959329677	6.02008389140135	5.70475807983662	chr5-55534791-55535290	Endothelial
3.0954677624648	2.83589820885479	1.59780469274076	2.01940807212418	2.42159259850548	3.06308740910966	2.3630227011337	2.09519978979881	0	1.97103824545943	chr5-55821658-55822157	Endothelial
2.84299065485841	1.69973099343133	1.14801925849662	1.33747538360298	1.91572422592193	1.57239893232714	1.05275840731932	0.959096716769475	2.01532731043123	0.885876973588191	chr5-55988701-55989200	Endothelial
6.17704543580147	5.51984378117281	5.54862828722426	5.66916413562825	5.42598367245697	5.67939488210758	5.66377940796537	5.67168831828072	5.72045055002594	5.8366563071577	chr5-55994845-55995344	Endothelial
3.49719906174081	1.73763523795996	1.39037000270037	0.327129162943249	0.7598017506121	1.05430730178504	0.690636722750215	0.394730814021123	0	0.461359779451148	chr5-56043347-56043846	Endothelial
2.97474523156949	2.52512646082986	0.490944627413168	0.593620559714575	0.841807933851299	2.79118157516083	1.25186466896844	0.759014629830215	0	0.556844953581382	chr5-56169397-56169896	Endothelial
3.49719906174081	2.21164676266432	2.64840604782815	2.41325469294628	2.64361446234084	2.50227721529115	2.57297215930789	2.62317341400373	2.47614427995806	1.74641735002749	chr5-56200978-56201477	Endothelial
3.66266125047265	1.35421927119078	0.490944627413168	1.18432636734977	0.481451250922287	1.28429368228217	0.690636722750215	0.759014629830215	2.01532731043123	0.885876973588191	chr5-58019589-58020088	Endothelial
3.81108412727902	0.830493562351943	0.490944627413168	0.327129162943249	0.580323262023995	2.25354246466087	0.821705813784279	1.46587295238239	0	0.810383733140359	chr5-58071476-58071975	Endothelial
4.52078458181734	0.60299119679367	0.490944627413168	0.327129162943249	0.136239755610771	0.238118510130257	0.620348264489286	0.323955614728342	0	0.461359779451148	chr5-58241344-58241843	Endothelial
5.55366406960466	5.16391164994548	5.25902980238944	4.94383687325841	5.12803097592597	5.1405992735849	4.74350521062347	4.95229608662906	5.22930621834249	5.04987108823525	chr5-58459900-58460399	Endothelial
3.20686382033457	2.1567469929857	1.94018679416161	2.01940807212418	1.87734961010584	2.1406530326083	1.31997306475195	2.00758855169431	1.33420294264546	2.16535242290987	chr5-59174398-59174897	Endothelial
3.81108412727902	3.03167693809394	2.44863996173267	2.34262080226543	3.72044616751514	2.59088875383434	2.41585181534636	2.38320539337066	2.01532731043123	3.14068173462213	chr5-59768427-59768926	Endothelial
5.32584350757057	4.72850480403885	5.04543493204509	4.56387757876611	4.58355208631519	5.00204767257641	4.59793108606397	5.08929604382549	4.82703172045729	4.47230508156833	chr5-61331106-61331605	Endothelial
5.2756206006667	4.24695759184159	4.4646008016157	3.90672691891517	4.13250720875491	4.60460225149675	3.9689337227473	4.44009450579328	4.66344612679845	4.03176445029422	chr5-61332843-61333342	Endothelial
5.39804448590693	4.79292898015096	5.08042510420646	5.23458141367725	4.76790711100775	5.0181159475664	4.56556462118172	4.95229608662906	5.04214482959466	5.10619979184987	chr5-61408597-61409096	Endothelial
3.87993635261187	0.830493562351943	2.33732506425754	0.593620559714575	1.19375850468712	1.48260811213209	1.38501055196201	0.759014629830215	2.01532731043123	0.556844953581382	chr5-61666246-61666745	Endothelial
1.90476175376369	0.230146608919593	0.490944627413168	0.81847719848495	0.672851711229314	0.44244667098748	0.428005753129887	0.647503676405326	1.33420294264546	0.35910414123368	chr5-61783911-61784410	Endothelial
1.90476175376369	0.332772325411275	0.856571056993781	0.593620559714575	0.993035535577743	0.238118510130257	0.912740906275379	0.588340119176196	1.33420294264546	0.461359779451148	chr5-62656020-62656519	Endothelial
4.68370965749519	4.00423262435765	4.23542450724395	4.39962548295411	4.51020913652403	3.92379805529145	4.19734473684196	4.31337981230289	4.4789109972547	4.35100663526383	chr5-65563002-65563501	Endothelial
4.68370965749519	4.00423262435765	4.23542450724395	4.39962548295411	4.51020913652403	3.92379805529145	4.19734473684196	4.31337981230289	4.4789109972547	4.35100663526383	chr5-65563002-65563501	Endothelial
6.24387512946488	5.55211033263256	5.73584853277485	5.71881221674828	5.50990422239713	5.73392265764178	5.55963866521574	5.83170509370384	6.05351414291804	5.78582760927809	chr5-68215286-68215785	Endothelial
5.30095058722443	2.41247087629562	4.32568457227939	1.47591580402454	1.62282438576012	2.89923849657179	1.54534398168211	1.84016870567524	4.57412703901272	1.37937996908221	chr5-68434083-68434582	Endothelial
2.97474523156949	0.898998243911376	1.14801925849662	0.81847719848495	0.993035535577743	0.621393552736551	1.15574364616931	1.04961074761162	0	0.957615473036015	chr5-70785083-70785582	Endothelial
2.53675505103495	1.4022115425445	0.490944627413168	1.47591580402454	1.19375850468712	0.923923004733379	1.85179167631333	1.00506346694015	1.33420294264546	1.02595509457924	chr5-72394594-72395093	Endothelial
4.06873149396929	3.92431271303641	3.12133548257618	3.2325040454409	3.32370916544447	3.95751826074314	3.21551424813184	2.48403048177223	3.34030142320671	3.65395387126675	chr5-72451787-72452286	Endothelial
4.83008825332108	3.85702780183744	4.0711813574488	4.06866220603845	3.96877767405598	3.90663771773129	3.53020197482492	3.81028615321136	3.71928109430758	3.77803121306708	chr5-72955204-72955703	Endothelial
4.28726367738915	4.01198641005658	3.71819093479344	4.09038044990813	3.07514983224075	3.72277598066922	4.00040746628084	3.84229212597642	4.26726140756436	3.87385361191559	chr5-73451158-73451657	Endothelial
4.60454581116064	0.964396985865234	0.856571056993781	0.81847719848495	2.28167956612642	0.44244667098748	1.07920207974797	0.588340119176196	0	0.461359779451148	chr5-73544393-73544892	Endothelial
5.42133023694312	4.86747767177383	4.85649616555969	4.94383687325841	4.77835778618855	4.94435607365597	4.62286207437172	4.93459003945112	5.16957683015457	4.88486884349977	chr5-73565420-73565919	Endothelial
5.42133023694312	4.86747767177383	4.85649616555969	4.94383687325841	4.77835778618855	4.94435607365597	4.62286207437172	4.93459003945112	5.16957683015457	4.88486884349977	chr5-73565420-73565919	Endothelial
5.22358608564214	3.90778338494621	3.88580878996738	4.77975924678818	4.41964610893053	3.87169228153055	4.38126506964518	4.48538982549367	3.87698373190159	5.00824574816173	chr5-73625865-73626364	Endothelial
4.43185888819941	3.32100668485541	2.33732506425754	3.57822915979946	3.51081877151478	2.89923849657179	3.19752221895707	3.34896393230611	3.34030142320671	3.8551915319061	chr5-73626383-73626882	Endothelial
3.49719906174081	3.03167693809394	2.33732506425754	1.92587020165731	2.64361446234084	1.88432522552613	1.82078439181076	2.19772411658996	2.82485861559618	2.33657427913693	chr5-75611951-75612450	Endothelial
2.35521530260211	0.332772325411275	0.856571056993781	0.593620559714575	0.841807933851299	0.44244667098748	0.298949619486954	0.171051753115243	1.33420294264546	0.461359779451148	chr5-76111388-76111887	Endothelial
2.84299065485841	2.41247087629562	1.94018679416161	2.01940807212418	2.19071803745303	1.95280156152733	2.53526698932073	1.96170347668014	1.33420294264546	2.00529625377054	chr5-76601448-76601947	Endothelial
1.61275490307705	0.518419669923733	0.490944627413168	1.33747538360298	0.580323262023995	0.621393552736551	0.852693511945236	0.759014629830215	1.33420294264546	1.21346312982413	chr5-76612903-76613402	Endothelial
3.49719906174081	1.94626048358548	2.90416347085984	2.41325469294628	2.75363386857819	2.9670269192247	2.95493190646468	2.85419700980156	2.47614427995806	2.48961401771785	chr5-77645402-77645901	Endothelial
3.20686382033457	2.8532669444325	2.82384541259653	2.26834986633849	2.89479740456989	2.4078648473446	2.73973149415649	2.77681405510062	2.01532731043123	2.03875961004253	chr5-77851136-77851635	Endothelial
2.97474523156949	1.84571568949582	1.59780469274076	1.47591580402454	2.02507921795201	0.923923004733379	1.94100488634133	1.70744595011296	2.82485861559618	1.0912033906095	chr5-77973006-77973505	Endothelial
4.52078458181734	3.89944715636041	3.57831665104113	3.93100341512528	3.98691392747432	3.90663771773129	3.97246490530456	4.23357172712219	4.26726140756436	3.76808941120188	chr5-78360714-78361213	Endothelial
4.00850375710315	3.00083700618736	1.59780469274076	2.66557578238852	1.31356669404306	1.28429368228217	1.58279008138731	1.29137263506145	0	1.70532925734477	chr5-78808371-78808870	Endothelial
5.113524009037	4.60577929970441	4.83616670733926	4.48408780013345	4.67588016356726	4.59392130683685	4.51802967000898	4.88012949664491	4.97394315447412	4.61779404135102	chr5-81301374-81301873	Endothelial
4.68370965749519	4.41427840962791	4.56684111771032	4.51653514710195	4.66465715511301	4.08503020893294	4.63628136646421	4.68213945804254	4.66344612679845	4.53813435031706	chr5-87268106-87268605	Endothelial
3.58230095722139	2.68886414567263	2.21669785516443	1.82584469672443	3.53567260218441	2.93353082110383	1.54534398168211	2.41760265206992	2.01532731043123	1.32616665220096	chr5-88785717-88786216	Endothelial
4.75875464114577	4.18657479733184	4.54195225055627	2.77691121675381	4.33013610207645	4.18804745161005	2.0652629994524	3.81674440370449	3.71928109430758	1.93594692407191	chr5-88883005-88883504	Endothelial
3.20686382033457	3.0468531562417	3.18702264578428	2.10724886603038	1.98954065506399	2.99976292828874	0.757659212824303	1.09282360647551	2.47614427995806	0.35910414123368	chr5-91189899-91190398	Endothelial
5.2756206006667	4.57992976548853	4.75185704509374	4.89530941674128	4.49127563140068	5.18397610864688	4.45883983002638	4.85838248663363	5.10726736746799	5.21997177418877	chr5-91280398-91280897	Endothelial
3.94565175995002	2.52512646082986	1.14801925849662	2.26834986633849	1.19375850468712	3.15314914570113	1.02582097499555	3.34002462343215	2.82485861559618	2.28172758702228	chr5-93078520-93079019	Endothelial
3.20686382033457	2.09967516100876	0.490944627413168	1.82584469672443	1.12990425590312	1.73677593991386	0.583876699959545	0.959096716769475	1.33420294264546	0.885876973588191	chr5-93359406-93359905	Endothelial
1.90476175376369	0.60299119679367	0.490944627413168	0.327129162943249	0.841807933851299	0.44244667098748	0.912740906275379	1.00506346694015	0	0.556844953581382	chr5-93711690-93712189	Endothelial
4.38525235903396	3.721729943406	3.92483782623184	2.92929437253799	3.85489442482806	4.06969406914938	2.70619040477674	2.79000290063267	4.26726140756436	2.48961401771785	chr5-95834769-95835268	Endothelial
5.71311354284841	5.12511427057922	5.00957499292387	5.48466974667759	5.43921654791262	5.52490435763091	5.0175001457877	5.23384133816091	4.4789109972547	5.51568789174612	chr5-96702507-96703006	Endothelial
5.22358608564214	4.64120776956464	4.99130513472513	4.80624870180832	4.92195547571537	5.0181159475664	4.57488651451615	5.12356041870274	4.97394315447412	4.79470505050026	chr5-98928189-98928688	Endothelial
1.90476175376369	0	0.856571056993781	0	0.37530143220167	0	0.343263531654301	0.088059466459388	0	0.129889288072871	chr5-100847391-100847890	Endothelial
5.24983792530194	4.77481374945774	4.4646008016157	4.34646785890029	4.79903473267828	4.61520470091976	4.52044398528869	4.18946240679991	4.74755628126735	4.57281415887557	chr5-102755024-102755523	Endothelial
4.8644745767371	3.66384605841824	3.80443280528114	3.5153964599058	3.70956583736417	3.60004555397271	3.17930297231073	2.9276397620979	4.14852545615815	3.28710356204046	chr5-102755614-102756113	Endothelial
2.53675505103495	2.38884430452657	1.39037000270037	0.593620559714575	1.79739536440614	2.08071309859921	1.22842811048433	1.43262067760651	2.47614427995806	0.810383733140359	chr5-109398940-109399439	Endothelial
3.87993635261187	0.830493562351943	3.52850677665879	0.593620559714575	1.12990425590312	0.621393552736551	0.72453713616327	1.17554998038745	2.47614427995806	0.461359779451148	chr5-111530154-111530653	Endothelial
4.18213140530091	2.34039771100112	1.59780469274076	2.54492445409349	1.12990425590312	1.05430730178504	1.94100488634133	1.46587295238239	1.33420294264546	0.730720897840712	chr5-112338657-112339156	Endothelial
3.58230095722139	1.14448954460978	0.490944627413168	1.18432636734977	1.42418383944603	0.923923004733379	1.82078439181076	1.09282360647551	0	1.27091516298666	chr5-112366882-112367381	Endothelial
4.83008825332108	3.89944715636041	3.31005281916329	4.57931933729405	4.38587318088408	2.93353082110383	4.44110857533929	4.5214202156776	3.54219985181721	4.74488579667709	chr5-112419440-112419939	Endothelial
5.113524009037	4.51593309684059	4.10555994694283	5.04740004835695	5.04823349898186	3.78043574511687	4.90373951931268	4.91666398486149	4.57412703901272	5.07024187991194	chr5-112419994-112420493	Endothelial
1.61275490307705	0.758573150705	0	0.81847719848495	0.260716651270026	0	0.655920510168373	0.462195712525131	1.33420294264546	0.556844953581382	chr5-115188980-115189479	Endothelial
3.81108412727902	3.0767348972272	2.73879088325332	2.88026683239032	2.25199175681927	3.51201211225008	3.6845709778995	3.68174424125021	2.01532731043123	3.45762465932745	chr5-115423457-115423956	Endothelial
5.08464458335259	4.15890480764693	3.71819093479344	4.34646785890029	4.37902267482126	4.13008407960058	4.13883561946245	4.262246093974	4.4789109972547	4.08879068807176	chr5-115543983-115544482	Endothelial
4.56327299631547	4.39068166399325	4.23542450724395	4.11177659156306	4.12433777871238	4.39908829973503	4.29364594738524	4.07020135125788	4.26726140756436	4.33762437557589	chr5-115601933-115602432	Endothelial
5.42133023694312	5.22189136596409	5.14795806638584	5.11252983290874	5.35793501148209	5.26700297213565	5.1229423586329	5.40218677297295	5.04214482959466	5.22724683689943	chr5-115841630-115842129	Endothelial
5.42133023694312	5.22189136596409	5.14795806638584	5.11252983290874	5.35793501148209	5.26700297213565	5.1229423586329	5.40218677297295	5.04214482959466	5.22724683689943	chr5-115841630-115842129	Endothelial
4.47700678341073	2.81831781878962	3.18702264578428	3.48292320234401	3.77364999430714	2.50227721529115	2.56363784813531	3.4686247444103	1.33420294264546	1.8999807366997	chr5-116572719-116573218	Endothelial
5.05517522909573	3.80442126561735	3.67305637134624	4.88291814564274	4.78873330229806	4.33639206909189	3.307856526994	4.6750480866408	3.71928109430758	3.30096046514693	chr5-116574635-116575134	Endothelial
3.58230095722139	3.39403083955946	2.44863996173267	1.33747538360298	1.06309238222584	2.89923849657179	0.757659212824303	0.811696123713142	2.47614427995806	0.35910414123368	chr5-119324375-119324874	Endothelial
3.31027167506131	2.41247087629562	0.856571056993781	1.18432636734977	2.93271672640947	2.01817446992335	0.821705813784279	1.00506346694015	2.01532731043123	0.957615473036015	chr5-121969200-121969699	Endothelial
5.37437671795273	4.9745260428465	5.11458670385203	5.15437152400703	5.17228923482107	4.90168797527368	5.16367000984099	4.79437853132078	5.22930621834249	5.29112243751988	chr5-123511814-123512313	Endothelial
3.87993635261187	1.35421927119078	1.59780469274076	1.18432636734977	3.28025001052556	0.780573748175365	1.25186466896844	0.959096716769475	1.33420294264546	1.37937996908221	chr5-124536121-124536620	Endothelial
4.3370897893414	2.48111412988384	2.21669785516443	3.38087308049764	2.79539517559118	3.48913802552117	3.03140835685358	3.29447785398306	3.34030142320671	3.09369171307223	chr5-124747455-124747954	Endothelial
3.49719906174081	1.19984886779642	1.39037000270037	1.01296768124308	1.91572422592193	0.780573748175365	1.1051697680613	1.56126458493961	0	0.885876973588191	chr5-126919516-126920015	Endothelial
4.38525235903396	3.28306006025335	3.42341066139373	3.3451866461808	3.18919539754568	3.31798035001896	2.64554905033057	3.47680385319006	3.54219985181721	2.51361364427729	chr5-127031081-127031580	Endothelial
3.7387805454896	1.91351799864298	0.490944627413168	0.81847719848495	0.841807933851299	2.3582358663718	0.941852659527349	0.811696123713142	1.33420294264546	0.461359779451148	chr5-127040859-127041358	Endothelial
2.84299065485841	0.119657727293732	0	0.81847719848495	0.481451250922287	0	0.253231306822749	0.526646182270838	0	0.129889288072871	chr5-127070152-127070651	Endothelial
2.35521530260211	1.30457540392761	0.856571056993781	1.01296768124308	0.672851711229314	0.923923004733379	0.386256760351517	0.249528423731512	0	0.24904413114295	chr5-127686313-127686812	Endothelial
2.35521530260211	0.758573150705	0.856571056993781	1.18432636734977	1.83792630002418	0.780573748175365	2.22773310396582	1.46587295238239	2.01532731043123	0.461359779451148	chr5-127977139-127977638	Endothelial
4.60454581116064	4.12355391457532	3.67305637134624	3.93100341512528	3.75260331968355	3.85389692826565	3.69315697079529	3.82957481504398	3.71928109430758	3.76808941120188	chr5-132294624-132295123	Endothelial
4.60454581116064	4.12355391457532	3.67305637134624	3.93100341512528	3.75260331968355	3.85389692826565	3.69315697079529	3.82957481504398	3.71928109430758	3.76808941120188	chr5-132294624-132295123	Endothelial
4.18213140530091	3.71224247413867	3.24984880643643	2.77691121675381	2.33928299315407	3.60004555397271	1.29762563028152	1.59170984846222	2.82485861559618	2.10344409582755	chr5-132387907-132388406	Endothelial
5.1418366621831	4.7518450771345	4.9728009417936	4.65414214331792	4.53507338181234	4.86662096737553	4.43855765511933	4.88320962409415	5.04214482959466	4.8756389489748	chr5-132490116-132490615	Endothelial
6.12125923825901	5.65720793831248	5.93059505685723	5.68352449775392	5.54399029915866	6.08229154688346	5.45245786572211	5.65916466312475	6.11813677164993	6.07304146994193	chr5-132490660-132491159	Endothelial
4.9629735494444	4.74720713317078	4.68522536776584	4.60971568961102	4.53507338181234	4.65685208373242	4.11985496429542	4.49347470196346	4.37696396541476	4.50858377464473	chr5-132496909-132497408	Endothelial
4.47700678341073	3.92431271303641	2.90416347085984	4.00147407551956	3.87451025377132	3.83587932867941	4.24775654809499	4.0262950528837	3.71928109430758	4.11255694648369	chr5-132747330-132747829	Endothelial
4.00850375710315	3.69307828397053	2.98024487109719	3.15217529837951	3.45978851462674	3.26510180460994	3.72699890375439	3.68880285508077	3.10547814814247	3.25898396691467	chr5-132776248-132776747	Endothelial
4.68370965749519	2.6093169696379	2.73879088325332	2.54492445409349	3.25053246399261	1.81243605655414	2.47679458323185	2.5782671795873	0	1.57453960603812	chr5-132826064-132826563	Endothelial
4.3370897893414	2.98516624451772	2.33732506425754	2.41325469294628	1.36993518900719	2.01817446992335	2.55424274998065	1.89001778213826	2.47614427995806	0.730720897840712	chr5-132839840-132840339	Endothelial
6.12125923825901	5.53875352686781	5.62171216365064	5.60271264874423	5.4193214385221	5.7192546598718	5.29638328591728	5.71208840095432	5.34182202384965	5.73569544896014	chr5-132963410-132963909	Endothelial
4.60454581116064	3.94065480356783	3.57831665104113	3.66762736270067	3.30936775061943	3.68301472519556	3.15464711553302	3.58669391979692	3.54219985181721	3.91947922604365	chr5-132963998-132964497	Endothelial
4.79486228589164	4.10916739725806	4.43786708245462	4.25327307571682	4.45264647676794	4.48252328255405	4.12937650626088	4.37594292520908	4.37696396541476	4.22584783739683	chr5-133026181-133026680	Endothelial
4.47700678341073	3.66384605841824	3.99986438901589	4.19432246466139	3.6310154809438	3.78043574511687	3.95114698921312	3.94608912697647	3.34030142320671	3.40727012125285	chr5-133052366-133052865	Endothelial
4.89806035343379	4.35454672100482	3.99986438901589	4.3283043014156	4.04865339037764	4.74638265910785	4.23016459112212	4.6096065889049	3.87698373190159	4.52638665352339	chr5-134005175-134005674	Endothelial
4.28726367738915	3.70269220001071	3.84569447856715	3.72428973976929	3.81484403740474	3.76147072766093	3.78437679622244	4.03185697281488	3.71928109430758	3.93733297587849	chr5-134176137-134176636	Endothelial
5.1418366621831	4.84160397199511	4.95405632464265	4.97919042490686	4.40623166107841	4.6973308559473	4.95640119870468	5.04046814015336	4.66344612679845	4.80932142512033	chr5-134176663-134177162	Endothelial
5.46680366490009	4.95856526448109	5.21247064953412	5.17484592960418	4.93135119730336	4.77503266540115	5.01578989727368	5.28829910680976	5.10726736746799	5.28067097337316	chr5-134370929-134371428	Endothelial
5.46680366490009	4.95856526448109	5.21247064953412	5.17484592960418	4.93135119730336	4.77503266540115	5.01578989727368	5.28829910680976	5.10726736746799	5.28067097337316	chr5-134370929-134371428	Endothelial
5.37437671795273	4.59549499815841	4.61536662392912	4.48408780013345	4.44610651537511	4.95274032628746	3.82009293892527	4.23839054099373	4.82703172045729	4.54397251982262	chr5-134465675-134466174	Endothelial
5.53243430712186	4.54294419691209	5.11458670385203	5.03625338360988	4.95457622889251	5.27371093251041	3.42072583410915	4.69271158414885	5.34182202384965	5.16420701020612	chr5-134466194-134466693	Endothelial
5.05517522909573	3.03167693809394	3.36784482168379	2.92929437253799	2.28167956612642	2.01817446992335	4.31048500989105	3.02008646411202	2.01532731043123	1.57453960603812	chr5-134506079-134506578	Endothelial
5.08464458335259	4.27944276642868	4.41062860870761	4.62467703150367	4.05726152269395	4.44735457851854	4.16992544742223	4.39333085487911	4.37696396541476	4.57281415887557	chr5-134524151-134524650	Endothelial
3.58230095722139	1.19984886779642	2.08505682240109	1.71836409601687	2.12672604218951	0.923923004733379	2.01135383165213	1.49837604015394	1.33420294264546	2.41512248669206	chr5-134561806-134562305	Endothelial
2.84299065485841	0.758573150705	0.856571056993781	0.593620559714575	1.12990425590312	0.621393552736551	0.998370992255588	0.959096716769475	0	0.810383733140359	chr5-134659402-134659901	Endothelial
3.87993635261187	2.04025228980294	0.490944627413168	1.47591580402454	1.19375850468712	3.29178333087322	0.852693511945236	1.00506346694015	2.01532731043123	0.556844953581382	chr5-136087924-136088423	Endothelial
5.63559051937381	5.04801785869988	5.24367643389501	4.8193132433663	5.38211884342949	5.56920092823149	4.79626350627776	5.49369986949553	4.97394315447412	5.2524244824435	chr5-136132679-136133178	Endothelial
3.58230095722139	2.68886414567263	2.08505682240109	2.88026683239032	2.93271672640947	2.4078648473446	3.16085069574921	2.75006904817583	2.01532731043123	2.79394017409036	chr5-137660259-137660758	Endothelial
3.58230095722139	2.90415270196544	2.55197787986639	2.54492445409349	3.4202952306338	2.71436811850718	3.20354452765742	2.84158466641265	2.82485861559618	2.85156758226694	chr5-137735038-137735537	Endothelial
1.90476175376369	1.73763523795996	0.856571056993781	0.81847719848495	1.36993518900719	1.05430730178504	1.1051697680613	0.704336269059067	0	1.21346312982413	chr5-137856989-137857488	Endothelial
4.72172004823496	3.74982364900938	3.99986438901589	4.3283043014156	4.14870858397388	3.799154688302	3.83180449528675	4.06478558465083	4.4789109972547	4.12039281865245	chr5-138213106-138213605	Endothelial
5.24983792530194	4.95856526448109	4.89631534775043	5.18497519029596	5.08658295347658	5.21915309952297	4.75380199894567	4.99278422221575	5.16957683015457	5.18677222638296	chr5-138331783-138332282	Endothelial
5.19684769007097	4.67089759031756	4.79462766019336	4.88291814564274	4.57758058999775	4.77503266540115	4.65617913030178	4.89851238656947	4.26726140756436	5.00824574816173	chr5-138337510-138338009	Endothelial
5.71311354284841	5.04045582844961	5.28925488769081	4.87041952353037	5.02208889316347	5.59084940655176	4.83363302295886	5.50173843939353	5.39495167103118	4.87100176314867	chr5-138352540-138353039	Endothelial
3.7387805454896	3.03167693809394	2.98024487109719	1.18432636734977	2.4739673879469	3.15314914570113	2.60061811181926	2.51613154347465	0	2.36323502684458	chr5-138632912-138633411	Endothelial
3.81108412727902	0.964396985865234	0.490944627413168	1.01296768124308	2.42159259850548	1.28429368228217	0.852693511945236	2.77681405510062	0	1.0912033906095	chr5-138655706-138656205	Endothelial
5.30095058722443	4.73320316479841	4.49084813349956	4.94383687325841	4.68145909693779	4.97760463785609	4.75174851210064	4.88012949664491	4.57412703901272	4.89860390245123	chr5-138753271-138753770	Endothelial
5.16960436163654	4.66599152356488	4.83616670733926	5.08033244108793	4.75208776905078	5.14791992116127	4.65837314745436	5.07858731827736	4.90235665185188	4.956656262867	chr5-139293418-139293917	Endothelial
5.51088746957593	4.9424259321204	5.18057492677061	4.73909016469608	4.81941951611385	5.04188770683968	4.73521453759354	5.18974038749613	5.04214482959466	4.91220943013126	chr5-139341574-139342073	Endothelial
5.08464458335259	3.99643694054008	4.266142930562	3.69623671281353	3.95041052238783	3.83587932867941	3.98999232463605	4.11281079678962	3.10547814814247	3.89227736690622	chr5-139342101-139342600	Endothelial
3.87993635261187	2.50328812449851	1.77912881322889	0.327129162943249	0.919402344278863	2.1406530326083	0.970388575100267	1.09282360647551	3.34030142320671	0.810383733140359	chr5-139385122-139385621	Endothelial
5.113524009037	4.27944276642868	2.82384541259653	3.19289868421523	3.20477587138867	4.39908829973503	2.86660255417947	2.96300509248353	3.87698373190159	3.57631999356217	chr5-139394723-139395222	Endothelial
4.68370965749519	2.18445800394569	3.67305637134624	1.82584469672443	2.64361446234084	1.65692725823476	1.20460452964867	2.38320539337066	1.33420294264546	1.21346312982413	chr5-139543286-139543785	Endothelial
4.60454581116064	4.13069373020863	3.99986438901589	4.51653514710195	4.09954820406968	4.23004111387548	4.38126506964518	4.56042612672078	4.01913382897995	4.39042436131007	chr5-139648780-139649279	Endothelial
4.72172004823496	3.91607172145717	3.36784482168379	4.3283043014156	3.12513430590492	4.32351910797595	3.45646841688089	3.48493685321695	2.82485861559618	4.09675635503911	chr5-139659073-139659572	Endothelial
4.43185888819941	3.59324200842635	3.92483782623184	4.00147407551956	4.24980226367516	3.95751826074314	3.95472192234672	4.35390910199211	4.14852545615815	4.12039281865245	chr5-140114485-140114984	Endothelial
4.38525235903396	3.89106247901684	4.13913834560945	3.90672691891517	3.88421905030814	4.36179844198817	3.91856758897548	4.14908889562357	2.82485861559618	4.29671628319877	chr5-140145749-140146248	Endothelial
4.72172004823496	3.35798074116545	4.13913834560945	3.3451866461808	3.5721685231012	3.48913802552117	3.3134362897232	3.87360343420012	3.87698373190159	3.27311227333526	chr5-140302949-140303448	Endothelial
3.7387805454896	2.58872544624231	3.36784482168379	2.72231722824449	1.95310449719912	0.621393552736551	1.58279008138731	1.91431094574661	0	2.25350197955325	chr5-140312094-140312593	Endothelial
5.30095058722443	4.63117381492849	5.08042510420646	4.93185717780701	4.89339549083594	4.91890693879306	4.90003583018048	5.04046814015336	4.66344612679845	5.1566061522782	chr5-140346259-140346758	Endothelial
4.83008825332108	3.27018609790188	4.23542450724395	3.11026892802608	2.98779003483456	2.79118157516083	2.60061811181926	3.16885297248783	3.71928109430758	2.62796515197729	chr5-140633062-140633561	Endothelial
5.46680366490009	4.77936392649897	5.3188597167928	4.69724129687576	4.94068612386775	4.89300080781848	4.49120207088611	4.85524883688585	5.28666073186544	5.03336478996578	chr5-140664542-140665041	Endothelial
5.08464458335259	4.4432417461982	4.66231293212102	4.48408780013345	4.62467448873487	4.87546795128185	4.19129643793801	4.46497716323374	4.26726140756436	4.53227245940212	chr5-140691123-140691622	Endothelial
5.08464458335259	4.4432417461982	4.66231293212102	4.48408780013345	4.62467448873487	4.87546795128185	4.19129643793801	4.46497716323374	4.26726140756436	4.53227245940212	chr5-140691123-140691622	Endothelial
4.9629735494444	4.33613408313365	3.47691550058489	4.02421956748651	3.91295947021067	4.43543854853199	3.83180449528675	3.41855171837974	4.01913382897995	3.88309489899088	chr5-140710973-140711472	Endothelial
3.31027167506131	0.68287842619375	1.14801925849662	0	0.481451250922287	0.923923004733379	0.970388575100267	0.911617050413476	1.33420294264546	0.957615473036015	chr5-140718605-140719104	Endothelial
3.66266125047265	1.14448954460978	2.08505682240109	1.47591580402454	0.7598017506121	2.71436811850718	1.31997306475195	1.17554998038745	2.01532731043123	1.15362797018763	chr5-140725965-140726464	Endothelial
4.9629735494444	4.58513685793631	4.35455854270959	4.95571791166255	4.71448709793887	4.83974977013577	4.58183861830721	4.46497716323374	3.54219985181721	4.9301528141814	chr5-141524654-141525153	Endothelial
4.52078458181734	4.24695759184159	3.05251426198939	3.30859503625867	2.96966486115382	3.94075667384551	3.40513228411221	3.54061916672457	2.47614427995806	4.16653478960801	chr5-141557593-141558092	Endothelial
4.89806035343379	3.56189232289395	3.71819093479344	4.17412453923072	3.92241377023892	3.85389692826565	3.5586716350414	3.54840120430711	2.47614427995806	4.10467828193042	chr5-141560626-141561125	Endothelial
4.28726367738915	3.45218200206101	3.42341066139373	3.41569804336404	3.48552925826508	3.92379805529145	3.12956254945332	3.44380546217009	2.82485861559618	3.57631999356217	chr5-141564093-141564592	Endothelial
5.83949725778236	5.1812077142704	5.36215814238833	5.18497519029596	5.27179921812456	5.3327190635834	5.06126954350844	5.41713958757468	5.49567858821806	5.24527559368028	chr5-141636656-141637155	Endothelial
5.08464458335259	4.51593309684059	4.29622089841117	3.2325040454409	4.52889737917634	4.52811977196268	3.64970671364564	4.10755293135343	4.4789109972547	3.77803121306708	chr5-141651173-141651672	Endothelial
5.89044668734014	4.83287525081775	4.35455854270959	3.97836422661625	4.58949896770721	5.04188770683968	3.3355420097243	4.47317691877485	4.66344612679845	3.67538871442711	chr5-141681952-141682451	Endothelial
4.89806035343379	3.61376962366809	4.20403775929604	2.82951438469167	3.61943655153724	3.36898908983126	2.9187829014465	3.96946369328429	4.01913382897995	2.85156758226694	chr5-141702155-141702654	Endothelial
5.30095058722443	3.42920203466781	3.67305637134624	3.11026892802608	3.58413150968246	3.39383271311247	2.78059015844022	2.87909566024938	2.47614427995806	2.38941201495164	chr5-141848792-141849291	Endothelial
5.35031418928007	4.79742246833438	4.93506495329287	4.54826875092022	5.0781485147803	4.94435607365597	4.56088098944767	4.56426933649169	4.57412703901272	4.37085011689624	chr5-141849527-141850026	Endothelial
5.22358608564214	3.80442126561735	4.13913834560945	3.11026892802608	3.47271629437653	3.48913802552117	3.7963806910437	4.37594292520908	4.01913382897995	3.38141806514232	chr5-141879066-141879565	Endothelial
5.4890139418926	5.09257609725806	5.24367643389501	5.30128370269014	5.13211103026544	5.40170893085763	4.93665168817688	5.20705130519974	5.34182202384965	5.32880944081518	chr5-141923567-141924066	Endothelial
4.47700678341073	1.44865858235252	3.12133548257618	0.81847719848495	1.62282438576012	1.05430730178504	1.05275840731932	1.39858386223585	2.82485861559618	0.810383733140359	chr5-141957982-141958481	Endothelial
5.69411981168167	5.30313399404977	5.16435867102385	5.31978846276399	5.23812458790624	5.51927041796466	5.00892855661836	5.3272691795627	5.58982952452677	5.36223647344548	chr5-141968886-141969385	Endothelial
4.18213140530091	2.2902675519739	0.490944627413168	0.327129162943249	0.580323262023995	2.4078648473446	2.09148052222065	0.526646182270838	0	1.0912033906095	chr5-142100241-142100740	Endothelial
5.51088746957593	4.40841530718492	3.42341066139373	4.30990914547621	4.65901274043378	4.72696160783392	4.0580471558788	4.44843650034141	4.01913382897995	4.53227245940212	chr5-142324884-142325383	Endothelial
5.30095058722443	4.81525775890386	4.54195225055627	3.77881052800713	4.5534443244638	4.60460225149675	3.58197458002838	4.55657265163289	4.90235665185188	4.57281415887557	chr5-142356739-142357238	Endothelial
4.00850375710315	2.90415270196544	1.77912881322889	1.82584469672443	1.62282438576012	3.60004555397271	1.654886840418	1.65073816311344	2.47614427995806	2.22471311399245	chr5-142644866-142645365	Endothelial
3.31027167506131	3.03167693809394	1.94018679416161	2.26834986633849	2.66629979419497	2.82810715509372	0.970388575100267	2.54753385173853	1.33420294264546	2.00529625377054	chr5-142697615-142698114	Endothelial
4.68370965749519	4.10191998023901	4.29622089841117	3.9548781573113	4.27953470117304	4.28419635204533	3.89643194152515	4.4608597423186	4.57412703901272	4.00661728481264	chr5-142713055-142713554	Endothelial
4.72172004823496	3.30846838318541	2.44863996173267	2.41325469294628	3.48552925826508	2.82810715509372	2.19183105499819	2.8030722676557	4.01913382897995	2.03875961004253	chr5-142717437-142717936	Endothelial
3.94565175995002	1.9782763269053	3.42341066139373	1.71836409601687	0.993035535577743	1.48260811213209	0.883029595757205	1.04961074761162	1.33420294264546	0.35910414123368	chr5-142803463-142803962	Endothelial
2.35521530260211	0.830493562351943	1.14801925849662	1.18432636734977	1.5756690569018	0	1.36365550921042	0.862521478497781	0	0.885876973588191	chr5-145823699-145824198	Endothelial
2.35521530260211	0.60299119679367	1.39037000270037	0.327129162943249	1.47646632496942	0.780573748175365	0.790037892488928	0.811696123713142	0	0.35910414123368	chr5-146398986-146399485	Endothelial
3.20686382033457	0.898998243911376	2.21669785516443	0.593620559714575	1.5756690569018	0.621393552736551	0.72453713616327	0.588340119176196	0	0.24904413114295	chr5-147964080-147964579	Endothelial
1.90476175376369	0.68287842619375	1.14801925849662	0.81847719848495	1.06309238222584	0.238118510130257	0.468580506092361	0.588340119176196	1.33420294264546	0.461359779451148	chr5-147986357-147986856	Endothelial
2.14749824938371	0.332772325411275	0.490944627413168	0.593620559714575	1.12990425590312	0.44244667098748	0.253231306822749	0.171051753115243	2.01532731043123	0.129889288072871	chr5-148133426-148133925	Endothelial
2.14749824938371	0.230146608919593	0	0.81847719848495	0.841807933851299	0	0.428005753129887	0.394730814021123	1.33420294264546	0.461359779451148	chr5-148177300-148177799	Endothelial
3.20686382033457	2.58872544624231	0.490944627413168	1.71836409601687	1.75569276056179	1.73677593991386	1.07920207974797	0.911617050413476	1.33420294264546	1.21346312982413	chr5-148864092-148864591	Endothelial
3.49719906174081	2.66938475415912	2.98024487109719	2.26834986633849	1.83792630002418	1.38685578241596	1.70668927594153	1.39858386223585	0	2.10344409582755	chr5-148972739-148973238	Endothelial
4.06873149396929	1.77456905771706	2.82384541259653	2.10724886603038	4.039993587438	1.38685578241596	2.22773310396582	2.21738280627225	2.01532731043123	1.21346312982413	chr5-149062320-149062819	Endothelial
3.49719906174081	2.62961872215528	2.55197787986639	2.41325469294628	3.36589736695492	2.01817446992335	2.3630227011337	2.60835943678322	3.10547814814247	2.69246386043554	chr5-149114577-149115076	Endothelial
3.40676073347484	1.44865858235252	2.21669785516443	1.33747538360298	1.12990425590312	1.65692725823476	0.655920510168373	2.17779384549241	1.33420294264546	0.957615473036015	chr5-149134284-149134783	Endothelial
4.89806035343379	3.82217077199477	3.84569447856715	4.02421956748651	4.1406306387989	4.14479470600995	2.89665058281358	4.50950978824022	3.71928109430758	3.88309489899088	chr5-149141236-149141735	Endothelial
3.7387805454896	2.36482435653879	1.94018679416161	0.327129162943249	0.841807933851299	2.25354246466087	0.883029595757205	1.53016295737658	0	0.885876973588191	chr5-149212318-149212817	Endothelial
3.94565175995002	2.78250099102294	2.73879088325332	2.6065109965459	2.85585445863274	2.45584320638291	1.20460452964867	2.8030722676557	0	1.70532925734477	chr5-149228916-149229415	Endothelial
4.9308820119249	4.2985884652406	3.71819093479344	3.44970214818319	4.35827379302313	4.17377346841398	2.70619040477674	4.04291689565282	3.87698373190159	3.67538871442711	chr5-149271508-149272007	Endothelial
4.18213140530091	3.94875695102771	3.42341066139373	2.66557578238852	3.80465527302648	3.36898908983126	2.09148052222065	3.65315927812957	1.33420294264546	2.77420790125703	chr5-149272203-149272702	Endothelial
4.60454581116064	2.38884430452657	1.77912881322889	0.327129162943249	1.52692019645043	1.38685578241596	1.1051697680613	1.46587295238239	1.33420294264546	1.02595509457924	chr5-149298872-149299371	Endothelial
4.23565498120544	3.64402357310584	3.84569447856715	3.72428973976929	4.07432521642527	3.799154688302	3.8356873150544	3.9283062658856	3.10547814814247	3.48215783161176	chr5-149442473-149442972	Endothelial
4.52078458181734	3.3334369557535	3.36784482168379	2.41325469294628	3.39335267247448	2.75328600911692	2.65436972768166	2.8030722676557	3.10547814814247	2.73391476224212	chr5-149452066-149452565	Endothelial
2.14749824938371	0.758573150705	0.856571056993781	1.01296768124308	0.919402344278863	0.44244667098748	0.941852659527349	1.29137263506145	1.33420294264546	0.646400818187041	chr5-149970761-149971260	Endothelial
4.79486228589164	3.14883869116551	1.77912881322889	3.77881052800713	4.47851382704005	3.15314914570113	3.75186936886217	3.57149858071788	2.82485861559618	4.15131751939283	chr5-150428157-150428656	Endothelial
5.32584350757057	4.69998871208376	5.08042510420646	4.91977717313474	4.77835778618855	4.6973308559473	4.69943777850391	5.23142633365995	5.10726736746799	4.956656262867	chr5-150449640-150450139	Endothelial
4.43185888819941	4.05014229836625	3.99986438901589	3.85691293452768	3.96877767405598	3.99046828877617	3.56336243316359	4.12326938803337	4.26726140756436	4.08078079533307	chr5-150458786-150459285	Endothelial
4.8644745767371	4.05014229836625	4.29622089841117	4.02421956748651	3.86473567775397	3.95751826074314	3.56336243316359	4.71362621818108	3.54219985181721	4.04005036590582	chr5-150485653-150486152	Endothelial
4.60454581116064	3.66384605841824	3.52850677665879	3.57822915979946	3.91295947021067	3.51201211225008	3.4615029732423	4.10755293135343	3.34030142320671	3.73784621333946	chr5-150486601-150487100	Endothelial
4.12654535714949	2.31555035823824	2.08505682240109	1.33747538360298	1.95310449719912	2.1406530326083	1.20460452964867	2.99752420150559	1.33420294264546	1.27091516298666	chr5-150497346-150497845	Endothelial
4.43185888819941	3.75906794753405	1.77912881322889	2.97671040924447	2.62056671379113	3.18196224100914	2.49654987953215	2.96300509248353	2.01532731043123	3.53000700105628	chr5-150600024-150600523	Endothelial
3.66266125047265	2.45859399747528	2.21669785516443	2.6065109965459	2.28167956612642	3.34371014490668	1.5641885203962	2.91565600942622	1.33420294264546	3.62119238524661	chr5-150609813-150610312	Endothelial
4.64467065299065	2.8532669444325	1.39037000270037	2.88026683239032	2.02507921795201	2.1406530326083	1.95535178303334	2.84158466641265	1.33420294264546	2.73391476224212	chr5-150619206-150619705	Endothelial
4.64467065299065	3.32100668485541	2.44863996173267	3.97836422661625	2.81583108666402	2.1406530326083	2.77251047437824	3.10696431506417	1.33420294264546	3.95496847874041	chr5-150626916-150627415	Endothelial
5.1418366621831	3.83970455716928	2.55197787986639	3.44970214818319	2.44801765328848	2.79118157516083	2.33037100710731	2.59339176616687	1.33420294264546	2.99485482878924	chr5-150640933-150641432	Endothelial
5.44424610755189	4.89708861559927	4.54195225055627	4.8578116740791	4.80926312784163	5.01010418036791	4.3216028419283	4.87394944322282	4.82703172045729	5.00401638943399	chr5-150656459-150656958	Endothelial
3.81108412727902	3.38211395166713	3.31005281916329	3.15217529837951	3.70956583736417	3.12374885625337	2.60061811181926	2.8030722676557	2.47614427995806	3.30096046514693	chr5-150671782-150672281	Endothelial
4.28726367738915	3.75906794753405	3.7619561982614	3.57822915979946	1.25490592167929	3.53452918104289	2.58224646503705	2.65235269116094	3.54219985181721	3.98102399929004	chr5-150783612-150784111	Endothelial
5.37437671795273	5.09622790225997	5.09760701580218	4.73909016469608	5.14428241451954	5.15520360914112	4.80222868952593	5.11572517682465	5.04214482959466	5.05805395330797	chr5-151080833-151081332	Endothelial
3.31027167506131	2.48111412988384	2.82384541259653	3.02261751800395	2.85585445863274	3.18196224100914	2.65436972768166	3.00884943867421	2.82485861559618	2.41512248669206	chr5-151115299-151115798	Endothelial
2.14749824938371	0.68287842619375	0	0.327129162943249	1.25490592167929	0.238118510130257	1.05275840731932	0.759014629830215	0	0.35910414123368	chr5-151414491-151414990	Endothelial
4.83008825332108	4.07256065505672	4.35455854270959	3.88203491583153	4.58949896770721	4.02268253726338	3.81616786388446	4.5214202156776	4.66344612679845	3.92843371892087	chr5-154038655-154039154	Endothelial
4.83008825332108	4.07256065505672	4.35455854270959	3.88203491583153	4.58949896770721	4.02268253726338	3.81616786388446	4.5214202156776	4.66344612679845	3.92843371892087	chr5-154038655-154039154	Endothelial
3.87993635261187	1.84571568949582	0.856571056993781	0.593620559714575	0.919402344278863	1.38685578241596	0.912740906275379	1.09282360647551	1.33420294264546	1.02595509457924	chr5-154881881-154882380	Endothelial
2.35521530260211	0.898998243911376	0.856571056993781	1.01296768124308	0.7598017506121	0.44244667098748	0.468580506092361	0.526646182270838	1.33420294264546	0.35910414123368	chr5-154929479-154929978	Endothelial
1.90476175376369	0.428580098838194	0.490944627413168	0.327129162943249	0.919402344278863	0.44244667098748	0.852693511945236	0.462195712525131	1.33420294264546	0.556844953581382	chr5-157188149-157188648	Endothelial
4.52078458181734	4.10916739725806	3.36784482168379	4.00147407551956	1.98954065506399	4.1152219078095	3.3464691354695	2.63783682213163	3.10547814814247	1.32616665220096	chr5-157511574-157512073	Endothelial
4.64467065299065	1.66080394968927	1.77912881322889	1.01296768124308	1.31356669404306	2.45584320638291	1.88214653111857	1.91431094574661	2.47614427995806	0.461359779451148	chr5-157521350-157521849	Endothelial
3.81108412727902	3.29582015649013	1.77912881322889	1.82584469672443	1.19375850468712	3.18196224100914	1.54534398168211	2.0520591198233	3.10547814814247	1.32616665220096	chr5-157540828-157541327	Endothelial
3.66266125047265	2.96932339380745	1.94018679416161	1.92587020165731	2.93271672640947	3.23791751131798	1.82078439181076	2.43449854903622	1.33420294264546	1.27091516298666	chr5-158695548-158696047	Endothelial
3.58230095722139	2.6093169696379	0.490944627413168	0.327129162943249	2.4739673879469	2.71436811850718	0.941852659527349	1.09282360647551	0	0.35910414123368	chr5-159061267-159061766	Endothelial
2.84299065485841	2.36482435653879	0.856571056993781	1.01296768124308	2.12672604218951	2.3582358663718	0.655920510168373	1.21519972384541	0	0.461359779451148	chr5-159061817-159062316	Endothelial
5.4890139418926	4.89708861559927	3.67305637134624	3.30859503625867	4.31585874995005	4.95274032628746	3.48641554394166	3.98674939432312	3.54219985181721	2.07146434571489	chr5-159100276-159100775	Endothelial
4.3370897893414	3.87414550228096	3.47691550058489	4.06866220603845	4.01369785715551	4.13008407960058	3.80432815646623	4.18946240679991	4.26726140756436	3.8551915319061	chr5-159262825-159263324	Endothelial
2.53675505103495	1.9782763269053	2.08505682240109	1.18432636734977	1.25490592167929	1.28429368228217	2.31932079886158	2.0520591198233	0	1.48025728616441	chr5-170623343-170623842	Endothelial
4.9629735494444	4.43749540927579	2.64840604782815	4.15363982021622	2.57333631169381	4.41130709725518	2.21586474890537	2.5782671795873	2.01532731043123	3.62119238524661	chr5-171450832-171451331	Endothelial
3.40676073347484	1.44865858235252	1.14801925849662	0.593620559714575	0.7598017506121	0.238118510130257	0.757659212824303	1.09282360647551	1.33420294264546	0.885876973588191	chr5-172156504-172157003	Endothelial
4.12654535714949	3.56189232289395	3.12133548257618	1.47591580402454	3.94113850769491	2.08071309859921	1.07920207974797	1.96170347668014	3.34030142320671	1.02595509457924	chr5-172179293-172179792	Endothelial
4.9308820119249	4.66106871616753	4.70777959672307	4.59459756511966	4.29417424998083	4.41130709725518	4.1419749251684	4.45673053673064	4.01913382897995	4.58419128331746	chr5-172454185-172454684	Endothelial
4.28726367738915	2.70808402484792	0.856571056993781	0.593620559714575	1.06309238222584	2.89923849657179	1.07920207974797	1.17554998038745	0	0.646400818187041	chr5-172583880-172584379	Endothelial
5.65536529376804	3.46353616393039	4.99130513472513	4.63948480927861	3.58413150968246	3.57853566089101	3.75597308053736	4.285713593546	3.87698373190159	4.40332785295616	chr5-172714766-172715265	Endothelial
5.53243430712186	3.69307828397053	3.18702264578428	3.30859503625867	1.71274872561764	3.53452918104289	1.96955741055357	3.30370296972888	2.82485861559618	3.5648803788916	chr5-172748406-172748905	Endothelial
6.13540931987058	4.95856526448109	5.09760701580218	5.38274755916275	3.95041052238783	5.15520360914112	4.47137290289794	5.13652532836843	5.16957683015457	5.41096822519706	chr5-172765273-172765772	Endothelial
5.30095058722443	4.62613054585068	4.59130788255611	4.95571791166255	3.4982294277868	4.74638265910785	4.19734473684196	4.15928868944696	3.10547814814247	5.24527559368028	chr5-172766097-172766596	Endothelial
5.98724594679758	5.33439189611224	5.52342044865399	5.61024911371244	5.10330532590929	5.51361439063854	5.24036648095425	5.52558885181756	5.22930621834249	5.7980931073118	chr5-172770852-172771351	Endothelial
5.1418366621831	4.4716350442627	4.51662646076252	4.38212300351204	4.03128148981769	4.44735457851854	3.65850208473964	4.36276305391878	4.66344612679845	4.39042436131007	chr5-172771896-172772395	Endothelial
4.12654535714949	3.74051973396015	3.96283876707115	1.82584469672443	1.12990425590312	2.99976292828874	1.25186466896844	2.17779384549241	4.01913382897995	1.15362797018763	chr5-172777438-172777937	Endothelial
4.79486228589164	3.68339987212012	4.41062860870761	2.41325469294628	1.31356669404306	2.71436811850718	1.67236180877807	2.11629581401134	4.4789109972547	2.44038277948726	chr5-172807061-172807560	Endothelial
3.49719906174081	2.18445800394569	2.08505682240109	3.19289868421523	1.06309238222584	1.65692725823476	0.970388575100267	1.49837604015394	2.47614427995806	1.21346312982413	chr5-172820060-172820559	Endothelial
5.19684769007097	4.42011778087491	3.36784482168379	4.00147407551956	2.54912833494133	4.57231922159355	3.65411110179009	3.91632807129339	2.01532731043123	4.11255694648369	chr5-172860711-172861210	Endothelial
4.56327299631547	3.83096430151167	4.49084813349956	3.90672691891517	3.78405930097678	4.15935684639959	3.3410159179738	4.10755293135343	3.71928109430758	3.50628078102824	chr5-172958368-172958867	Endothelial
2.35521530260211	0.758573150705	0.856571056993781	1.47591580402454	1.52692019645043	1.28429368228217	1.18038092925242	1.25378885312942	0	1.21346312982413	chr5-173093428-173093927	Endothelial
3.20686382033457	1.66080394968927	1.94018679416161	2.19004690103526	1.79739536440614	2.19820165257531	2.09148052222065	2.3656942521549	2.01532731043123	1.74641735002749	chr5-173232747-173233246	Endothelial
3.0954677624648	1.69973099343133	1.59780469274076	1.71836409601687	2.02507921795201	2.19820165257531	2.0652629994524	1.96170347668014	0	1.8999807366997	chr5-173234739-173235238	Endothelial
3.66266125047265	3.06187139083934	2.90416347085984	2.82951438469167	2.85585445863274	2.82810715509372	2.60061811181926	3.22819557947067	2.47614427995806	2.33657427913693	chr5-173293846-173294345	Endothelial
3.49719906174081	0.898998243911376	0.490944627413168	0.81847719848495	0.919402344278863	0.923923004733379	0.852693511945236	1.00506346694015	2.47614427995806	0.556844953581382	chr5-175895673-175896172	Endothelial
5.78668244832231	5.29043870700258	5.21247064953412	5.0911449425986	5.16832139418875	5.27371093251041	5.21077348403178	5.54516735818226	5.72045055002594	5.2308706571388	chr5-176537221-176537720	Endothelial
4.8644745767371	4.47724725839135	4.51662646076252	4.13286004570868	4.31585874995005	4.57231922159355	4.29928083475635	4.58711604796797	4.37696396541476	4.35100663526383	chr5-177454064-177454563	Endothelial
4.00850375710315	3.21750972647264	3.47691550058489	2.92929437253799	3.29488233930547	3.06308740910966	2.57297215930789	3.29447785398306	3.10547814814247	2.87027629602435	chr5-178154292-178154791	Endothelial
4.52078458181734	4.35454672100482	3.99986438901589	4.09038044990813	3.99589726737806	4.05419314989379	4.0580471558788	4.29036163084543	4.4789109972547	3.97239100602475	chr5-179060068-179060567	Endothelial
4.38525235903396	3.74051973396015	3.88580878996738	3.66762736270067	3.51081877151478	3.66271546247348	3.5539655354299	4.22873676374597	4.01913382897995	3.45762465932745	chr5-179678883-179679382	Endothelial
4.79486228589164	4.40841530718492	4.41062860870761	4.4675862965028	4.45264647676794	4.29742338431572	4.16066864414428	4.50950978824022	4.57412703901272	4.70895957080451	chr5-179805635-179806134	Endothelial
5.57458595376413	5.06302403662819	5.30413323916057	5.31978846276399	5.05254523826283	5.2260867307869	4.94386464811945	5.40647484322862	5.04214482959466	5.20898992815599	chr5-179806684-179807183	Endothelial
5.57458595376413	5.06302403662819	5.30413323916057	5.31978846276399	5.05254523826283	5.2260867307869	4.94386464811945	5.40647484322862	5.04214482959466	5.20898992815599	chr5-179806684-179807183	Endothelial
5.4890139418926	4.89708861559927	5.13136887320018	5.10187701058923	5.01326766628504	5.02608346834898	5.00892855661836	5.07858731827736	5.04214482959466	5.46735335795848	chr5-179818861-179819360	Endothelial
5.78668244832231	5.21518993044012	5.24367643389501	5.13360236208722	4.85934482441836	5.11841177414992	5.07939494401889	5.39573067507572	5.04214482959466	5.19792384630418	chr5-179820616-179821115	Endothelial
4.56327299631547	2.38884430452657	1.14801925849662	1.92587020165731	1.83792630002418	2.08071309859921	2.20389794819747	2.15758438403964	2.01532731043123	1.52816849574844	chr5-180649505-180650004	Endothelial
5.51088746957593	5.00592744108487	5.3188597167928	4.80624870180832	5.03957116768689	4.97760463785609	4.55382690817688	4.82993154513537	4.82703172045729	4.78487787878963	chr5-180802566-180803065	Endothelial
5.71311354284841	5.42429662012658	5.48476309959342	5.46817493618169	5.43921654791262	5.60687521453986	5.38913526713309	5.70861991660209	5.67821074051236	5.68903700076276	chr5-180810262-180810761	Endothelial
3.81108412727902	2.04025228980294	3.42341066139373	1.18432636734977	3.39335267247448	2.50227721529115	2.84364856804746	1.32800212613618	2.01532731043123	1.0912033906095	chr5-180820675-180821174	Endothelial
2.97474523156949	0.830493562351943	1.59780469274076	1.33747538360298	1.42418383944603	0.621393552736551	1.54534398168211	0.911617050413476	1.33420294264546	0.35910414123368	chr5-180824663-180825162	Endothelial
5.39804448590693	4.78842145259145	5.18057492677061	5.15437152400703	4.68145909693779	4.89300080781848	4.7455704558917	5.00697324599269	4.97394315447412	5.04987108823525	chr5-180861022-180861521	Endothelial
1.90476175376369	0.68287842619375	0.856571056993781	0.593620559714575	0.37530143220167	0.238118510130257	0.253231306822749	0.588340119176196	0	0.129889288072871	chr5-180988400-180988899	Endothelial
3.94565175995002	1.4022115425445	0.856571056993781	1.01296768124308	1.52692019645043	1.28429368228217	1.20460452964867	1.09282360647551	0	1.21346312982413	chr5-181037380-181037879	Endothelial
4.43185888819941	0.758573150705	1.59780469274076	0.81847719848495	0.7598017506121	0.44244667098748	0.821705813784279	1.09282360647551	0	0.556844953581382	chr5-181044706-181045205	Endothelial
4.83008825332108	2.72705121553138	2.44863996173267	3.06710878192895	2.44801765328848	2.30683863022345	1.96955741055357	2.5782671795873	2.01532731043123	2.03875961004253	chr5-181052833-181053332	Endothelial
4.23565498120544	1.4936567997578	2.21669785516443	1.82584469672443	1.62282438576012	1.17387854046628	1.63719760455576	1.73498529538332	0	2.16535242290987	chr5-181059354-181059853	Endothelial
3.87993635261187	3.06187139083934	2.44863996173267	2.34262080226543	2.77466562348076	3.36898908983126	1.60115485078986	3.63865156334545	2.82485861559618	1.86309494275379	chr5-181160079-181160578	Endothelial
4.3370897893414	3.98071805004858	3.67305637134624	4.06866220603845	3.84498557907399	3.60004555397271	3.99347239956931	4.26697023186223	4.14852545615815	3.77803121306708	chr5-181206593-181207092	Endothelial
4.38525235903396	3.25719621893061	3.12133548257618	2.97671040924447	3.22018987910648	3.18196224100914	3.07804577829142	2.98610935669978	3.54219985181721	3.21574942988067	chr5-181207267-181207766	Endothelial
5.19684769007097	4.91787326909296	4.75185704509374	4.66865205985148	4.41964610893053	5.03400722875014	4.54673816631608	4.9813316627267	4.82703172045729	4.65603295707752	chr5-181246255-181246754	Endothelial
2.97474523156949	2.21164676266432	1.39037000270037	0	1.06309238222584	0.44244667098748	0.757659212824303	0.704336269059067	1.33420294264546	0.35910414123368	chr6-187377-187876	Endothelial
4.79486228589164	3.81332331520107	3.84569447856715	2.72231722824449	3.5721685231012	4.21617859988218	2.49654987953215	3.61661272601948	2.82485861559618	3.32828127024403	chr6-710811-711310	Endothelial
5.113524009037	4.69518074600028	2.44863996173267	4.25327307571682	3.10866448891625	4.90168797527368	2.34133722010677	2.31184824750192	3.10547814814247	3.43266707036275	chr6-1311597-1312096	Endothelial
5.51088746957593	4.95051816688622	3.84569447856715	3.93100341512528	3.88421905030814	5.35818963345663	3.65850208473964	3.86116033873268	3.54219985181721	3.54172537399526	chr6-1381737-1382236	Endothelial
4.72172004823496	4.05014229836625	2.98024487109719	3.3451866461808	3.17344482272977	4.27084692764728	3.02462106975924	3.00884943867421	2.47614427995806	3.07768199205226	chr6-1604887-1605386	Endothelial
5.78668244832231	5.09622790225997	3.99986438901589	4.15363982021622	3.4202952306338	5.4907658962289	4.11666710101648	3.19882937309541	3.10547814814247	3.66471110100653	chr6-1609562-1610061	Endothelial
4.64467065299065	3.09144683115368	3.12133548257618	2.34262080226543	2.19071803745303	3.70303232812109	2.52568468525804	2.15758438403964	0	1.70532925734477	chr6-1624885-1625384	Endothelial
[truncated: 47,255 more rows]
