# Supplementary material for: Single-cell analysis of the epigenome and 3D chromatin architecture in the human retina
Source: Sci Adv. 2026 Jul 23;12(30):eadv9162. doi: 10.1126/sciadv.adv9162 (PMC13394472; doi:10.1126/sciadv.adv9162)
Supplement: Supplementary file 2 — Tables S1 to S15 [file sciadv.adv9162_tables_s1_to_s15.zip › Tables_revision1/table S13.tsv]

Endothelial	Fibroblasts	Macrophage	Mast_cell	Melanocyte	Perictyes	RPE	Schwann	T_NK_cell	VSMC	type	gene
3.75030660780683	4.02868103878242	3.48129047889279	3.74978232878337	3.30165124754424	4.41778026154468	3.51080213955685	3.05421323164449	4.05012869988706	3.99230344402865	Endothelial	NOC2L
3.40360358376235	2.68288134277073	2.03371856132992	4.52350462348637	2.65907074429703	2.38274907121141	2.59712956214062	2.30281152295443	2.29025603853334	2.98400028707464	Endothelial	AGRN
3.40360358376235	2.68288134277073	2.03371856132992	4.52350462348637	2.65907074429703	2.38274907121141	2.59712956214062	2.30281152295443	2.29025603853334	2.98400028707464	Endothelial	AGRN
4.46476100135782	4.34542235017285	4.55742782944727	4.69513783070735	4.17088924875432	4.75458417677883	4.50390810856529	4.75905033500041	4.35453295634391	4.67553190675591	Endothelial	C1orf159
1.95409913374936	1.27158743689028	0.528155310934675	1.80341823917036	0.773012911347884	0.95362462311073	0.873339964650538	0.837407876287911	0	1.06442206205228	Endothelial	C1QTNF12
1.54423444581902	3.25764349790657	2.43851671351615	3.01011930623395	3.27548776521491	2.77706773352384	3.29195135201091	2.57187854123145	2.29025603853334	3.19927807102478	Endothelial	DVL1
5.33228185092318	5.06052666771766	4.55742782944727	4.94886015389087	4.74805699004372	4.72933293299819	4.72423229243579	4.76502680033959	5.00591341939352	4.83112667060963	Endothelial	MRPL20
1.54423444581902	2.30115731221462	0	3.70456610458305	0	0.76769656908652	1.16854480516762	1.88663839884039	1.55861764166927	1.67023479564304	Endothelial	ANKRD65
6.31426508934045	2.20609532715112	0.528155310934675	2.58036865838747	2.95120177399516	3.74542066326765	1.16854480516762	4.02565917686723	1.55861764166927	1.18473768658835	Endothelial	VWA1
3.52866003539571	2.45378721571545	3.09007935588553	3.39872976264935	3.32734869049987	3.00459000745758	3.59834064362238	2.99442150512176	2.29025603853334	3.04885453818771	Endothelial	ATAD3B
4.40075465798597	3.29276798019337	2.93192158763585	3.45441942801929	3.4954526768267	3.84282164305133	3.04429016785378	3.57329090114054	4.35453295634391	3.61789751834649	Endothelial	CDK11A
3.94239204590188	4.62350102984495	4.78267309572605	3.99483089749449	3.30165124754424	3.88916226626525	5.1482991129603	3.69097097171992	4.35453295634391	3.99230344402865	Endothelial	NADK
7.89291824274444	6.96832244373548	7.99547526035923	6.71107185946747	7.11573197297562	6.79527415785374	6.48729478175859	8.31535271814676	7.96608124239494	6.8843084504102	Endothelial	GNB1
2.94630497356171	2.98444575287927	2.93192158763585	4.57466104586398	4.45355878917298	2.24699464376365	4.96557517406149	4.87963373897891	5.74239145009328	4.90305255278643	Endothelial	PRKCZ
4.58483697966468	4.74683542048291	4.32262162323286	4.76287269117895	4.43003153916917	4.50963428905338	4.1837066123535	4.03558171220163	4.48561102955967	4.60180037084803	Endothelial	FAAP20
4.58483697966468	4.74683542048291	4.32262162323286	4.76287269117895	4.43003153916917	4.50963428905338	4.1837066123535	4.03558171220163	4.48561102955967	4.60180037084803	Endothelial	FAAP20
5.14961983046801	5.17790288207526	6.49666989736064	6.33440384142923	8.38283118400617	4.46443817627408	8.1932761876305	4.76502680033959	6.46853697547254	7.38739803987182	Endothelial	TNFRSF14
5.14961983046801	5.17790288207526	6.49666989736064	6.33440384142923	8.38283118400617	4.46443817627408	8.1932761876305	4.76502680033959	6.46853697547254	7.38739803987182	Endothelial	TNFRSF14
4.11188162176985	3.51726169869855	3.16309838503761	3.34080380061501	3.24884102696097	3.69413782094147	3.37692579024498	3.71586788105488	1.55861764166927	3.76025472141568	Endothelial	WRAP73
2.75477592843036	2.99869788876065	3.01316667488069	3.5080390670256	2.23920938755307	2.96186588807088	2.87933038552587	2.70218269079025	2.77339374566141	3.33548793942735	Endothelial	C1orf174
6.04790369729643	2.10432489210157	2.31578559557217	5.39549582897147	1.37566684621673	1.74063876765625	3.64019540671092	5.10838924822938	2.29025603853334	3.30925538140578	Endothelial	AJAP1
6.04790369729643	2.10432489210157	2.31578559557217	5.39549582897147	1.37566684621673	1.74063876765625	3.64019540671092	5.10838924822938	2.29025603853334	3.30925538140578	Endothelial	AJAP1
3.11536135221708	3.18472003960484	5.23622399135521	4.76287269117895	1.37566684621673	2.91783781870729	3.38515431622563	4.6009766750915	4.35453295634391	4.70601297067532	Endothelial	TNFRSF25
8.02616241165513	7.3278260763342	7.54438743619402	7.98271867385416	7.63748939527971	7.87043982679174	7.97419097252658	8.85587394773403	7.34424537972146	8.33919246209693	Endothelial	CAMTA1
8.02616241165513	7.3278260763342	7.54438743619402	7.98271867385416	7.63748939527971	7.87043982679174	7.97419097252658	8.85587394773403	7.34424537972146	8.33919246209693	Endothelial	CAMTA1
2.75477592843036	2.78508900609386	4.99755831866072	2.67717044102615	1.27361706859894	2.44611827005201	2.66628443483245	3.89004259512027	3.13469052049166	3.01679181048214	Endothelial	PLEKHG5
7.04744838720441	6.95376551776043	7.31529550724125	7.89235425236343	7.29247295162958	7.3471387272242	7.73682476184302	8.45960219159523	6.53057932515977	7.59165347496506	Endothelial	PER3
7.04744838720441	6.95376551776043	7.31529550724125	7.89235425236343	7.29247295162958	7.3471387272242	7.73682476184302	8.45960219159523	6.53057932515977	7.59165347496506	Endothelial	PER3
6.9833387488156	8.067687967819	5.03694529669376	6.32696376996661	3.70599903593096	9.01244855157253	7.07039949236114	6.31621237987331	5.84362519397345	4.11852410361445	Endothelial	ERRFI1
5.39932808262492	6.56821241831762	5.74437664620973	6.69382204622695	5.54048096361614	5.85565321512872	5.4985537301063	6.71080716325494	6.18965535553193	5.70853492071697	Endothelial	ENO1
5.72097069308563	5.92208080192049	2.84582672730146	4.13775628257968	6.86906306443261	4.79165120742087	3.75258644093438	3.85684937293536	4.81966838229763	4.10333735913082	Endothelial	SPSB1
5.72097069308563	5.92208080192049	2.84582672730146	4.13775628257968	6.86906306443261	4.79165120742087	3.75258644093438	3.85684937293536	4.81966838229763	4.10333735913082	Endothelial	SPSB1
3.52866003539571	6.32126874884712	3.5372983781943	4.52350462348637	2.34363521163045	4.81584382712901	6.22384541628059	4.18570835122916	3.66383272816747	3.59636367186654	Endothelial	PDPN
3.40360358376235	1.36256070880608	2.75426613480523	0	2.91776048579661	0.554211806780687	1.09017987115624	1.29940196318666	1.55861764166927	2.37390960547065	Endothelial	RBP7
7.44660847408535	7.28631149161528	7.71497206285652	7.47429684689198	7.27772038577935	7.8747645843872	7.28183149329513	9.24816667134872	7.1797387196783	7.89151185579546	Endothelial	KIF1B
4.58483697966468	4.24737051855162	4.22368236076607	4.20423761035211	4.52192250098307	4.67746456512471	4.01368075448648	4.62746147582243	4.81966838229763	4.39284989156613	Endothelial	EXOSC10
3.11536135221708	2.89584327182801	3.16309838503761	0.871965199266222	2.81251785537526	2.87242369318678	2.87933038552587	3.39977907395974	3.66383272816747	1.89852949534529	Endothelial	UBIAD1
3.52866003539571	6.32126874884712	3.5372983781943	4.52350462348637	2.34363521163045	4.81584382712901	6.22384541628059	4.18570835122916	3.66383272816747	3.59636367186654	Endothelial	PDPN
3.40360358376235	4.72127977785183	5.48434203827744	5.26141566925391	5.6766640362454	4.95305270920602	4.71446956098643	4.81772927600862	3.86987159817994	5.70853492071697	Endothelial	CLCN6
3.11536135221708	3.17219954538483	3.01316667488069	5.24571855280936	2.18401803793273	4.77940104428694	2.86763237984194	7.61239604547138	4.48561102955967	2.37390960547065	Endothelial	CASZ1
3.11536135221708	3.17219954538483	3.01316667488069	5.24571855280936	2.18401803793273	4.77940104428694	2.86763237984194	7.61239604547138	4.48561102955967	2.37390960547065	Endothelial	CASZ1
3.64373568977019	3.38245577347902	4.32262162323286	3.60964641883898	3.8369998375767	4.0810371018521	4.33153877097047	3.63984990021094	4.35453295634391	4.13355264645515	Endothelial	MFN2
2.94630497356171	2.73489009736028	3.48129047889279	1.4115934896081	2.61801591772293	2.38274907121141	2.3336104389082	2.82168652820828	3.13469052049166	2.42366629765155	Endothelial	MIIP
3.52866003539571	6.32126874884712	3.5372983781943	4.52350462348637	2.34363521163045	4.81584382712901	6.22384541628059	4.18570835122916	3.66383272816747	3.59636367186654	Endothelial	PDPN
3.52866003539571	6.32126874884712	3.5372983781943	4.52350462348637	2.34363521163045	4.81584382712901	6.22384541628059	4.18570835122916	3.66383272816747	3.59636367186654	Endothelial	PDPN
6.00549560912316	5.54135822772073	8.04943589401538	5.55684498028248	1.72408837046442	3.30727662928395	3.0127727292418	3.84561305675255	6.7021431990059	1.75041464161638	Endothelial	TNFRSF1B
7.10882995749599	9.34497799603382	6.71273010444549	7.49436204244224	4.22657552815701	7.45119496807465	8.28490523984277	6.57962107151612	7.2551771854102	7.89482332792986	Endothelial	DHRS3
1.95409913374936	0.478042971929765	0.913927772983714	1.4115934896081	0	0.554211806780687	0.236662911065297	1.23196262670232	0	0.241094127002554	Endothelial	LRRC38
7.10882995749599	9.34497799603382	6.71273010444549	7.49436204244224	4.22657552815701	7.45119496807465	8.28490523984277	6.57962107151612	7.2551771854102	7.89482332792986	Endothelial	DHRS3
3.52866003539571	6.32126874884712	3.5372983781943	4.52350462348637	2.34363521163045	4.81584382712901	6.22384541628059	4.18570835122916	3.66383272816747	3.59636367186654	Endothelial	PDPN
7.10882995749599	9.34497799603382	6.71273010444549	7.49436204244224	4.22657552815701	7.45119496807465	8.28490523984277	6.57962107151612	7.2551771854102	7.89482332792986	Endothelial	DHRS3
7.10882995749599	9.34497799603382	6.71273010444549	7.49436204244224	4.22657552815701	7.45119496807465	8.28490523984277	6.57962107151612	7.2551771854102	7.89482332792986	Endothelial	DHRS3
7.10882995749599	9.34497799603382	6.71273010444549	7.49436204244224	4.22657552815701	7.45119496807465	8.28490523984277	6.57962107151612	7.2551771854102	7.89482332792986	Endothelial	DHRS3
7.21499838971918	7.1738403387032	7.10900604379439	6.78352574664671	7.31993390069564	6.95629262240139	6.36885467067186	6.60982175570643	8.02114675961745	6.45550622879427	Endothelial	PRDM2
5.26196727990644	6.10776241553111	5.62021008191698	5.58206553764001	6.27383190138221	5.63546664674651	5.80491403528989	3.13026582351541	4.05012869988706	3.14097691988296	Endothelial	TMEM51
1.95409913374936	3.77909538704774	2.43851671351615	2.85322848324197	2.18401803793273	4.2503627414732	1.75567992808983	2.20068270199906	2.77339374566141	1.06442206205228	Endothelial	FHAD1
3.40360358376235	4.42672935503627	4.35414891759396	3.74978232878337	3.66627642230308	4.35312544543369	3.24751045046546	4.71032583649208	3.42338626745829	3.50686256212477	Endothelial	CASP9
5.33228185092318	5.53158925114191	5.31843982775239	5.76937359912625	5.47875631157701	5.5729635133552	5.28869409247	5.50462283418618	5.45304737236265	5.96107866995026	Endothelial	DNAJC16
5.52474001972966	5.89185540378951	6.34015674061677	5.39549582897147	6.37586700871783	5.81422255275889	5.44642540947318	5.25573261601489	5.09073267514363	5.7481313845676	Endothelial	PLEKHM2
3.52866003539571	5.77043647261881	1.8688861095733	2.76788343368653	2.3931439599258	6.09192297145756	1.41348468559182	3.14866864497762	3.66383272816747	2.51830978916532	Endothelial	FBLIM1
2.94630497356171	0.210564903594112	0	0.500880654186568	0	0	0.0832764977734048	0	0	0	Endothelial	SRARP
4.58483697966468	3.38245577347902	3.36229682140737	3.55973706922975	3.78230643481841	3.81908092020975	3.68087005631893	3.01462867258107	3.66383272816747	3.41143963349978	Endothelial	ZBTB17
2.27291461569055	2.49458586018423	2.65649849838163	2.24357581731273	3.07771558125499	2.56507192378004	3.04429016785378	2.33530867719503	2.29025603853334	2.73086779517766	Endothelial	SLC25A34
4.69568234473067	3.02678660708298	0.913927772983714	3.60964641883898	0.915362926907763	1.92986565814915	3.13491053978694	3.09274061469179	1.55861764166927	2.03284391903973	Endothelial	EPHA2
4.69568234473067	3.02678660708298	0.913927772983714	3.60964641883898	0.915362926907763	1.92986565814915	3.13491053978694	3.09274061469179	1.55861764166927	2.03284391903973	Endothelial	EPHA2
3.26666917068794	2.83359980571717	0.913927772983714	0.871965199266222	1.27361706859894	1.74063876765625	1.47645464539693	1.54146001650182	0	1.67023479564304	Endothelial	ARHGEF19
3.26666917068794	2.83359980571717	0.913927772983714	0.871965199266222	1.27361706859894	1.74063876765625	1.47645464539693	1.54146001650182	0	1.67023479564304	Endothelial	ARHGEF19
2.94630497356171	0.210564903594112	0	0.500880654186568	0	0	0.0832764977734048	0	0	0	Endothelial	SRARP
5.06954644934854	4.91782606872456	4.66189926224491	4.29854609514585	4.69968631334835	4.59598853692409	4.38995056298432	4.22092002945241	5.31883348940026	4.22057757364328	Endothelial	SZRD1
5.06954644934854	4.91782606872456	4.66189926224491	4.29854609514585	4.69968631334835	4.59598853692409	4.38995056298432	4.22092002945241	5.31883348940026	4.22057757364328	Endothelial	SZRD1
5.18804931997546	10.9517689371522	5.07528548694876	1.6207672505449	5.40223188402036	4.17754839495448	5.83225505023527	5.49026383999225	6.59006322277227	2.26893190387188	Endothelial	PLA2G2A
4.58483697966468	5.27770419254685	7.40457998167962	5.55684498028248	6.260554751989	6.72035592969475	7.11251434093721	5.75035114817947	5.09073267514363	7.08318788678792	Endothelial	ARHGEF10L
4.58483697966468	5.27770419254685	7.40457998167962	5.55684498028248	6.260554751989	6.72035592969475	7.11251434093721	5.75035114817947	5.09073267514363	7.08318788678792	Endothelial	ARHGEF10L
5.02777903267916	4.9945002216071	5.2530462572565	5.26141566925391	5.70144103902094	5.18434567397326	5.67503126989599	5.38553832380739	5.24673401398648	5.68832154894793	Endothelial	SDHB
3.64373568977019	3.44624230295255	2.84582672730146	3.08259831682053	3.32734869049987	4.43350115894146	2.63901896988549	4.69162137046111	4.81966838229763	3.11091835145504	Endothelial	IFFO2
6.91624722298351	7.04156571615294	8.21955828960927	7.83581197626175	7.05742520365259	7.61007969804943	6.0690140453625	7.10757911945014	7.90883026495084	6.47628623736131	Endothelial	CAPZB
3.84954383378855	4.09651248631079	5.09408014055844	4.74064589163213	2.48733868592536	1.83835241579623	8.66560379309162	4.92837873514905	5.9832870115473	4.55791201551234	Endothelial	PLA2G5
3.64373568977019	1.27158743689028	8.08510313648328	3.99483089749449	2.18401803793273	4.26800625554895	4.00302678627463	5.2300380715094	3.86987159817994	6.64046967374963	Endothelial	IGSF21
3.64373568977019	1.27158743689028	8.08510313648328	3.99483089749449	2.18401803793273	4.26800625554895	4.00302678627463	5.2300380715094	3.86987159817994	6.64046967374963	Endothelial	IGSF21
2.27291461569055	3.02678660708298	3.01316667488069	3.01011930623395	3.07771558125499	3.12565808232544	2.81986811050998	3.16683967613773	3.86987159817994	2.64956280990275	Endothelial	MUL1
3.94239204590188	4.83287521848646	1.21800759208557	2.11123726736864	1.72408837046442	4.06093517757731	1.27864649376734	4.07460316717321	2.77339374566141	1.39889642155426	Endothelial	CAMK2N1
5.06954644934854	0.10912060536069	0.913927772983714	0.500880654186568	1.16379552081171	0	0.439918978793885	0.643418734439818	0	0.447608088042294	Endothelial	CDA
5.06954644934854	0.10912060536069	0.913927772983714	0.500880654186568	1.16379552081171	0	0.439918978793885	0.643418734439818	0	0.447608088042294	Endothelial	CDA
4.69568234473067	4.98020635090163	3.83415733301488	4.03191145414915	4.5549267159719	4.86304499852404	3.32654400570005	3.89004259512027	3.42338626745829	3.79847512254951	Endothelial	DDOST
2.75477592843036	0.478042971929765	1.68276229210785	0	0.773012911347884	0.554211806780687	0.439918978793885	1.16121555946719	0	0.933152063100546	Endothelial	KIF17
6.91624722298351	7.06545861825154	7.10437848746082	7.10392102869969	7.81599935193353	6.77073116197039	6.54167783685566	6.75801817038117	7.66785179094011	6.96002970825334	Endothelial	HP1BP3
9.52351282727364	8.95646457453219	10.2148508220771	9.46311747220759	8.44504071222114	9.11958475820526	9.11181927218543	9.0331731497093	9.03985926565074	9.16157544398476	Endothelial	EIF4G3
4.46476100135782	4.75944546436822	4.91540383338516	4.76287269117895	5.016404445353	5.93510742712803	5.0008089654091	5.05084573255077	5.38750060765675	5.33877517676672	Endothelial	ZBTB40
9.37735090637393	2.8805323488984	1.68276229210785	1.6207672505449	0.915362926907763	1.74063876765625	2.0109549624318	4.23820874832495	2.29025603853334	2.51830978916532	Endothelial	ALPL
2.53387020914474	1.1744891909604	1.46901928287394	3.95677208724444	1.56037044221447	1.74063876765625	1.67743617513173	5.05084573255077	1.55861764166927	3.45993988856091	Endothelial	RAP1GAP
2.53387020914474	1.1744891909604	1.46901928287394	3.95677208724444	1.56037044221447	1.74063876765625	1.67743617513173	5.05084573255077	1.55861764166927	3.45993988856091	Endothelial	RAP1GAP
1.54423444581902	0.898615870915671	0.528155310934675	0.871965199266222	0.773012911347884	0.554211806780687	1.80558014134518	0.837407876287911	1.55861764166927	2.0955854893629	Endothelial	AKR7A3
1.54423444581902	0.898615870915671	0.528155310934675	0.871965199266222	0.773012911347884	0.554211806780687	1.80558014134518	0.837407876287911	1.55861764166927	2.0955854893629	Endothelial	AKR7A3
2.53387020914474	1.1744891909604	1.46901928287394	3.95677208724444	1.56037044221447	1.74063876765625	1.67743617513173	5.05084573255077	1.55861764166927	3.45993988856091	Endothelial	RAP1GAP
2.53387020914474	1.1744891909604	1.46901928287394	3.95677208724444	1.56037044221447	1.74063876765625	1.67743617513173	5.05084573255077	1.55861764166927	3.45993988856091	Endothelial	RAP1GAP
4.46476100135782	4.75944546436822	4.91540383338516	4.76287269117895	5.016404445353	5.93510742712803	5.0008089654091	5.05084573255077	5.38750060765675	5.33877517676672	Endothelial	ZBTB40
2.53387020914474	1.99482680836006	8.37171927893205	2.36478838434208	2.44100994264765	2.31646804282934	1.67743617513173	3.69097097171992	3.66383272816747	2.03284391903973	Endothelial	C1QB
7.1677061899064	6.08122102855877	6.05372930383499	5.47842486515815	6.01386243033575	6.0618939088801	5.29743999198945	5.53291906541932	6.15067592200513	6.07833759335237	Endothelial	LUZP1
7.1677061899064	6.08122102855877	6.05372930383499	5.47842486515815	6.01386243033575	6.0618939088801	5.29743999198945	5.53291906541932	6.15067592200513	6.07833759335237	Endothelial	LUZP1
7.1677061899064	6.08122102855877	6.05372930383499	5.47842486515815	6.01386243033575	6.0618939088801	5.29743999198945	5.53291906541932	6.15067592200513	6.07833759335237	Endothelial	LUZP1
1.95409913374936	1.2238550397566	2.75426613480523	0.871965199266222	2.00451857618009	2.24699464376365	1.12989435531491	2.05218883582318	8.10510054845954	0	Endothelial	RUNX3
2.94630497356171	4.00062954079336	1.8688861095733	3.5080390670256	1.87110650547951	2.09712645890212	2.98055134647201	2.20068270199906	2.77339374566141	4.04093938403032	Endothelial	ZNF436
2.94630497356171	4.00062954079336	1.8688861095733	3.5080390670256	1.87110650547951	2.09712645890212	2.98055134647201	2.20068270199906	2.77339374566141	4.04093938403032	Endothelial	ZNF436
9.07557124075019	8.90063590521651	5.8140508162069	9.43137861870483	5.87265211602076	7.58566420050572	5.58503143421561	6.72773685050511	6.06940777175422	9.46463987329073	Endothelial	ID3
7.3397198326904	6.93998369859715	6.1734381198987	6.39969228372757	6.94157094731735	5.95157859754466	5.63246221555957	6.25170238382564	7.42813302230348	6.26050899544489	Endothelial	RPL11
4.02962438410096	4.22329770141264	4.08023365143787	4.23636365456947	4.59778970852079	3.93406059582601	4.10618334460582	4.19459216742461	4.91579423426157	4.56900990631751	Endothelial	PITHD1
1.95409913374936	1.48909261401536	2.03371856132992	2.11123726736864	4.08310973174212	1.92986565814915	3.19230874551771	2.20068270199906	2.77339374566141	2.03284391903973	Endothelial	GALE
4.11188162176985	4.95484615437475	4.99755831866072	5.0058841918859	4.93516985252097	5.18434567397326	5.45622198580736	3.703473132159	5.74239145009328	5.56625522880701	Endothelial	TMCO4
5.11013860410595	4.06976138611562	4.53008356890945	5.32255001010675	4.83123616965981	3.77039430002241	5.10909495958546	5.09895664117785	5.8916971245872	4.83112667060963	Endothelial	NIPAL3
5.11013860410595	4.06976138611562	4.53008356890945	5.32255001010675	4.83123616965981	3.77039430002241	5.10909495958546	5.09895664117785	5.8916971245872	4.83112667060963	Endothelial	NIPAL3
3.40360358376235	3.43580514469249	2.65649849838163	3.91768200524987	3.74465718540935	2.91783781870729	2.78297763840526	3.18478468340908	3.66383272816747	3.55230705821249	Endothelial	RHD
6.31426508934045	6.54776072895873	6.39423651640141	6.36378627309525	5.72096075350146	6.39061294840454	5.90702061744963	6.28119360973348	6.61891003664686	6.08221583037979	Endothelial	MACO1
2.27291461569055	1.40598281229326	1.21800759208557	1.80341823917036	1.37566684621673	0.95362462311073	1.56603809921352	2.45843721005545	1.55861764166927	2.26893190387188	Endothelial	RHCE
4.46476100135782	4.75105102692961	4.00277988934526	3.65788675602134	4.62912139544918	4.12041969824152	4.0242566220176	3.38433191414109	4.35453295634391	4.07247569199046	Endothelial	SELENON
5.74694550771195	0.5572125975153	0	1.6207672505449	0.235370101770596	0.554211806780687	0.307644684523265	1.54146001650182	0	0.241094127002554	Endothelial	FAM110D
2.75477592843036	2.8805323488984	1.21800759208557	2.24357581731273	2.18401803793273	2.24699464376365	1.67743617513173	1.69959834011498	1.55861764166927	2.0955854893629	Endothelial	ZNF593
2.75477592843036	2.8805323488984	1.21800759208557	2.24357581731273	2.18401803793273	2.24699464376365	1.67743617513173	1.69959834011498	1.55861764166927	2.0955854893629	Endothelial	ZNF593
5.26196727990644	4.79662746603882	5.16690197728487	3.45441942801929	4.02147507769991	3.34100950910454	3.43356360139173	3.75242572747971	6.53057932515977	3.08022016225814	Endothelial	SH3BGRL3
2.75477592843036	0.771577439436832	4.89411283034453	3.70456610458305	1.27361706859894	1.11830356517637	2.07339294341083	2.12834545017872	4.60576542198066	2.42366629765155	Endothelial	RPS6KA1
2.94630497356171	3.37154501043074	3.29890492575405	3.39872976264935	3.27548776521491	3.46856679315754	3.37692579024498	2.99442150512176	4.05012869988706	3.72099415253854	Endothelial	GPN2
2.94630497356171	3.37154501043074	3.29890492575405	3.39872976264935	3.27548776521491	3.46856679315754	3.37692579024498	2.99442150512176	4.05012869988706	3.72099415253854	Endothelial	GPN2
2.27291461569055	1.71305666972762	2.75426613480523	2.58036865838747	2.29236691823423	2.17400572862935	2.20936065248589	2.12834545017872	1.55861764166927	1.82637201800485	Endothelial	GPATCH3
4.94043159507051	4.53825741631343	3.92093079097277	4.23636365456947	4.39400523948809	3.97760370757692	4.30576255334592	4.38513629933301	4.05012869988706	4.55791201551234	Endothelial	NUDC
3.75030660780683	4.16129739440968	3.69334989337493	3.74978232878337	4.3191359602994	3.8661780093153	3.71391097906005	3.8790628254078	4.35453295634391	4.17772119032124	Endothelial	TMEM222
5.33228185092318	3.96478031705658	2.43851671351615	2.85322848324197	4.03713235171127	3.43771913488079	1.96777599920891	2.23553514969568	3.13469052049166	3.11091835145504	Endothelial	MAP3K6
5.77246092121483	0.632262774525785	0	1.16686406576704	0.773012911347884	0.76769656908652	0.501769812866353	0.743671397896858	0	0	Endothelial	FCN3
5.77246092121483	0.632262774525785	0	1.16686406576704	0.773012911347884	0.76769656908652	0.501769812866353	0.743671397896858	0	0	Endothelial	FCN3
5.77246092121483	0.632262774525785	0	1.16686406576704	0.773012911347884	0.76769656908652	0.501769812866353	0.743671397896858	0	0	Endothelial	FCN3
3.75030660780683	0.5572125975153	4.91540383338516	0.500880654186568	0	1.52279136791904	1.65038263510063	1.48464556385019	4.48561102955967	0.241094127002554	Endothelial	FGR
5.91674587346047	5.49435489755902	3.96243571026968	3.95677208724444	3.58339139348452	3.9988921500811	2.53931515559187	4.5942788019634	4.71667759960945	3.52976373890877	Endothelial	IFI6
5.91674587346047	5.49435489755902	3.96243571026968	3.95677208724444	3.58339139348452	3.9988921500811	2.53931515559187	4.5942788019634	4.71667759960945	3.52976373890877	Endothelial	IFI6
7.09877934467107	6.23360454682514	7.1942217430229	5.63122130121288	6.2268172520072	6.09192297145756	5.46595248721859	5.86330109206861	5.9382187721521	6.03096687701467	Endothelial	STX12
7.09877934467107	6.23360454682514	7.1942217430229	5.63122130121288	6.2268172520072	6.09192297145756	5.46595248721859	5.86330109206861	5.9382187721521	6.03096687701467	Endothelial	STX12
1.54423444581902	1.1744891909604	5.11263309292737	1.6207672505449	1.04492015232902	1.26609603282497	1.47645464539693	1.88663839884039	2.77339374566141	1.96724922148221	Endothelial	PTAFR
1.95409913374936	2.83359980571717	2.93192158763585	2.11123726736864	2.44100994264765	2.44611827005201	2.53931515559187	2.01254792186833	2.77339374566141	2.37390960547065	Endothelial	RCC1
1.95409913374936	2.83359980571717	2.93192158763585	2.11123726736864	2.44100994264765	2.44611827005201	2.53931515559187	2.01254792186833	2.77339374566141	2.37390960547065	Endothelial	RCC1
3.26666917068794	4.0898710702852	4.63648204603142	3.79362436869991	4.03713235171127	4.04054919872743	4.60951946133339	4.27217678647804	3.86987159817994	4.14842624970174	Endothelial	TAF12
7.8575914530937	7.31364524158491	7.1810967777352	7.52068877290541	7.43373091677123	7.88623428859024	7.3390753286201	7.26768523918501	7.49189910039962	7.57523568235227	Endothelial	SRSF4
2.75477592843036	5.17476813698312	2.18163463249337	5.04268531814158	2.3931439599258	3.20107053991914	2.78297763840526	4.35375445444755	1.55861764166927	4.26219751577194	Endothelial	PTPRU
2.53387020914474	2.05061444061842	8.53880417029531	1.6207672505449	1.47097250345406	1.63582304538055	2.09361920985441	4.21219735107811	6.8061401011346	1.06442206205228	Endothelial	LAPTM5
1.54423444581902	0.210564903594112	0.913927772983714	0.500880654186568	0	0	0.236662911065297	0.643418734439818	0	1.67023479564304	Endothelial	HCRTR1
1.95409913374936	1.2238550397566	1.46901928287394	1.4115934896081	0.915362926907763	0.76769656908652	1.44531319799864	1.23196262670232	2.29025603853334	0.933152063100546	Endothelial	MED18
3.84954383378855	3.37154501043074	5.05624275128498	1.80341823917036	3.16581407624621	3.1638569993948	3.56250950545936	4.05522436531037	3.13469052049166	1.58533524950623	Endothelial	SDC3
1.54423444581902	1.84512050700177	1.8688861095733	5.0058841918859	1.27361706859894	1.74063876765625	1.34764030954847	0.535675791458948	0	2.69078798299495	Endothelial	SERINC2
6.74638456227717	1.56767434841815	1.46901928287394	2.76788343368653	1.47097250345406	4.91995437196014	1.12989435531491	2.20068270199906	2.29025603853334	4.31588645120109	Endothelial	TINAGL1
1.54423444581902	0.210564903594112	0.913927772983714	0.500880654186568	0	0	0.236662911065297	0.643418734439818	0	1.67023479564304	Endothelial	HCRTR1
1.54423444581902	0.210564903594112	0.913927772983714	0.500880654186568	0	0	0.236662911065297	0.643418734439818	0	1.67023479564304	Endothelial	HCRTR1
4.46476100135782	3.81175034761728	2.75426613480523	3.95677208724444	3.37740986688811	3.43771913488079	3.20165695879271	3.11162522181073	4.21034452560111	3.55230705821249	Endothelial	PEF1
3.26666917068794	5.26891130850595	2.55162064852934	3.79362436869991	4.70949106088133	5.49269994730466	5.14587981847482	4.65346882400073	3.66383272816747	3.11091835145504	Endothelial	COL16A1
5.61212589135577	6.93721146539637	6.58568491884726	5.86494479084148	6.33844439818674	6.71714830110157	6.36885467067186	5.31396462356308	7.10013687588257	5.58823975712193	Endothelial	PTP4A2
6.56845993224155	7.1088078978727	6.92705449646038	6.1860317585493	6.81559434671191	6.84314201289948	6.19019378082693	6.27910696980878	6.94930167275984	6.85740417760779	Endothelial	KHDRBS1
3.26666917068794	5.26891130850595	2.55162064852934	3.79362436869991	4.70949106088133	5.49269994730466	5.14587981847482	4.65346882400073	3.66383272816747	3.11091835145504	Endothelial	COL16A1
4.64132396145101	5.13982876341151	4.00277988934526	4.17137985621267	4.71922962359281	4.79165120742087	4.23012504999163	4.03558171220163	5.09073267514363	4.55791201551234	Endothelial	TXLNA
3.94239204590188	1.5289184457799	0.913927772983714	0.500880654186568	3.04711194591195	0	0.873339964650538	0.643418734439818	2.29025603853334	0.933152063100546	Endothelial	FAM167B
3.94239204590188	1.5289184457799	0.913927772983714	0.500880654186568	3.04711194591195	0	0.873339964650538	0.643418734439818	2.29025603853334	0.933152063100546	Endothelial	FAM167B
3.94239204590188	1.5289184457799	0.913927772983714	0.500880654186568	3.04711194591195	0	0.873339964650538	0.643418734439818	2.29025603853334	0.933152063100546	Endothelial	FAM167B
4.33377625290582	3.10791338867003	1.68276229210785	2.36478838434208	3.16581407624621	1.11830356517637	2.29918884101681	3.90093943300012	3.42338626745829	1.49512541788341	Endothelial	MARCKSL1
2.94630497356171	2.41180114621295	2.18163463249337	3.55973706922975	3.47260416260478	2.31646804282934	3.30067758719054	2.67704641021559	3.13469052049166	3.41143963349978	Endothelial	TSSK3
2.53387020914474	1.81322051795468	2.55162064852934	3.01011930623395	2.77565887277341	2.38274907121141	2.7451190480715	2.01254792186833	1.55861764166927	3.01679181048214	Endothelial	FAM229A
5.43171784261505	4.94383953065637	5.03694529669376	5.22984876481074	5.24257995813962	5.43138753743843	4.99812901402832	4.90150175638513	5.24673401398648	5.47480554916471	Endothelial	BSDC1
5.43171784261505	4.51861039260259	3.69334989337493	4.41540562962771	3.10768348930903	3.84282164305133	4.1406134410667	3.67835952181847	4.05012869988706	4.44196854912726	Endothelial	ZBTB8A
5.43171784261505	4.51861039260259	3.69334989337493	4.41540562962771	3.10768348930903	3.84282164305133	4.1406134410667	3.67835952181847	4.05012869988706	4.44196854912726	Endothelial	ZBTB8A
4.26353628011003	5.12040814712589	3.59121296747977	4.67183391756394	4.11296695011206	4.95305270920602	3.56974727975648	4.28886552362922	4.35453295634391	4.32900220508277	Endothelial	SYNC
2.27291461569055	2.94082459078302	1.21800759208557	1.96552191113364	3.07771558125499	2.01591865309695	1.41348468559182	1.54146001650182	0	1.49512541788341	Endothelial	TMEM54
2.94630497356171	4.36205446856382	2.55162064852934	3.08259831682053	3.30165124754424	4.01987102230986	2.71931654718792	3.39977907395974	4.05012869988706	2.69078798299495	Endothelial	TRIM62
2.94630497356171	4.36205446856382	2.55162064852934	3.08259831682053	3.30165124754424	4.01987102230986	2.71931654718792	3.39977907395974	4.05012869988706	2.69078798299495	Endothelial	TRIM62
4.46476100135782	6.35073465181433	4.08023365143787	4.26778986913406	4.93516985252097	4.65081389744683	4.69142960536831	5.31803547776889	3.66383272816747	7.75605106959565	Endothelial	CSMD2
3.26666917068794	5.26891130850595	2.55162064852934	3.79362436869991	4.70949106088133	5.49269994730466	5.14587981847482	4.65346882400073	3.66383272816747	3.11091835145504	Endothelial	COL16A1
3.26666917068794	5.26891130850595	2.55162064852934	3.79362436869991	4.70949106088133	5.49269994730466	5.14587981847482	4.65346882400073	3.66383272816747	3.11091835145504	Endothelial	COL16A1
7.13856839446585	7.91496774638484	7.6842923700692	6.60433655300504	6.65996610305509	8.08221884221111	6.69516820013588	7.44007578704172	6.56062782553884	6.35329793436761	Endothelial	PHC2
6.20607118315029	0.703601078966672	0.528155310934675	0.871965199266222	0.235370101770596	4.15875573666113	0.307644684523265	1.54146001650182	3.13469052049166	0.933152063100546	Endothelial	GJA4
5.52474001972966	4.20497576607765	4.47378932672779	4.20423761035211	4.90135046198442	4.2503627414732	4.30576255334592	4.5942788019634	4.48561102955967	4.39284989156613	Endothelial	SMIM12
5.52474001972966	4.20497576607765	4.47378932672779	4.20423761035211	4.90135046198442	4.2503627414732	4.30576255334592	4.5942788019634	4.48561102955967	4.39284989156613	Endothelial	SMIM12
5.52474001972966	4.20497576607765	4.47378932672779	4.20423761035211	4.90135046198442	4.2503627414732	4.30576255334592	4.5942788019634	4.48561102955967	4.39284989156613	Endothelial	SMIM12
4.98476626522095	5.27184822838384	3.96243571026968	3.83617329335023	3.95708930489712	4.21441489661179	4.10618334460582	3.48914193373741	4.05012869988706	3.70095580620354	Endothelial	TMEM35B
3.94239204590188	4.04936742646853	4.35414891759396	3.87750320290936	4.14221876787638	4.44905259233171	3.9540856520763	3.83428854001777	4.81966838229763	3.22756829761966	Endothelial	MAP7D1
4.02962438410096	4.42144915030904	4.15374017944063	4.62406546319499	4.46518008153878	4.30265886938761	4.72423229243579	3.8790628254078	3.66383272816747	4.60180037084803	Endothelial	TRAPPC3
4.8946911874064	4.61427446433612	3.5372983781943	3.15160960121214	5.00051933986512	2.62106210573176	2.20936065248589	2.16496740560494	2.77339374566141	2.51830978916532	Endothelial	EVA1B
2.75477592843036	3.48725186047166	3.23259906600461	2.47660151985774	2.65907074429703	3.00459000745758	2.6251905371711	2.45843721005545	4.05012869988706	2.60712488333933	Endothelial	LSM10
2.75477592843036	3.48725186047166	3.23259906600461	2.47660151985774	2.65907074429703	3.00459000745758	2.6251905371711	2.45843721005545	4.05012869988706	2.60712488333933	Endothelial	LSM10
3.64373568977019	3.71148074346192	2.93192158763585	2.76788343368653	3.95708930489712	2.77706773352384	2.85583874565866	3.61359362410091	3.13469052049166	2.69078798299495	Endothelial	OSCP1
4.02962438410096	4.31726882757676	4.15374017944063	4.13775628257968	3.8896952945745	4.41778026154468	3.41760697917748	4.05522436531037	2.77339374566141	4.44196854912726	Endothelial	SNIP1
3.75030660780683	3.59436386326204	3.83415733301488	2.67717044102615	3.27548776521491	3.61362461188408	2.9696489571446	3.11162522181073	3.42338626745829	3.25531442523031	Endothelial	GNL2
4.11188162176985	3.39328463997125	4.1891350801947	3.15160960121214	3.5400919637253	3.8661780093153	3.4649569557474	3.43018589097022	2.77339374566141	3.41143963349978	Endothelial	MTF1
4.11188162176985	3.39328463997125	4.1891350801947	3.15160960121214	3.5400919637253	3.8661780093153	3.4649569557474	3.43018589097022	2.77339374566141	3.41143963349978	Endothelial	MTF1
5.66757452973328	6.03702190813411	6.06329869271255	5.16456409456175	5.53497749246421	6.290579634094	5.83375890889341	5.3501952845004	5.84362519397345	5.30598492400339	Endothelial	INPP5B
9.22628143271958	8.9364754153023	9.06230393382293	8.59006822024208	7.91571327937308	9.01113955128384	9.2016242205305	9.0650105509947	9.12276165573357	8.83028059362951	Endothelial	MACF1
9.22628143271958	8.9364754153023	9.06230393382293	8.59006822024208	7.91571327937308	9.01113955128384	9.2016242205305	9.0650105509947	9.12276165573357	8.83028059362951	Endothelial	MACF1
3.75030660780683	3.06792017101879	4.04202648910991	4.03191145414915	3.01584502549222	3.77039430002241	4.94624058399555	3.33697255773357	4.21034452560111	3.92479494147596	Endothelial	ZNF684
6.02685547106683	5.44055761076076	6.18224785237246	6.34916985757917	6.17468394591624	6.21527690098402	7.44569442038399	6.07053309340333	6.64719134481303	7.3216637402958	Endothelial	NFYC
1.54423444581902	3.04062851427143	1.46901928287394	3.28045439741528	1.47097250345406	2.44611827005201	2.29918884101681	2.57187854123145	0	3.88981789967689	Endothelial	FOXO6
2.75477592843036	3.14682778585648	2.65649849838163	3.34080380061501	2.95120177399516	2.38274907121141	4.06067330667288	3.84561305675255	2.29025603853334	3.72099415253854	Endothelial	EBNA1BP2
2.75477592843036	3.14682778585648	2.65649849838163	3.34080380061501	2.95120177399516	2.38274907121141	4.06067330667288	3.84561305675255	2.29025603853334	3.72099415253854	Endothelial	EBNA1BP2
7.78423181709174	6.78518035630484	7.22011880083873	7.38755136890374	7.26281540473117	7.0510555641993	7.0111557162151	7.33853070484161	7.50740977312521	7.42910635675468	Endothelial	FOXJ3
7.15805883169525	4.71265963322943	4.78267309572605	6.82636915699813	3.62542905995352	4.2503627414732	7.51622824454734	6.23887637452618	6.02698991174142	6.42223490866095	Endothelial	SLC2A1
2.75477592843036	3.14682778585648	2.65649849838163	3.34080380061501	2.95120177399516	2.38274907121141	4.06067330667288	3.84561305675255	2.29025603853334	3.72099415253854	Endothelial	EBNA1BP2
2.75477592843036	3.14682778585648	2.65649849838163	3.34080380061501	2.95120177399516	2.38274907121141	4.06067330667288	3.84561305675255	2.29025603853334	3.72099415253854	Endothelial	EBNA1BP2
2.53387020914474	2.76854935559431	2.55162064852934	1.96552191113364	2.61801591772293	2.44611827005201	3.99767015226783	2.70218269079025	3.13469052049166	2.60712488333933	Endothelial	MED8
5.26196727990644	4.66876897255693	5.2530462572565	4.92934002343382	4.9267890379562	4.91995437196014	5.23279719381561	4.74097093987444	4.60576542198066	4.98819307629204	Endothelial	SZT2
7.89872284662006	6.67301620560882	5.30236721625117	4.88948909423958	4.40611424073418	4.83963744142544	4.18841624311722	5.9259898597691	5.09073267514363	7.13638097523614	Endothelial	RNF220
7.89872284662006	6.67301620560882	5.30236721625117	4.88948909423958	4.40611424073418	4.83963744142544	4.18841624311722	5.9259898597691	5.09073267514363	7.13638097523614	Endothelial	RNF220
7.89872284662006	6.67301620560882	5.30236721625117	4.88948909423958	4.40611424073418	4.83963744142544	4.18841624311722	5.9259898597691	5.09073267514363	7.13638097523614	Endothelial	RNF220
7.26977575251025	7.15487519667496	6.71273010444549	6.22658025419247	7.20334194350135	6.24230540513392	5.74223477488248	5.98862387304994	7.27343616750417	6.00668517623261	Endothelial	RPS8
4.46476100135782	3.30428864272609	3.64318510146462	2.85322848324197	2.65907074429703	3.04608519681049	1.20618675158082	2.12834545017872	2.77339374566141	1.82637201800485	Endothelial	PLK3
4.18970075736385	3.91304604703266	3.48129047889279	4.29854609514585	3.72545759124045	3.49876865218169	2.26392585440415	2.59889792312197	3.13469052049166	3.28253698858278	Endothelial	BTBD19
6.85785114556401	7.60842439742015	5.48434203827744	5.93513389483282	6.19576386911037	5.75914419922198	6.0249322959523	5.64734610539743	5.17084090800201	5.38346441577809	Endothelial	PRDX1
3.94239204590188	3.61301233863188	3.36229682140737	4.35815875436285	4.5657624424422	3.55733932060981	3.34353417821102	3.58685062608455	3.42338626745829	4.05679370650853	Endothelial	POMGNT1
10.499798024436	4.64631254241047	5.7911979379253	7.13833304793544	2.84845855122192	5.51503657288416	6.33845517663951	7.11110248319559	4.60576542198066	7.28679821131887	Endothelial	PIK3R3
4.94043159507051	5.26891130850595	5.69598469747044	8.8817179149379	5.27595506060314	6.62773136053843	7.12239234705938	9.23826572505431	5.63351444750093	7.29350455047772	Endothelial	AGBL4
2.94630497356171	2.98444575287927	3.92093079097277	3.55973706922975	4.11296695011206	3.12565808232544	3.1053317294558	2.88890875530088	1.55861764166927	3.19927807102478	Endothelial	LURAP1
4.11188162176985	4.24737051855162	4.58426344362257	4.26778986913406	4.280192028257	4.28543660167503	4.15992504397964	3.69097097171992	4.05012869988706	4.13355264645515	Endothelial	NSUN4
4.11188162176985	4.24737051855162	4.58426344362257	4.26778986913406	4.280192028257	4.28543660167503	4.15992504397964	3.69097097171992	4.05012869988706	4.13355264645515	Endothelial	NSUN4
5.26196727990644	3.64960134717281	0	0	0.235370101770596	0.554211806780687	0.873339964650538	0.837407876287911	0	0.241094127002554	Endothelial	CYP4B1
5.26196727990644	3.64960134717281	0	0	0.235370101770596	0.554211806780687	0.873339964650538	0.837407876287911	0	0.241094127002554	Endothelial	CYP4B1
5.26196727990644	3.64960134717281	0	0	0.235370101770596	0.554211806780687	0.873339964650538	0.837407876287911	0	0.241094127002554	Endothelial	CYP4B1
5.26196727990644	3.64960134717281	0	0	0.235370101770596	0.554211806780687	0.873339964650538	0.837407876287911	0	0.241094127002554	Endothelial	CYP4B1
4.52604787544895	4.22329770141264	1.46901928287394	0.871965199266222	0.43767239916948	1.83835241579623	0.825767430758087	0.925423791868847	0	0.788731326296042	Endothelial	CYP4Z1
4.8946911874064	0.210564903594112	1.68276229210785	0.500880654186568	0	0	0.307644684523265	0.419232277846091	2.29025603853334	0	Endothelial	TAL1
4.8946911874064	0.210564903594112	1.68276229210785	0.500880654186568	0	0	0.307644684523265	0.419232277846091	2.29025603853334	0	Endothelial	TAL1
1.54423444581902	1.48909261401536	1.21800759208557	0.871965199266222	0.773012911347884	1.74063876765625	0.6180433520365	1.23196262670232	0	0.447608088042294	Endothelial	SLC5A9
7.25174673967144	7.58736045339816	7.11361880432784	7.37678250540082	7.98496057016928	7.41601841812786	6.53891463286741	7.59152814430077	6.26459024926206	7.14752873707873	Endothelial	SPATA6
8.8574615893267	8.15776472370599	8.61560917177134	8.64045801079659	8.87510359877811	8.54348406175551	8.5344161372875	8.87879145667534	8.98551690005456	8.86558812558462	Endothelial	FAF1
8.21013492883281	8.16765374712178	9.65943879725848	8.87535630595729	9.81090514517453	8.19603898427771	8.70146541990793	8.26194028448556	9.3419033788157	8.28553908686721	Endothelial	EPS15
4.94043159507051	5.26891130850595	5.69598469747044	8.8817179149379	5.27595506060314	6.62773136053843	7.12239234705938	9.23826572505431	5.63351444750093	7.29350455047772	Endothelial	AGBL4
1.95409913374936	0.5572125975153	2.65649849838163	0.871965199266222	0.43767239916948	0.303556442200619	0.6180433520365	3.71586788105488	2.29025603853334	0.628228572201804	Endothelial	ELAVL4
6.97237126514495	6.98094036932457	7.1810967777352	6.97657220417555	7.14673364709495	7.02275492448972	6.70177158107375	6.74447017391049	6.92640634054334	7.06566500914604	Endothelial	NRDC
1.54423444581902	1.99482680836006	0.913927772983714	1.6207672505449	1.37566684621673	1.83835241579623	1.50693806469307	1.08681947867422	2.29025603853334	1.18473768658835	Endothelial	KTI12
1.54423444581902	1.99482680836006	0.913927772983714	1.6207672505449	1.37566684621673	1.83835241579623	1.50693806469307	1.08681947867422	2.29025603853334	1.18473768658835	Endothelial	KTI12
4.94043159507051	4.00062954079336	3.69334989337493	3.91768200524987	3.80076891448088	3.79494297875306	4.34847056661447	4.07460316717321	4.71667759960945	4.19214856840907	Endothelial	PRPF38A
8.08334883148316	7.79963640891155	7.67807735685839	8.07221195595508	7.82391916182204	7.92010622648576	7.85595051991007	8.24333075625014	8.37404604515979	8.24113177117174	Endothelial	TUT4
5.66757452973328	1.44813609708665	2.03371856132992	0.871965199266222	0.235370101770596	0.95362462311073	2.41623418966212	1.84210226350367	6.15067592200513	1.29578722053516	Endothelial	SHISAL2A
2.53387020914474	1.84512050700177	1.8688861095733	1.80341823917036	1.87110650547951	1.92986565814915	2.0109549624318	1.69959834011498	2.29025603853334	0.788731326296042	Endothelial	COA7
3.40360358376235	1.2238550397566	0.528155310934675	1.80341823917036	0.915362926907763	1.63582304538055	3.28317201427069	0.643418734439818	1.55861764166927	1.67023479564304	Endothelial	ZYG11A
6.70722940678087	6.88350088339764	6.34800764830772	6.79974148905771	6.55511923929621	6.39061294840454	7.57720280550488	6.40117147244185	6.56062782553884	7.21443277866898	Endothelial	SCP2
4.40075465798597	4.42672935503627	3.59121296747977	4.23636365456947	4.3191359602994	4.0810371018521	4.35267264742819	3.79977166207725	3.66383272816747	4.17772119032124	Endothelial	MAGOH
3.52866003539571	4.80070026211966	5.14903821411206	7.44710162509091	4.38179374263352	5.87305135292558	7.4466775748461	6.0313998884852	5.38750060765675	7.53900958952572	Endothelial	MROH7
6.62557919074961	7.44304669326749	6.00490644689009	6.87309445704498	5.82834567779348	7.09125374186012	6.11426580416826	6.68424597137184	7.41174118258787	6.32739013256787	Endothelial	SSBP3
3.52866003539571	4.80070026211966	5.14903821411206	7.44710162509091	4.38179374263352	5.87305135292558	7.4466775748461	6.0313998884852	5.38750060765675	7.53900958952572	Endothelial	MROH7
2.75477592843036	3.09470511847115	5.9231813867447	9.09931279454626	3.35259640667227	2.87242369318678	9.56316411005002	5.01618726857531	6.72885363679089	7.7364970537566	Endothelial	FYB2
2.75477592843036	3.09470511847115	5.9231813867447	9.09931279454626	3.35259640667227	2.87242369318678	9.56316411005002	5.01618726857531	6.72885363679089	7.7364970537566	Endothelial	FYB2
8.20076807144454	8.57768327271604	6.19970755315877	7.55293565415322	7.26281540473117	8.63555912636286	4.20710251116715	7.68983595641048	5.63351444750093	7.514821777167	Endothelial	JUN
8.20076807144454	8.57768327271604	6.19970755315877	7.55293565415322	7.26281540473117	8.63555912636286	4.20710251116715	7.68983595641048	5.63351444750093	7.514821777167	Endothelial	JUN
2.75477592843036	3.09470511847115	5.9231813867447	9.09931279454626	3.35259640667227	2.87242369318678	9.56316411005002	5.01618726857531	6.72885363679089	7.7364970537566	Endothelial	FYB2
2.75477592843036	3.09470511847115	5.9231813867447	9.09931279454626	3.35259640667227	2.87242369318678	9.56316411005002	5.01618726857531	6.72885363679089	7.7364970537566	Endothelial	FYB2
2.75477592843036	3.09470511847115	5.9231813867447	9.09931279454626	3.35259640667227	2.87242369318678	9.56316411005002	5.01618726857531	6.72885363679089	7.7364970537566	Endothelial	FYB2
2.75477592843036	2.05061444061842	1.46901928287394	3.21746988699236	0.615064132306291	1.26609603282497	1.56603809921352	4.50425266549056	1.55861764166927	0.933152063100546	Endothelial	KANK4
6.62557919074961	7.28121934951908	6.47532386702196	7.20884195643266	6.70477056892839	6.5966502572969	6.46320641190096	7.41748757512285	6.22760927104071	7.95104644993427	Endothelial	FGGY
2.27291461569055	2.23045447714156	0.528155310934675	1.16686406576704	0.235370101770596	0.95362462311073	0.6180433520365	1.29940196318666	1.55861764166927	0.933152063100546	Endothelial	L1TD1
2.27291461569055	2.23045447714156	0.528155310934675	1.16686406576704	0.235370101770596	0.95362462311073	0.6180433520365	1.29940196318666	1.55861764166927	0.933152063100546	Endothelial	L1TD1
2.27291461569055	2.23045447714156	0.528155310934675	1.16686406576704	0.235370101770596	0.95362462311073	0.6180433520365	1.29940196318666	1.55861764166927	0.933152063100546	Endothelial	L1TD1
2.27291461569055	2.23045447714156	0.528155310934675	1.16686406576704	0.235370101770596	0.95362462311073	0.6180433520365	1.29940196318666	1.55861764166927	0.933152063100546	Endothelial	L1TD1
2.53387020914474	1.96610259668895	2.03371856132992	1.4115934896081	2.65907074429703	1.26609603282497	3.35195481583189	2.79856457948693	1.55861764166927	1.75041464161638	Endothelial	ANGPTL3
2.53387020914474	1.96610259668895	2.03371856132992	1.4115934896081	2.65907074429703	1.26609603282497	3.35195481583189	2.79856457948693	1.55861764166927	1.75041464161638	Endothelial	ANGPTL3
9.94835806508053	11.0895391934766	9.78620067073025	9.68667188621353	9.80033515644064	10.7331051892547	10.172368241616	9.67984867686659	9.45820759062025	11.0765848558227	Endothelial	NFIA
2.53387020914474	1.96610259668895	2.03371856132992	1.4115934896081	2.65907074429703	1.26609603282497	3.35195481583189	2.79856457948693	1.55861764166927	1.75041464161638	Endothelial	ANGPTL3
2.53387020914474	1.96610259668895	2.03371856132992	1.4115934896081	2.65907074429703	1.26609603282497	3.35195481583189	2.79856457948693	1.55861764166927	1.75041464161638	Endothelial	ANGPTL3
2.75477592843036	2.05061444061842	1.46901928287394	3.21746988699236	0.615064132306291	1.26609603282497	1.56603809921352	4.50425266549056	1.55861764166927	0.933152063100546	Endothelial	KANK4
2.53387020914474	1.96610259668895	2.03371856132992	1.4115934896081	2.65907074429703	1.26609603282497	3.35195481583189	2.79856457948693	1.55861764166927	1.75041464161638	Endothelial	ANGPTL3
8.51228064822593	8.55826874314814	5.83654733314313	7.78513059540788	5.24257995813962	6.9508409764993	7.67314791521757	6.7246734655892	5.31883348940026	8.51374680056492	Endothelial	CACHD1
8.51228064822593	8.55826874314814	5.83654733314313	7.78513059540788	5.24257995813962	6.9508409764993	7.67314791521757	6.7246734655892	5.31883348940026	8.51374680056492	Endothelial	CACHD1
8.51228064822593	8.55826874314814	5.83654733314313	7.78513059540788	5.24257995813962	6.9508409764993	7.67314791521757	6.7246734655892	5.31883348940026	8.51374680056492	Endothelial	CACHD1
7.3051716257017	4.65982830236665	10.2403834472857	7.40532274875201	5.94498428387053	7.50053759558824	10.1477174959932	8.55840382720581	8.68490908874242	7.27498657755566	Endothelial	PDE4B
1.95409913374936	0.478042971929765	2.31578559557217	2.58036865838747	0.915362926907763	1.26609603282497	4.09117228196546	2.3670899194716	3.13469052049166	5.53829491650816	Endothelial	UBE2U
1.95409913374936	0.478042971929765	2.31578559557217	2.58036865838747	0.915362926907763	1.26609603282497	4.09117228196546	2.3670899194716	3.13469052049166	5.53829491650816	Endothelial	UBE2U
8.40217091975673	8.98962248041333	8.32673909125465	8.98814252972425	9.57486400133195	8.8158045077487	8.62991036800089	8.42368915595318	9.09222879010848	9.10408432160813	Endothelial	JAK1
7.3051716257017	4.65982830236665	10.2403834472857	7.40532274875201	5.94498428387053	7.50053759558824	10.1477174959932	8.55840382720581	8.68490908874242	7.27498657755566	Endothelial	PDE4B
4.18970075736385	5.11059891560942	4.50221100694125	5.56951037008973	7.05742520365259	4.63730164321185	4.68144157606618	7.31631781499682	5.17084090800201	4.41761824979631	Endothelial	DNAJC6
1.95409913374936	0.478042971929765	2.31578559557217	2.58036865838747	0.915362926907763	1.26609603282497	4.09117228196546	2.3670899194716	3.13469052049166	5.53829491650816	Endothelial	UBE2U
7.3051716257017	4.65982830236665	10.2403834472857	7.40532274875201	5.94498428387053	7.50053759558824	10.1477174959932	8.55840382720581	8.68490908874242	7.27498657755566	Endothelial	PDE4B
7.22427360426083	5.52667984445625	5.7911979379253	6.25821797703737	7.9481666823278	7.93260594688103	3.73337830656136	9.83544771977658	6.33582438625304	5.57728936900161	Endothelial	SGIP1
2.75477592843036	1.56767434841815	6.04409601718015	1.80341823917036	3.87234312635353	2.67496027725618	1.24287148859553	3.03455671262714	5.00591341939352	2.26893190387188	Endothelial	IL12RB2
6.06864925059738	0.958172382968499	2.55162064852934	1.80341823917036	1.87110650547951	1.26609603282497	0.501769812866353	3.20250922066328	3.42338626745829	0.447608088042294	Endothelial	TCTEX1D1
5.55446065984173	7.47078886211354	7.76567538273095	7.17609009778937	5.47301178921578	6.53240410586296	7.49309802131492	6.93410686041849	5.45304737236265	7.51768854034661	Endothelial	WLS
4.02962438410096	3.81175034761728	2.03371856132992	3.95677208724444	2.44100994264765	4.83963744142544	2.80767579888797	2.26956545838047	1.55861764166927	3.97572015362879	Endothelial	GADD45A
4.02962438410096	3.81175034761728	2.03371856132992	3.95677208724444	2.44100994264765	4.83963744142544	2.80767579888797	2.26956545838047	1.55861764166927	3.97572015362879	Endothelial	GADD45A
2.53387020914474	2.47433075362613	1.21800759208557	1.16686406576704	1.64455051279552	2.44611827005201	1.27864649376734	3.28800561399512	1.55861764166927	2.37390960547065	Endothelial	MSH4
11.9143320509098	6.53925444408471	7.88379641168816	5.75835296684414	7.80803582540804	6.17843270393192	5.5814552220556	8.53935176283508	5.68897979346376	5.21706946763648	Endothelial	ST6GALNAC3
3.64373568977019	1.81322051795468	2.65649849838163	3.08259831682053	2.23920938755307	3.00459000745758	1.56603809921352	6.57282307947597	0	2.4717640030258	Endothelial	SLC44A5
8.20545910204524	8.72639751154622	7.25394058141366	8.02701169658316	6.09837981071699	8.58630587816593	6.31495849920694	11.1463397970796	7.42813302230348	9.31899831274584	Endothelial	NEGR1
9.37735090637393	1.27158743689028	0.913927772983714	2.11123726736864	1.37566684621673	1.52279136791904	1.44531319799864	2.33530867719503	3.86987159817994	1.18473768658835	Endothelial	ADGRL4
2.53387020914474	4.24737051855162	0.528155310934675	1.16686406576704	0.915362926907763	3.58575643807105	0.439918978793885	1.64878749330036	3.13469052049166	0.628228572201804	Endothelial	PTGFR
3.64373568977019	1.81322051795468	2.65649849838163	3.08259831682053	2.23920938755307	3.00459000745758	1.56603809921352	6.57282307947597	0	2.4717640030258	Endothelial	SLC44A5
6.7203995546991	5.81943416070059	6.59890485681052	4.20423761035211	3.10768348930903	5.33423789857446	1.90048329952372	3.71586788105488	5.24673401398648	4.90305255278643	Endothelial	IFI44
9.37735090637393	1.27158743689028	0.913927772983714	2.11123726736864	1.37566684621673	1.52279136791904	1.44531319799864	2.33530867719503	3.86987159817994	1.18473768658835	Endothelial	ADGRL4
9.37735090637393	1.27158743689028	0.913927772983714	2.11123726736864	1.37566684621673	1.52279136791904	1.44531319799864	2.33530867719503	3.86987159817994	1.18473768658835	Endothelial	ADGRL4
9.65278882868987	8.67518567329614	6.92705449646038	6.44163217895264	4.60830939060308	8.52066725470232	6.61435140692575	9.57297752256004	6.30064692789309	7.8669926536927	Endothelial	ADGRL2
9.65278882868987	8.67518567329614	6.92705449646038	6.44163217895264	4.60830939060308	8.52066725470232	6.61435140692575	9.57297752256004	6.30064692789309	7.8669926536927	Endothelial	ADGRL2
5.52474001972966	5.37104598912877	6.16457426061998	5.56951037008973	4.70949106088133	4.41778026154468	7.90756094063026	5.18616996347118	5.57583114551101	4.46591466825041	Endothelial	CTBS
4.02962438410096	4.99805167023174	4.41520896559548	4.57466104586398	8.12981719234525	7.7764899315404	4.26621359536003	6.70770757961645	5.74239145009328	2.73086779517766	Endothelial	COL24A1
5.58358136988553	5.69585949986539	5.60718481448452	3.74978232878337	4.5657624424422	6.4991752910803	2.20936065248589	3.67835952181847	6.7021431990059	2.69078798299495	Endothelial	GBP2
6.41490805551338	6.03529459985925	6.21695847827559	5.84424716286823	6.30972631061065	5.98929542289255	5.46595248721859	6.40882609693257	5.9832870115473	5.87873986688989	Endothelial	SH3GLB1
4.02962438410096	4.10970429529419	3.87819635666531	1.4115934896081	0.43767239916948	4.04054919872743	0.561077644084751	2.45843721005545	4.35453295634391	1.82637201800485	Endothelial	GBP1
3.11536135221708	0.5572125975153	3.87819635666531	0	0.43767239916948	0.76769656908652	0.0832764977734048	1.36382910415167	6.78083520596322	0	Endothelial	GBP5
3.11536135221708	0.5572125975153	3.87819635666531	0	0.43767239916948	0.76769656908652	0.0832764977734048	1.36382910415167	6.78083520596322	0	Endothelial	GBP5
5.58358136988553	5.69585949986539	5.60718481448452	3.74978232878337	4.5657624424422	6.4991752910803	2.20936065248589	3.67835952181847	6.7021431990059	2.69078798299495	Endothelial	GBP2
5.58358136988553	5.69585949986539	5.60718481448452	3.74978232878337	4.5657624424422	6.4991752910803	2.20936065248589	3.67835952181847	6.7021431990059	2.69078798299495	Endothelial	GBP2
5.58358136988553	4.13573146410709	5.65859482091921	4.84850603401004	6.02568324509872	5.27439134016201	5.5688682037947	6.7246734655892	5.74239145009328	5.2724320316986	Endothelial	LRRC8B
5.58358136988553	5.69585949986539	5.60718481448452	3.74978232878337	4.5657624424422	6.4991752910803	2.20936065248589	3.67835952181847	6.7021431990059	2.69078798299495	Endothelial	GBP2
5.58358136988553	5.69585949986539	5.60718481448452	3.74978232878337	4.5657624424422	6.4991752910803	2.20936065248589	3.67835952181847	6.7021431990059	2.69078798299495	Endothelial	GBP2
6.18722289184643	5.8899451245327	6.3866338442081	6.52202252681577	6.24715427689484	6.29918582383798	7.59238531272058	7.76407620650272	6.7021431990059	8.30142982122715	Endothelial	ZNF326
1.54423444581902	0.478042971929765	0.913927772983714	0.871965199266222	0.235370101770596	0.554211806780687	0.776572555265237	2.16496740560494	0	0.241094127002554	Endothelial	C1orf146
6.41490805551338	6.09621059371658	6.40932271323205	5.8954449035699	6.92903737514401	5.5729635133552	6.91923449324048	5.63434573085046	5.24673401398648	5.65225201969693	Endothelial	BCAR3
3.94239204590188	3.39328463997125	3.01316667488069	3.28045439741528	3.16581407624621	3.74542066326765	2.78297763840526	3.23731809919133	4.05012869988706	2.76986417304758	Endothelial	DNTTIP2
5.64011658373789	6.77486597211705	5.07528548694876	6.21856121554708	4.22657552815701	6.15016861505658	5.75816172961061	4.71032583649208	5.31883348940026	5.18135699412968	Endothelial	GCLM
5.18804931997546	4.10970429529419	6.62498677326495	8.62233743141367	4.74805699004372	4.98540870279841	9.45933869231516	8.82115886474734	6.72885363679089	9.80131131903578	Endothelial	ABCA4
5.18804931997546	4.10970429529419	6.62498677326495	8.62233743141367	4.74805699004372	4.98540870279841	9.45933869231516	8.82115886474734	6.72885363679089	9.80131131903578	Endothelial	ABCA4
5.18804931997546	4.10970429529419	6.62498677326495	8.62233743141367	4.74805699004372	4.98540870279841	9.45933869231516	8.82115886474734	6.72885363679089	9.80131131903578	Endothelial	ABCA4
5.18804931997546	4.10970429529419	6.62498677326495	8.62233743141367	4.74805699004372	4.98540870279841	9.45933869231516	8.82115886474734	6.72885363679089	9.80131131903578	Endothelial	ABCA4
9.12345182671565	8.17001706036265	5.35005764412847	8.69638290098168	3.19402398185014	6.67808995845536	6.99377226021395	7.42222270628765	5.74239145009328	7.9825132867853	Endothelial	ARHGAP29
9.12345182671565	8.17001706036265	5.35005764412847	8.69638290098168	3.19402398185014	6.67808995845536	6.99377226021395	7.42222270628765	5.74239145009328	7.9825132867853	Endothelial	ARHGAP29
3.26666917068794	3.81175034761728	3.09007935588553	4.92934002343382	6.3032661299079	3.88916226626525	5.36971429389129	3.90093943300012	4.60576542198066	4.38030440577078	Endothelial	SLC44A3
2.94630497356171	2.53426240058038	4.29038993944923	3.39872976264935	5.24931703211093	2.50682075141479	4.53011725431326	3.62678149259979	1.55861764166927	2.32237538187401	Endothelial	FRRS1
8.29180752950272	8.04812124527052	5.38099736519876	7.8540442061235	6.25721628423409	7.7672148037119	7.36582833032063	7.2687372290581	6.43648570295246	7.57385906204317	Endothelial	CNN3
1.54423444581902	0.478042971929765	0.913927772983714	0.871965199266222	0.235370101770596	0.554211806780687	0.776572555265237	2.16496740560494	0	0.241094127002554	Endothelial	C1orf146
4.8946911874064	4.89514928868748	5.3962219091243	5.06073973530046	5.26269752630102	4.59598853692409	3.92616117839864	5.38941241061764	3.42338626745829	5.5551360455324	Endothelial	SNX7
6.70722940678087	6.89878050055466	2.93192158763585	1.6207672505449	1.27361706859894	3.93406059582601	1.67743617513173	2.48764470030135	2.77339374566141	1.06442206205228	Endothelial	VCAM1
4.46476100135782	4.69088120543969	4.1891350801947	4.76287269117895	4.80403917351492	4.65081389744683	5.22364923167379	4.6340073978081	4.71667759960945	5.15213653990813	Endothelial	DPH5
5.36619441088722	7.27024671530713	5.36561044388231	7.63656498309841	8.30332343604023	6.2862572102227	6.87390663642331	7.74379216089356	5.79389608493334	3.81721220370048	Endothelial	COL11A1
7.09877934467107	1.48909261401536	0.528155310934675	0.871965199266222	0.235370101770596	0.554211806780687	0.439918978793885	2.9320441983257	4.48561102955967	1.75041464161638	Endothelial	S1PR1
2.53387020914474	0.394275272371137	4.41520896559548	0.500880654186568	1.47097250345406	1.74063876765625	0.964022772894445	8.03530622035379	1.55861764166927	0.628228572201804	Endothelial	OLFM3
1.54423444581902	1.36256070880608	2.84582672730146	1.4115934896081	0.915362926907763	0.76769656908652	0.375297256223406	1.00837739575267	3.13469052049166	0.241094127002554	Endothelial	HENMT1
4.94043159507051	3.78732868212922	3.42302012892176	3.55973706922975	3.27548776521491	3.84282164305133	3.03386067238616	2.54434345565233	4.21034452560111	2.56340068195436	Endothelial	TAF13
4.94043159507051	3.78732868212922	3.42302012892176	3.55973706922975	3.27548776521491	3.84282164305133	3.03386067238616	2.54434345565233	4.21034452560111	2.56340068195436	Endothelial	TAF13
3.94239204590188	4.14857106009698	3.42302012892176	2.58036865838747	3.81899810807693	3.64096464903029	2.94759385448581	2.95313772286983	2.77339374566141	2.56340068195436	Endothelial	TMEM167B
2.27291461569055	2.41180114621295	1.68276229210785	2.85322848324197	5.21531257767007	1.92986565814915	3.28317201427069	3.41506258926009	2.77339374566141	3.28253698858278	Endothelial	CELSR2
1.54423444581902	0.394275272371137	2.55162064852934	0	0.235370101770596	0.554211806780687	0.162007238188436	2.16496740560494	1.55861764166927	0.241094127002554	Endothelial	SYT6
6.69393792202974	6.76447731508819	6.77228958383346	7.23690232250388	8.40109682913331	7.20095011563657	8.8640998283319	6.96818074361982	6.90314179596997	7.89151185579546	Endothelial	SORT1
2.27291461569055	4.79662746603882	2.18163463249337	3.34080380061501	1.64455051279552	2.77706773352384	3.1053317294558	2.12834545017872	0	3.33548793942735	Endothelial	GSTM5
2.27291461569055	3.04062851427143	0.913927772983714	2.24357581731273	5.56228727867043	2.31646804282934	1.09017987115624	2.95313772286983	2.77339374566141	0.933152063100546	Endothelial	SLC6A17
5.91674587346047	6.45519462108333	5.51255859664734	6.56692811994148	6.260554751989	6.44591503911964	5.87378162022432	6.06084885631723	6.18965535553193	6.66653543418957	Endothelial	AHCYL1
3.64373568977019	4.13573146410709	3.64318510146462	3.99483089749449	3.97345713295108	3.79494297875306	3.67417008621916	3.94372192288787	3.86987159817994	3.94197052102248	Endothelial	STRIP1
8.22407216392404	7.06122094685877	8.65094505054441	6.78895127081069	7.19289569898321	7.71992305480243	6.09558309081904	7.12045626762619	8.54911926262302	6.49094796202215	Endothelial	RAP1A
2.75477592843036	0.703601078966672	4.63648204603142	1.6207672505449	0.43767239916948	0.95362462311073	0.725640767786457	1.16121555946719	2.29025603853334	0.241094127002554	Endothelial	TMIGD3
2.75477592843036	0.703601078966672	4.63648204603142	1.6207672505449	0.43767239916948	0.95362462311073	0.725640767786457	1.16121555946719	2.29025603853334	0.241094127002554	Endothelial	TMIGD3
7.96661530574767	6.62673682801316	7.67495978116771	5.16456409456175	4.84018908165607	5.80820555250298	4.62001618742468	5.94979740685872	4.60576542198066	5.37716436879596	Endothelial	CTTNBP2NL
7.96661530574767	6.62673682801316	7.67495978116771	5.16456409456175	4.84018908165607	5.80820555250298	4.62001618742468	5.94979740685872	4.60576542198066	5.37716436879596	Endothelial	CTTNBP2NL
6.41490805551338	5.24818374097701	4.85056436212714	5.61908848345796	2.6989895260697	4.33649863548661	3.35195481583189	4.5255321177993	3.66383272816747	7.16591903019756	Endothelial	WNT2B
7.18680950018607	6.79746106031171	7.99547526035923	6.93313012600588	7.10090918395909	6.88376191400549	6.67768913698788	6.72313933040325	7.88527821914039	6.95369280402908	Endothelial	CAPZA1
5.18804931997546	3.85938739258273	4.22368236076607	4.20423761035211	3.64599730141614	4.26800625554895	3.5405757337649	4.81772927600862	3.86987159817994	4.07247569199046	Endothelial	MOV10
5.18804931997546	3.85938739258273	4.22368236076607	4.20423761035211	3.64599730141614	4.26800625554895	3.5405757337649	4.81772927600862	3.86987159817994	4.07247569199046	Endothelial	MOV10
5.79753290189128	4.67765457670308	2.55162064852934	3.79362436869991	3.56190411506945	3.9117860849568	2.9696489571446	3.79977166207725	3.13469052049166	3.85397175171152	Endothelial	RHOC
5.79753290189128	4.67765457670308	2.55162064852934	3.79362436869991	3.56190411506945	3.9117860849568	2.9696489571446	3.79977166207725	3.13469052049166	3.85397175171152	Endothelial	RHOC
5.79753290189128	4.67765457670308	2.55162064852934	3.79362436869991	3.56190411506945	3.9117860849568	2.9696489571446	3.79977166207725	3.13469052049166	3.85397175171152	Endothelial	RHOC
1.95409913374936	0.703601078966672	0.913927772983714	1.80341823917036	0.235370101770596	0.95362462311073	0.501769812866353	1.97178694663932	2.29025603853334	1.39889642155426	Endothelial	BCL2L15
3.52866003539571	7.2517714758041	3.01316667488069	3.87750320290936	2.29236691823423	5.2917451745511	2.94759385448581	3.75242572747971	4.48561102955967	3.11091835145504	Endothelial	OLFML3
7.3397198326904	6.53559348392097	6.14668147227263	6.51549180033064	8.41763958231998	6.62088208481289	6.76855524018479	7.35348211662058	6.83100878812932	6.18317146576156	Endothelial	ATP1A1
1.95409913374936	2.97005141666105	1.46901928287394	3.70456610458305	6.05673994208533	1.63582304538055	1.75567992808983	3.60028409051884	4.35453295634391	1.96724922148221	Endothelial	IGSF3
3.11536135221708	2.07771960189143	2.84582672730146	8.416916967496	2.18401803793273	2.67496027725618	3.25650882271179	3.83428854001777	3.13469052049166	4.6338620862221	Endothelial	SPAG17
3.11536135221708	2.07771960189143	2.84582672730146	8.416916967496	2.18401803793273	2.67496027725618	3.25650882271179	3.83428854001777	3.13469052049166	4.6338620862221	Endothelial	SPAG17
5.46339636301817	7.31791414702406	7.88649423880794	7.65747790484482	7.24101043606947	7.23274532538682	7.99450223628673	7.10875453037934	6.99403031210626	7.95950494125963	Endothelial	NOTCH2
2.53387020914474	2.15610730848017	2.75426613480523	1.80341823917036	3.24884102696097	2.17400572862935	1.87733634103382	1.69959834011498	1.55861764166927	1.06442206205228	Endothelial	HIST2H3PS2
6.55381963275152	5.8073398621694	8.16948704831259	4.32866030482059	4.21285416736325	4.87460788125995	3.23845560116185	5.38165380584681	3.42338626745829	3.83570905267511	Endothelial	SRGAP2B
2.94630497356171	1.71305666972762	2.18163463249337	0.871965199266222	0.615064132306291	1.26609603282497	2.05287907223774	1.54146001650182	2.77339374566141	1.96724922148221	Endothelial	NBPF20
4.64132396145101	3.85938739258273	4.63648204603142	4.13775628257968	4.40611424073418	4.139715049334	3.78404239305481	3.703473132159	4.60576542198066	3.87200615494571	Endothelial	POLR3C
7.8575914530937	7.62287327230302	6.96328395216157	7.35865382105534	7.23931940057151	7.7469117610106	7.6927549888262	7.06218869142142	7.66785179094011	7.39988225723418	Endothelial	RNF115
1.95409913374936	1.60541630883909	0.913927772983714	2.36478838434208	2.44100994264765	1.74063876765625	1.44531319799864	1.48464556385019	2.29025603853334	1.39889642155426	Endothelial	NUDT17
2.27291461569055	3.1595694395254	0.913927772983714	2.36478838434208	0.773012911347884	2.72691715513781	1.56603809921352	2.05218883582318	2.29025603853334	2.15571182206318	Endothelial	ANKRD35
4.26353628011003	4.53337068702893	3.42302012892176	3.45441942801929	3.8369998375767	3.97760370757692	3.42560735077621	3.67835952181847	4.71667759960945	3.30925538140578	Endothelial	RBM8A
2.53387020914474	2.53426240058038	2.31578559557217	5.55684498028248	1.27361706859894	2.67496027725618	1.56603809921352	2.82168652820828	2.77339374566141	2.51830978916532	Endothelial	PDZK1
2.53387020914474	3.75410977217454	4.47378932672779	4.32866030482059	3.8896952945745	3.66779619546889	4.47335991721737	3.79977166207725	3.86987159817994	4.47774031021052	Endothelial	NOTCH2NLA
1.54423444581902	1.48909261401536	2.75426613480523	1.6207672505449	2.06686639539267	1.92986565814915	1.75567992808983	2.23553514969568	2.29025603853334	1.75041464161638	Endothelial	CHD1L
3.26666917068794	4.5284673490311	3.74182883166584	3.34080380061501	3.04711194591195	4.04054919872743	2.81986811050998	3.33697255773357	3.42338626745829	3.77949148687542	Endothelial	FMO5
5.02777903267916	4.42144915030904	2.93192158763585	4.78476224399895	4.59778970852079	4.81584382712901	4.90104931725036	5.2300380715094	4.81966838229763	4.88540445694236	Endothelial	BCL9
6.02685547106683	0.10912060536069	0.913927772983714	0	0.235370101770596	0.303556442200619	0.307644684523265	0.743671397896858	0	0	Endothelial	GJA5
6.02685547106683	0.10912060536069	0.913927772983714	0	0.235370101770596	0.303556442200619	0.307644684523265	0.743671397896858	0	0	Endothelial	GJA5
1.95409913374936	2.23045447714156	0.528155310934675	3.70456610458305	2.23920938755307	2.31646804282934	0.873339964650538	1.64878749330036	2.29025603853334	3.41143963349978	Endothelial	MTMR11
4.52604787544895	4.12926855945531	3.96243571026968	3.45441942801929	4.3191359602994	4.15875573666113	4.53382285024893	4.43846369165895	4.71667759960945	4.35488133153955	Endothelial	ANP32E
6.12915390941212	5.59158747092992	5.72038356216535	6.80510648494389	5.41427231941385	5.77156683617395	6.19955566406127	6.18640071421656	6.22760927104071	6.97262062028124	Endothelial	PRPF3
2.75477592843036	3.76248648242511	2.65649849838163	1.96552191113364	2.65907074429703	3.69413782094147	2.53931515559187	3.25441257531825	1.55861764166927	2.56340068195436	Endothelial	ECM1
8.11859431774343	8.01169120220861	8.51284831119515	6.95259938646792	6.77881489012062	7.76410979581383	5.31046022642771	6.62797125299686	6.99403031210626	6.60586449202527	Endothelial	MCL1
8.11859431774343	8.01169120220861	8.51284831119515	6.95259938646792	6.77881489012062	7.76410979581383	5.31046022642771	6.62797125299686	6.99403031210626	6.60586449202527	Endothelial	MCL1
3.84954383378855	6.11922247487233	4.41520896559548	5.11358568574967	6.68502905289994	4.66420076958466	5.69337095316172	4.1767694912167	4.48561102955967	6.02694820142266	Endothelial	CTSK
3.75030660780683	4.78844721764636	4.44479645630785	4.03191145414915	3.85477970969088	3.9117860849568	3.67417008621916	3.41506258926009	4.05012869988706	4.04093938403032	Endothelial	CERS2
3.84954383378855	3.44624230295255	2.75426613480523	4.62406546319499	3.8896952945745	3.61362461188408	4.42229671451308	3.51774042792576	2.77339374566141	3.77949148687542	Endothelial	MINDY1
3.26666917068794	3.25764349790657	3.16309838503761	4.62406546319499	3.4954526768267	3.66779619546889	3.98689684595555	3.32083420773897	4.35453295634391	3.61789751834649	Endothelial	PRUNE1
1.54423444581902	2.05061444061842	2.18163463249337	2.24357581731273	1.37566684621673	1.83835241579623	1.78084576873441	3.65280099176737	2.77339374566141	1.39889642155426	Endothelial	MLLT11
5.11013860410595	5.22412460319324	5.80266962645795	4.52350462348637	5.17342015555237	5.30034443491094	4.6747442657848	5.15008902419989	6.4037061613341	4.31588645120109	Endothelial	CDC42SE1
4.98476626522095	6.06607408561445	4.91540383338516	5.61908848345796	6.04517188502823	6.13101349899062	6.05231791678146	5.3501952845004	5.84362519397345	5.28594697307126	Endothelial	GABPB2
4.98476626522095	6.06607408561445	4.91540383338516	5.61908848345796	6.04517188502823	6.13101349899062	6.05231791678146	5.3501952845004	5.84362519397345	5.28594697307126	Endothelial	GABPB2
2.53387020914474	2.78508900609386	3.5372983781943	2.76788343368653	2.23920938755307	2.38274907121141	3.0127727292418	2.51627259681669	3.66383272816747	3.59636367186654	Endothelial	SCNM1
2.53387020914474	2.78508900609386	3.5372983781943	2.76788343368653	2.23920938755307	2.38274907121141	3.0127727292418	2.51627259681669	3.66383272816747	3.59636367186654	Endothelial	SCNM1
6.04790369729643	6.65850235642437	6.58568491884726	6.1860317585493	6.0871421501936	6.67808995845536	7.53668687964041	6.40500386140177	6.53057932515977	6.73956727688171	Endothelial	PIP5K1A
1.95409913374936	2.45378721571545	2.75426613480523	1.6207672505449	2.95120177399516	1.83835241579623	2.29918884101681	1.74868037474249	1.55861764166927	2.21343224132054	Endothelial	ZNF687
5.02777903267916	4.87597582810481	5.07528548694876	4.88948909423958	5.31501199638688	4.83963744142544	5.14102902443987	4.57399656293477	5.51574508820074	4.69592400270372	Endothelial	PI4KB
1.54423444581902	2.30115731221462	2.75426613480523	0.500880654186568	1.47097250345406	2.31646804282934	2.19070379954651	1.59612158635464	3.42338626745829	2.03284391903973	Endothelial	RFX5
7.20566315793528	7.65416042613678	7.58813308516148	7.65747790484482	8.1142167961486	7.51168862747475	8.1838733336714	7.55835925429426	7.12045286846687	7.80263227304218	Endothelial	POGZ
4.11188162176985	2.68288134277073	2.18163463249337	3.21746988699236	2.53222586350788	2.38274907121141	2.44800276306053	2.3670899194716	3.66383272816747	2.60712488333933	Endothelial	MRPL9
6.53902924080339	6.67079278747409	4.68687642286069	4.26778986913406	5.52390716434857	3.81908092020975	3.59834064362238	5.08946195589498	5.63351444750093	3.61789751834649	Endothelial	S100A10
6.53902924080339	6.67079278747409	4.68687642286069	4.26778986913406	5.52390716434857	3.81908092020975	3.59834064362238	5.08946195589498	5.63351444750093	3.61789751834649	Endothelial	S100A10
6.43101987668684	7.51359956512073	5.77963429984326	4.62406546319499	5.38398069517106	4.63730164321185	3.74621210267184	4.16777490103323	5.68897979346376	3.95894402517174	Endothelial	S100A11
6.43101987668684	7.51359956512073	5.77963429984326	4.62406546319499	5.38398069517106	4.63730164321185	3.74621210267184	4.16777490103323	5.68897979346376	3.95894402517174	Endothelial	S100A11
3.52866003539571	6.07282570097363	5.36561044388231	5.69040048684275	2.29236691823423	3.81908092020975	3.81482710154178	4.54650225934804	6.75507852641197	5.05286327616546	Endothelial	S100A4
4.11188162176985	3.43580514469249	0.913927772983714	2.36478838434208	0.235370101770596	1.83835241579623	1.5947043449482	2.54434345565233	2.77339374566141	2.4717640030258	Endothelial	S100A16
4.11188162176985	3.43580514469249	0.913927772983714	2.36478838434208	0.235370101770596	1.83835241579623	1.5947043449482	2.54434345565233	2.77339374566141	2.4717640030258	Endothelial	S100A16
2.75477592843036	1.6421960312676	0.913927772983714	0.871965199266222	3.8896952945745	1.11830356517637	2.40008366008425	2.91063768527119	0	0.933152063100546	Endothelial	S100A1
3.26666917068794	1.01536747778032	0	0.500880654186568	0	0.303556442200619	0.236662911065297	0.643418734439818	0	0	Endothelial	NPR1
3.26666917068794	1.01536747778032	0	0.500880654186568	0	0.303556442200619	0.236662911065297	0.643418734439818	0	0	Endothelial	NPR1
2.27291461569055	3.30428864272609	2.55162064852934	2.11123726736864	2.3931439599258	1.83835241579623	1.27864649376734	1.42550166510239	1.55861764166927	1.96724922148221	Endothelial	SLC27A3
2.27291461569055	3.30428864272609	2.55162064852934	2.11123726736864	2.3931439599258	1.83835241579623	1.27864649376734	1.42550166510239	1.55861764166927	1.96724922148221	Endothelial	SLC27A3
2.27291461569055	3.30428864272609	2.55162064852934	2.11123726736864	2.3931439599258	1.83835241579623	1.27864649376734	1.42550166510239	1.55861764166927	1.96724922148221	Endothelial	SLC27A3
2.94630497356171	3.25764349790657	3.29890492575405	2.58036865838747	2.81251785537526	2.44611827005201	2.66628443483245	2.23553514969568	2.29025603853334	2.56340068195436	Endothelial	RAB13
3.52866003539571	2.20609532715112	2.65649849838163	2.11123726736864	2.6989895260697	3.81908092020975	2.41623418966212	3.03455671262714	2.77339374566141	2.64956280990275	Endothelial	NUP210L
6.59730222662308	4.60032302503706	6.72484033128349	4.26778986913406	5.28909187433151	6.75830129608441	3.97604248446156	5.49386700890003	6.61891003664686	4.05679370650853	Endothelial	TPM3
6.59730222662308	4.60032302503706	6.72484033128349	4.26778986913406	5.28909187433151	6.75830129608441	3.97604248446156	5.49386700890003	6.61891003664686	4.05679370650853	Endothelial	TPM3
5.64011658373789	5.36555760576176	5.23622399135521	5.47842486515815	5.2358112758274	5.36735334093073	5.54886401840697	5.14551479210214	5.31883348940026	5.60451105665308	Endothelial	C1orf43
6.92764805919007	2.97005141666105	3.36229682140737	1.16686406576704	0.915362926907763	2.44611827005201	1.12989435531491	1.64878749330036	2.29025603853334	0.788731326296042	Endothelial	SHE
5.69451963065644	4.08319893919111	3.96243571026968	1.6207672505449	1.79946936737106	3.1638569993948	0.919393752374115	1.48464556385019	0	1.29578722053516	Endothelial	TDRD10
6.92764805919007	2.97005141666105	3.36229682140737	1.16686406576704	0.915362926907763	2.44611827005201	1.12989435531491	1.64878749330036	2.29025603853334	0.788731326296042	Endothelial	SHE
5.69451963065644	4.08319893919111	3.96243571026968	1.6207672505449	1.79946936737106	3.1638569993948	0.919393752374115	1.48464556385019	0	1.29578722053516	Endothelial	TDRD10
6.52408564699404	6.05758988959153	6.25085356448037	5.91542587696627	5.84623186449168	6.38658048251065	6.00504789622843	5.78605614581721	6.64719134481303	5.9441304096052	Endothelial	ADAR
4.46476100135782	2.53426240058038	1.46901928287394	2.36478838434208	2.81251785537526	2.77706773352384	2.05287907223774	3.4599650478202	0	4.82187846747392	Endothelial	KCNN3
5.8702359798947	3.28115457817067	3.83415733301488	3.01011930623395	3.13704154532237	3.20107053991914	3.76525124235197	2.9320441983257	2.77339374566141	3.25531442523031	Endothelial	ADAM15
1.54423444581902	2.75181788651269	2.03371856132992	1.16686406576704	1.64455051279552	2.01591865309695	1.50693806469307	1.08681947867422	0	1.82637201800485	Endothelial	EFNA4
6.36546400607948	4.29434362590657	1.8688861095733	3.08259831682053	5.58376889333445	3.69413782094147	2.0109549624318	2.01254792186833	3.86987159817994	1.39889642155426	Endothelial	EFNA1
6.36546400607948	4.29434362590657	1.8688861095733	3.08259831682053	5.58376889333445	3.69413782094147	2.0109549624318	2.01254792186833	3.86987159817994	1.39889642155426	Endothelial	EFNA1
5.14961983046801	5.27184822838384	3.69334989337493	4.57466104586398	4.90987992343009	4.67746456512471	4.27066184493089	4.72879090061834	4.60576542198066	4.53545679227988	Endothelial	DPM3
5.66757452973328	5.9258148375748	4.53008356890945	4.64814738643987	5.18751989092533	4.99603476032917	4.06580145462163	5.06059712274081	5.24673401398648	4.26219751577194	Endothelial	KRTCAP2
2.53387020914474	3.41470153734656	2.31578559557217	3.15160960121214	2.48733868592536	3.00459000745758	2.63901896988549	2.20068270199906	1.55861764166927	2.56340068195436	Endothelial	FAM189B
2.53387020914474	3.41470153734656	2.31578559557217	3.15160960121214	2.48733868592536	3.00459000745758	2.63901896988549	2.20068270199906	1.55861764166927	2.56340068195436	Endothelial	FAM189B
3.84954383378855	3.84368250344011	4.41520896559548	4.06806278908103	4.30627110223921	3.61362461188408	4.28392488945394	3.94372192288787	4.21034452560111	4.51264652509745	Endothelial	CLK2
5.72097069308563	5.71971601400772	5.41128746702174	5.87518330747551	5.38398069517106	6.22885444860413	6.08551916021405	5.7075468101479	6.46853697547254	6.36607942970887	Endothelial	KHDC4
4.98476626522095	5.18103083063386	5.80266962645795	4.26778986913406	3.56190411506945	5.07833801058732	2.35051808025069	4.13122505245428	5.68897979346376	3.38656405085225	Endothelial	ARHGEF2
5.43171784261505	5.46642569025699	4.08023365143787	4.10333033775678	4.77631960557437	4.50963428905338	3.68753905509691	4.32976181751008	4.91579423426157	3.70095580620354	Endothelial	SSR2
2.53387020914474	1.78059919616896	0	1.4115934896081	2.53222586350788	1.26609603282497	0.162007238188436	0.837407876287911	0	0.788731326296042	Endothelial	MEX3A
1.95409913374936	3.22164247463915	4.29038993944923	3.91768200524987	4.41812245262758	2.38274907121141	6.56087348204135	2.95313772286983	4.21034452560111	3.38656405085225	Endothelial	SEMA4A
1.95409913374936	3.22164247463915	4.29038993944923	3.91768200524987	4.41812245262758	2.38274907121141	6.56087348204135	2.95313772286983	4.21034452560111	3.38656405085225	Endothelial	SEMA4A
4.8946911874064	4.8168774340996	4.93638519221703	5.38119874826399	5.20841443932461	5.03777321310114	5.44839005383646	4.77690596614715	5.00591341939352	5.70350806631723	Endothelial	PMF1
4.94043159507051	5.15581526797092	5.65859482091921	4.98712550585711	5.52390716434857	5.74030734698314	4.32299776709118	5.36993709952731	5.79389608493334	5.58823975712193	Endothelial	MEF2D
2.94630497356171	2.57287691181958	2.75426613480523	1.96552191113364	3.01584502549222	3.12565808232544	1.96777599920891	2.42862617162814	2.29025603853334	2.4717640030258	Endothelial	GPATCH4
4.98476626522095	1.81322051795468	0.913927772983714	0.871965199266222	1.64455051279552	2.67496027725618	0.439918978793885	2.57187854123145	2.29025603853334	0.241094127002554	Endothelial	NES
4.98476626522095	1.81322051795468	0.913927772983714	0.871965199266222	1.64455051279552	2.67496027725618	0.439918978793885	2.57187854123145	2.29025603853334	0.241094127002554	Endothelial	NES
3.11536135221708	3.49732465953759	2.43851671351615	3.60964641883898	3.10768348930903	2.56507192378004	3.15429811992243	3.33697255773357	3.13469052049166	2.80783415280891	Endothelial	MRPL24
4.64132396145101	5.4168730105415	2.31578559557217	2.85322848324197	3.10768348930903	4.59598853692409	1.80558014134518	2.3670899194716	3.66383272816747	2.26893190387188	Endothelial	PEAR1
1.54423444581902	1.44813609708665	6.43166027837018	1.80341823917036	1.37566684621673	1.74063876765625	1.47645464539693	4.99091133588156	2.77339374566141	3.52976373890877	Endothelial	MNDA
3.40360358376235	3.32705759237857	4.08023365143787	2.36478838434208	3.07771558125499	3.30727662928395	2.67972633715762	2.79856457948693	3.86987159817994	2.21343224132054	Endothelial	ETV3
1.95409913374936	0.10912060536069	0	0.500880654186568	0.773012911347884	0	0.501769812866353	0.292558574304275	0	0.241094127002554	Endothelial	ETV3L
7.45451178519701	7.03466585771128	8.38322619538563	4.47046735190781	7.9717818768796	6.57555117354654	3.51830334086345	5.81802715831414	8.14531373880313	3.19927807102478	Endothelial	IFI16
7.45451178519701	7.03466585771128	8.38322619538563	4.47046735190781	7.9717818768796	6.57555117354654	3.51830334086345	5.81802715831414	8.14531373880313	3.19927807102478	Endothelial	IFI16
6.22467640057403	0.632262774525785	0.528155310934675	0	0.615064132306291	1.52279136791904	0.236662911065297	2.79856457948693	2.29025603853334	1.49512541788341	Endothelial	ACKR1
6.22467640057403	0.632262774525785	0.528155310934675	0	0.615064132306291	1.52279136791904	0.236662911065297	2.79856457948693	2.29025603853334	1.49512541788341	Endothelial	ACKR1
1.54423444581902	0.210564903594112	3.64318510146462	0.871965199266222	0	0	0.307644684523265	0.535675791458948	0	0.241094127002554	Endothelial	SLAMF8
1.95409913374936	0.5572125975153	0	0	0.235370101770596	0.76769656908652	0.236662911065297	0.419232277846091	1.55861764166927	0	Endothelial	CFAP45
5.64011658373789	5.26301947144531	4.08023365143787	3.45441942801929	3.9896413441024	3.97760370757692	2.61122827317897	3.51774042792576	4.05012869988706	2.69078798299495	Endothelial	TAGLN2
7.10882995749599	6.9978900703617	7.44173980553228	6.48906918760009	6.58471992470301	6.83724466963646	5.94925590132786	6.08015275727715	7.12045286846687	6.44951369089101	Endothelial	COPA
3.40360358376235	4.80881152264538	4.97745411133982	3.83617329335023	4.72890288902753	3.97760370757692	3.48040112213485	3.76440867350382	4.05012869988706	3.55230705821249	Endothelial	NCSTN
2.75477592843036	0.703601078966672	1.21800759208557	0.500880654186568	1.27361706859894	0.303556442200619	0.439918978793885	0.925423791868847	5.79389608493334	0	Endothelial	SLAMF1
2.75477592843036	0.703601078966672	1.21800759208557	0.500880654186568	1.27361706859894	0.303556442200619	0.439918978793885	0.925423791868847	5.79389608493334	0	Endothelial	SLAMF1
2.75477592843036	0.703601078966672	1.21800759208557	0.500880654186568	1.27361706859894	0.303556442200619	0.439918978793885	0.925423791868847	5.79389608493334	0	Endothelial	SLAMF1
2.53387020914474	4.91782606872456	6.77228958383346	2.76788343368653	0.915362926907763	4.1008627788223	1.9456920248269	2.3670899194716	1.55861764166927	2.15571182206318	Endothelial	OLFML2B
4.8946911874064	3.19713280837884	4.50221100694125	3.83617329335023	3.16581407624621	2.72691715513781	2.46362851093609	2.3981861141301	4.21034452560111	3.61789751834649	Endothelial	F11R
4.7480667446886	3.72868380111978	4.71142850653577	2.85322848324197	3.35259640667227	3.81908092020975	3.40956199452417	3.38433191414109	3.13469052049166	3.74075798431946	Endothelial	USF1
4.7480667446886	3.72868380111978	4.71142850653577	2.85322848324197	3.35259640667227	3.81908092020975	3.40956199452417	3.38433191414109	3.13469052049166	3.74075798431946	Endothelial	USF1
1.95409913374936	2.86505719084402	2.03371856132992	3.5080390670256	2.98388543055442	3.12565808232544	3.4014718964668	2.6514643991538	2.77339374566141	3.28253698858278	Endothelial	PPOX
3.26666917068794	3.18472003960484	3.09007935588553	1.6207672505449	3.85477970969088	2.67496027725618	2.56851194553183	1.92984077006024	4.05012869988706	2.0955854893629	Endothelial	B4GALT3
1.95409913374936	1.27158743689028	0	1.16686406576704	0.235370101770596	1.40014533497143	2.46362851093609	2.05218883582318	0	2.21343224132054	Endothelial	C1orf226
1.95409913374936	1.27158743689028	0	1.16686406576704	0.235370101770596	1.40014533497143	2.46362851093609	2.05218883582318	0	2.21343224132054	Endothelial	C1orf226
1.95409913374936	1.27158743689028	0	1.16686406576704	0.235370101770596	1.40014533497143	2.46362851093609	2.05218883582318	0	2.21343224132054	Endothelial	C1orf226
2.53387020914474	4.91782606872456	6.77228958383346	2.76788343368653	0.915362926907763	4.1008627788223	1.9456920248269	2.3670899194716	1.55861764166927	2.15571182206318	Endothelial	OLFML2B
7.05786172701692	8.11955581627078	5.80266962645795	7.08198909635382	6.8558805137483	8.07221112070875	8.21680682558831	6.54704145590461	6.64719134481303	9.14730032697869	Endothelial	DDR2
1.95409913374936	1.78059919616896	2.03371856132992	1.16686406576704	4.72890288902753	2.09712645890212	2.93643856365291	4.27217678647804	2.29025603853334	1.06442206205228	Endothelial	RXRG
1.95409913374936	1.78059919616896	2.03371856132992	1.16686406576704	4.72890288902753	2.09712645890212	2.93643856365291	4.27217678647804	2.29025603853334	1.06442206205228	Endothelial	RXRG
1.95409913374936	1.78059919616896	2.03371856132992	1.16686406576704	4.72890288902753	2.09712645890212	2.93643856365291	4.27217678647804	2.29025603853334	1.06442206205228	Endothelial	RXRG
3.64373568977019	2.75181788651269	0.528155310934675	0.871965199266222	0.915362926907763	1.40014533497143	0.439918978793885	0.153682468763245	0	0.933152063100546	Endothelial	DPT
3.75030660780683	2.49458586018423	3.64318510146462	2.47660151985774	2.95120177399516	2.67496027725618	1.50693806469307	3.39977907395974	9.59878649876279	2.32237538187401	Endothelial	CD247
3.64373568977019	2.75181788651269	0.528155310934675	0.871965199266222	0.915362926907763	1.40014533497143	0.439918978793885	0.153682468763245	0	0.933152063100546	Endothelial	DPT
3.64373568977019	2.75181788651269	0.528155310934675	0.871965199266222	0.915362926907763	1.40014533497143	0.439918978793885	0.153682468763245	0	0.933152063100546	Endothelial	DPT
2.94630497356171	3.75410977217454	1.68276229210785	3.83617329335023	2.06686639539267	3.34100950910454	4.31870822842646	4.7165071544788	1.55861764166927	3.22756829761966	Endothelial	CCDC181
6.85785114556401	0.703601078966672	1.46901928287394	6.14431056445042	0	1.63582304538055	0.6180433520365	1.69959834011498	0	0.628228572201804	Endothelial	SELP
3.84954383378855	4.2172162069118	3.42302012892176	3.39872976264935	4.34452655129923	3.77039430002241	4.05552686536374	3.76440867350382	3.42338626745829	4.23458472144008	Endothelial	GORAB
3.75030660780683	4.92157111858619	0.913927772983714	2.67717044102615	1.37566684621673	3.72000709617221	1.65038263510063	1.69959834011498	1.55861764166927	3.01679181048214	Endothelial	MROH9
4.58483697966468	4.38393649758213	1.46901928287394	1.96552191113364	0.773012911347884	4.06093517757731	0.873339964650538	1.23196262670232	2.77339374566141	1.29578722053516	Endothelial	FMO3
7.19626712713919	5.24818374097701	2.18163463249337	5.30750757156695	1.64455051279552	5.00658312436069	2.46362851093609	2.75117835661524	3.13469052049166	6.70979424444579	Endothelial	FMO2
8.06797598518314	7.77448944050108	7.97026422552888	7.47766048592021	7.81599935193353	8.22794142373212	6.95283868553388	7.30508178672638	8.67807211070877	7.5234050335568	Endothelial	PRRC2C
8.06797598518314	7.77448944050108	7.97026422552888	7.47766048592021	7.81599935193353	8.22794142373212	6.95283868553388	7.30508178672638	8.67807211070877	7.5234050335568	Endothelial	PRRC2C
6.29678689407884	7.09311934137729	5.3962219091243	5.78031068349055	5.3778452932132	6.79222901974842	4.63734277888867	4.95476414758389	6.02698991174142	5.22410709153366	Endothelial	VAMP4
9.29611630508958	7.24356681064631	5.23622399135521	6.40676748188465	5.81023495580066	7.52275413027806	6.03803791913745	8.28759681818125	6.37016448414799	7.01381398059784	Endothelial	DNM3
4.11188162176985	4.64177900384086	5.28611352560274	4.54930956679691	5.2358112758274	4.23250078086441	4.84547870065852	5.19947102037567	5.84362519397345	4.64439291752011	Endothelial	ZBTB37
5.29755290001455	1.2238550397566	2.75426613480523	5.93513389483282	2.12663102803831	3.49876865218169	1.62281207412702	6.88692917281788	1.55861764166927	5.02089050892278	Endothelial	ASTN1
3.11536135221708	0.394275272371137	0	0	0.915362926907763	0.303556442200619	0.236662911065297	2.48764470030135	0	0.628228572201804	Endothelial	FAM163A
4.11188162176985	1.01536747778032	2.31578559557217	10.0083951691972	2.29236691823423	3.08642018252843	1.70399172883875	4.98580257158599	1.55861764166927	3.94197052102248	Endothelial	CACNA1E
4.11188162176985	3.53692697321656	3.69334989337493	1.16686406576704	1.72408837046442	2.24699464376365	1.56603809921352	2.09076960163525	2.29025603853334	1.82637201800485	Endothelial	IER5
4.11188162176985	1.01536747778032	2.31578559557217	10.0083951691972	2.29236691823423	3.08642018252843	1.70399172883875	4.98580257158599	1.55861764166927	3.94197052102248	Endothelial	CACNA1E
6.82164416110434	8.53584326622503	9.17141078548168	8.37424157506416	7.06889581308188	7.12068399676315	7.82490615996557	8.68594441285497	7.30927515520475	7.49022151400741	Endothelial	GLUL
3.84954383378855	3.95750232197474	3.48129047889279	3.21746988699236	3.58339139348452	3.27273609006138	3.23845560116185	2.82168652820828	3.42338626745829	3.79847512254951	Endothelial	RNASEL
6.56845993224155	7.65528545416861	4.85056436212714	7.1677846236525	6.37278526789882	7.79334099191122	6.09558309081904	6.22159570248243	5.45304737236265	7.17865416008573	Endothelial	LAMC1
6.96131976668695	6.11104601781903	6.98861619526602	6.62874726993495	6.84034706671699	6.29488914632985	6.25111342848841	6.56428029501602	6.83100878812932	7.26136808192109	Endothelial	SMG7
7.98855422371836	9.14846127549236	6.73085753607011	8.16066794761627	8.16498148070972	9.14008932238442	7.13464549779022	8.40084086268738	8.26876608219902	10.6825158509568	Endothelial	C1orf21
5.72097069308563	4.65083187936116	5.41128746702174	4.23636365456947	5.26269752630102	4.33649863548661	4.39403371535148	5.03114296313923	5.38750060765675	4.62325382043246	Endothelial	RNF2
6.79699128851046	3.85938739258273	3.48129047889279	8.7320276120525	5.79650113677684	5.20281003986615	3.44934566765268	5.63434573085046	4.05012869988706	6.40994344697082	Endothelial	HMCN1
1.54423444581902	0.10912060536069	2.43851671351615	2.67717044102615	2.18401803793273	1.63582304538055	0.439918978793885	6.51548274834511	1.55861764166927	0.241094127002554	Endothelial	RGS21
8.86043902135417	9.48094794995142	5.48434203827744	5.73605588351166	6.0019439602696	8.69709168700579	7.3390753286201	5.55723103523555	7.68159002231665	4.8125705972786	Endothelial	CFH
8.17708135504697	9.74966260119265	5.35005764412847	5.76937359912625	5.5568665221926	9.01113955128384	7.45891080680353	6.37796085719946	7.89710230250595	5.0369654626245	Endothelial	KCNT2
8.37327837646551	7.31293252765537	8.06142321882084	7.91486129318294	7.98294089805823	7.70866162240798	7.94769874151062	7.87944459609466	8.68490908874242	7.98043671607273	Endothelial	NEK7
8.37327837646551	7.31293252765537	8.06142321882084	7.91486129318294	7.98294089805823	7.70866162240798	7.94769874151062	7.87944459609466	8.68490908874242	7.98043671607273	Endothelial	NEK7
5.18804931997546	0.210564903594112	0.528155310934675	0.871965199266222	0.43767239916948	0.554211806780687	0.501769812866353	1.23196262670232	1.55861764166927	0	Endothelial	NR5A2
5.18804931997546	0.210564903594112	0.528155310934675	0.871965199266222	0.43767239916948	0.554211806780687	0.501769812866353	1.23196262670232	1.55861764166927	0	Endothelial	NR5A2
4.02962438410096	3.1595694395254	3.29890492575405	2.76788343368653	3.5400919637253	2.91783781870729	3.09533580935478	3.16683967613773	4.35453295634391	1.96724922148221	Endothelial	ZNF281
1.54423444581902	0.771577439436832	1.68276229210785	1.4115934896081	3.04711194591195	0.554211806780687	3.97604248446156	2.09076960163525	2.77339374566141	0.933152063100546	Endothelial	PKP1
7.65986556132589	8.16449662853909	6.67577727808034	6.09259836774252	6.76242425862282	6.98857684055519	7.6541221359389	6.32433001212322	6.46853697547254	5.76752939613148	Endothelial	NAV1
7.65986556132589	8.16449662853909	6.67577727808034	6.09259836774252	6.76242425862282	6.98857684055519	7.6541221359389	6.32433001212322	6.46853697547254	5.76752939613148	Endothelial	NAV1
3.94239204590188	6.49344003740668	3.83415733301488	5.0058841918859	3.80076891448088	8.46725473112395	6.0249322959523	5.65057797667959	4.71667759960945	5.87427328573958	Endothelial	LMOD1
4.7480667446886	4.78022032167283	4.66189926224491	4.4972296977075	4.29329049218872	4.17754839495448	4.36104026864034	4.22959028642795	4.35453295634391	4.20643309580963	Endothelial	ARL8A
1.54423444581902	2.47433075362613	1.8688861095733	5.21380246411937	0.915362926907763	1.11830356517637	1.5947043449482	4.65346882400073	1.55861764166927	1.39889642155426	Endothelial	ADORA1
1.54423444581902	2.47433075362613	1.8688861095733	5.21380246411937	0.915362926907763	1.11830356517637	1.5947043449482	4.65346882400073	1.55861764166927	1.39889642155426	Endothelial	ADORA1
7.47796521882591	7.26509745216408	6.80117194284354	6.61047806331987	8.0089786378523	7.03826041652959	5.73420487258631	7.64921408651547	7.86133529545827	7.41225936982701	Endothelial	ATP2B4
5.18804931997546	8.39343646150619	4.35414891759396	5.06073973530046	3.81899810807693	5.3997256807352	5.9184048061066	5.66023037676795	4.48561102955967	5.00463442299612	Endothelial	PLEKHA6
4.46476100135782	5.40354492256666	4.35414891759396	4.13775628257968	4.59778970852079	5.17502410945479	3.84496861642543	4.1404496901785	5.24673401398648	3.74075798431946	Endothelial	PPP1R15B
4.46476100135782	5.40354492256666	4.35414891759396	4.13775628257968	4.59778970852079	5.17502410945479	3.84496861642543	4.1404496901785	5.24673401398648	3.74075798431946	Endothelial	PPP1R15B
1.54423444581902	1.96610259668895	2.55162064852934	6.54143917999766	1.04492015232902	2.01591865309695	5.8095070054037	4.95476414758389	2.29025603853334	6.41302614389182	Endothelial	LRRN2
6.63951251575372	6.83864848913162	7.35868667736373	6.54785375741536	6.93322734272046	7.30929648806579	6.80657763971467	6.61974977535895	7.42813302230348	6.66653543418957	Endothelial	MDM4
1.95409913374936	0.632262774525785	1.68276229210785	0.500880654186568	0.43767239916948	0.554211806780687	1.09017987115624	4.87963373897891	2.29025603853334	1.06442206205228	Endothelial	KLHDC8A
3.26666917068794	4.2111089680967	3.42302012892176	5.21380246411937	3.64599730141614	3.95599642157202	4.12595818256235	4.87411454703412	3.42338626745829	5.90086766987062	Endothelial	CDK18
3.52866003539571	2.10432489210157	3.16309838503761	2.67717044102615	1.27361706859894	2.38274907121141	3.77154219352162	4.7165071544788	1.55861764166927	3.88981789967689	Endothelial	MFSD4A
3.11536135221708	4.25925795405153	2.93192158763585	4.54930956679691	3.22169284422157	3.52835119817101	4.1406134410667	3.53182985660755	3.42338626745829	4.23458472144008	Endothelial	SLC41A1
3.40360358376235	3.28115457817067	5.42619732510459	6.01137924338399	6.15329144071704	3.64096464903029	7.83882779558974	5.72298027153104	4.35453295634391	7.29684606581352	Endothelial	PFKFB2
7.508654902525	6.48333998433593	7.92898715907667	5.8126330814382	6.24040707207871	5.43919560849815	5.39030019415012	5.19061728861983	7.7086801345672	5.12982613310381	Endothelial	CD55
2.53387020914474	1.12337412024205	3.09007935588553	0.871965199266222	0.773012911347884	0.95362462311073	1.04934110514803	1.00837739575267	0	1.39889642155426	Endothelial	CR1L
7.63921038688712	6.94735038238995	7.14098987493512	6.68802596864706	7.0650824010531	7.08877390448128	6.4416707513914	6.60816042312619	7.12045286846687	6.99747750718696	Endothelial	CD46
3.11536135221708	4.50868562671658	5.23622399135521	4.26778986913406	1.72408837046442	4.46443817627408	2.58289171084123	2.86684754745676	6.33582438625304	3.50686256212477	Endothelial	RASSF5
7.13856839446585	1.71305666972762	1.21800759208557	1.6207672505449	0	0.76769656908652	0.439918978793885	1.64878749330036	1.55861764166927	0.241094127002554	Endothelial	CD34
7.13856839446585	1.71305666972762	1.21800759208557	1.6207672505449	0	0.76769656908652	0.439918978793885	1.64878749330036	1.55861764166927	0.241094127002554	Endothelial	CD34
7.13856839446585	1.71305666972762	1.21800759208557	1.6207672505449	0	0.76769656908652	0.439918978793885	1.64878749330036	1.55861764166927	0.241094127002554	Endothelial	CD34
1.95409913374936	5.44576846573548	1.68276229210785	2.24357581731273	1.04492015232902	4.44905259233171	1.3809381058504	2.3670899194716	3.13469052049166	1.39889642155426	Endothelial	HSD11B1
8.09350713914142	6.27371387110832	5.85869843229829	8.15437628581142	3.90684123570626	5.87880441754631	5.75816172961061	5.741285098377	4.21034452560111	7.96896184003112	Endothelial	PLXNA2
1.95409913374936	5.44576846573548	1.68276229210785	2.24357581731273	1.04492015232902	4.44905259233171	1.3809381058504	2.3670899194716	3.13469052049166	1.39889642155426	Endothelial	HSD11B1
4.58483697966468	6.3686783807706	5.35005764412847	6.44850514036307	6.78114128129913	5.53703263619554	6.13393091614265	6.40691624498217	5.63351444750093	8.65128309657588	Endothelial	HHAT
1.95409913374936	0.632262774525785	1.8688861095733	1.4115934896081	0.773012911347884	0.76769656908652	3.19230874551771	5.17274513425942	4.05012869988706	0.933152063100546	Endothelial	RD3
1.95409913374936	0.632262774525785	1.8688861095733	1.4115934896081	0.773012911347884	0.76769656908652	3.19230874551771	5.17274513425942	4.05012869988706	0.933152063100546	Endothelial	RD3
2.75477592843036	1.07038129597059	3.69334989337493	3.08259831682053	2.29236691823423	2.01591865309695	4.23012504999163	7.41463901856257	1.55861764166927	4.70601297067532	Endothelial	SYT14
4.58483697966468	5.54135822772073	6.71273010444549	8.51675523303251	4.67987462203861	5.98396730008643	9.63565200651313	9.0421217578945	6.72885363679089	9.0761587469424	Endothelial	ESRRG
4.58483697966468	5.54135822772073	6.71273010444549	8.51675523303251	4.67987462203861	5.98396730008643	9.63565200651313	9.0421217578945	6.72885363679089	9.0761587469424	Endothelial	ESRRG
2.53387020914474	1.56767434841815	4.04202648910991	2.24357581731273	0.915362926907763	2.50682075141479	1.70399172883875	6.24743970454133	0	0.628228572201804	Endothelial	PROX1
2.53387020914474	1.6780613632074	2.31578559557217	0.500880654186568	0.235370101770596	2.17400572862935	0.0832764977734048	1.16121555946719	0	0.241094127002554	Endothelial	BATF3
2.53387020914474	1.6780613632074	2.31578559557217	0.500880654186568	0.235370101770596	2.17400572862935	0.0832764977734048	1.16121555946719	0	0.241094127002554	Endothelial	BATF3
6.16812509105499	6.16100875989442	5.82534292387153	6.07494069448792	7.29247295162958	6.21981696295168	6.1216716689317	6.69680629206418	5.9832870115473	5.84717944413627	Endothelial	KCTD3
2.94630497356171	0.478042971929765	0	0	0.235370101770596	0.554211806780687	0.307644684523265	1.08681947867422	0	0.628228572201804	Endothelial	C1orf115
2.27291461569055	1.27158743689028	2.18163463249337	2.36478838434208	1.56037044221447	1.11830356517637	5.8998596102135	3.20250922066328	3.13469052049166	1.18473768658835	Endothelial	SLC30A10
5.11013860410595	5.0191787043755	3.74182883166584	4.96811969263789	4.64963743530736	4.69060752655569	5.74543426322578	3.85684937293536	2.77339374566141	6.01482456997109	Endothelial	MARC2
2.94630497356171	4.18641814955644	1.8688861095733	4.92934002343382	2.23920938755307	3.74542066326765	4.81534795287349	4.112596920855	3.66383272816747	4.26219751577194	Endothelial	MARC1
2.94630497356171	4.18641814955644	1.8688861095733	4.92934002343382	2.23920938755307	3.74542066326765	4.81534795287349	4.112596920855	3.66383272816747	4.26219751577194	Endothelial	MARC1
3.52866003539571	1.07038129597059	4.22368236076607	0	0	0.76769656908652	0.375297256223406	0.743671397896858	0	0.447608088042294	Endothelial	HLX
3.52866003539571	1.07038129597059	4.22368236076607	0	0	0.76769656908652	0.375297256223406	0.743671397896858	0	0.447608088042294	Endothelial	HLX
5.74694550771195	5.42744753165764	5.23622399135521	5.43755613119098	5.4082646625546	5.49269994730466	4.86620194847152	5.19061728861983	5.74239145009328	5.50978198858786	Endothelial	MIA3
5.39932808262492	4.93645485191961	5.60718481448452	4.76287269117895	4.70949106088133	4.23250078086441	3.61941980358408	4.36953070337521	4.91579423426157	4.85852080693816	Endothelial	AIDA
4.7480667446886	4.78022032167283	5.62021008191698	5.07857100253672	5.66159097673087	4.38581501383457	4.57756312217089	4.67267121314123	5.74239145009328	4.96317430806059	Endothelial	BROX
6.53902924080339	6.11759088645786	8.31276638094942	5.85463309385791	7.78503764156486	6.35803314908932	5.60630452093599	6.24743970454133	6.06940777175422	5.58823975712193	Endothelial	DISP1
5.02777903267916	4.70398767324004	5.75622519498508	4.13775628257968	3.6045633345172	4.79165120742087	2.79537957039847	4.21219735107811	5.9832870115473	3.08022016225814	Endothelial	LBR
5.91674587346047	6.83070371612678	4.78267309572605	5.86494479084148	6.11322847685922	5.68227456041884	4.86325964719833	4.83487744612924	5.00591341939352	4.84944710170142	Endothelial	EPHX1
5.18804931997546	4.92157111858619	5.18454725010187	4.96811969263789	4.74805699004372	5.01705492277912	3.55523523722476	4.74097093987444	6.06940777175422	5.08414280396441	Endothelial	TMEM63A
3.52866003539571	3.14682778585648	4.35414891759396	2.58036865838747	2.77565887277341	3.40619745482994	2.65271611258553	2.82168652820828	2.77339374566141	2.80783415280891	Endothelial	SDE2
5.55446065984173	5.43007909553031	5.47002407420133	5.60685276479689	5.79189398933276	5.66239969091	5.28209969715541	5.62780134728572	5.45304737236265	5.73833368660349	Endothelial	NUP133
6.97237126514495	5.68047007704711	6.70663665572318	7.19664697528485	8.56532654997407	7.34921225001371	7.68652631576743	5.41244097507102	7.98836028973184	6.89977398632639	Endothelial	ITPKB
6.97237126514495	5.68047007704711	6.70663665572318	7.19664697528485	8.56532654997407	7.34921225001371	7.68652631576743	5.41244097507102	7.98836028973184	6.89977398632639	Endothelial	ITPKB
6.97237126514495	5.68047007704711	6.70663665572318	7.19664697528485	8.56532654997407	7.34921225001371	7.68652631576743	5.41244097507102	7.98836028973184	6.89977398632639	Endothelial	ITPKB
9.24690665561541	9.3286756437636	7.63701373689915	8.3832369808473	9.09206872260749	9.36117487682258	8.18328361550589	9.14739034742485	7.66785179094011	8.33188148307979	Endothelial	CDC42BPA
1.95409913374936	4.28274295169157	0.528155310934675	2.24357581731273	0.773012911347884	2.17400572862935	1.8298975919101	1.00837739575267	1.55861764166927	2.51830978916532	Endothelial	WNT9A
4.26353628011003	4.40013292972328	4.7593136472649	7.58759407329516	5.78263532030339	6.69775130493495	6.72707795802136	4.74702261377256	5.63351444750093	8.11619191768048	Endothelial	OBSCN
3.11536135221708	3.88262875523446	2.75426613480523	3.5080390670256	3.30165124754424	2.09712645890212	2.7062401541964	3.05421323164449	1.55861764166927	3.08022016225814	Endothelial	RNF187
5.79753290189128	5.85316079473422	6.35581606378937	8.37964554624065	1.72408837046442	3.58575643807105	5.27326001858989	3.703473132159	3.13469052049166	3.19927807102478	Endothelial	RHOU
4.58483697966468	4.91030667721506	5.36561044388231	4.84850603401004	4.36947800021692	4.71653961554269	5.42663039937031	5.33420499048785	4.81966838229763	4.62325382043246	Endothelial	RAB4A
2.27291461569055	2.59180338157339	3.01316667488069	2.47660151985774	2.57575848631775	2.09712645890212	1.73006729864572	2.45843721005545	3.13469052049166	1.49512541788341	Endothelial	EXOC8
5.93945036974172	5.82943586614799	5.85869843229829	5.70195049957582	6.38201081166858	5.5870889886075	5.35093244126979	6.14345994853848	5.9382187721521	5.71853638675071	Endothelial	EGLN1
5.93945036974172	5.82943586614799	5.85869843229829	5.70195049957582	6.38201081166858	5.5870889886075	5.35093244126979	6.14345994853848	5.9382187721521	5.71853638675071	Endothelial	EGLN1
7.3051716257017	6.37961076300125	9.45925482058802	5.21380246411937	6.61633364242049	5.03777321310114	3.94298063798636	8.57252955940877	7.62583426757193	5.60451105665308	Endothelial	DISC1
6.9833387488156	4.14857106009698	7.57481361338604	3.95677208724444	6.56054655261979	4.91995437196014	4.79078190856194	6.72313933040325	5.79389608493334	5.14473800673393	Endothelial	SIPA1L2
6.9833387488156	4.14857106009698	7.57481361338604	3.95677208724444	6.56054655261979	4.91995437196014	4.79078190856194	6.72313933040325	5.79389608493334	5.14473800673393	Endothelial	SIPA1L2
1.54423444581902	1.07038129597059	1.21800759208557	1.16686406576704	0	0	0.964022772894445	1.92984077006024	2.29025603853334	0.447608088042294	Endothelial	MAP10
5.14961983046801	4.88367581713578	6.68200218638378	5.59451238484162	8.35029904705764	4.60989143698773	6.53983628903125	6.91138460276515	6.49989163699105	6.85059897690089	Endothelial	GPR137B
5.14961983046801	4.88367581713578	6.68200218638378	5.59451238484162	8.35029904705764	4.60989143698773	6.53983628903125	6.91138460276515	6.49989163699105	6.85059897690089	Endothelial	GPR137B
6.84588283170976	6.67745278830544	6.57234272061866	6.10134681561855	6.3881285617761	6.21072250663904	5.13372211455863	5.8294795336135	5.63351444750093	5.96528480705251	Endothelial	IRF2BP2
6.84588283170976	6.67745278830544	6.57234272061866	6.10134681561855	6.3881285617761	6.21072250663904	5.13372211455863	5.8294795336135	5.63351444750093	5.96528480705251	Endothelial	IRF2BP2
6.9833387488156	4.14857106009698	7.57481361338604	3.95677208724444	6.56054655261979	4.91995437196014	4.79078190856194	6.72313933040325	5.79389608493334	5.14473800673393	Endothelial	SIPA1L2
5.79753290189128	7.29932363278889	6.21695847827559	6.76712566708208	2.98388543055442	9.01832439944752	6.79349940965806	8.57550822849014	3.66383272816747	6.75665529679163	Endothelial	RYR2
2.75477592843036	2.64713712960286	1.21800759208557	2.36478838434208	2.29236691823423	2.24699464376365	2.38375028139814	2.48764470030135	4.21034452560111	2.4717640030258	Endothelial	GGPS1
2.94630497356171	2.76854935559431	0.913927772983714	1.16686406576704	1.04492015232902	1.26609603282497	1.16854480516762	2.62542056391223	0	1.18473768658835	Endothelial	GNG4
2.94630497356171	2.76854935559431	0.913927772983714	1.16686406576704	1.04492015232902	1.26609603282497	1.16854480516762	2.62542056391223	0	1.18473768658835	Endothelial	GNG4
2.94630497356171	2.76854935559431	0.913927772983714	1.16686406576704	1.04492015232902	1.26609603282497	1.16854480516762	2.62542056391223	0	1.18473768658835	Endothelial	GNG4
7.47796521882591	8.99029130024106	5.13095048181408	7.25269513213258	5.22901068718182	8.93034308677136	4.92945930877706	5.98862387304994	6.46853697547254	6.10907544268281	Endothelial	NID1
1.95409913374936	2.57287691181958	4.35414891759396	2.67717044102615	1.16379552081171	6.81641203277537	1.41348468559182	5.04102798247452	3.13469052049166	1.49512541788341	Endothelial	SLC35F3
5.14961983046801	4.88367581713578	6.68200218638378	5.59451238484162	8.35029904705764	4.60989143698773	6.53983628903125	6.91138460276515	6.49989163699105	6.85059897690089	Endothelial	GPR137B
5.36619441088722	4.70398767324004	5.5807760876881	3.95677208724444	4.57651739077245	4.72933293299819	3.82090599363695	4.13122505245428	5.31883348940026	4.34199979514533	Endothelial	LGALS8
10.5197100909326	9.11184693282632	8.84373648841455	9.31020995919586	9.68766613265657	9.22778919672762	8.92832751714227	9.55713509083386	10.0196822663138	9.35590933009059	Endothelial	AKT3
5.11013860410595	5.43270586800822	8.03248452543019	8.30587292653698	5.42621309894933	6.81940660502095	11.6323211266804	7.09814119677123	8.82766501040268	10.0403499798369	Endothelial	PLD5
5.11013860410595	5.43270586800822	8.03248452543019	8.30587292653698	5.42621309894933	6.81940660502095	11.6323211266804	7.09814119677123	8.82766501040268	10.0403499798369	Endothelial	PLD5
2.53387020914474	2.41180114621295	3.96243571026968	2.58036865838747	2.61801591772293	1.74063876765625	1.47645464539693	2.62542056391223	3.13469052049166	2.26893190387188	Endothelial	OPN3
1.54423444581902	0.10912060536069	0.528155310934675	0	0	0	0.439918978793885	0.743671397896858	0	0.447608088042294	Endothelial	OR2AJ1
6.88149396908041	6.44482226037817	7.01351129495251	6.71677626631319	6.57134030918472	6.66483193788166	6.42480655110516	6.57452558286241	7.01588512658021	6.89757474851109	Endothelial	AHCTF1
5.11013860410595	4.81285011529168	6.00490644689009	4.52350462348637	4.71922962359281	4.66420076958466	4.79078190856194	4.1767694912167	5.17084090800201	4.91179629878591	Endothelial	ZNF124
1.54423444581902	0.10912060536069	0.528155310934675	0	0	0	0.439918978793885	0.743671397896858	0	0.447608088042294	Endothelial	OR2AJ1
1.54423444581902	0.10912060536069	0.528155310934675	0	0	0	0.439918978793885	0.743671397896858	0	0.447608088042294	Endothelial	OR2AJ1
1.95409913374936	2.849414236036	2.84582672730146	2.76788343368653	3.40180375714797	2.50682075141479	3.525765741803	3.20250922066328	3.66383272816747	3.74075798431946	Endothelial	ZNF692
9.25597961763902	3.28115457817067	1.68276229210785	4.64814738643987	1.47097250345406	4.35312544543369	5.77077789537168	6.55740945808714	3.86987159817994	3.17042197842393	Endothelial	SNTG2
3.84954383378855	0.771577439436832	0.528155310934675	4.98712550585711	0.43767239916948	0	0.307644684523265	1.92984077006024	0	0.241094127002554	Endothelial	TPO
3.84954383378855	0.771577439436832	0.528155310934675	4.98712550585711	0.43767239916948	0	0.307644684523265	1.92984077006024	0	0.241094127002554	Endothelial	TPO
3.84954383378855	0.771577439436832	0.528155310934675	4.98712550585711	0.43767239916948	0	0.307644684523265	1.92984077006024	0	0.241094127002554	Endothelial	TPO
3.84954383378855	0.771577439436832	0.528155310934675	4.98712550585711	0.43767239916948	0	0.307644684523265	1.92984077006024	0	0.241094127002554	Endothelial	TPO
3.84954383378855	0.771577439436832	0.528155310934675	4.98712550585711	0.43767239916948	0	0.307644684523265	1.92984077006024	0	0.241094127002554	Endothelial	TPO
3.84954383378855	0.771577439436832	0.528155310934675	4.98712550585711	0.43767239916948	0	0.307644684523265	1.92984077006024	0	0.241094127002554	Endothelial	TPO
2.53387020914474	0.898615870915671	3.74182883166584	1.6207672505449	1.72408837046442	1.40014533497143	1.47645464539693	7.26346959193092	0	1.67023479564304	Endothelial	MYT1L
2.53387020914474	0.898615870915671	3.74182883166584	1.6207672505449	1.72408837046442	1.40014533497143	1.47645464539693	7.26346959193092	0	1.67023479564304	Endothelial	MYT1L
2.53387020914474	0.898615870915671	3.74182883166584	1.6207672505449	1.72408837046442	1.40014533497143	1.47645464539693	7.26346959193092	0	1.67023479564304	Endothelial	MYT1L
3.94239204590188	3.88262875523446	3.78873155249391	3.74978232878337	4.02147507769991	3.77039430002241	3.59124525540847	3.79977166207725	3.42338626745829	3.94197052102248	Endothelial	RNASEH1
4.46476100135782	3.55632779249347	4.35414891759396	4.35815875436285	1.64455051279552	2.72691715513781	5.29088554293443	4.16777490103323	4.35453295634391	4.28929171882455	Endothelial	RSAD2
3.11536135221708	6.23058865002066	2.75426613480523	3.60964641883898	1.04492015232902	5.04802184162556	4.2482821626312	2.45843721005545	3.86987159817994	2.91609281635499	Endothelial	DCDC2C
8.94140602608346	5.06730423320727	7.82313088123561	4.32866030482059	6.23702159939405	7.81600704451796	4.15992504397964	7.64921408651547	7.93200399063117	6.52838542259343	Endothelial	ID2
7.29640373853901	7.45537069051921	7.4008108096811	7.25269513213258	8.01294306013246	7.41996954749268	6.75988009560304	7.32948491227997	7.68159002231665	7.3652872866844	Endothelial	KIDINS220
7.83355034409262	7.2292842771963	4.89411283034453	7.20478840562116	7.49169904557584	6.19697241722832	5.90987509740631	6.76846823997974	6.11061400861758	7.24589202368729	Endothelial	ASAP2
7.83355034409262	7.2292842771963	4.89411283034453	7.20478840562116	7.49169904557584	6.19697241722832	5.90987509740631	6.76846823997974	6.11061400861758	7.24589202368729	Endothelial	ASAP2
6.93895950670218	6.34795416153079	7.09507860557926	6.58575358105576	7.34688189354839	6.43424174615378	6.4036984030536	6.58975837394943	6.72885363679089	6.96213583932674	Endothelial	ADAM17
4.64132396145101	2.78508900609386	3.48129047889279	2.47660151985774	3.80076891448088	2.87242369318678	2.44800276306053	2.51627259681669	3.86987159817994	3.22756829761966	Endothelial	KLF11
1.95409913374936	4.07649580760733	2.84582672730146	3.95677208724444	1.16379552081171	2.44611827005201	3.44934566765268	3.09274061469179	0	3.88981789967689	Endothelial	CYS1
8.86043902135417	3.82780477075529	6.65693975765137	5.82324826896928	6.19576386911037	4.41778026154468	6.75194807614392	5.9524186003977	6.85545605124965	8.19262577774739	Endothelial	HPCAL1
3.75030660780683	3.47710823903816	3.48129047889279	3.15160960121214	3.8896952945745	3.64096464903029	3.4649569557474	3.11162522181073	4.05012869988706	3.45993988856091	Endothelial	E2F6
5.91674587346047	4.68207694016851	8.85066080410452	4.26778986913406	2.6989895260697	4.50963428905338	2.26392585440415	5.65057797667959	5.63351444750093	3.77949148687542	Endothelial	FAM49A
5.91674587346047	4.68207694016851	8.85066080410452	4.26778986913406	2.6989895260697	4.50963428905338	2.26392585440415	5.65057797667959	5.63351444750093	3.77949148687542	Endothelial	FAM49A
5.91674587346047	4.68207694016851	8.85066080410452	4.26778986913406	2.6989895260697	4.50963428905338	2.26392585440415	5.65057797667959	5.63351444750093	3.77949148687542	Endothelial	FAM49A
5.29755290001455	7.73566163643319	5.51255859664734	7.15943105860996	7.68795416653821	6.15016861505658	5.90272827986807	6.13194405584793	6.78083520596322	6.31095826878333	Endothelial	LPIN1
8.08334883148316	7.55758520411111	7.71497206285652	7.69552978770193	7.96463547663653	7.91731374191981	7.58971763044751	7.95393073371002	7.89710230250595	7.85003284885663	Endothelial	NBAS
6.43101987668684	1.5289184457799	0.913927772983714	1.6207672505449	0.235370101770596	2.01591865309695	1.44531319799864	3.01462867258107	0	2.56340068195436	Endothelial	LRATD1
1.95409913374936	0.632262774525785	0.528155310934675	0.871965199266222	0.615064132306291	1.83835241579623	0.776572555265237	4.22959028642795	0	2.15571182206318	Endothelial	VSNL1
7.29640373853901	5.74318444372479	7.22011880083873	7.22894061105616	9.01410897178748	5.52973781430335	10.1959472366281	6.60149589541545	8.14531373880313	6.46741714380889	Endothelial	SMC6
4.33377625290582	4.4631593818018	3.83415733301488	4.29854609514585	4.61875292138259	4.44905259233171	3.70736305418365	4.23820874832495	4.60576542198066	4.34199979514533	Endothelial	TTC32
1.95409913374936	0.632262774525785	0.528155310934675	0.871965199266222	0.615064132306291	1.83835241579623	0.776572555265237	4.22959028642795	0	2.15571182206318	Endothelial	VSNL1
5.69451963065644	6.14668083075091	6.20835880015499	6.29681375386292	6.35727703995088	5.81422255275889	6.07156561675009	6.25595250541902	5.9382187721521	5.96528480705251	Endothelial	LDAH
7.67347319598483	7.40676678543373	7.8592862215392	7.66044087119391	7.36870252441294	7.93122242517831	7.74643788046092	7.61735974565371	7.72203679216263	7.70414542647187	Endothelial	ATAD2B
1.95409913374936	1.876330375055	1.21800759208557	1.80341823917036	1.37566684621673	0.554211806780687	0.439918978793885	1.36382910415167	0	1.06442206205228	Endothelial	FKBP1B
2.27291461569055	2.18131781168231	2.18163463249337	2.47660151985774	2.34363521163045	2.31646804282934	1.87733634103382	2.16496740560494	2.77339374566141	2.0955854893629	Endothelial	WDCP
3.40360358376235	3.18472003960484	2.65649849838163	3.08259831682053	1.27361706859894	2.82553339752812	2.44800276306053	1.84210226350367	0	3.59636367186654	Endothelial	TP53I3
7.92740063249918	6.75611218977747	8.22383128606921	7.58135415714283	7.16822289133956	7.12310963185801	7.19907211071397	6.8800617759422	7.79967962906532	7.76210774357194	Endothelial	ITSN2
2.75477592843036	2.76854935559431	2.55162064852934	2.93380554852312	2.48733868592536	3.20107053991914	1.87733634103382	2.51627259681669	1.55861764166927	2.88090155862424	Endothelial	FAM228A
9.68169322071039	8.90608073408567	9.25937702648304	9.08725289104426	8.85426330857937	9.46138611391704	8.99839145202416	9.61328887973794	9.10757599523074	9.4285376894803	Endothelial	NCOA1
2.27291461569055	2.68288134277073	2.03371856132992	3.08259831682053	1.37566684621673	3.69413782094147	1.92326473920541	2.20068270199906	2.29025603853334	2.03284391903973	Endothelial	CENPO
2.53387020914474	2.18131781168231	2.18163463249337	1.96552191113364	1.79946936737106	1.11830356517637	1.8298975919101	1.42550166510239	1.55861764166927	1.75041464161638	Endothelial	PTRHD1
2.75477592843036	2.76854935559431	2.55162064852934	2.93380554852312	2.48733868592536	3.20107053991914	1.87733634103382	2.51627259681669	1.55861764166927	2.88090155862424	Endothelial	FAM228A
4.8946911874064	6.55259903948428	3.23259906600461	5.29230663715061	3.58339139348452	6.55772978355627	2.24596578663893	3.85684937293536	5.38750060765675	3.36125201595967	Endothelial	ADCY3
4.40075465798597	4.92530647194785	4.25742167031272	5.29230663715061	5.03990889217863	5.46236942872859	4.57036455042847	4.79454330460425	4.60576542198066	5.06074696704583	Endothelial	DNAJC27
4.64132396145101	4.44245499808592	6.49666989736064	6.54143917999766	6.07581626792896	3.34100950910454	9.93728881673703	6.27701730750344	6.87949593568442	5.6574603507682	Endothelial	EFR3B
2.75477592843036	1.93679484489514	2.55162064852934	2.24357581731273	1.79946936737106	1.26609603282497	1.00731254329996	1.79614738022777	2.29025603853334	1.18473768658835	Endothelial	POMC
5.18804931997546	5.78490016991405	6.80117194284354	5.79116547717303	6.4711598711789	6.21981696295168	6.77483183183368	6.82820083538883	5.51574508820074	5.82883000992129	Endothelial	DNMT3A
6.29678689407884	5.76627721345301	7.6434077933935	6.11004253283538	6.13157694360771	6.55413893505992	6.818779196336	7.52088220289474	7.39516095700422	6.00668517623261	Endothelial	DTNB
2.27291461569055	1.99482680836006	2.75426613480523	2.11123726736864	1.72408837046442	2.17400572862935	1.98952701472298	2.16496740560494	1.55861764166927	1.89852949534529	Endothelial	CENPA
3.11536135221708	3.91304604703266	3.69334989337493	2.76788343368653	3.74465718540935	3.08642018252843	2.20936065248589	3.03455671262714	3.42338626745829	2.0955854893629	Endothelial	SLC35F6
2.27291461569055	1.99482680836006	2.75426613480523	2.11123726736864	1.72408837046442	2.17400572862935	1.98952701472298	2.16496740560494	1.55861764166927	1.89852949534529	Endothelial	CENPA
3.52866003539571	4.40013292972328	3.42302012892176	3.08259831682053	3.64599730141614	3.64096464903029	3.09533580935478	2.95313772286983	3.66383272816747	3.30925538140578	Endothelial	TMEM214
2.94630497356171	3.50732761834088	2.43851671351615	3.21746988699236	3.37740986688811	3.55733932060981	2.99137196443152	4.00560699408933	4.21034452560111	3.50686256212477	Endothelial	AGBL5
5.66757452973328	5.56549512813952	4.15374017944063	4.52350462348637	5.2221778899764	4.9087506718346	3.50326173229244	4.46072836037864	5.17084090800201	4.23458472144008	Endothelial	OST4
1.95409913374936	1.07038129597059	1.46901928287394	1.16686406576704	0.773012911347884	0.76769656908652	0.236662911065297	2.05218883582318	0	1.39889642155426	Endothelial	KHK
1.54423444581902	2.61048476991588	0.913927772983714	1.6207672505449	0.615064132306291	1.74063876765625	1.47645464539693	2.23553514969568	0	1.06442206205228	Endothelial	CGREF1
5.22548165597862	5.80531425172295	3.78873155249391	4.94886015389087	4.98445737887843	4.85138869256111	4.10618334460582	4.77097860985551	4.48561102955967	4.52409673949704	Endothelial	ATRAID
1.54423444581902	0.305342285777796	0.913927772983714	0.500880654186568	0.43767239916948	1.11830356517637	0.672844915797482	5.45372837872038	0	0.933152063100546	Endothelial	DPYSL5
4.40075465798597	4.60963895909142	4.68687642286069	4.59957472309437	5.07825152168692	4.69060752655569	4.6747442657848	4.22959028642795	3.42338626745829	4.76510857804728	Endothelial	MPV17
2.27291461569055	2.45378721571545	3.5372983781943	2.76788343368653	2.48733868592536	2.50682075141479	2.7062401541964	2.16496740560494	2.77339374566141	2.15571182206318	Endothelial	ZNF513
4.79861551904043	4.33983542640269	4.41520896559548	4.06806278908103	4.09811557810778	3.88916226626525	4.41829288439398	4.05522436531037	5.51574508820074	4.34199979514533	Endothelial	PPM1G
3.94239204590188	4.51365654410214	3.83415733301488	4.62406546319499	4.58719275642546	4.15875573666113	4.62349819293143	4.31354214818674	4.60576542198066	4.39284989156613	Endothelial	NRBP1
5.02777903267916	5.23920851681946	4.41520896559548	5.69040048684275	5.03990889217863	5.35089063363438	5.56343996725338	5.57774867068569	4.71667759960945	5.76270429021847	Endothelial	IFT172
3.94239204590188	4.24737051855162	4.04202648910991	4.17137985621267	3.85477970969088	3.72000709617221	4.44608912039956	4.03558171220163	2.77339374566141	4.05679370650853	Endothelial	SUPT7L
2.27291461569055	2.98444575287927	6.02463429681655	4.13775628257968	1.16379552081171	3.64096464903029	1.27864649376734	2.6514643991538	3.13469052049166	1.58533524950623	Endothelial	PLB1
2.27291461569055	2.98444575287927	6.02463429681655	4.13775628257968	1.16379552081171	3.64096464903029	1.27864649376734	2.6514643991538	3.13469052049166	1.58533524950623	Endothelial	PLB1
6.00549560912316	5.93880837517657	5.35005764412847	5.79116547717303	6.1169168864451	5.5001839803819	5.3340296838819	5.86051271638032	5.79389608493334	5.37083668968217	Endothelial	MRPL33
6.00549560912316	5.93880837517657	5.35005764412847	5.79116547717303	6.1169168864451	5.5001839803819	5.3340296838819	5.86051271638032	5.79389608493334	5.37083668968217	Endothelial	MRPL33
8.48166881931498	8.18723073367935	8.63177830282534	8.05204689706258	8.93326437384741	8.21549232162547	7.97009417820207	8.1669594059489	8.60785888227872	8.00209304981314	Endothelial	BABAM2
4.64132396145101	5.03309344641544	5.42619732510459	5.38119874826399	5.96967144398961	4.40188616611495	5.11899632542613	5.56752632721583	5.45304737236265	4.30265036526922	Endothelial	RBKS
7.89291824274444	7.20259839054171	7.80898009547021	5.24571855280936	6.58471992470301	7.09125374186012	3.68753905509691	4.9336945638562	6.75507852641197	3.41143963349978	Endothelial	FOSL2
7.89291824274444	7.20259839054171	7.80898009547021	5.24571855280936	6.58471992470301	7.09125374186012	3.68753905509691	4.9336945638562	6.75507852641197	3.41143963349978	Endothelial	FOSL2
4.02962438410096	4.06299538122578	3.74182883166584	4.84850603401004	3.32734869049987	4.93107173628104	3.15429811992243	3.99547540956456	3.66383272816747	3.28253698858278	Endothelial	SPDYA
8.07311848961839	8.03909961245526	8.63016952015003	8.1773127923938	6.39422047906228	8.32384625987014	6.2877847967972	6.87868436508166	7.74838476226375	6.27752219133044	Endothelial	PPP1CB
5.66757452973328	5.68267864224963	5.91263239410344	5.74724750037424	6.46248881379321	6.0051627329519	5.59037918557534	5.72298027153104	6.37016448414799	5.82420595181288	Endothelial	WDR43
2.53387020914474	6.95285081447675	3.74182883166584	4.4972296977075	1.93935413848263	4.0810371018521	1.5947043449482	3.27130686885034	2.29025603853334	4.28929171882455	Endothelial	GALNT14
1.54423444581902	0.10912060536069	0	0	0.235370101770596	0.76769656908652	0.162007238188436	0.643418734439818	0	0.241094127002554	Endothelial	SRD5A2
1.54423444581902	0.10912060536069	0	0	0.235370101770596	0.76769656908652	0.162007238188436	0.643418734439818	0	0.241094127002554	Endothelial	SRD5A2
5.49439420975175	5.33218147726126	5.5673882030917	5.78031068349055	5.74975389262567	5.49269994730466	5.44839005383646	5.42381886343142	5.8916971245872	5.892057233766	Endothelial	SLC30A6
6.66698185223521	6.52578526096039	6.74876002044742	6.23455496629174	6.38201081166858	6.30774097888468	6.16532582903183	6.27701730750344	6.56062782553884	6.46741714380889	Endothelial	YIPF4
6.79699128851046	5.92767823743193	6.82386860569633	6.744964799372	6.0335103207742	6.24230540513392	6.83988671557138	5.99372267414151	6.4037061613341	7.55025327457783	Endothelial	FEZ2
6.79699128851046	5.92767823743193	6.82386860569633	6.744964799372	6.0335103207742	6.24230540513392	6.83988671557138	5.99372267414151	6.4037061613341	7.55025327457783	Endothelial	FEZ2
4.18970075736385	6.97554619440958	3.16309838503761	4.13775628257968	1.87110650547951	5.52973781430335	2.56851194553183	3.13026582351541	4.21034452560111	3.45993988856091	Endothelial	VIT
6.79699128851046	5.92767823743193	6.82386860569633	6.744964799372	6.0335103207742	6.24230540513392	6.83988671557138	5.99372267414151	6.4037061613341	7.55025327457783	Endothelial	FEZ2
6.79699128851046	5.92767823743193	6.82386860569633	6.744964799372	6.0335103207742	6.24230540513392	6.83988671557138	5.99372267414151	6.4037061613341	7.55025327457783	Endothelial	FEZ2
4.18970075736385	6.97554619440958	3.16309838503761	4.13775628257968	1.87110650547951	5.52973781430335	2.56851194553183	3.13026582351541	4.21034452560111	3.45993988856091	Endothelial	VIT
5.58358136988553	3.38245577347902	4.1891350801947	4.92934002343382	4.25363284016912	4.53899711491452	4.01897837920546	4.56717195352396	5.38750060765675	5.56625522880701	Endothelial	CDC42EP3
5.58358136988553	3.38245577347902	4.1891350801947	4.92934002343382	4.25363284016912	4.53899711491452	4.01897837920546	4.56717195352396	5.38750060765675	5.56625522880701	Endothelial	CDC42EP3
7.00502671431092	6.43043739574276	6.5246486848581	7.04165131910573	6.31615769246341	6.56844901303442	6.89062041919384	6.26019014309317	5.9382187721521	7.47996879356292	Endothelial	ATL2
1.54423444581902	2.59180338157339	1.68276229210785	1.80341823917036	2.6989895260697	3.04608519681049	1.90048329952372	3.22001863954888	0	2.0955854893629	Endothelial	ARHGEF33
2.94630497356171	2.6651199331863	1.21800759208557	2.11123726736864	1.27361706859894	2.44611827005201	2.50951526419673	2.20068270199906	0	3.08022016225814	Endothelial	CDKL4
4.02962438410096	6.01965505050428	2.75426613480523	5.51816768929063	4.17088924875432	5.86727525480922	3.274338923711	4.78280906932652	3.86987159817994	6.06663993453592	Endothelial	PKDCC
5.33228185092318	4.68648578896418	4.41520896559548	4.90955215254384	5.65145406381202	4.76704597154321	5.02470710646625	5.35812445746188	5.09073267514363	5.20999734508473	Endothelial	COX7A2L
5.33228185092318	4.68648578896418	4.41520896559548	4.90955215254384	5.65145406381202	4.76704597154321	5.02470710646625	5.35812445746188	5.09073267514363	5.20999734508473	Endothelial	COX7A2L
3.94239204590188	5.73043083083833	3.92093079097277	3.87750320290936	3.94053364565492	5.27439134016201	4.33153877097047	3.41506258926009	3.42338626745829	4.72598168140398	Endothelial	HAAO
3.94239204590188	5.73043083083833	3.92093079097277	3.87750320290936	3.94053364565492	5.27439134016201	4.33153877097047	3.41506258926009	3.42338626745829	4.72598168140398	Endothelial	HAAO
5.33228185092318	4.68648578896418	4.41520896559548	4.90955215254384	5.65145406381202	4.76704597154321	5.02470710646625	5.35812445746188	5.09073267514363	5.20999734508473	Endothelial	COX7A2L
7.94993936474348	8.73307267763544	8.95330050601049	7.50758545909674	5.40223188402036	7.07380469379341	6.25672996794684	6.92479393708952	9.63100571851736	7.27667988602391	Endothelial	ZFP36L2
5.14961983046801	4.3675561695503	10.0969235304377	8.06104396000973	4.5549267159719	5.21195435361626	5.33827397517742	8.67368592702295	5.63351444750093	9.59046481483619	Endothelial	SLC8A1
2.27291461569055	2.849414236036	2.18163463249337	3.45441942801929	2.88352560578911	3.84282164305133	4.22096007441101	4.08419582057696	1.55861764166927	3.55230705821249	Endothelial	SLC3A1
2.27291461569055	2.849414236036	2.18163463249337	3.45441942801929	2.88352560578911	3.84282164305133	4.22096007441101	4.08419582057696	1.55861764166927	3.55230705821249	Endothelial	SLC3A1
5.14961983046801	4.3675561695503	10.0969235304377	8.06104396000973	4.5549267159719	5.21195435361626	5.33827397517742	8.67368592702295	5.63351444750093	9.59046481483619	Endothelial	SLC8A1
5.14961983046801	4.3675561695503	10.0969235304377	8.06104396000973	4.5549267159719	5.21195435361626	5.33827397517742	8.67368592702295	5.63351444750093	9.59046481483619	Endothelial	SLC8A1
8.24700579768349	2.36855645549538	4.53008356890945	6.69382204622695	2.00451857618009	2.50682075141479	6.92841319089836	5.76831410124249	5.17084090800201	6.30433275954806	Endothelial	SIX3
8.24700579768349	2.36855645549538	4.53008356890945	6.69382204622695	2.00451857618009	2.50682075141479	6.92841319089836	5.76831410124249	5.17084090800201	6.30433275954806	Endothelial	SIX3
8.24700579768349	2.36855645549538	4.53008356890945	6.69382204622695	2.00451857618009	2.50682075141479	6.92841319089836	5.76831410124249	5.17084090800201	6.30433275954806	Endothelial	SIX3
8.24700579768349	2.36855645549538	4.53008356890945	6.69382204622695	2.00451857618009	2.50682075141479	6.92841319089836	5.76831410124249	5.17084090800201	6.30433275954806	Endothelial	SIX3
7.98855422371836	7.4378259804468	8.64458438578753	8.01317077968708	9.23977228847714	7.12553119552333	5.01413455288371	8.19766337334463	7.79967962906532	6.8843084504102	Endothelial	PRKCE
7.43067076705522	6.57892353978284	8.07331176139552	6.55423994024501	6.63188445876253	6.62431078733698	6.50628002145195	6.80952763253874	7.47621985566486	6.89537215306857	Endothelial	SRBD1
7.43067076705522	6.57892353978284	8.07331176139552	6.55423994024501	6.63188445876253	6.62431078733698	6.50628002145195	6.80952763253874	7.47621985566486	6.89537215306857	Endothelial	SRBD1
7.43067076705522	6.57892353978284	8.07331176139552	6.55423994024501	6.63188445876253	6.62431078733698	6.50628002145195	6.80952763253874	7.47621985566486	6.89537215306857	Endothelial	SRBD1
2.27291461569055	2.849414236036	2.18163463249337	3.45441942801929	2.88352560578911	3.84282164305133	4.22096007441101	4.08419582057696	1.55861764166927	3.55230705821249	Endothelial	SLC3A1
11.305907021192	8.44866152037372	7.08571838576099	5.85463309385791	7.17531542618879	7.55005216982514	8.35936161940184	7.28442571364827	6.06940777175422	6.67169254615392	Endothelial	EPAS1
11.305907021192	8.44866152037372	7.08571838576099	5.85463309385791	7.17531542618879	7.55005216982514	8.35936161940184	7.28442571364827	6.06940777175422	6.67169254615392	Endothelial	EPAS1
7.43067076705522	6.57892353978284	8.07331176139552	6.55423994024501	6.63188445876253	6.62431078733698	6.50628002145195	6.80952763253874	7.47621985566486	6.89537215306857	Endothelial	SRBD1
6.75920363754212	7.44239513640381	6.94269294140033	9.06506412939136	6.69493357796156	7.25945152882376	7.34594197528589	8.6321915440961	7.07953070286287	6.87539599093735	Endothelial	CALM2
2.75477592843036	1.81322051795468	0.913927772983714	3.08259831682053	0.615064132306291	2.77706773352384	1.41348468559182	2.33530867719503	0	3.74075798431946	Endothelial	EPCAM
3.94239204590188	4.22329770141264	3.96243571026968	4.13775628257968	4.65978707575183	4.30265886938761	3.93739591063354	4.62088571768099	4.81966838229763	4.50110470644773	Endothelial	MSH6
7.39825722461089	7.79709038064137	7.92636770565909	8.43086611184553	7.59051075235703	7.70380825392354	8.26497830668677	7.92486308665718	8.17475472261238	8.99413972627411	Endothelial	ACYP2
7.72665545388063	7.217146230113	8.20233860965866	7.46754595007572	7.32632003900209	7.66770905685735	8.23000099876737	7.34951019963869	8.25963587656853	8.35370420315063	Endothelial	PSME4
2.27291461569055	2.39034082689005	0	3.15160960121214	1.72408837046442	1.83835241579623	0.825767430758087	3.03455671262714	1.55861764166927	3.04885453818771	Endothelial	C2orf73
7.10882995749599	6.6785598054713	7.25394058141366	6.64678801903628	7.13949884180714	6.6846735576429	6.358444285723	6.02144845020474	6.75507852641197	6.84147515264809	Endothelial	VRK2
9.98018726888784	9.09515563071671	6.41680706273648	8.82078145398853	8.60854129962831	8.1704683045446	7.70718482605371	8.22339326532235	7.62583426757193	8.71261571257508	Endothelial	SPTBN1
7.508654902525	6.9978900703617	7.24135014841581	7.75495385706363	6.96835915011663	7.24393305051351	8.45089042477601	8.15619887686216	7.63997651570081	7.75968812435657	Endothelial	ASB3
7.508654902525	6.9978900703617	7.24135014841581	7.75495385706363	6.96835915011663	7.24393305051351	8.45089042477601	8.15619887686216	7.63997651570081	7.75968812435657	Endothelial	ASB3
7.10882995749599	6.6785598054713	7.25394058141366	6.64678801903628	7.13949884180714	6.6846735576429	6.358444285723	6.02144845020474	6.75507852641197	6.84147515264809	Endothelial	VRK2
8.0101645100071	7.94885251914245	8.37364348318586	7.66339776475634	7.65535355531824	7.74376269936492	6.92206493272845	9.62504265521147	7.50740977312521	7.28343331503852	Endothelial	RTN4
8.24244814318094	3.55632779249347	2.18163463249337	3.79362436869991	3.27548776521491	4.88607882641082	3.34353417821102	6.53659840386564	1.55861764166927	2.32237538187401	Endothelial	CCDC85A
5.26196727990644	4.67321861545863	9.04308792460305	4.90955215254384	6.3032661299079	5.08830346719369	4.42229671451308	5.90449265046732	6.78083520596322	4.89425549024039	Endothelial	REL
7.70694113288276	7.25400103735172	7.59804260570207	7.14680931255508	7.41587634523012	7.62726977787276	7.02964504177294	7.38195606336232	6.83100878812932	7.24589202368729	Endothelial	VPS54
1.54423444581902	2.57287691181958	1.8688861095733	2.76788343368653	3.07771558125499	1.11830356517637	2.7451190480715	2.54434345565233	0	1.29578722053516	Endothelial	TMEM17
2.53387020914474	3.39328463997125	1.8688861095733	3.79362436869991	2.29236691823423	1.74063876765625	2.83195824698254	4.31354214818674	0	2.60712488333933	Endothelial	LGALSL
5.33228185092318	5.65819645268531	6.63785301470774	5.64325293440567	6.65743569358098	5.85565321512872	5.83676193151835	6.60483200761445	5.68897979346376	5.76752939613148	Endothelial	SERTAD2
5.79753290189128	5.41952391607399	5.52646258873286	4.13775628257968	4.91835925347165	5.05819817910088	4.13574487749191	5.57774867068569	4.48561102955967	5.02895037467016	Endothelial	CNRIP1
5.89367834297748	4.68207694016851	5.77963429984326	4.78476224399895	4.94350226282917	5.03777321310114	5.66661735185914	4.88513189707671	5.09073267514363	5.49239976159487	Endothelial	CEP68
7.34822914506262	6.70921635925233	6.67577727808034	6.28149912318437	6.47403868089061	5.92957498126737	6.75274324345065	6.72006615722756	5.63351444750093	6.57316732260312	Endothelial	SPRED2
5.18804931997546	2.57287691181958	6.9734702882615	3.39872976264935	2.88352560578911	2.01591865309695	2.50951526419673	3.65280099176737	7.86133529545827	3.48359198293491	Endothelial	ARHGAP25
6.97237126514495	4.2172162069118	5.93365380468011	10.7793962006171	6.74822539271535	5.41564346502519	7.43829932801818	8.82151735206115	6.02698991174142	9.20934672266394	Endothelial	MEIS1
6.33153406904491	9.63729527755997	6.10095386671252	7.00482346787768	6.76242425862282	8.39382028964265	5.54886401840697	7.15386424163274	6.49989163699105	7.74996886145931	Endothelial	ANTXR1
5.14961983046801	5.19347524484145	4.99755831866072	4.90955215254384	4.87545527245157	5.07833801058732	4.71446956098643	5.30168268340813	5.00591341939352	5.06858781107236	Endothelial	C1D
5.18804931997546	2.57287691181958	6.9734702882615	3.39872976264935	2.88352560578911	2.01591865309695	2.50951526419673	3.65280099176737	7.86133529545827	3.48359198293491	Endothelial	ARHGAP25
5.18804931997546	2.57287691181958	6.9734702882615	3.39872976264935	2.88352560578911	2.01591865309695	2.50951526419673	3.65280099176737	7.86133529545827	3.48359198293491	Endothelial	ARHGAP25
6.33153406904491	9.63729527755997	6.10095386671252	7.00482346787768	6.76242425862282	8.39382028964265	5.54886401840697	7.15386424163274	6.49989163699105	7.74996886145931	Endothelial	ANTXR1
6.33153406904491	9.63729527755997	6.10095386671252	7.00482346787768	6.76242425862282	8.39382028964265	5.54886401840697	7.15386424163274	6.49989163699105	7.74996886145931	Endothelial	ANTXR1
6.43101987668684	6.46677507745836	7.31929453128659	6.95742592385763	6.99866291187015	6.5177301477114	6.97685752062492	6.88555830612213	6.33582438625304	6.57316732260312	Endothelial	ANXA4
7.93871401253893	6.93906021262913	8.89688485334571	9.15394620282911	7.08593251769822	7.81900245663509	6.97071933826009	8.26826583204572	8.80901033284651	7.49750053118039	Endothelial	AAK1
4.94043159507051	5.58687837418326	4.78267309572605	5.91542587696627	5.5568665221926	5.43919560849815	5.27989485005761	5.61462284081505	6.59006322277227	5.67297346863089	Endothelial	GMCL1
4.98476626522095	5.44055761076076	5.49851929959775	4.64814738643987	4.98445737887843	4.1008627788223	4.72423229243579	3.94372192288787	5.68897979346376	3.87200615494571	Endothelial	PCBP1
1.95409913374936	0.305342285777796	1.21800759208557	3.28045439741528	0.773012911347884	0.303556442200619	2.75784928335632	3.95422220971509	2.29025603853334	0.788731326296042	Endothelial	CLEC4F
1.95409913374936	1.71305666972762	1.68276229210785	2.36478838434208	2.23920938755307	1.92986565814915	1.96777599920891	3.76440867350382	0	2.56340068195436	Endothelial	ANKRD53
8.93011381944906	8.82666936988832	8.47032245657601	9.06058512936634	8.46615927959282	8.86518211355241	8.60964357371457	8.79948495980661	8.95755833052165	9.03972633468767	Endothelial	ZNF638
8.52359467258831	1.2238550397566	4.04202648910991	2.93380554852312	1.47097250345406	4.59598853692409	1.56603809921352	3.97499625664645	3.42338626745829	0.628228572201804	Endothelial	DYSF
8.52359467258831	1.2238550397566	4.04202648910991	2.93380554852312	1.47097250345406	4.59598853692409	1.56603809921352	3.97499625664645	3.42338626745829	0.628228572201804	Endothelial	DYSF
8.52359467258831	1.2238550397566	4.04202648910991	2.93380554852312	1.47097250345406	4.59598853692409	1.56603809921352	3.97499625664645	3.42338626745829	0.628228572201804	Endothelial	DYSF
8.52359467258831	1.2238550397566	4.04202648910991	2.93380554852312	1.47097250345406	4.59598853692409	1.56603809921352	3.97499625664645	3.42338626745829	0.628228572201804	Endothelial	DYSF
1.95409913374936	2.62892734297708	2.65649849838163	3.55973706922975	7.38714678395765	1.52279136791904	3.51830334086345	3.62678149259979	3.66383272816747	5.35168540875062	Endothelial	EVA1A
6.44695374872458	1.93679484489514	1.68276229210785	1.4115934896081	0.615064132306291	1.26609603282497	2.28166508420684	2.51627259681669	0	1.18473768658835	Endothelial	CYP26B1
5.18804931997546	2.57287691181958	6.9734702882615	3.39872976264935	2.88352560578911	2.01591865309695	2.50951526419673	3.65280099176737	7.86133529545827	3.48359198293491	Endothelial	ARHGAP25
6.44695374872458	1.93679484489514	1.68276229210785	1.4115934896081	0.615064132306291	1.26609603282497	2.28166508420684	2.51627259681669	0	1.18473768658835	Endothelial	CYP26B1
6.44695374872458	1.93679484489514	1.68276229210785	1.4115934896081	0.615064132306291	1.26609603282497	2.28166508420684	2.51627259681669	0	1.18473768658835	Endothelial	CYP26B1
10.020675508066	8.47852322484908	8.71912177601692	8.78321645664851	10.070917251633	9.04607224228915	8.37803476102098	8.94214428608841	8.73846889726462	9.15192065446807	Endothelial	EXOC6B
5.29755290001455	5.08076458567724	5.5673882030917	6.24248583919668	4.39400523948809	5.86727525480922	5.55069408592519	6.84945073106886	5.00591341939352	4.90305255278643	Endothelial	SFXN5
2.53387020914474	3.24574269720897	2.03371856132992	3.08259831682053	2.65907074429703	2.17400572862935	2.94759385448581	2.33530867719503	2.77339374566141	3.25531442523031	Endothelial	RAB11FIP5
4.46476100135782	2.95551201388356	3.42302012892176	3.08259831682053	2.73783344574297	2.77706773352384	2.78297763840526	3.4599650478202	3.42338626745829	2.98400028707464	Endothelial	TPRKB
5.29755290001455	5.20273861406656	5.63311880311276	5.58206553764001	5.43805585875056	5.5800435387872	4.99544407510156	5.57434926443961	5.00591341939352	5.95686023410737	Endothelial	STAMBP
5.46339636301817	5.09741532185676	8.17391071899239	5.04268531814158	4.54400898875803	5.3997256807352	6.38535659684433	6.04619951186468	6.33582438625304	5.07638627146304	Endothelial	TET3
3.11536135221708	2.78508900609386	3.16309838503761	2.36478838434208	2.84845855122192	3.1638569993948	2.83195824698254	2.97392727969098	2.77339374566141	2.60712488333933	Endothelial	CCDC142
2.75477592843036	3.02678660708298	4.29038993944923	3.55973706922975	2.91776048579661	3.43771913488079	3.30935135833988	3.47462724823798	4.48561102955967	3.74075798431946	Endothelial	TTC31
2.53387020914474	0.10912060536069	1.8688861095733	0	0.43767239916948	0	0.162007238188436	0.292558574304275	0	0	Endothelial	LBX2
1.54423444581902	1.44813609708665	1.46901928287394	1.80341823917036	1.87110650547951	0.95362462311073	1.44531319799864	1.16121555946719	1.55861764166927	1.58533524950623	Endothelial	PCGF1
1.95409913374936	2.86505719084402	2.93192158763585	2.85322848324197	2.00451857618009	2.17400572862935	2.20936065248589	2.54434345565233	3.42338626745829	1.96724922148221	Endothelial	HTRA2
1.54423444581902	1.876330375055	3.87819635666531	2.67717044102615	0.43767239916948	1.26609603282497	0.672844915797482	1.92984077006024	0	1.39889642155426	Endothelial	DOK1
1.54423444581902	3.47710823903816	5.54023385900584	1.96552191113364	1.04492015232902	3.04608519681049	1.16854480516762	3.53182985660755	0	1.39889642155426	Endothelial	LOXL3
1.95409913374936	2.62892734297708	2.65649849838163	3.55973706922975	7.38714678395765	1.52279136791904	3.51830334086345	3.62678149259979	3.66383272816747	5.35168540875062	Endothelial	EVA1A
6.24304473390125	3.30428864272609	2.75426613480523	4.03191145414915	2.12663102803831	3.34100950910454	1.75567992808983	5.58452354718842	3.13469052049166	3.50686256212477	Endothelial	TACR1
2.27291461569055	0.394275272371137	0.913927772983714	2.11123726736864	0.235370101770596	0.76769656908652	0.501769812866353	4.19459216742461	1.55861764166927	2.95044606432884	Endothelial	LRRTM1
2.27291461569055	0.394275272371137	0.913927772983714	2.11123726736864	0.235370101770596	0.76769656908652	0.501769812866353	4.19459216742461	1.55861764166927	2.95044606432884	Endothelial	LRRTM1
3.52866003539571	2.27797257519612	2.55162064852934	1.16686406576704	4.64963743530736	1.11830356517637	0.825767430758087	2.20068270199906	5.24673401398648	1.18473768658835	Endothelial	TRABD2A
3.52866003539571	2.27797257519612	2.55162064852934	1.16686406576704	4.64963743530736	1.11830356517637	0.825767430758087	2.20068270199906	5.24673401398648	1.18473768658835	Endothelial	TRABD2A
7.68022918333244	8.08824294847507	5.48434203827744	6.6226832033938	7.43816024619271	7.34506221996067	7.8717748319142	5.93131448170468	6.30064692789309	7.61459676914924	Endothelial	TCF7L1
1.54423444581902	3.57547117494865	3.78873155249391	2.36478838434208	1.27361706859894	1.11830356517637	1.47645464539693	1.16121555946719	0	2.15571182206318	Endothelial	CAPG
6.49372592386548	6.76760177450138	6.97853661192002	7.71561100418591	7.74388697924086	6.01041329079103	9.11491491013713	7.25181264028176	7.1797387196783	7.43366705058593	Endothelial	ST3GAL5
6.75920363754212	7.70176150200194	8.75499438308226	5.95457631434446	7.21715364011609	8.88389745332402	6.75194807614392	6.51725423856267	6.83100878812932	7.53759794748638	Endothelial	MAT2A
6.04790369729643	4.60032302503706	3.42302012892176	3.5080390670256	3.32734869049987	2.82553339752812	1.8298975919101	2.88890875530088	2.77339374566141	2.26893190387188	Endothelial	VAMP5
3.84954383378855	4.12926855945531	4.41520896559548	4.20423761035211	4.280192028257	4.40188616611495	4.23923217078227	4.28886552362922	5.00591341939352	4.38030440577078	Endothelial	C2orf68
2.53387020914474	1.48909261401536	2.18163463249337	2.24357581731273	0.773012911347884	0	1.04934110514803	1.48464556385019	7.47621985566486	0	Endothelial	GNLY
2.53387020914474	1.48909261401536	2.18163463249337	2.24357581731273	0.773012911347884	0	1.04934110514803	1.48464556385019	7.47621985566486	0	Endothelial	GNLY
2.53387020914474	1.48909261401536	2.18163463249337	2.24357581731273	0.773012911347884	0	1.04934110514803	1.48464556385019	7.47621985566486	0	Endothelial	GNLY
5.39932808262492	4.3342267827938	4.08023365143787	3.60964641883898	4.51075115190034	3.9117860849568	1.44531319799864	4.6009766750915	3.66383272816747	4.54672809226634	Endothelial	ATOH8
2.53387020914474	1.48909261401536	2.18163463249337	2.24357581731273	0.773012911347884	0	1.04934110514803	1.48464556385019	7.47621985566486	0	Endothelial	GNLY
6.49372592386548	6.76760177450138	6.97853661192002	7.71561100418591	7.74388697924086	6.01041329079103	9.11491491013713	7.25181264028176	7.1797387196783	7.43366705058593	Endothelial	ST3GAL5
6.06864925059738	4.5576404721357	5.07528548694876	5.38119874826399	5.7306224574338	5.17502410945479	5.47368990995088	5.77721239697929	6.30064692789309	5.64177860745458	Endothelial	KDM3A
4.69568234473067	4.89895359145261	4.93638519221703	4.38706612152068	5.88135243012248	4.46443817627408	5.21444289300805	4.6662987729983	5.09073267514363	4.14842624970174	Endothelial	RNF103
4.58483697966468	4.37303696954367	5.2530462572565	5.1307794174445	5.57306806807528	4.21441489661179	5.47946586563948	4.90150175638513	5.57583114551101	4.68576398401041	Endothelial	RMND5A
1.95409913374936	2.34643809538301	2.84582672730146	2.47660151985774	2.12663102803831	2.17400572862935	3.21094498832798	3.78808004742101	2.77339374566141	2.64956280990275	Endothelial	PLGLB1
5.93945036974172	6.06776495394862	5.85869843229829	5.96420014315103	6.46538496076311	6.06694235934786	5.10660896374104	5.50819036308561	6.37016448414799	7.31013526587583	Endothelial	EIF2AK3
6.10926630494075	5.91646156460254	5.67116609020709	6.0298271963421	7.60371456207967	5.92402123788957	5.62031428692012	6.79937181622384	7.30927515520475	5.96107866995026	Endothelial	ANKRD36C
4.8946911874064	4.85654411562521	5.23622399135521	5.40965261505832	5.26269752630102	5.21195435361626	4.81534795287349	4.95476414758389	5.68897979346376	5.174107177415	Endothelial	CIAO1
4.18970075736385	3.94283525060401	4.66189926224491	4.10333033775678	4.34452655129923	3.40619745482994	3.51830334086345	3.84561305675255	4.35453295634391	3.52976373890877	Endothelial	TMEM127
4.98476626522095	5.06730423320727	5.38099736519876	5.69040048684275	5.33415098089078	5.39170044041189	4.91816235806683	5.36207276132139	6.15067592200513	5.67810765903821	Endothelial	SNRNP200
5.96180308178211	3.78732868212922	4.66189926224491	2.24357581731273	4.43003153916917	6.68138551349808	2.98055134647201	3.50351204304224	5.17084090800201	1.96724922148221	Endothelial	ARID5A
2.53387020914474	3.89029341177717	1.46901928287394	3.65788675602134	1.04492015232902	2.96186588807088	1.65038263510063	2.86684754745676	0	4.14842624970174	Endothelial	FER1L5
6.53902924080339	5.47154410931444	5.33433535042568	5.61908848345796	7.19638619157297	5.21195435361626	4.67138391554666	6.24530363253231	6.46853697547254	5.32574837114091	Endothelial	ANKRD36B
6.53902924080339	5.47154410931444	5.33433535042568	5.61908848345796	7.19638619157297	5.21195435361626	4.67138391554666	6.24530363253231	6.46853697547254	5.32574837114091	Endothelial	ANKRD36B
4.40075465798597	3.50732761834088	3.23259906600461	4.47046735190781	4.30627110223921	3.55733932060981	3.51080213955685	4.26375946094873	3.13469052049166	4.08798904684132	Endothelial	ACTR1B
4.98476626522095	3.64054072249145	3.48129047889279	4.20423761035211	3.95708930489712	3.81908092020975	3.73980947528494	4.1767694912167	3.66383272816747	3.72099415253854	Endothelial	C2orf92
7.3138865483156	1.40598281229326	2.93192158763585	1.6207672505449	1.37566684621673	0.95362462311073	1.3809381058504	2.23553514969568	1.55861764166927	3.72099415253854	Endothelial	KIAA1211L
7.3138865483156	1.40598281229326	2.93192158763585	1.6207672505449	1.37566684621673	0.95362462311073	1.3809381058504	2.23553514969568	1.55861764166927	3.72099415253854	Endothelial	KIAA1211L
9.30925083881294	9.94653592902789	9.58831037004897	9.64240059230458	12.3202871244462	11.0095326866794	9.39750830415583	8.88326291069197	9.08190586206717	7.00157900081233	Endothelial	AFF3
7.02639346845437	6.62673682801316	6.3635824445559	6.50893137636488	6.45958684123883	6.21527690098402	5.75022023078251	6.19084732919309	6.75507852641197	6.2467524919821	Endothelial	RPL31
3.94239204590188	2.81761009880928	0	1.4115934896081	0.615064132306291	1.11830356517637	1.31355579763754	2.26956545838047	0	2.03284391903973	Endothelial	RFX8
6.33153406904491	7.10634207141821	4.66189926224491	6.79435646769835	5.47875631157701	6.26004712739077	3.49568170708639	5.35812445746188	4.35453295634391	6.12043536838607	Endothelial	IL1R1
6.33153406904491	7.10634207141821	4.66189926224491	6.79435646769835	5.47875631157701	6.26004712739077	3.49568170708639	5.35812445746188	4.35453295634391	6.12043536838607	Endothelial	IL1R1
5.36619441088722	2.36855645549538	0	0	1.04492015232902	4.36956281547111	0.162007238188436	1.54146001650182	5.09073267514363	0.788731326296042	Endothelial	IL1RL1
8.14813420007671	5.92394902781813	6.51072711558548	1.80341823917036	2.88352560578911	4.86304499852404	1.8298975919101	3.92248925913465	7.69519866286029	1.82637201800485	Endothelial	IL18R1
2.94630497356171	0.478042971929765	1.46901928287394	0	0.43767239916948	0.554211806780687	0.307644684523265	0.419232277846091	5.63351444750093	0	Endothelial	IL18RAP
3.52866003539571	3.93544541630746	3.23259906600461	3.55973706922975	4.15662522771069	3.20107053991914	3.0127727292418	3.38433191414109	3.66383272816747	2.91609281635499	Endothelial	C2orf49
1.95409913374936	1.2238550397566	0.913927772983714	1.16686406576704	0.615064132306291	1.52279136791904	1.27864649376734	1.59612158635464	2.29025603853334	1.49512541788341	Endothelial	RGPD4
2.75477592843036	6.57773733470912	2.93192158763585	3.65788675602134	2.29236691823423	3.74542066326765	4.40216551404169	2.48764470030135	4.35453295634391	3.36125201595967	Endothelial	ECRG4
3.64373568977019	4.35653170656217	3.42302012892176	3.45441942801929	3.80076891448088	3.37397163901847	3.81482710154178	3.20250922066328	3.66383272816747	3.97572015362879	Endothelial	MTLN
3.64373568977019	4.35653170656217	3.42302012892176	3.45441942801929	3.80076891448088	3.37397163901847	3.81482710154178	3.20250922066328	3.66383272816747	3.97572015362879	Endothelial	MTLN
1.95409913374936	1.2238550397566	0.913927772983714	1.16686406576704	0.615064132306291	1.52279136791904	1.27864649376734	1.59612158635464	2.29025603853334	1.49512541788341	Endothelial	RGPD4
6.16812509105499	6.17362632638852	5.38099736519876	5.55684498028248	6.56595352528341	5.84393678994267	5.44839005383646	5.63760682365577	5.38750060765675	6.33716016074711	Endothelial	SEPTIN10
2.27291461569055	2.97005141666105	0.528155310934675	0	2.61801591772293	1.74063876765625	1.20618675158082	1.88663839884039	1.55861764166927	1.49512541788341	Endothelial	SOWAHC
4.98476626522095	4.68648578896418	4.80566033743717	4.06806278908103	4.19900104963701	5.17502410945479	4.08613368413346	4.39287624843235	4.05012869988706	4.40528722328955	Endothelial	RGPD5
3.64373568977019	4.35653170656217	3.42302012892176	3.45441942801929	3.80076891448088	3.37397163901847	3.81482710154178	3.20250922066328	3.66383272816747	3.97572015362879	Endothelial	MTLN
4.02962438410096	2.849414236036	0.528155310934675	0	0.235370101770596	1.52279136791904	0.672844915797482	1.08681947867422	0	0.241094127002554	Endothelial	MALL
4.02962438410096	5.57027442535598	6.04409601718015	4.57466104586398	2.06686639539267	4.2503627414732	3.69417736757252	4.47538284451098	5.31883348940026	3.19927807102478	Endothelial	BCL2L11
6.02685547106683	5.61259023547572	10.4838422316056	5.47842486515815	5.47875631157701	6.21072250663904	8.0349403788755	6.68108873025203	5.79389608493334	6.47628623736131	Endothelial	MERTK
6.02685547106683	5.61259023547572	10.4838422316056	5.47842486515815	5.47875631157701	6.21072250663904	8.0349403788755	6.68108873025203	5.79389608493334	6.47628623736131	Endothelial	MERTK
7.19626712713919	6.13059221809815	6.12856398180834	5.36675856442351	5.32141991047961	6.13582617402249	5.00615397941159	5.44258484893271	6.46853697547254	6.16865357947458	Endothelial	TMEM87B
1.54423444581902	4.92903217889131	2.75426613480523	3.70456610458305	5.31501199638688	4.59598853692409	3.74621210267184	4.112596920855	3.13469052049166	5.35168540875062	Endothelial	FBLN7
7.35668856190886	7.0181452137164	6.68820035094406	7.33659435075513	7.4571984025624	7.16843835739385	6.5212903570582	7.18093891139948	7.14048674001602	7.83287129662415	Endothelial	ZC3H6
7.35668856190886	7.0181452137164	6.68820035094406	7.33659435075513	7.4571984025624	7.16843835739385	6.5212903570582	7.18093891139948	7.14048674001602	7.83287129662415	Endothelial	ZC3H6
1.95409913374936	3.28115457817067	2.43851671351615	3.21746988699236	2.95120177399516	2.87242369318678	2.84394790659881	3.01462867258107	2.29025603853334	2.37390960547065	Endothelial	CHCHD5
6.06864925059738	4.5284673490311	6.13765116698227	5.63122130121288	4.4767085088574	4.76704597154321	6.54627144842044	5.69508005449799	6.61891003664686	6.05484665291437	Endothelial	SLC20A1
3.26666917068794	3.1595694395254	4.85056436212714	1.16686406576704	2.91776048579661	5.12749086844781	3.2201736040942	7.39164579384085	3.42338626745829	2.32237538187401	Endothelial	DPP10
5.18804931997546	5.2922409475081	5.8140508162069	6.03896345910958	5.15200876265236	5.72761140544506	6.19488231627902	5.74733545737682	5.17084090800201	5.72846899482446	Endothelial	CBWD2
3.26666917068794	3.1595694395254	4.85056436212714	1.16686406576704	2.91776048579661	5.12749086844781	3.2201736040942	7.39164579384085	3.42338626745829	2.32237538187401	Endothelial	DPP10
1.95409913374936	1.96610259668895	4.97745411133982	5.51816768929063	2.91776048579661	2.17400572862935	6.73434258756105	7.03028826212865	3.42338626745829	5.42681084220639	Endothelial	CNTNAP5
3.26666917068794	3.18472003960484	2.31578559557217	1.80341823917036	2.48733868592536	2.62106210573176	1.90048329952372	1.97178694663932	2.77339374566141	2.0955854893629	Endothelial	TMEM185B
4.94043159507051	3.70280167296891	4.73556973993986	3.87750320290936	3.24884102696097	2.82553339752812	2.67972633715762	3.03455671262714	3.86987159817994	2.73086779517766	Endothelial	RALB
3.40360358376235	1.71305666972762	0.913927772983714	0.500880654186568	0	0.303556442200619	0.6180433520365	0.643418734439818	0	0	Endothelial	INHBB
2.75477592843036	0.394275272371137	0.528155310934675	0	0.235370101770596	0.303556442200619	0.162007238188436	3.61359362410091	0	0	Endothelial	C1QL2
8.27851248665302	8.35032409381178	8.25548161635876	8.02930566106245	8.34244396278333	8.10816351293577	7.8989666856577	9.10884583646751	8.54160575487148	8.55060472298563	Endothelial	CLASP1
6.56845993224155	4.14216554567172	5.31843982775239	2.58036865838747	5.44980219497693	4.43350115894146	1.96777599920891	2.82168652820828	5.8916971245872	1.96724922148221	Endothelial	GYPC
1.95409913374936	1.96610259668895	4.97745411133982	5.51816768929063	2.91776048579661	2.17400572862935	6.73434258756105	7.03028826212865	3.42338626745829	5.42681084220639	Endothelial	CNTNAP5
1.54423444581902	3.52712784269469	0.528155310934675	1.6207672505449	2.57575848631775	3.97760370757692	1.8298975919101	3.83428854001777	3.42338626745829	1.58533524950623	Endothelial	CYP27C1
5.91674587346047	5.99498478473805	6.11941919565899	5.63122130121288	5.73542915313491	6.04152156893816	6.00103791591154	6.0920878326204	6.4037061613341	5.75786299252875	Endothelial	IWS1
1.95409913374936	0.5572125975153	0	0.871965199266222	0.615064132306291	0.303556442200619	0.162007238188436	0.743671397896858	0	0.788731326296042	Endothelial	GPR17
1.95409913374936	0.5572125975153	0	0.871965199266222	0.615064132306291	0.303556442200619	0.162007238188436	0.743671397896858	0	0.788731326296042	Endothelial	GPR17
7.88709018998844	3.84368250344011	1.8688861095733	4.29854609514585	4.40611424073418	4.3196779680966	3.69417736757252	3.55960251971602	3.13469052049166	4.22057757364328	Endothelial	LIMS2
7.88709018998844	3.84368250344011	1.8688861095733	4.29854609514585	4.40611424073418	4.3196779680966	3.69417736757252	3.55960251971602	3.13469052049166	4.22057757364328	Endothelial	LIMS2
2.75477592843036	2.47433075362613	1.8688861095733	1.4115934896081	2.34363521163045	2.62106210573176	2.15265030205729	2.01254792186833	2.29025603853334	1.75041464161638	Endothelial	SFT2D3
6.22467640057403	6.65513216897632	9.34523125906703	8.4481149924416	9.39136754420746	7.58214229571163	11.5317894630233	9.60269055403871	8.73846889726462	10.4454794441375	Endothelial	NCKAP5
4.40075465798597	1.31779102663523	7.09507860557926	1.96552191113364	1.04492015232902	1.74063876765625	1.20618675158082	4.65346882400073	4.21034452560111	2.21343224132054	Endothelial	TMEM163
7.14834652667661	9.55379223246019	6.10095386671252	6.90342455619445	4.03713235171127	6.74890810885217	5.10411867673008	9.63690514642042	5.24673401398648	6.29767668253768	Endothelial	THSD7B
7.06820044190016	7.65921615781203	9.72345727506555	6.51549180033064	7.48029025834183	6.56844901303442	5.92406338980449	7.25818265085011	8.99104417859876	7.00974717205831	Endothelial	MGAT5
7.06820044190016	7.65921615781203	9.72345727506555	6.51549180033064	7.48029025834183	6.56844901303442	5.92406338980449	7.25818265085011	8.99104417859876	7.00974717205831	Endothelial	MGAT5
6.22467640057403	6.65513216897632	9.34523125906703	8.4481149924416	9.39136754420746	7.58214229571163	11.5317894630233	9.60269055403871	8.73846889726462	10.4454794441375	Endothelial	NCKAP5
1.54423444581902	1.81322051795468	2.03371856132992	3.01011930623395	2.3931439599258	2.62106210573176	1.96777599920891	2.59889792312197	0	3.25531442523031	Endothelial	ACMSD
3.26666917068794	1.71305666972762	6.05372930383499	3.34080380061501	2.06686639539267	1.26609603282497	3.62637829985988	3.14866864497762	8.22252603306534	1.82637201800485	Endothelial	CXCR4
3.26666917068794	1.71305666972762	6.05372930383499	3.34080380061501	2.06686639539267	1.26609603282497	3.62637829985988	3.14866864497762	8.22252603306534	1.82637201800485	Endothelial	CXCR4
8.18660275992724	8.04426173711692	5.62021008191698	9.19232603736281	4.30627110223921	7.24616022213982	4.2024535855194	9.63812675202924	7.01588512658021	4.46591466825041	Endothelial	LRP1B
7.79048962460333	9.23038261222842	11.0563904588842	7.09518822413346	10.6860154386371	9.39569233538448	8.36275108788882	9.21852986346128	9.96174754559268	8.24459667079415	Endothelial	ZEB2
4.98476626522095	3.96478031705658	10.085228761635	4.41540562962771	6.66249208209673	5.13712363088696	4.86913826128584	6.72160356210958	11.3029458799853	3.83570905267511	Endothelial	ARHGAP15
4.33377625290582	3.44624230295255	3.59121296747977	2.76788343368653	3.22169284422157	2.50682075141479	2.24596578663893	2.01254792186833	4.71667759960945	2.64956280990275	Endothelial	NMI
3.64373568977019	3.72010791383593	3.48129047889279	2.93380554852312	2.61801591772293	3.64096464903029	2.93643856365291	3.43018589097022	2.77339374566141	3.99230344402865	Endothelial	NEB
8.61457919951832	10.2613072843372	9.69064586870424	7.819998838576	10.1506745631836	8.40681970070933	9.04425365646815	8.00532571793743	7.66785179094011	8.182725759768	Endothelial	FMNL2
8.61457919951832	10.2613072843372	9.69064586870424	7.819998838576	10.1506745631836	8.40681970070933	9.04425365646815	8.00532571793743	7.66785179094011	8.182725759768	Endothelial	FMNL2
6.91624722298351	6.78003238188096	6.90060771551783	5.9926923348897	7.15930790648804	7.3697851984234	5.08656525865503	6.83247592800172	6.46853697547254	5.68322364292076	Endothelial	GPD2
1.54423444581902	1.40598281229326	3.83415733301488	3.21746988699236	1.16379552081171	1.40014533497143	6.35425900650923	2.3670899194716	4.21034452560111	1.39889642155426	Endothelial	ERMN
7.47018969467384	5.93695930499063	6.13765116698227	6.36378627309525	5.68165359559696	5.74661366472648	7.06336608671833	5.72604725002512	5.74239145009328	6.90196987673561	Endothelial	ACVR1
3.40360358376235	3.96478031705658	3.59121296747977	6.1527518843604	3.8896952945745	3.04608519681049	4.85439656711009	5.33821921001798	4.91579423426157	5.61525752340919	Endothelial	UPP2
4.18970075736385	1.48909261401536	4.11745501725239	4.90955215254384	1.56037044221447	4.15875573666113	3.83298747182734	7.87184925312913	3.13469052049166	4.14842624970174	Endothelial	GALNT13
5.89367834297748	4.86823452187678	5.30236721625117	9.05834040396365	5.25602279157848	4.35312544543369	7.33057895742441	6.82534371947169	5.24673401398648	7.67875633751811	Endothelial	CCDC148
10.6354738713383	7.40676678543373	7.51679250324564	11.1457160607434	8.04524041704588	7.18013398591641	9.36160099974877	8.25452525387857	8.01030051502359	10.2056853884687	Endothelial	PKP4
5.89367834297748	4.86823452187678	5.30236721625117	9.05834040396365	5.25602279157848	4.35312544543369	7.33057895742441	6.82534371947169	5.24673401398648	7.67875633751811	Endothelial	CCDC148
10.6354738713383	7.40676678543373	7.51679250324564	11.1457160607434	8.04524041704588	7.18013398591641	9.36160099974877	8.25452525387857	8.01030051502359	10.2056853884687	Endothelial	PKP4
4.40075465798597	4.12277657231334	4.78267309572605	8.48702182721462	3.8896952945745	4.55345742123861	5.47754311532621	6.89784946324655	4.60576542198066	9.03022171430785	Endothelial	DAPL1
4.40075465798597	4.12277657231334	4.78267309572605	8.48702182721462	3.8896952945745	4.55345742123861	5.47754311532621	6.89784946324655	4.60576542198066	9.03022171430785	Endothelial	DAPL1
4.40075465798597	4.12277657231334	4.78267309572605	8.48702182721462	3.8896952945745	4.55345742123861	5.47754311532621	6.89784946324655	4.60576542198066	9.03022171430785	Endothelial	DAPL1
9.96919570963076	8.94201738621397	9.60068515754663	9.29121947420114	9.04831337141168	8.96658725215105	9.10731876555885	9.70104525741653	8.44825223205654	9.71589647678854	Endothelial	BAZ2B
4.33377625290582	2.45378721571545	5.5807760876881	4.47046735190781	3.22169284422157	1.92986565814915	8.01353662252319	8.2325879612764	5.9832870115473	2.37390960547065	Endothelial	SLC4A10
1.54423444581902	0.898615870915671	4.1891350801947	0.500880654186568	3.13704154532237	1.11830356517637	1.56603809921352	7.06824333948562	0	1.18473768658835	Endothelial	KCNH7
7.12872353665503	7.78788729506928	7.95235064709882	7.4228778786173	7.55288395415062	7.65099689378859	6.48920458794319	7.04509923496079	8.01030051502359	6.39754636406837	Endothelial	TANK
5.33228185092318	3.73720901140369	5.09408014055844	3.39872976264935	2.88352560578911	2.62106210573176	3.05464480749182	3.07360552927481	4.71667759960945	2.95044606432884	Endothelial	IFIH1
9.09086379367109	8.04211309609231	6.63143423690148	7.27606485333247	7.63363241140717	9.17148220803316	7.7547971328644	8.85622391287921	7.50740977312521	8.93532103619398	Endothelial	COBLL1
4.40075465798597	2.45378721571545	2.84582672730146	3.15160960121214	1.64455051279552	2.17400572862935	0.501769812866353	5.93396944132254	0	1.82637201800485	Endothelial	SPC25
6.26118213945418	3.62224695364093	2.03371856132992	2.47660151985774	1.27361706859894	3.64096464903029	0.776572555265237	4.16777490103323	1.55861764166927	3.85397175171152	Endothelial	NOSTRIN
6.80937038291562	5.80328579322665	4.41520896559548	5.06073973530046	2.65907074429703	5.40770652611393	3.61941980358408	9.13532928166386	6.43648570295246	2.88090155862424	Endothelial	SCN7A
1.54423444581902	1.93679484489514	0.913927772983714	1.80341823917036	3.85477970969088	2.91783781870729	2.86763237984194	3.72815704833632	1.55861764166927	1.49512541788341	Endothelial	KLHL41
1.54423444581902	1.93679484489514	0.913927772983714	1.80341823917036	3.85477970969088	2.91783781870729	2.86763237984194	3.72815704833632	1.55861764166927	1.49512541788341	Endothelial	KLHL41
6.86972098897555	6.51838508450441	6.78968829164605	7.00947869055115	6.84480228678374	6.82239497436789	6.27566428376789	6.75801817038117	7.05862593964561	7.05583731971602	Endothelial	PPIG
8.4855310083788	8.64662055523902	8.17832086702381	8.67895548923033	8.50538197028796	9.27272501892069	8.35570249490282	8.84003699938043	8.2412002716581	8.69562781358612	Endothelial	UBR3
4.33377625290582	2.59180338157339	7.23289506630728	4.03191145414915	2.65907074429703	3.23734826549615	4.53382285024893	6.30600068355759	3.66383272816747	2.03284391903973	Endothelial	SCN9A
8.78095576895685	3.78732868212922	5.5673882030917	6.21049735483169	2.98388543055442	4.35312544543369	8.99015449800906	5.64734610539743	6.83100878812932	7.0793122654636	Endothelial	ITGA6
8.78095576895685	3.78732868212922	5.5673882030917	6.21049735483169	2.98388543055442	4.35312544543369	8.99015449800906	5.64734610539743	6.83100878812932	7.0793122654636	Endothelial	ITGA6
8.78095576895685	3.78732868212922	5.5673882030917	6.21049735483169	2.98388543055442	4.35312544543369	8.99015449800906	5.64734610539743	6.83100878812932	7.0793122654636	Endothelial	ITGA6
8.78095576895685	3.78732868212922	5.5673882030917	6.21049735483169	2.98388543055442	4.35312544543369	8.99015449800906	5.64734610539743	6.83100878812932	7.0793122654636	Endothelial	ITGA6
8.78095576895685	3.78732868212922	5.5673882030917	6.21049735483169	2.98388543055442	4.35312544543369	8.99015449800906	5.64734610539743	6.83100878812932	7.0793122654636	Endothelial	ITGA6
8.78095576895685	3.78732868212922	5.5673882030917	6.21049735483169	2.98388543055442	4.35312544543369	8.99015449800906	5.64734610539743	6.83100878812932	7.0793122654636	Endothelial	ITGA6
9.19123695872654	5.11714580827139	6.5246486848581	6.6226832033938	4.80403917351492	5.80216335220644	10.4541031207664	7.37415714677497	7.59712695593966	6.64833896942792	Endothelial	RAPGEF4
9.21701915920412	7.36130195562382	5.63311880311276	8.27140328323389	3.72545759124045	8.95846040205911	7.49547531030286	7.24648272843166	5.9832870115473	7.88597578837159	Endothelial	CHN1
9.21701915920412	7.36130195562382	5.63311880311276	8.27140328323389	3.72545759124045	8.95846040205911	7.49547531030286	7.24648272843166	5.9832870115473	7.88597578837159	Endothelial	CHN1
9.21701915920412	7.36130195562382	5.63311880311276	8.27140328323389	3.72545759124045	8.95846040205911	7.49547531030286	7.24648272843166	5.9832870115473	7.88597578837159	Endothelial	CHN1
9.21701915920412	7.36130195562382	5.63311880311276	8.27140328323389	3.72545759124045	8.95846040205911	7.49547531030286	7.24648272843166	5.9832870115473	7.88597578837159	Endothelial	CHN1
1.95409913374936	0.958172382968499	0.528155310934675	0.500880654186568	0.915362926907763	0.303556442200619	0.825767430758087	1.64878749330036	1.55861764166927	0.241094127002554	Endothelial	TTC30B
5.93945036974172	5.14944190792387	7.62413997492786	5.90546998144083	5.26934152203404	5.90158996816568	6.13026406768149	6.04619951186468	5.38750060765675	6.32411869803158	Endothelial	TTN
4.7480667446886	0.703601078966672	7.38944384720878	2.85322848324197	1.04492015232902	1.63582304538055	5.00881907871677	4.62746147582243	4.71667759960945	3.28253698858278	Endothelial	CCDC141
7.98855422371836	8.37272542384377	8.35623254949378	7.57822404901093	8.22687767664201	7.79181718472823	6.26789787239149	7.50846724183774	6.72885363679089	6.79496991756542	Endothelial	SESTD1
3.26666917068794	1.876330375055	6.96838611043683	2.11123726736864	1.79946936737106	2.82553339752812	1.87733634103382	4.91231270696106	9.50917572964566	1.06442206205228	Endothelial	ITGA4
3.64373568977019	2.86505719084402	5.18454725010187	9.19232603736281	2.91776048579661	6.50662589474251	4.70134896096976	5.65380262422434	4.35453295634391	9.12632376307819	Endothelial	PDE1A
6.9833387488156	6.91577882827956	6.30024827166039	8.28490617787599	7.00663755454163	6.37441501384867	6.75908885326337	6.25382900970768	5.63351444750093	7.9123572756341	Endothelial	ITPRID2
4.98476626522095	5.33499250308496	5.26967462907954	5.33743722387647	5.4082646625546	5.27439134016201	4.98735914653497	5.37775880041153	5.57583114551101	4.98819307629204	Endothelial	ZC3H15
5.11013860410595	6.96469695913837	4.41520896559548	7.23690232250388	7.38102486035455	6.43424174615378	4.69805008122098	5.89906792192156	5.68897979346376	5.85626737796112	Endothelial	COL5A2
8.03145586489471	5.81541398268216	3.74182883166584	3.65788675602134	6.29677689127999	6.80134521925078	2.35051808025069	5.28097753429706	5.09073267514363	3.45993988856091	Endothelial	TFPI
9.11599658139841	6.82271494969619	5.45556258653108	7.55293565415322	2.53222586350788	7.79029176636367	3.30067758719054	4.36166414348177	5.09073267514363	5.86979283310517	Endothelial	CALCRL
5.11013860410595	6.96469695913837	4.41520896559548	7.23690232250388	7.38102486035455	6.43424174615378	4.69805008122098	5.89906792192156	5.68897979346376	5.85626737796112	Endothelial	COL5A2
5.11013860410595	6.96469695913837	4.41520896559548	7.23690232250388	7.38102486035455	6.43424174615378	4.69805008122098	5.89906792192156	5.68897979346376	5.85626737796112	Endothelial	COL5A2
5.14961983046801	4.45801107535249	3.5372983781943	4.76287269117895	4.84018908165607	6.19235977689196	4.37763130712956	5.31803547776889	4.21034452560111	6.87762927280748	Endothelial	INPP1
6.93895950670218	6.6983422199047	6.90060771551783	7.49767927672094	8.01195297540217	7.65937717437621	7.81542301869419	7.52352870889576	7.1797387196783	8.74416821990711	Endothelial	HIBCH
5.14961983046801	4.45801107535249	3.5372983781943	4.76287269117895	4.84018908165607	6.19235977689196	4.37763130712956	5.31803547776889	4.21034452560111	6.87762927280748	Endothelial	INPP1
5.93945036974172	8.87768513455131	5.23622399135521	7.20478840562116	2.98388543055442	8.00146211072546	4.17424097504733	5.06544821203572	5.57583114551101	4.74567776925457	Endothelial	COL3A1
3.75030660780683	3.69407007412468	7.06204864772136	3.15160960121214	4.03713235171127	4.17754839495448	2.19070379954651	4.55342511377706	9.72355876732763	5.40220115121295	Endothelial	STAT4
8.15784792979362	2.70042674347756	1.21800759208557	1.16686406576704	0.615064132306291	1.92986565814915	0.964022772894445	1.23196262670232	4.21034452560111	0.447608088042294	Endothelial	CAVIN2
8.15784792979362	2.70042674347756	1.21800759208557	1.16686406576704	0.615064132306291	1.92986565814915	0.964022772894445	1.23196262670232	4.21034452560111	0.447608088042294	Endothelial	CAVIN2
2.94630497356171	4.19881637916134	3.42302012892176	5.43755613119098	3.47260416260478	4.53899711491452	3.72691834090078	6.33240222422586	3.66383272816747	2.95044606432884	Endothelial	DNAH7
8.00479220974356	8.50777934861868	9.07536801857463	7.27606485333247	9.38564580031445	7.41007136029089	7.03684436575167	7.43727152590786	10.3813422967615	6.34686447043677	Endothelial	ANKRD44
6.88149396908041	5.92394902781813	3.78873155249391	5.30750757156695	7.2325353673602	5.68883913456476	4.95732062928017	6.0063913910464	4.81966838229763	5.42681084220639	Endothelial	RFTN2
6.10926630494075	6.66074478216641	4.66189926224491	5.09618456877103	4.84908677717431	5.14669250247987	4.25278595830901	4.92837873514905	5.38750060765675	4.71603187476737	Endothelial	BZW1
6.36546400607948	6.82271494969619	6.78968829164605	6.54785375741536	6.55239790694911	6.57555117354654	6.00771503770297	5.93926474777295	6.92640634054334	6.33716016074711	Endothelial	CLK1
3.11536135221708	3.06792017101879	4.95706578446095	2.24357581731273	2.61801591772293	2.96186588807088	3.09533580935478	2.84444374135752	7.03741380549969	2.0955854893629	Endothelial	CASP8
1.95409913374936	2.13044841504265	1.21800759208557	1.16686406576704	5.00051933986512	2.09712645890212	1.65038263510063	2.48764470030135	6.30064692789309	4.41761824979631	Endothelial	CDK15
3.40360358376235	2.10432489210157	3.09007935588553	3.65788675602134	4.51075115190034	2.62106210573176	2.1135658246386	7.72091471443204	3.42338626745829	2.15571182206318	Endothelial	MPP4
10.2794797076889	8.20039294444928	7.5681074780778	7.44710162509091	7.8000280969417	7.83979798918013	7.39260451706327	7.68983595641048	7.32686622251862	7.90580699256626	Endothelial	BMPR2
5.61212589135577	5.7828427841517	5.67116609020709	6.14431056445042	6.51375023358294	5.91844603238836	5.96168908680177	5.87991911106457	5.68897979346376	6.12420221926766	Endothelial	CARF
7.8575914530937	7.90128264406206	7.49927373362925	7.76874885300148	8.44357280058268	8.33644381962081	9.45433709324831	7.33049280577384	7.74838476226375	7.91453411099286	Endothelial	NBEAL1
4.79861551904043	4.98379311738074	4.93638519221703	5.74724750037424	5.44980219497693	5.19360739629491	5.39845300478403	4.97553044824555	5.24673401398648	5.67297346863089	Endothelial	WDR12
7.11881103631762	8.31231667027713	7.48153961440341	5.6670193009436	7.78966670122208	7.63238711334981	4.0347555256	5.72298027153104	5.74239145009328	4.6125669729398	Endothelial	NRP2
3.52866003539571	2.81761009880928	4.44479645630785	4.29854609514585	1.79946936737106	3.9117860849568	4.47335991721737	8.26668704337269	1.55861764166927	1.82637201800485	Endothelial	UNC80
1.54423444581902	2.2544091554877	1.8688861095733	2.67717044102615	1.64455051279552	2.56507192378004	1.90048329952372	2.23553514969568	2.29025603853334	3.08022016225814	Endothelial	CPO
7.61825519010574	6.40123009434444	8.08510313648328	5.32255001010675	5.22901068718182	6.77073116197039	4.43820183552975	6.20849799163271	5.68897979346376	4.96317430806059	Endothelial	KLF7
7.61825519010574	6.40123009434444	8.08510313648328	5.32255001010675	5.22901068718182	6.77073116197039	4.43820183552975	6.20849799163271	5.68897979346376	4.96317430806059	Endothelial	KLF7
1.54423444581902	2.2544091554877	1.8688861095733	2.67717044102615	1.64455051279552	2.56507192378004	1.90048329952372	2.23553514969568	2.29025603853334	3.08022016225814	Endothelial	CPO
1.54423444581902	2.2544091554877	1.8688861095733	2.67717044102615	1.64455051279552	2.56507192378004	1.90048329952372	2.23553514969568	2.29025603853334	3.08022016225814	Endothelial	CPO
6.39861426560701	5.75162464453474	6.14668147227263	5.92531353845061	5.8985972186575	5.77156683617395	6.33845517663951	7.11110248319559	5.51574508820074	5.67810765903821	Endothelial	PLEKHM3
5.55446065984173	4.4886288891673	5.42619732510459	5.1307794174445	4.40611424073418	4.38581501383457	5.12392164160494	6.18194035168422	4.60576542198066	5.06858781107236	Endothelial	CCNYL1
4.46476100135782	1.1744891909604	3.83415733301488	1.96552191113364	1.79946936737106	2.24699464376365	1.53679069007415	6.62304399074564	3.13469052049166	1.06442206205228	Endothelial	PTH2R
3.52866003539571	2.81761009880928	4.44479645630785	4.29854609514585	1.79946936737106	3.9117860849568	4.47335991721737	8.26668704337269	1.55861764166927	1.82637201800485	Endothelial	UNC80
3.52866003539571	2.81761009880928	4.44479645630785	4.29854609514585	1.79946936737106	3.9117860849568	4.47335991721737	8.26668704337269	1.55861764166927	1.82637201800485	Endothelial	UNC80
6.24304473390125	7.28485842695289	4.68687642286069	4.76287269117895	5.59967276716076	6.25563210934393	3.98689684595555	4.75304900871069	5.09073267514363	4.42984477293493	Endothelial	FN1
1.95409913374936	2.34643809538301	1.21800759208557	3.08259831682053	0.773012911347884	2.62106210573176	1.04934110514803	4.80618286836601	1.55861764166927	1.67023479564304	Endothelial	VWC2L
1.95409913374936	2.34643809538301	1.21800759208557	3.08259831682053	0.773012911347884	2.62106210573176	1.04934110514803	4.80618286836601	1.55861764166927	1.67023479564304	Endothelial	VWC2L
1.95409913374936	1.44813609708665	0.913927772983714	2.24357581731273	0.43767239916948	2.17400572862935	0.672844915797482	4.42342736744191	1.55861764166927	0.933152063100546	Endothelial	WNT6
4.33377625290582	7.1863466628255	2.84582672730146	3.99483089749449	2.73783344574297	6.67808995845536	2.93643856365291	4.1767694912167	5.09073267514363	3.11091835145504	Endothelial	IGFBP2
4.58483697966468	5.60329340073151	5.11263309292737	4.62406546319499	5.57842840201494	4.21441489661179	4.05552686536374	3.65280099176737	5.38750060765675	4.27580822092118	Endothelial	TMBIM1
3.84954383378855	4.56723521022769	4.44479645630785	5.8126330814382	6.28371018632538	5.11779335623262	5.85613067694645	5.9524186003977	4.81966838229763	5.64702481767399	Endothelial	MREG
3.52866003539571	0.771577439436832	2.18163463249337	1.16686406576704	0.615064132306291	0.76769656908652	2.1135658246386	3.32083420773897	4.21034452560111	1.39889642155426	Endothelial	SGPP2
1.95409913374936	2.13044841504265	8.13360072146343	2.24357581731273	1.37566684621673	2.24699464376365	3.21094498832798	3.90093943300012	4.21034452560111	1.75041464161638	Endothelial	SLC11A1
1.54423444581902	0.394275272371137	0	0	0	0	0	0.153682468763245	0	0.241094127002554	Endothelial	FEV
5.61212589135577	0.305342285777796	0.913927772983714	0.500880654186568	0.235370101770596	0.554211806780687	0.162007238188436	0.153682468763245	0	0	Endothelial	IHH
2.27291461569055	0.210564903594112	0	0	0.615064132306291	0.95362462311073	0.236662911065297	3.07360552927481	0	0.447608088042294	Endothelial	CFAP65
2.27291461569055	0.210564903594112	0	0	0.615064132306291	0.95362462311073	0.236662911065297	3.07360552927481	0	0.447608088042294	Endothelial	CFAP65
3.11536135221708	3.74568414009639	1.68276229210785	2.85322848324197	2.91776048579661	3.69413782094147	1.96777599920891	3.09274061469179	2.29025603853334	3.17042197842393	Endothelial	ABCB6
3.11536135221708	3.74568414009639	1.68276229210785	2.85322848324197	2.91776048579661	3.69413782094147	1.96777599920891	3.09274061469179	2.29025603853334	3.17042197842393	Endothelial	ABCB6
1.54423444581902	2.30115731221462	1.21800759208557	3.5080390670256	1.64455051279552	2.31646804282934	1.92326473920541	2.54434345565233	0	2.4717640030258	Endothelial	SLC4A3
6.18722289184643	8.19150225068225	4.93638519221703	5.22984876481074	7.53920438900483	7.34090021755971	3.83899048156199	4.90691735823966	5.45304737236265	7.77773712046163	Endothelial	KCNE4
2.27291461569055	0	1.46901928287394	0.871965199266222	0.235370101770596	0.554211806780687	2.69304415361158	0.153682468763245	0	0	Endothelial	FAM124B
2.27291461569055	0	1.46901928287394	0.871965199266222	0.235370101770596	0.554211806780687	2.69304415361158	0.153682468763245	0	0	Endothelial	FAM124B
5.91674587346047	5.40622040870286	6.02463429681655	6.35649657571906	11.1373841880342	4.63730164321185	4.6747442657848	6.48683901763409	7.55296565987134	4.04093938403032	Endothelial	PAX3
2.27291461569055	0.771577439436832	3.36229682140737	0.500880654186568	1.27361706859894	1.26609603282497	1.16854480516762	6.57111856461615	0	0.241094127002554	Endothelial	NYAP2
2.27291461569055	0.771577439436832	3.36229682140737	0.500880654186568	1.27361706859894	1.26609603282497	1.16854480516762	6.57111856461615	0	0.241094127002554	Endothelial	NYAP2
4.52604787544895	4.22935366773245	8.12677151252434	5.09618456877103	8.42658358458003	3.97760370757692	3.70736305418365	6.46497672327166	9.69336270188727	2.88090155862424	Endothelial	DOCK10
2.27291461569055	1.1744891909604	3.01316667488069	1.6207672505449	1.64455051279552	2.72691715513781	2.15265030205729	6.62797125299686	2.29025603853334	1.58533524950623	Endothelial	DNER
2.27291461569055	1.96610259668895	4.22368236076607	2.24357581731273	1.79946936737106	2.38274907121141	3.33506410281071	3.25441257531825	6.72885363679089	1.96724922148221	Endothelial	SP140
4.64132396145101	3.56593123561534	5.86964773348906	4.7180712907872	2.6989895260697	3.55733932060981	8.94303325041572	4.6340073978081	5.9832870115473	3.61789751834649	Endothelial	SLC16A14
2.27291461569055	1.96610259668895	4.22368236076607	2.24357581731273	1.79946936737106	2.38274907121141	3.33506410281071	3.25441257531825	6.72885363679089	1.96724922148221	Endothelial	SP140
2.27291461569055	1.96610259668895	4.22368236076607	2.24357581731273	1.79946936737106	2.38274907121141	3.33506410281071	3.25441257531825	6.72885363679089	1.96724922148221	Endothelial	SP140
8.32236096802327	7.03811991185108	8.41159824682005	6.40676748188465	6.8223873157693	6.290579634094	5.64450870849032	5.36601028912258	8.79643851165444	6.54252966401539	Endothelial	SP100
8.32236096802327	7.03811991185108	8.41159824682005	6.40676748188465	6.8223873157693	6.290579634094	5.64450870849032	5.36601028912258	8.79643851165444	6.54252966401539	Endothelial	SP100
5.02777903267916	4.80070026211966	4.25742167031272	4.38706612152068	4.69968631334835	4.33649863548661	4.11610464471835	4.15872388140672	5.45304737236265	3.74075798431946	Endothelial	NCL
2.27291461569055	2.07771960189143	0	0.500880654186568	1.27361706859894	1.11830356517637	0.439918978793885	3.03455671262714	3.42338626745829	0.628228572201804	Endothelial	NMUR1
2.27291461569055	2.07771960189143	0	0.500880654186568	1.27361706859894	1.11830356517637	0.439918978793885	3.03455671262714	3.42338626745829	0.628228572201804	Endothelial	NMUR1
2.27291461569055	2.07771960189143	0	0.500880654186568	1.27361706859894	1.11830356517637	0.439918978793885	3.03455671262714	3.42338626745829	0.628228572201804	Endothelial	NMUR1
4.79861551904043	4.22935366773245	4.80566033743717	4.80632463139319	4.65978707575183	4.17754839495448	4.45001665148324	4.1404496901785	4.48561102955967	4.76510857804728	Endothelial	COPS7B
7.50104346857107	7.34047073252022	7.80898009547021	7.85921137244659	8.25225342375908	7.68914940943015	7.74683704032258	7.64840603341647	7.94345274382087	8.15996981510412	Endothelial	GIGYF2
6.08910071256948	2.05061444061842	8.60090037410252	2.76788343368653	2.06686639539267	2.50682075141479	2.46362851093609	4.40057489478138	8.49568394859858	1.89852949534529	Endothelial	INPP5D
5.79753290189128	3.96478031705658	4.8282870480023	4.7180712907872	4.49949262321004	5.21195435361626	3.66743885578872	9.69557968093208	4.21034452560111	3.74075798431946	Endothelial	SAG
5.79753290189128	3.96478031705658	4.8282870480023	4.7180712907872	4.49949262321004	5.21195435361626	3.66743885578872	9.69557968093208	4.21034452560111	3.74075798431946	Endothelial	SAG
6.74638456227717	6.78826034659103	6.84065980750855	7.11692191461421	7.15393235234917	6.82239497436789	6.96043063987698	6.70304568198594	6.06940777175422	7.13638097523614	Endothelial	USP40
5.79753290189128	3.55632779249347	4.89411283034453	4.92934002343382	7.00464802262558	2.01591865309695	3.44934566765268	3.91175458245449	4.48561102955967	2.37390960547065	Endothelial	SH3BP4
5.79753290189128	3.55632779249347	4.89411283034453	4.92934002343382	7.00464802262558	2.01591865309695	3.44934566765268	3.91175458245449	4.48561102955967	2.37390960547065	Endothelial	SH3BP4
8.1674966937112	7.57076208391819	7.79755867419742	8.06328448608238	8.66883222853467	7.77956843685352	7.27852234191215	10.0716719015834	8.21309747981374	8.69815719646224	Endothelial	AGAP1
8.10359441992351	7.06968387865138	4.25742167031272	6.99546771494343	4.08310973174212	5.5800435387872	3.43356360139173	4.51138074736947	4.60576542198066	4.36764886839198	Endothelial	ACKR3
2.53387020914474	3.85938739258273	2.75426613480523	6.33440384142923	1.37566684621673	3.46856679315754	4.26175158810855	4.09372511233808	0	4.74567776925457	Endothelial	IQCA1
1.54423444581902	2.32397534573923	2.18163463249337	3.55973706922975	6.3352815842966	5.5941001988786	2.17180251275457	4.42342736744191	4.48561102955967	3.36125201595967	Endothelial	RAMP1
2.53387020914474	3.85938739258273	2.75426613480523	6.33440384142923	1.37566684621673	3.46856679315754	4.26175158810855	4.09372511233808	0	4.74567776925457	Endothelial	IQCA1
1.54423444581902	2.32397534573923	2.18163463249337	3.55973706922975	6.3352815842966	5.5941001988786	2.17180251275457	4.42342736744191	4.48561102955967	3.36125201595967	Endothelial	RAMP1
3.26666917068794	3.64960134717281	4.41520896559548	4.57466104586398	8.85812499838707	2.38274907121141	4.69142960536831	4.37735460191859	5.9832870115473	5.37716436879596	Endothelial	MLPH
3.40360358376235	0.5572125975153	3.48129047889279	1.96552191113364	1.04492015232902	1.11830356517637	0.825767430758087	1.23196262670232	3.42338626745829	3.08022016225814	Endothelial	RBM44
8.32236096802327	5.8899451245327	8.92208512914742	6.84732300239264	8.26394440410199	6.43424174615378	6.3395141683674	6.80373306592359	8.37404604515979	7.51768854034661	Endothelial	LRRFIP1
8.32236096802327	5.8899451245327	8.92208512914742	6.84732300239264	8.26394440410199	6.43424174615378	6.3395141683674	6.80373306592359	8.37404604515979	7.51768854034661	Endothelial	LRRFIP1
3.26666917068794	3.64960134717281	4.41520896559548	4.57466104586398	8.85812499838707	2.38274907121141	4.69142960536831	4.37735460191859	5.9832870115473	5.37716436879596	Endothelial	MLPH
3.40360358376235	0.5572125975153	3.48129047889279	1.96552191113364	1.04492015232902	1.11830356517637	0.825767430758087	1.23196262670232	3.42338626745829	3.08022016225814	Endothelial	RBM44
6.29678689407884	6.16259200374004	5.55387491734298	6.28917675958986	7.29410285221065	6.55413893505992	5.91130022224878	6.07535094312631	6.4037061613341	6.49094796202215	Endothelial	ILKAP
5.06954644934854	4.85654411562521	4.29038993944923	5.04268531814158	3.85477970969088	4.99603476032917	3.22934356137979	4.18570835122916	3.42338626745829	3.79847512254951	Endothelial	PER2
5.06954644934854	4.85654411562521	4.29038993944923	5.04268531814158	3.85477970969088	4.99603476032917	3.22934356137979	4.18570835122916	3.42338626745829	3.79847512254951	Endothelial	PER2
6.26118213945418	6.13382432597649	6.40179933418668	6.42778724144338	6.60324534439053	7.01232456752159	6.47481903438038	6.72313933040325	6.75507852641197	6.79968848291158	Endothelial	NDUFA10
1.95409913374936	3.43580514469249	3.09007935588553	4.52350462348637	2.23920938755307	2.77706773352384	6.06261530351601	5.20827074856614	3.42338626745829	5.40839304155794	Endothelial	KIF1A
1.54423444581902	2.23045447714156	0.528155310934675	3.34080380061501	1.16379552081171	1.40014533497143	3.3603265894387	2.30281152295443	0	1.06442206205228	Endothelial	CROCC2
1.54423444581902	2.23045447714156	0.528155310934675	3.34080380061501	1.16379552081171	1.40014533497143	3.3603265894387	2.30281152295443	0	1.06442206205228	Endothelial	CROCC2
9.16016089142213	9.30968840148739	6.14668147227263	8.55864971805383	9.53130396777295	8.88675530868005	6.86290108703064	6.92746091236936	7.62583426757193	6.70225398130418	Endothelial	SNED1
9.16016089142213	9.30968840148739	6.14668147227263	8.55864971805383	9.53130396777295	8.88675530868005	6.86290108703064	6.92746091236936	7.62583426757193	6.70225398130418	Endothelial	SNED1
1.54423444581902	2.23045447714156	0.528155310934675	3.34080380061501	1.16379552081171	1.40014533497143	3.3603265894387	2.30281152295443	0	1.06442206205228	Endothelial	CROCC2
5.39932808262492	5.28062328507335	4.53008356890945	5.43755613119098	5.66159097673087	5.5870889886075	5.02207122287186	5.61462284081505	5.84362519397345	5.45699411684608	Endothelial	MTERF4
2.94630497356171	2.2544091554877	3.16309838503761	1.96552191113364	2.61801591772293	2.44611827005201	2.31650229664541	3.53182985660755	3.42338626745829	3.25531442523031	Endothelial	PASK
6.2790943516888	6.03702190813411	6.63785301470774	6.25821797703737	8.42509676281941	6.13101349899062	6.00103791591154	6.26652335203815	6.49989163699105	6.31755348972311	Endothelial	FARP2
4.64132396145101	4.65533710339024	4.41520896559548	5.60685276479689	5.3778452932132	5.01705492277912	4.80004326469611	4.53954602496728	4.91579423426157	5.66264994665153	Endothelial	ING5
6.46271355949107	5.68488383161366	6.00490644689009	5.78031068349055	6.00592773381386	5.49269994730466	5.49285384119605	5.81514980304437	6.87949593568442	6.00259819403693	Endothelial	CRBN
7.66668542215636	7.25770933343389	8.77697009269998	8.86640266165553	8.05103576540856	7.35541499702012	7.8188441349054	7.6984495711328	7.68159002231665	7.51911978857002	Endothelial	SUMF1
5.06954644934854	5.08411014224587	4.11745501725239	6.49572034696092	8.49549873288808	5.45468610765275	3.04429016785378	8.19600535480364	5.68897979346376	3.17042197842393	Endothelial	CHL1
5.06954644934854	5.08411014224587	4.11745501725239	6.49572034696092	8.49549873288808	5.45468610765275	3.04429016785378	8.19600535480364	5.68897979346376	3.17042197842393	Endothelial	CHL1
2.53387020914474	3.87492316081321	2.65649849838163	3.60964641883898	5.25602279157848	4.58195035325287	2.86763237984194	5.50462283418618	3.13469052049166	3.61789751834649	Endothelial	CNTN6
9.00198105319364	7.2330565687575	6.5246486848581	8.06328448608238	5.97780750534785	7.66104740479609	7.16124161358229	6.97979051423319	6.64719134481303	9.41514741701912	Endothelial	BHLHE40
9.00198105319364	7.2330565687575	6.5246486848581	8.06328448608238	5.97780750534785	7.66104740479609	7.16124161358229	6.97979051423319	6.64719134481303	9.41514741701912	Endothelial	BHLHE40
5.06954644934854	5.08411014224587	4.11745501725239	6.49572034696092	8.49549873288808	5.45468610765275	3.04429016785378	8.19600535480364	5.68897979346376	3.17042197842393	Endothelial	CHL1
6.9833387488156	6.8116576614604	1.68276229210785	3.28045439741528	3.37740986688811	5.5001839803819	3.88613599543915	5.27680060562029	3.66383272816747	1.82637201800485	Endothelial	LMCD1
4.52604787544895	5.15899142070451	6.68820035094406	7.18022497318295	4.87545527245157	4.83963744142544	6.9206504071182	8.07313122487208	5.57583114551101	7.00157900081233	Endothelial	SRGAP3
4.11188162176985	3.82780477075529	3.83415733301488	3.70456610458305	3.6045633345172	4.26800625554895	3.8976855188509	4.1219410523361	4.48561102955967	4.05679370650853	Endothelial	THUMPD3
8.32236096802327	8.0498332736081	7.85653698390055	8.0201078364321	8.1142167961486	8.26135745339134	8.04341375319804	8.16808743844084	8.27783886981051	8.26862072419523	Endothelial	SETD5
7.508654902525	6.6983422199047	7.59144382733492	6.62874726993495	6.40028678077352	7.38198960559872	7.44274093064817	7.54017810773894	7.41174118258787	8.57489311684103	Endothelial	IQSEC1
4.02962438410096	3.97202178089107	5.09408014055844	3.5080390670256	3.56190411506945	3.84282164305133	3.95960626780981	3.67835952181847	4.35453295634391	3.76025472141568	Endothelial	VHL
5.29755290001455	4.98379311738074	4.87250290652274	5.36675856442351	4.4767085088574	4.82778968567488	4.76579029956193	4.77690596614715	4.71667759960945	5.19574823939417	Endothelial	SEC13
3.11536135221708	2.41180114621295	4.7593136472649	4.57466104586398	2.18401803793273	1.11830356517637	8.01054783872863	6.06084885631723	5.45304737236265	2.95044606432884	Endothelial	ATP2B2
3.11536135221708	2.41180114621295	4.7593136472649	4.57466104586398	2.18401803793273	1.11830356517637	8.01054783872863	6.06084885631723	5.45304737236265	2.95044606432884	Endothelial	ATP2B2
4.98476626522095	3.09470511847115	5.76797722627867	2.11123726736864	1.47097250345406	1.52279136791904	1.27864649376734	2.20068270199906	0	1.06442206205228	Endothelial	HRH1
8.40217091975673	7.7071959460147	7.12736924976922	8.15016654925262	7.91359422873727	7.24393305051351	8.61380730682668	7.51113659919424	7.49189910039962	7.34121500750138	Endothelial	VGLL4
8.40217091975673	7.7071959460147	7.12736924976922	8.15016654925262	7.91359422873727	7.24393305051351	8.61380730682668	7.51113659919424	7.49189910039962	7.34121500750138	Endothelial	VGLL4
2.27291461569055	1.78059919616896	2.03371856132992	0.871965199266222	0.915362926907763	1.52279136791904	0.919393752374115	5.97321844815454	2.77339374566141	0.241094127002554	Endothelial	SLC6A1
2.27291461569055	1.78059919616896	2.03371856132992	0.871965199266222	0.915362926907763	1.52279136791904	0.919393752374115	5.97321844815454	2.77339374566141	0.241094127002554	Endothelial	SLC6A1
4.98476626522095	3.09470511847115	5.76797722627867	2.11123726736864	1.47097250345406	1.52279136791904	1.27864649376734	2.20068270199906	0	1.06442206205228	Endothelial	HRH1
2.27291461569055	3.60371823233324	3.48129047889279	3.28045439741528	3.30165124754424	4.94210408523732	3.48040112213485	3.44515230323872	2.77339374566141	3.36125201595967	Endothelial	CAND2
4.40075465798597	4.37849702674905	4.41520896559548	4.47046735190781	4.4767085088574	4.40188616611495	4.12103982602278	5.10838924822938	5.17084090800201	4.78428115880367	Endothelial	METTL6
3.64373568977019	2.89584327182801	1.8688861095733	2.58036865838747	2.73783344574297	3.66779619546889	2.09361920985441	3.32083420773897	1.55861764166927	1.18473768658835	Endothelial	GRIP2
3.64373568977019	2.89584327182801	1.8688861095733	2.58036865838747	2.73783344574297	3.66779619546889	2.09361920985441	3.32083420773897	1.55861764166927	1.18473768658835	Endothelial	GRIP2
3.64373568977019	2.89584327182801	1.8688861095733	2.58036865838747	2.73783344574297	3.66779619546889	2.09361920985441	3.32083420773897	1.55861764166927	1.18473768658835	Endothelial	GRIP2
3.64373568977019	2.89584327182801	1.8688861095733	2.58036865838747	2.73783344574297	3.66779619546889	2.09361920985441	3.32083420773897	1.55861764166927	1.18473768658835	Endothelial	GRIP2
3.11536135221708	1.93679484489514	2.65649849838163	1.80341823917036	1.79946936737106	2.31646804282934	1.75567992808983	3.01462867258107	1.55861764166927	2.98400028707464	Endothelial	C3orf20
4.18970075736385	4.04250486856083	4.08023365143787	4.41540562962771	4.12766699578002	3.8661780093153	4.13085982866365	3.85684937293536	4.05012869988706	4.16314807553866	Endothelial	CCDC174
8.40217091975673	7.7071959460147	7.12736924976922	8.15016654925262	7.91359422873727	7.24393305051351	8.61380730682668	7.51113659919424	7.49189910039962	7.34121500750138	Endothelial	VGLL4
7.56814254937647	5.66714721017239	2.84582672730146	3.21746988699236	1.37566684621673	4.38581501383457	1.65038263510063	2.51627259681669	2.29025603853334	1.75041464161638	Endothelial	FGD5
2.27291461569055	2.13044841504265	0	0.500880654186568	0.43767239916948	2.50682075141479	0.439918978793885	2.82168652820828	1.55861764166927	0.788731326296042	Endothelial	TIMP4
3.64373568977019	2.89584327182801	1.8688861095733	2.58036865838747	2.73783344574297	3.66779619546889	2.09361920985441	3.32083420773897	1.55861764166927	1.18473768658835	Endothelial	GRIP2
7.29640373853901	6.49218139089175	6.95302518237938	6.48238722277398	6.77881489012062	6.82239497436789	6.49966356902789	6.59647721771385	7.01588512658021	7.00770946072625	Endothelial	NR2C2
7.5608393600101	7.00849344379524	8.73866341449673	5.70195049957582	4.48814554352875	6.46516305541575	4.21173650427035	5.86330109206861	6.4037061613341	6.42834159099578	Endothelial	SH3BP5
7.0157496470404	4.41083040879422	1.8688861095733	3.28045439741528	3.64599730141614	3.46856679315754	1.75567992808983	4.75304900871069	2.77339374566141	2.32237538187401	Endothelial	GALNT15
8.17229698392367	7.64512847852992	6.5037156276072	8.07221195595508	9.17136156387824	7.28783604369916	7.52043663357752	8.46557819337182	8.36556027560825	7.53618492283665	Endothelial	ANKRD28
7.0157496470404	4.41083040879422	1.8688861095733	3.28045439741528	3.64599730141614	3.46856679315754	1.75567992808983	4.75304900871069	2.77339374566141	2.32237538187401	Endothelial	GALNT15
7.0157496470404	4.41083040879422	1.8688861095733	3.28045439741528	3.64599730141614	3.46856679315754	1.75567992808983	4.75304900871069	2.77339374566141	2.32237538187401	Endothelial	GALNT15
7.0157496470404	4.41083040879422	1.8688861095733	3.28045439741528	3.64599730141614	3.46856679315754	1.75567992808983	4.75304900871069	2.77339374566141	2.32237538187401	Endothelial	GALNT15
7.47796521882591	8.43136291869435	6.70663665572318	5.50504135308319	3.90684123570626	7.9187106598453	4.29269966076399	5.94717144227451	8.06373425123633	4.36764886839198	Endothelial	RFTN1
2.75477592843036	2.27797257519612	2.31578559557217	3.01011930623395	2.12663102803831	2.72691715513781	2.73227548135356	2.42862617162814	2.77339374566141	2.60712488333933	Endothelial	PP2D1
8.78409517878641	4.86434823578315	5.93365380468011	6.40676748188465	4.17088924875432	10.0182363851853	8.60678776403109	9.14624600892766	6.26459024926206	6.13917203467924	Endothelial	ZNF385D
6.80937038291562	7.0294692213571	6.41680706273648	6.13581956289313	7.15213604071811	5.96245582443407	5.47561779904929	5.86608408890489	6.94930167275984	5.89646917739627	Endothelial	RPL15
5.61212589135577	5.77043647261881	6.08224912894983	6.27378040975695	5.67165716060213	5.79609573989859	6.71977656253707	6.44464102132217	5.84362519397345	6.42223490866095	Endothelial	NR1D2
9.78088729610753	9.95112366261917	5.85869843229829	8.1773127923938	6.98258015369985	9.65652894643097	6.32888910734793	8.24920537261123	6.85545605124965	7.7426362019881	Endothelial	RARB
9.78088729610753	9.95112366261917	5.85869843229829	8.1773127923938	6.98258015369985	9.65652894643097	6.32888910734793	8.24920537261123	6.85545605124965	7.7426362019881	Endothelial	RARB
9.78088729610753	9.95112366261917	5.85869843229829	8.1773127923938	6.98258015369985	9.65652894643097	6.32888910734793	8.24920537261123	6.85545605124965	7.7426362019881	Endothelial	RARB
9.78088729610753	9.95112366261917	5.85869843229829	8.1773127923938	6.98258015369985	9.65652894643097	6.32888910734793	8.24920537261123	6.85545605124965	7.7426362019881	Endothelial	RARB
9.78088729610753	9.95112366261917	5.85869843229829	8.1773127923938	6.98258015369985	9.65652894643097	6.32888910734793	8.24920537261123	6.85545605124965	7.7426362019881	Endothelial	RARB
12.1669996733449	12.9138437776027	8.94426557891989	11.1190402658245	9.92338749405269	12.0381499606934	9.67456615936934	9.83331615556695	10.3057362673213	10.6236920015198	Endothelial	RBMS3
12.1669996733449	12.9138437776027	8.94426557891989	11.1190402658245	9.92338749405269	12.0381499606934	9.67456615936934	9.83331615556695	10.3057362673213	10.6236920015198	Endothelial	RBMS3
9.51786658510359	7.90790545434638	8.46852305076166	9.40335419513088	9.56612167872789	6.92326938818649	7.74284046326286	7.08625630097268	8.68490908874242	7.98769167442655	Endothelial	TGFBR2
9.51786658510359	7.90790545434638	8.46852305076166	9.40335419513088	9.56612167872789	6.92326938818649	7.74284046326286	7.08625630097268	8.68490908874242	7.98769167442655	Endothelial	TGFBR2
5.79753290189128	5.85903156276073	6.81256490715992	4.69513783070735	5.60493533561514	5.0683032382309	5.54152044509362	5.20387759371073	5.8916971245872	4.07247569199046	Endothelial	CMTM6
7.17728946415035	6.83269401480188	7.48865944267594	7.03253211596357	7.22401021777071	7.31142507882024	7.27188118083571	6.88966700454379	8.36556027560825	7.74141046049301	Endothelial	STT3B
7.11881103631762	7.02773284124073	5.68362876233088	6.8883392097056	7.73070768494727	6.72993624593034	8.57252012943447	6.89784946324655	6.8061401011346	6.17229677031094	Endothelial	OSBPL10
7.11881103631762	7.02773284124073	5.68362876233088	6.8883392097056	7.73070768494727	6.72993624593034	8.57252012943447	6.89784946324655	6.8061401011346	6.17229677031094	Endothelial	OSBPL10
8.96649489448133	7.00496763796613	3.36229682140737	4.35815875436285	2.34363521163045	4.76704597154321	5.06623915355357	3.86799885184822	5.63351444750093	5.46295572758161	Endothelial	CMTM8
8.96649489448133	7.00496763796613	3.36229682140737	4.35815875436285	2.34363521163045	4.76704597154321	5.06623915355357	3.86799885184822	5.63351444750093	5.46295572758161	Endothelial	CMTM8
5.79753290189128	5.85903156276073	6.81256490715992	4.69513783070735	5.60493533561514	5.0683032382309	5.54152044509362	5.20387759371073	5.8916971245872	4.07247569199046	Endothelial	CMTM6
5.43171784261505	6.05076642511996	5.49851929959775	5.58206553764001	6.08337672679064	5.83804270126012	5.6098197374169	5.70444020626945	6.18965535553193	5.75786299252875	Endothelial	EPM2AIP1
4.18970075736385	4.4886288891673	5.05624275128498	5.07857100253672	4.52192250098307	4.62366163598665	4.72423229243579	4.77690596614715	4.48561102955967	4.88540445694236	Endothelial	MLH1
7.78423181709174	7.70067215237307	7.80042251759451	7.87204889658147	8.6006600084759	8.61588691446154	7.96941024667532	7.63948744947507	7.49189910039962	8.54920438651757	Endothelial	LRRFIP2
7.78423181709174	7.70067215237307	7.80042251759451	7.87204889658147	8.6006600084759	8.61588691446154	7.96941024667532	7.63948744947507	7.49189910039962	8.54920438651757	Endothelial	LRRFIP2
2.53387020914474	0.836494520906645	1.8688861095733	3.45441942801929	3.4954526768267	1.52279136791904	1.04934110514803	5.25997089867299	2.29025603853334	0.447608088042294	Endothelial	STAC
6.36546400607948	6.88637816547231	6.16457426061998	7.25269513213258	7.67299921535202	7.64931498030346	7.12054536536086	6.64913037787707	5.84362519397345	7.21619862809864	Endothelial	CTDSPL
2.94630497356171	2.2544091554877	3.29890492575405	2.24357581731273	2.48733868592536	1.63582304538055	5.51364424847147	2.82168652820828	3.86987159817994	1.96724922148221	Endothelial	VILL
2.53387020914474	3.25764349790657	2.75426613480523	3.39872976264935	3.80076891448088	3.12565808232544	3.84496861642543	2.86684754745676	4.05012869988706	2.73086779517766	Endothelial	PLCD1
5.46339636301817	6.12248012647225	6.78968829164605	6.21856121554708	5.33415098089078	6.38658048251065	6.3063184748352	5.66343354556416	6.61891003664686	6.47923052678151	Endothelial	OXSR1
3.52866003539571	3.65860542295408	4.29038993944923	3.5080390670256	4.5549267159719	3.77039430002241	3.69417736757252	3.95422220971509	3.42338626745829	4.04093938403032	Endothelial	ACVR2B
3.26666917068794	2.80144118642911	2.18163463249337	3.79362436869991	1.87110650547951	2.01591865309695	2.40008366008425	3.33697255773357	1.55861764166927	3.28253698858278	Endothelial	SCN11A
5.18804931997546	5.17790288207526	5.44095466873955	5.79116547717303	5.46724430184588	4.93107173628104	4.67138391554666	5.0846910775172	5.84362519397345	5.50401115153916	Endothelial	WDR48
6.00549560912316	4.34542235017285	3.83415733301488	4.47046735190781	2.65907074429703	4.69060752655569	2.38375028139814	2.9320441983257	3.13469052049166	4.75542588616691	Endothelial	CSRNP1
1.54423444581902	0.10912060536069	3.01316667488069	0.500880654186568	0.235370101770596	0	0.501769812866353	0.419232277846091	4.81966838229763	0	Endothelial	CX3CR1
6.06864925059738	6.40925454287297	4.78267309572605	5.07857100253672	5.41427231941385	6.08198257156559	4.65105576938507	5.71990675915443	5.38750060765675	5.45100776884697	Endothelial	EIF1B
2.27291461569055	1.40598281229326	1.8688861095733	1.4115934896081	1.37566684621673	1.52279136791904	1.67743617513173	1.48464556385019	2.77339374566141	1.67023479564304	Endothelial	ZNF619
2.94630497356171	2.34643809538301	3.09007935588553	2.58036865838747	1.47097250345406	1.83835241579623	2.28166508420684	2.97392727969098	2.77339374566141	2.42366629765155	Endothelial	ZNF620
5.11013860410595	5.14944190792387	5.52646258873286	5.27694383124942	5.4614536651146	5.65571342065298	4.96007739524116	5.20827074856614	4.48561102955967	5.4806941597462	Endothelial	ZNF621
1.54423444581902	1.5289184457799	2.65649849838163	2.24357581731273	6.14969497871261	0.554211806780687	4.06067330667288	4.19459216742461	2.77339374566141	1.82637201800485	Endothelial	HHATL
9.8588862041846	8.84601230072786	8.50584714967406	7.49767927672094	10.1949688814977	8.48998569383371	6.94451073318817	7.76928880851414	8.28685495707272	7.39052923671068	Endothelial	CTNNB1
6.08910071256948	2.10432489210157	2.93192158763585	1.96552191113364	0.235370101770596	2.67496027725618	1.34764030954847	2.51627259681669	2.77339374566141	0.788731326296042	Endothelial	VIPR1
6.08910071256948	2.10432489210157	2.93192158763585	1.96552191113364	0.235370101770596	2.67496027725618	1.34764030954847	2.51627259681669	2.77339374566141	0.788731326296042	Endothelial	VIPR1
1.54423444581902	1.5289184457799	2.65649849838163	2.24357581731273	6.14969497871261	0.554211806780687	4.06067330667288	4.19459216742461	2.77339374566141	1.82637201800485	Endothelial	HHATL
1.54423444581902	1.71305666972762	1.21800759208557	2.67717044102615	0.915362926907763	0.95362462311073	1.41348468559182	2.01254792186833	1.55861764166927	1.67023479564304	Endothelial	ACKR2
3.64373568977019	5.19965742837641	3.01316667488069	4.29854609514585	3.44938795662295	4.74201380020678	3.4014718964668	3.57329090114054	3.42338626745829	3.70095580620354	Endothelial	HIGD1A
7.90450418955022	6.45906511083136	6.8952596804964	6.12727829141883	7.80917616688961	6.17376030849094	7.12300748254087	6.60316491582495	7.78702587669885	5.91832875252527	Endothelial	SNRK
2.94630497356171	3.32705759237857	2.31578559557217	3.5080390670256	2.12663102803831	3.43771913488079	3.2201736040942	3.74034241756316	2.29025603853334	3.04885453818771	Endothelial	ZNF35
5.22548165597862	4.24138986685494	1.8688861095733	0.871965199266222	0.43767239916948	1.83835241579623	1.12989435531491	0.535675791458948	1.55861764166927	0.628228572201804	Endothelial	CLEC3B
5.22548165597862	4.24138986685494	1.8688861095733	0.871965199266222	0.43767239916948	1.83835241579623	1.12989435531491	0.535675791458948	1.55861764166927	0.628228572201804	Endothelial	CLEC3B
5.52474001972966	5.52175367428593	6.08224912894983	5.40965261505832	5.7306224574338	5.78388341789169	5.88252676413074	5.99626533296458	5.63351444750093	6.05878846804661	Endothelial	LARS2
3.84954383378855	3.66755365132202	3.59121296747977	4.96811969263789	4.25363284016912	3.97760370757692	4.27951740856216	4.4680742093728	4.60576542198066	4.31588645120109	Endothelial	LZTFL1
4.7480667446886	5.08076458567724	4.89411283034453	4.13775628257968	5.43805585875056	5.04802184162556	5.10660896374104	5.86608408890489	6.72885363679089	4.22057757364328	Endothelial	FYCO1
2.53387020914474	0.10912060536069	2.03371856132992	0	0.235370101770596	0	0	0	0	0	Endothelial	CCRL2
4.52604787544895	1.84512050700177	3.64318510146462	2.58036865838747	2.29236691823423	1.40014533497143	2.35051808025069	2.30281152295443	4.81966838229763	2.32237538187401	Endothelial	NBEAL2
4.79861551904043	4.65533710339024	3.01316667488069	3.87750320290936	1.56037044221447	3.9988921500811	1.47645464539693	1.48464556385019	2.77339374566141	0.447608088042294	Endothelial	ALS2CL
3.75030660780683	2.75181788651269	2.18163463249337	3.15160960121214	3.51794496473603	3.30727662928395	2.81986811050998	3.93314465175596	3.13469052049166	2.4717640030258	Endothelial	KIF9
4.33377625290582	4.02868103878242	5.59404087715474	4.23636365456947	4.17088924875432	4.86304499852404	5.12637800843329	5.64086056165235	4.60576542198066	4.35488133153955	Endothelial	KLHL18
2.94630497356171	3.56593123561534	3.36229682140737	3.45441942801929	4.57651739077245	3.58575643807105	3.72691834090078	3.41506258926009	3.66383272816747	3.87200615494571	Endothelial	PTPN23
7.05786172701692	6.40257060577721	7.25394058141366	7.2169150493573	7.86726518483946	6.73311559914129	7.79934965859468	6.84240215273967	7.62583426757193	7.27498657755566	Endothelial	SMARCC1
7.05786172701692	6.40257060577721	7.25394058141366	7.2169150493573	7.86726518483946	6.73311559914129	7.79934965859468	6.84240215273967	7.62583426757193	7.27498657755566	Endothelial	SMARCC1
2.53387020914474	2.20609532715112	0.913927772983714	0	0.235370101770596	0.554211806780687	0	0.292558574304275	0	0.447608088042294	Endothelial	CAMP
8.34804429074169	7.44109113923372	7.30323149213919	7.86692758660317	8.44063248898608	8.18910998914036	7.16303725465139	8.04024295394167	7.99937210981012	7.84433498414648	Endothelial	MAP4
2.75477592843036	1.31779102663523	0.528155310934675	2.36478838434208	0.915362926907763	2.31646804282934	0.725640767786457	1.48464556385019	0	0.933152063100546	Endothelial	SPINK8
2.75477592843036	1.31779102663523	0.528155310934675	2.36478838434208	0.915362926907763	2.31646804282934	0.725640767786457	1.48464556385019	0	0.933152063100546	Endothelial	SPINK8
4.11188162176985	5.06391943045741	3.78873155249391	5.79116547717303	5.74975389262567	4.63730164321185	5.80030639626431	4.34580116074522	3.86987159817994	6.09762535738798	Endothelial	PLXNB1
4.11188162176985	5.06391943045741	3.78873155249391	5.79116547717303	5.74975389262567	4.63730164321185	5.80030639626431	4.34580116074522	3.86987159817994	6.09762535738798	Endothelial	PLXNB1
2.53387020914474	2.20609532715112	0.913927772983714	0	0.235370101770596	0.554211806780687	0	0.292558574304275	0	0.447608088042294	Endothelial	CAMP
5.46339636301817	6.07786875773157	4.53008356890945	4.92934002343382	4.17088924875432	5.77773827063907	5.96580978441671	3.85684937293536	5.09073267514363	5.58277495253328	Endothelial	SHISA5
2.53387020914474	1.96610259668895	3.87819635666531	3.01011930623395	2.23920938755307	3.52835119817101	2.71931654718792	3.3529323753486	2.29025603853334	2.60712488333933	Endothelial	PFKFB4
4.11188162176985	4.14857106009698	3.96243571026968	3.91768200524987	4.0526215232814	3.79494297875306	4.38174942512861	3.703473132159	4.81966838229763	4.00869827930371	Endothelial	UQCRC1
6.38213434961853	5.4115565417129	5.21920325619533	5.49179448967603	5.03990889217863	4.83963744142544	5.69005375924686	5.68880604420263	5.63351444750093	5.82420595181288	Endothelial	IP6K2
6.38213434961853	5.4115565417129	5.21920325619533	5.49179448967603	5.03990889217863	4.83963744142544	5.69005375924686	5.68880604420263	5.63351444750093	5.82420595181288	Endothelial	IP6K2
6.93895950670218	6.22907833408902	6.35581606378937	6.64079946747288	6.57134030918472	6.30774097888468	6.85329455803061	6.24743970454133	6.49989163699105	6.62460112868644	Endothelial	ARIH2
2.75477592843036	2.18131781168231	1.21800759208557	2.47660151985774	1.87110650547951	1.40014533497143	2.3336104389082	2.16496740560494	2.77339374566141	1.67023479564304	Endothelial	ARIH2OS
5.77246092121483	5.51433273588993	5.69598469747044	5.79116547717303	5.76393779681886	5.71480274496163	6.21348555744458	5.66662961822147	6.18965535553193	6.06663993453592	Endothelial	QRICH1
2.75477592843036	3.06792017101879	2.93192158763585	2.76788343368653	3.10768348930903	2.87242369318678	3.25650882271179	3.01462867258107	3.66383272816747	3.45993988856091	Endothelial	USP19
1.95409913374936	2.89584327182801	2.65649849838163	2.11123726736864	2.61801591772293	3.04608519681049	2.05287907223774	1.92984077006024	2.29025603853334	2.91609281635499	Endothelial	CCDC71
2.75477592843036	2.95551201388356	1.68276229210785	3.83617329335023	0.915362926907763	2.87242369318678	3.43356360139173	1.88663839884039	1.55861764166927	3.22756829761966	Endothelial	CCDC36
4.94043159507051	4.90274788887073	6.62498677326495	5.27694383124942	5.30211014617925	5.45468610765275	5.44051537262327	5.41624358349949	6.43648570295246	5.40839304155794	Endothelial	USP4
4.94043159507051	4.90274788887073	6.62498677326495	5.27694383124942	5.30211014617925	5.45468610765275	5.44051537262327	5.41624358349949	6.43648570295246	5.40839304155794	Endothelial	USP4
1.95409913374936	3.47710823903816	2.93192158763585	3.21746988699236	3.6045633345172	3.1638569993948	3.62637829985988	2.82168652820828	3.66383272816747	3.4358935605093	Endothelial	AMT
2.27291461569055	2.98444575287927	1.8688861095733	2.36478838434208	1.93935413848263	2.50682075141479	2.31650229664541	1.92984077006024	2.29025603853334	2.32237538187401	Endothelial	GMPPB
6.70722940678087	6.67966597384556	6.95302518237938	6.78352574664671	6.62153589481586	6.88376191400549	6.8833773371027	6.68266821448801	6.94930167275984	7.03197407222148	Endothelial	RBM5
5.77246092121483	2.91099340905368	0.528155310934675	3.21746988699236	0.43767239916948	1.52279136791904	1.85381194301562	3.16683967613773	1.55861764166927	4.00869827930371	Endothelial	SEMA3F
4.79861551904043	3.30428864272609	3.36229682140737	3.01011930623395	3.04711194591195	4.0810371018521	2.31650229664541	7.05488941228602	4.05012869988706	2.51830978916532	Endothelial	GNAT1
6.62557919074961	5.15581526797092	6.56562506311784	5.18116430613464	4.70949106088133	4.1008627788223	3.79643521459166	4.87963373897891	5.79389608493334	4.56900990631751	Endothelial	GNAI2
4.02962438410096	4.72984872262978	3.29890492575405	6.12727829141883	3.5400919637253	3.64096464903029	6.16413088120568	5.68565877761668	4.60576542198066	4.46591466825041	Endothelial	SEMA3B
4.02962438410096	4.72984872262978	3.29890492575405	6.12727829141883	3.5400919637253	3.64096464903029	6.16413088120568	5.68565877761668	4.60576542198066	4.46591466825041	Endothelial	SEMA3B
5.74694550771195	1.48909261401536	1.21800759208557	1.4115934896081	1.87110650547951	1.74063876765625	2.24596578663893	2.16496740560494	1.55861764166927	1.49512541788341	Endothelial	HYAL1
5.79753290189128	3.95750232197474	5.68362876233088	3.83617329335023	4.17088924875432	3.49876865218169	2.55398740868604	3.55960251971602	6.33582438625304	2.73086779517766	Endothelial	RASSF1
3.52866003539571	3.97922707837808	2.93192158763585	3.55973706922975	4.25363284016912	3.27273609006138	3.66067607195439	3.58685062608455	4.21034452560111	3.22756829761966	Endothelial	TEX264
3.52866003539571	3.97922707837808	2.93192158763585	3.55973706922975	4.25363284016912	3.27273609006138	3.66067607195439	3.58685062608455	4.21034452560111	3.22756829761966	Endothelial	TEX264
2.27291461569055	1.90687935090686	2.31578559557217	2.47660151985774	1.37566684621673	0.76769656908652	1.87733634103382	1.00837739575267	1.55861764166927	2.32237538187401	Endothelial	PARP3
1.54423444581902	2.23045447714156	0.913927772983714	1.16686406576704	1.87110650547951	2.24699464376365	1.80558014134518	1.36382910415167	2.29025603853334	2.03284391903973	Endothelial	RRP9
4.52604787544895	4.5576404721357	4.29038993944923	3.87750320290936	3.9237857941666	4.0810371018521	6.52222333776469	6.27701730750344	4.71667759960945	5.00463442299612	Endothelial	PCBP4
6.59730222662308	6.35766252271999	5.60718481448452	5.51816768929063	6.69493357796156	5.68227456041884	4.96282890349599	5.52589686733762	7.07953070286287	5.31260286746004	Endothelial	RPL29
2.75477592843036	2.27797257519612	0	0.871965199266222	2.00451857618009	1.74063876765625	2.61122827317897	1.48464556385019	2.29025603853334	1.06442206205228	Endothelial	DUSP7
1.54423444581902	2.99869788876065	2.18163463249337	2.47660151985774	2.95120177399516	2.31646804282934	3.73980947528494	2.54434345565233	3.13469052049166	2.4717640030258	Endothelial	ALAS1
2.94630497356171	3.18472003960484	4.7593136472649	3.21746988699236	3.04711194591195	2.67496027725618	2.9696489571446	1.97178694663932	4.48561102955967	2.88090155862424	Endothelial	PPM1M
5.52474001972966	5.83936871035008	5.5673882030917	5.1307794174445	5.16631827412054	5.13712363088696	6.17484994717662	4.99600207321823	6.59006322277227	5.31260286746004	Endothelial	WDR82
6.24304473390125	1.74722316341811	0	0.500880654186568	0.235370101770596	0	0.375297256223406	1.08681947867422	0	0.447608088042294	Endothelial	SEMA3G
5.18804931997546	6.71029927880493	6.13765116698227	6.31948513059202	5.6766640362454	5.74661366472648	5.37592096536083	5.10838924822938	5.51574508820074	5.9441304096052	Endothelial	NISCH
4.18970075736385	2.30115731221462	8.79861607574077	2.76788343368653	2.18401803793273	2.24699464376365	2.17180251275457	4.08419582057696	3.86987159817994	1.82637201800485	Endothelial	STAB1
7.09877934467107	6.98988608238308	7.89990821561773	7.26442731197555	8.07398712617493	6.98857684055519	7.03749707179122	7.06945122586916	7.53793963414786	7.24761980679535	Endothelial	PBRM1
7.89872284662006	7.94471770259292	7.17669512012148	7.86178803210421	6.2869879743436	6.78611939305574	8.54386463566853	6.5313483930715	9.02377039747809	9.64687162510432	Endothelial	ARHGEF3
1.54423444581902	4.53825741631343	2.65649849838163	4.35815875436285	3.72545759124045	2.38274907121141	4.28831894634671	2.30281152295443	2.29025603853334	5.42069766327968	Endothelial	IL17RD
8.62161600241478	8.43201947594209	5.03694529669376	6.94289759834975	3.94053364565492	8.53075113507552	6.1937116101122	6.02144845020474	6.11061400861758	5.69846363533679	Endothelial	FLNB
8.62161600241478	8.43201947594209	5.03694529669376	6.94289759834975	3.94053364565492	8.53075113507552	6.1937116101122	6.02144845020474	6.11061400861758	5.69846363533679	Endothelial	FLNB
3.64373568977019	3.79551525723968	4.25742167031272	6.73937098225086	2.77565887277341	5.19360739629491	3.68753905509691	8.05128922455256	3.66383272816747	4.04093938403032	Endothelial	ERC2
7.8456209757247	2.73489009736028	1.46901928287394	2.67717044102615	1.16379552081171	1.40014533497143	1.5947043449482	1.00837739575267	0	0.447608088042294	Endothelial	DNASE1L3
7.8456209757247	2.73489009736028	1.46901928287394	2.67717044102615	1.16379552081171	1.40014533497143	1.5947043449482	1.00837739575267	0	0.447608088042294	Endothelial	DNASE1L3
6.56845993224155	4.57676655922528	5.20197931272532	6.82108279544393	4.91835925347165	4.65081389744683	5.46206815858188	4.62746147582243	4.48561102955967	7.00362538328555	Endothelial	ABHD6
2.27291461569055	3.33830871548385	2.65649849838163	3.08259831682053	2.61801591772293	3.40619745482994	3.34353417821102	3.25441257531825	3.42338626745829	3.63911466918822	Endothelial	RPP14
7.23348956834813	6.00030690003867	4.61060898962631	7.3141923365839	3.40180375714797	5.21195435361626	7.37308633051355	6.11566579772639	5.00591341939352	5.45699411684608	Endothelial	FAM107A
7.23348956834813	6.00030690003867	4.61060898962631	7.3141923365839	3.40180375714797	5.21195435361626	7.37308633051355	6.11566579772639	5.00591341939352	5.45699411684608	Endothelial	FAM107A
12.0548265959946	10.7480996363365	8.9584380306442	9.52619945091195	8.95454847767362	10.0044878179206	11.3708404314981	9.7447963162556	8.96880685988629	12.1052470529758	Endothelial	PTPRG
12.0548265959946	10.7480996363365	8.9584380306442	9.52619945091195	8.95454847767362	10.0044878179206	11.3708404314981	9.7447963162556	8.96880685988629	12.1052470529758	Endothelial	PTPRG
4.18970075736385	4.18641814955644	3.87819635666531	3.34080380061501	4.0526215232814	4.23250078086441	4.15030155489795	3.92248925913465	4.35453295634391	3.76025472141568	Endothelial	PSMD6
7.22427360426083	7.66257682949362	6.54528234887113	10.0257326202286	5.25602279157848	7.54824828253903	7.77058675755132	7.58394119049143	6.30064692789309	10.5473655007715	Endothelial	PRICKLE2
7.22427360426083	7.66257682949362	6.54528234887113	10.0257326202286	5.25602279157848	7.54824828253903	7.77058675755132	7.58394119049143	6.30064692789309	10.5473655007715	Endothelial	PRICKLE2
7.22427360426083	7.66257682949362	6.54528234887113	10.0257326202286	5.25602279157848	7.54824828253903	7.77058675755132	7.58394119049143	6.30064692789309	10.5473655007715	Endothelial	PRICKLE2
1.54423444581902	0	0.528155310934675	0	0.235370101770596	0	0.162007238188436	1.59612158635464	0	0	Endothelial	FEZF2
6.65331256103427	6.17362632638852	7.11821686337366	6.42778724144338	6.51094966109202	6.27321168926804	8.4002803543149	6.76995494705822	7.7086801345672	6.21883960240177	Endothelial	ATXN7
7.5969911265344	6.95010321980637	7.6811882101828	8.21407606823203	12.5321458218651	4.76704597154321	6.07156561675009	8.63912289384641	9.38031901979402	5.42069766327968	Endothelial	SYNPR
7.5969911265344	6.95010321980637	7.6811882101828	8.21407606823203	12.5321458218651	4.76704597154321	6.07156561675009	8.63912289384641	9.38031901979402	5.42069766327968	Endothelial	SYNPR
6.55381963275152	5.81339968490587	6.00490644689009	6.05706422176799	6.02568324509872	5.82618178786937	6.06133214246651	6.01393956389694	6.90314179596997	6.33391083062307	Endothelial	SLC25A26
10.2169685478973	8.54558357673194	7.27055870765372	10.2795068916319	5.80567152737833	8.24808377504801	7.25850643517991	9.12171173343839	6.30064692789309	9.20978994724051	Endothelial	MAGI1
6.55381963275152	5.81339968490587	6.00490644689009	6.05706422176799	6.02568324509872	5.82618178786937	6.06133214246651	6.01393956389694	6.90314179596997	6.33391083062307	Endothelial	SLC25A26
4.94043159507051	5.1138760756295	4.25742167031272	5.19757567998235	4.02147507769991	5.43138753743843	5.36556162868137	5.47940002249589	8.0532046559278	5.14473800673393	Endothelial	TAFA1
4.46476100135782	5.53403770375559	4.11745501725239	5.82324826896928	4.40611424073418	5.0683032382309	3.96510583886337	4.95998381294057	6.61891003664686	6.89095684818267	Endothelial	EIF4E3
4.02962438410096	3.75410977217454	6.24245415712121	7.15943105860996	4.58719275642546	6.81040417621077	9.7223359760615	5.89362271865057	6.7021431990059	7.02996753599147	Endothelial	CNTN3
8.04722067826164	8.85705483902195	10.1910422008104	6.35649657571906	5.91986731565448	7.36774105521945	7.71821862951788	8.17371440870568	7.27343616750417	5.34524473391992	Endothelial	FRMD4B
8.04722067826164	8.85705483902195	10.1910422008104	6.35649657571906	5.91986731565448	7.36774105521945	7.71821862951788	8.17371440870568	7.27343616750417	5.34524473391992	Endothelial	FRMD4B
5.39932808262492	4.19263058280284	7.32328250102275	6.33440384142923	5.03211654761503	6.96172374519045	9.52876025447698	9.82314799342086	6.78083520596322	4.36764886839198	Endothelial	ROBO2
4.02962438410096	3.75410977217454	6.24245415712121	7.15943105860996	4.58719275642546	6.81040417621077	9.7223359760615	5.89362271865057	6.7021431990059	7.02996753599147	Endothelial	CNTN3
4.02962438410096	3.75410977217454	6.24245415712121	7.15943105860996	4.58719275642546	6.81040417621077	9.7223359760615	5.89362271865057	6.7021431990059	7.02996753599147	Endothelial	CNTN3
5.22548165597862	5.30949388858634	5.09408014055844	5.4513080813385	5.65653142346904	5.18434567397326	5.1746469850268	4.90691735823966	5.8916971245872	5.37716436879596	Endothelial	SHQ1
5.22548165597862	5.30949388858634	5.09408014055844	5.4513080813385	5.65653142346904	5.18434567397326	5.1746469850268	4.90691735823966	5.8916971245872	5.37716436879596	Endothelial	SHQ1
8.12850830212246	8.15617617050656	6.9165338894072	7.53367414593514	9.82281040745067	9.22496897558113	7.71332513204942	8.23366584768115	7.66785179094011	9.01863170763725	Endothelial	ROBO1
8.12850830212246	8.15617617050656	6.9165338894072	7.53367414593514	9.82281040745067	9.22496897558113	7.71332513204942	8.23366584768115	7.66785179094011	9.01863170763725	Endothelial	ROBO1
8.12850830212246	8.15617617050656	6.9165338894072	7.53367414593514	9.82281040745067	9.22496897558113	7.71332513204942	8.23366584768115	7.66785179094011	9.01863170763725	Endothelial	ROBO1
4.46476100135782	7.42138841063754	3.36229682140737	2.36478838434208	3.27548776521491	5.84393678994267	2.41623418966212	7.52264707954083	3.13469052049166	1.75041464161638	Endothelial	EPHA3
2.94630497356171	2.95551201388356	2.65649849838163	3.65788675602134	2.88352560578911	2.87242369318678	2.479086829029	4.91768795346944	2.77339374566141	2.84483038202457	Endothelial	STX19
9.50650737249296	8.62668457137538	7.55798946214552	7.60307679949161	4.96002408482669	7.12794870140402	11.2433654905212	6.69210897716752	8.12534725019274	6.35329793436761	Endothelial	COL8A1
9.50650737249296	8.62668457137538	7.55798946214552	7.60307679949161	4.96002408482669	7.12794870140402	11.2433654905212	6.69210897716752	8.12534725019274	6.35329793436761	Endothelial	COL8A1
9.50650737249296	8.62668457137538	7.55798946214552	7.60307679949161	4.96002408482669	7.12794870140402	11.2433654905212	6.69210897716752	8.12534725019274	6.35329793436761	Endothelial	COL8A1
7.09877934467107	9.80240872792201	6.73085753607011	11.2772384528161	4.33188711252692	9.43770926010271	5.87085475240958	8.56954472767423	7.07953070286287	8.29809891800915	Endothelial	ABI3BP
6.52408564699404	7.21103869443593	7.01351129495251	6.31948513059202	5.8238392668287	7.49117877392262	6.2833891102475	7.78260679576864	6.43648570295246	6.43442253369782	Endothelial	FILIP1L
6.7203995546991	6.76239057653934	5.96462252945196	6.64678801903628	6.23022672704079	6.70100230234682	5.96580978441671	6.4107334239469	6.18965535553193	6.32739013256787	Endothelial	TFG
7.91026245721949	7.09228888298475	7.45996684834489	7.26442731197555	7.39019803158708	7.41205643802516	6.86216439003167	7.38098350126496	7.84921315743305	7.16042651489948	Endothelial	SENP7
1.54423444581902	0.632262774525785	1.21800759208557	1.96552191113364	1.37566684621673	2.50682075141479	2.43220591877268	3.81136928894222	0	0.447608088042294	Endothelial	MYH15
9.60565733830843	9.93094372820118	8.5959639269467	9.12206000863133	7.93255455876119	10.1094453713225	8.97813525529172	8.62891817357374	10.8018863650972	9.61677302934495	Endothelial	CBLB
1.54423444581902	0.632262774525785	1.21800759208557	1.96552191113364	1.37566684621673	2.50682075141479	2.43220591877268	3.81136928894222	0	0.447608088042294	Endothelial	MYH15
1.54423444581902	0.632262774525785	1.21800759208557	1.96552191113364	1.37566684621673	2.50682075141479	2.43220591877268	3.81136928894222	0	0.447608088042294	Endothelial	MYH15
1.54423444581902	0.632262774525785	1.21800759208557	1.96552191113364	1.37566684621673	2.50682075141479	2.43220591877268	3.81136928894222	0	0.447608088042294	Endothelial	MYH15
1.54423444581902	0.632262774525785	1.21800759208557	1.96552191113364	1.37566684621673	2.50682075141479	2.43220591877268	3.81136928894222	0	0.447608088042294	Endothelial	MYH15
1.54423444581902	0.632262774525785	1.21800759208557	1.96552191113364	1.37566684621673	2.50682075141479	2.43220591877268	3.81136928894222	0	0.447608088042294	Endothelial	MYH15
4.69568234473067	3.50732761834088	6.28397055573736	7.69841570287999	3.37740986688811	3.04608519681049	10.219218970003	5.43510772117894	9.22949199689299	3.45993988856091	Endothelial	CD96
1.54423444581902	0.210564903594112	0.528155310934675	0.500880654186568	0.235370101770596	0.303556442200619	2.22777931304262	1.29940196318666	1.55861764166927	0.447608088042294	Endothelial	HHLA2
5.84640640113868	3.56593123561534	2.65649849838163	2.93380554852312	4.26697355077713	4.65081389744683	5.02996446978636	3.89004259512027	2.77339374566141	4.14842624970174	Endothelial	CD200
5.11013860410595	3.98639656897729	4.41520896559548	5.59451238484162	5.00848375579693	3.95599642157202	4.17898155678672	4.90150175638513	3.42338626745829	4.50110470644773	Endothelial	QTRT2
7.07846559381491	8.80250106575761	6.58568491884726	9.44776414673112	8.49195253254256	6.55053912668444	8.82228954915481	6.10863277993877	6.78083520596322	9.34384490384523	Endothelial	BOC
5.29755290001455	3.51726169869855	4.41520896559548	5.18116430613464	3.44938795662295	3.52835119817101	7.85632050537715	6.04619951186468	4.91579423426157	4.80320228510795	Endothelial	GRAMD1C
5.11013860410595	3.98639656897729	4.41520896559548	5.59451238484162	5.00848375579693	3.95599642157202	4.17898155678672	4.90150175638513	3.42338626745829	4.50110470644773	Endothelial	QTRT2
7.802924392381	8.8607169822666	7.79181387602492	8.79269980202201	6.67004359109378	10.1572712021284	4.71773115081268	11.4317965455602	7.99937210981012	5.57178284790719	Endothelial	LSAMP
1.95409913374936	3.37154501043074	3.29890492575405	4.80632463139319	1.04492015232902	2.24699464376365	6.59408514871862	4.32976181751008	3.66383272816747	4.22057757364328	Endothelial	GAP43
1.95409913374936	3.37154501043074	3.29890492575405	4.80632463139319	1.04492015232902	2.24699464376365	6.59408514871862	4.32976181751008	3.66383272816747	4.22057757364328	Endothelial	GAP43
4.69568234473067	3.50732761834088	6.28397055573736	7.69841570287999	3.37740986688811	3.04608519681049	10.219218970003	5.43510772117894	9.22949199689299	3.45993988856091	Endothelial	CD96
1.54423444581902	1.48909261401536	3.29890492575405	4.67183391756394	1.72408837046442	0.95362462311073	6.68187006734671	2.57187854123145	4.35453295634391	4.6125669729398	Endothelial	HGD
8.66313093329241	6.596600563032	7.00856652356714	5.26141566925391	7.78039368119231	4.91995437196014	3.55523523722476	6.42023241741672	5.79389608493334	5.09953187188304	Endothelial	ARHGAP31
8.66313093329241	6.596600563032	7.00856652356714	5.26141566925391	7.78039368119231	4.91995437196014	3.55523523722476	6.42023241741672	5.79389608493334	5.09953187188304	Endothelial	ARHGAP31
7.802924392381	8.8607169822666	7.79181387602492	8.79269980202201	6.67004359109378	10.1572712021284	4.71773115081268	11.4317965455602	7.99937210981012	5.57178284790719	Endothelial	LSAMP
7.802924392381	8.8607169822666	7.79181387602492	8.79269980202201	6.67004359109378	10.1572712021284	4.71773115081268	11.4317965455602	7.99937210981012	5.57178284790719	Endothelial	LSAMP
2.75477592843036	1.93679484489514	3.78873155249391	1.96552191113364	1.47097250345406	1.52279136791904	2.13324041544065	1.36382910415167	2.29025603853334	1.58533524950623	Endothelial	ADPRH
3.26666917068794	2.2544091554877	2.31578559557217	2.67717044102615	1.04492015232902	1.52279136791904	2.24596578663893	1.69959834011498	0	2.32237538187401	Endothelial	POPDC2
8.67332565394775	7.69739915949985	8.44309283604188	7.91486129318294	8.60460603587841	7.98154918901369	7.89176548965697	8.45406382447048	8.67807211070877	8.0759146075252	Endothelial	GSK3B
8.67332565394775	7.69739915949985	8.44309283604188	7.91486129318294	8.60460603587841	7.98154918901369	7.89176548965697	8.45406382447048	8.67807211070877	8.0759146075252	Endothelial	GSK3B
3.26666917068794	5.44576846573548	2.31578559557217	5.16456409456175	2.18401803793273	7.2748048561196	1.56603809921352	4.5942788019634	2.29025603853334	2.56340068195436	Endothelial	ADCY5
2.27291461569055	2.80144118642911	6.25085356448037	7.44022195814167	2.3931439599258	4.12041969824152	3.274338923711	5.79192200327871	3.86987159817994	6.62991006088725	Endothelial	SLC15A2
6.95018295633317	2.15610730848017	1.46901928287394	2.93380554852312	1.64455051279552	2.56507192378004	0.725640767786457	4.33780377893936	2.29025603853334	1.82637201800485	Endothelial	SEMA5B
3.26666917068794	5.44576846573548	2.31578559557217	5.16456409456175	2.18401803793273	7.2748048561196	1.56603809921352	4.5942788019634	2.29025603853334	2.56340068195436	Endothelial	ADCY5
8.15784792979362	4.59564240200058	4.58426344362257	6.1860317585493	2.98388543055442	5.32583888974526	4.48871486630589	5.08946195589498	3.66383272816747	7.00157900081233	Endothelial	PDIA5
3.26666917068794	5.44576846573548	2.31578559557217	5.16456409456175	2.18401803793273	7.2748048561196	1.56603809921352	4.5942788019634	2.29025603853334	2.56340068195436	Endothelial	ADCY5
3.26666917068794	5.44576846573548	2.31578559557217	5.16456409456175	2.18401803793273	7.2748048561196	1.56603809921352	4.5942788019634	2.29025603853334	2.56340068195436	Endothelial	ADCY5
9.63028800652145	8.88249674688591	5.55387491734298	6.02063270674697	4.75753951390539	9.89874281562052	5.1482991129603	7.6427369535931	5.57583114551101	8.23330518654805	Endothelial	KALRN
9.63028800652145	8.88249674688591	5.55387491734298	6.02063270674697	4.75753951390539	9.89874281562052	5.1482991129603	7.6427369535931	5.57583114551101	8.23330518654805	Endothelial	KALRN
9.63028800652145	8.88249674688591	5.55387491734298	6.02063270674697	4.75753951390539	9.89874281562052	5.1482991129603	7.6427369535931	5.57583114551101	8.23330518654805	Endothelial	KALRN
5.26196727990644	7.65247123742402	6.92180378287868	6.62874726993495	6.58738102201427	6.76141881687038	5.66154534592361	5.7533605483777	5.24673401398648	6.33391083062307	Endothelial	ITGB5
5.26196727990644	7.65247123742402	6.92180378287868	6.62874726993495	6.58738102201427	6.76141881687038	5.66154534592361	5.7533605483777	5.24673401398648	6.33391083062307	Endothelial	ITGB5
1.95409913374936	0.394275272371137	0.528155310934675	0	0.773012911347884	0	0.236662911065297	0.743671397896858	0	0.241094127002554	Endothelial	MUC13
8.77780951264093	6.66967979209725	5.41128746702174	5.40965261505832	3.56190411506945	5.65571342065298	6.90213424085369	5.61130931838344	6.15067592200513	6.00259819403693	Endothelial	HEG1
1.95409913374936	0.394275272371137	0.528155310934675	0	0.773012911347884	0	0.236662911065297	0.743671397896858	0	0.241094127002554	Endothelial	MUC13
9.63028800652145	8.88249674688591	5.55387491734298	6.02063270674697	4.75753951390539	9.89874281562052	5.1482991129603	7.6427369535931	5.57583114551101	8.23330518654805	Endothelial	KALRN
4.52604787544895	4.93645485191961	3.5372983781943	4.35815875436285	5.30211014617925	3.84282164305133	3.34353417821102	4.21219735107811	4.81966838229763	4.30265036526922	Endothelial	SLC41A3
6.53902924080339	6.69506393090783	6.66324630006774	6.97657220417555	6.53320348067111	6.4765897942974	6.79658732325082	6.83531896801011	6.87949593568442	7.01786935744073	Endothelial	ZXDC
5.46339636301817	5.41421722508765	4.25742167031272	6.11004253283538	5.74975389262567	8.04688381660743	3.98147987326381	5.01116738456899	4.48561102955967	6.87091902904803	Endothelial	MYLK
9.63028800652145	8.88249674688591	5.55387491734298	6.02063270674697	4.75753951390539	9.89874281562052	5.1482991129603	7.6427369535931	5.57583114551101	8.23330518654805	Endothelial	KALRN
5.82217659967901	5.90704725662265	6.44636213028546	6.09259836774252	6.31936266383717	5.85565321512872	5.59747882406134	6.37209938335204	6.83100878812932	6.36289465616911	Endothelial	EEFSEC
3.75030660780683	3.97202178089107	3.87819635666531	4.10333033775678	3.56190411506945	3.88916226626525	3.77780583170894	4.31354214818674	4.05012869988706	3.99230344402865	Endothelial	RUVBL1
5.33228185092318	3.4668927922696	0.913927772983714	0.500880654186568	0.235370101770596	1.74063876765625	0.561077644084751	1.64878749330036	5.8916971245872	0.447608088042294	Endothelial	GATA2
5.33228185092318	3.4668927922696	0.913927772983714	0.500880654186568	0.235370101770596	1.74063876765625	0.561077644084751	1.64878749330036	5.8916971245872	0.447608088042294	Endothelial	GATA2
5.33228185092318	3.4668927922696	0.913927772983714	0.500880654186568	0.235370101770596	1.74063876765625	0.561077644084751	1.64878749330036	5.8916971245872	0.447608088042294	Endothelial	GATA2
1.95409913374936	1.74722316341811	3.29890492575405	3.55973706922975	2.18401803793273	2.77706773352384	2.49438126735247	5.66981862611125	2.77339374566141	4.40528722328955	Endothelial	CPNE4
1.95409913374936	2.20609532715112	1.21800759208557	2.11123726736864	2.88352560578911	1.92986565814915	1.8298975919101	2.86684754745676	1.55861764166927	4.38030440577078	Endothelial	COL6A6
1.95409913374936	2.20609532715112	1.21800759208557	2.11123726736864	2.88352560578911	1.92986565814915	1.8298975919101	2.86684754745676	1.55861764166927	4.38030440577078	Endothelial	COL6A6
1.54423444581902	2.51456052253423	5.16690197728487	6.82108279544393	2.18401803793273	4.139715049334	6.90571354677656	4.80618286836601	4.91579423426157	7.08512180016338	Endothelial	KBTBD12
5.26196727990644	5.2747791816661	4.97745411133982	4.7180712907872	4.83123616965981	5.03777321310114	4.44215086797982	4.90691735823966	4.60576542198066	4.39284989156613	Endothelial	RPN1
5.26196727990644	5.2747791816661	4.97745411133982	4.7180712907872	4.83123616965981	5.03777321310114	4.44215086797982	4.90691735823966	4.60576542198066	4.39284989156613	Endothelial	RPN1
7.5237583492895	7.10962890434759	8.20233860965866	7.27992326584423	8.63514875204326	7.22824582956258	7.98438234862293	7.03152833400207	7.68159002231665	7.33635197426108	Endothelial	RAB7A
1.54423444581902	1.44813609708665	2.18163463249337	3.15160960121214	5.6309640255157	1.63582304538055	1.27864649376734	2.70218269079025	0	2.21343224132054	Endothelial	ROPN1B
1.95409913374936	0.10912060536069	0.528155310934675	0	0.235370101770596	0.303556442200619	0.162007238188436	0.292558574304275	1.55861764166927	0.933152063100546	Endothelial	C3orf22
4.64132396145101	4.44765901674917	4.55742782944727	4.80632463139319	4.69968631334835	4.65081389744683	4.99544407510156	4.51847378383296	5.09073267514363	4.87649878657168	Endothelial	ACAD9
4.40075465798597	0.305342285777796	0.528155310934675	0	1.64455051279552	0.554211806780687	0.236662911065297	0.419232277846091	0	0.241094127002554	Endothelial	EFCC1
4.18970075736385	3.51726169869855	3.83415733301488	3.5080390670256	3.51794496473603	3.72000709617221	3.49568170708639	3.53182985660755	4.81966838229763	3.52976373890877	Endothelial	ISY1
4.18970075736385	3.51726169869855	3.83415733301488	3.5080390670256	3.51794496473603	3.72000709617221	3.49568170708639	3.53182985660755	4.81966838229763	3.52976373890877	Endothelial	ISY1
4.26353628011003	3.91304604703266	5.03694529669376	3.95677208724444	3.74465718540935	3.61362461188408	3.05464480749182	3.27130686885034	4.05012869988706	3.55230705821249	Endothelial	RAB43
4.02962438410096	3.97922707837808	3.69334989337493	3.83617329335023	3.9237857941666	3.84282164305133	4.18841624311722	3.8790628254078	4.60576542198066	4.14842624970174	Endothelial	HMCES
6.82164416110434	6.78518035630484	6.30024827166039	5.93513389483282	5.95738066861348	6.64471362324185	4.9322697784616	5.7533605483777	6.67492889370641	5.59368393959161	Endothelial	H1FX
1.95409913374936	0.210564903594112	0	0	0.235370101770596	0	0.162007238188436	1.08681947867422	0	0.447608088042294	Endothelial	EFCAB12
6.6115099864858	4.8798309596866	5.09408014055844	4.80632463139319	5.00051933986512	5.64224719189538	3.5405757337649	7.95523817628145	5.68897979346376	4.07247569199046	Endothelial	RHO
6.6115099864858	4.8798309596866	5.09408014055844	4.80632463139319	5.00051933986512	5.64224719189538	3.5405757337649	7.95523817628145	5.68897979346376	4.07247569199046	Endothelial	RHO
6.6115099864858	4.8798309596866	5.09408014055844	4.80632463139319	5.00051933986512	5.64224719189538	3.5405757337649	7.95523817628145	5.68897979346376	4.07247569199046	Endothelial	RHO
8.26059300358034	5.27770419254685	8.20450234316955	4.23636365456947	6.53871371042068	5.53703263619554	3.80259193202614	5.24294254581048	6.02698991174142	3.88981789967689	Endothelial	PLXND1
6.88149396908041	6.80862727099894	7.38563486998983	7.29906204294463	8.01393246585886	6.76763372097981	8.15288379348763	7.44380634291473	7.41174118258787	7.81083609918473	Endothelial	ATP2C1
5.89367834297748	5.15263210737493	5.13095048181408	5.47842486515815	6.51375023358294	5.48517688799525	5.20052228480432	5.79484601243302	5.9382187721521	5.62592453249655	Endothelial	PIK3R4
6.43101987668684	3.79551525723968	6.99862584456563	6.97657220417555	5.13755589784803	5.09820055908923	3.88032637518541	11.4719135532612	5.45304737236265	4.10333735913082	Endothelial	TF
10.6493124172949	2.45378721571545	2.84582672730146	4.96811969263789	1.16379552081171	2.09712645890212	2.40008366008425	4.08419582057696	0	3.83570905267511	Endothelial	SLCO2A1
10.6493124172949	2.45378721571545	2.84582672730146	4.96811969263789	1.16379552081171	2.09712645890212	2.40008366008425	4.08419582057696	0	3.83570905267511	Endothelial	SLCO2A1
6.43101987668684	3.79551525723968	6.99862584456563	6.97657220417555	5.13755589784803	5.09820055908923	3.88032637518541	11.4719135532612	5.45304737236265	4.10333735913082	Endothelial	TF
3.94239204590188	3.71148074346192	2.18163463249337	3.55973706922975	2.77565887277341	2.87242369318678	3.14463689697945	3.01462867258107	3.66383272816747	3.14097691988296	Endothelial	ANAPC13
5.64011658373789	5.68047007704711	6.10095386671252	5.86494479084148	6.1021063293536	5.95157859754466	5.80184391160244	6.0535427779695	5.79389608493334	5.96107866995026	Endothelial	CEP63
5.36619441088722	5.39009255634698	5.93365380468011	5.4236718331608	5.8238392668287	5.35914546931214	5.78328469027474	5.62122714161969	6.83100878812932	5.174107177415	Endothelial	MSL2
6.04790369729643	3.85938739258273	2.93192158763585	3.28045439741528	1.93935413848263	3.37397163901847	5.02996446978636	4.03558171220163	3.86987159817994	3.70095580620354	Endothelial	SLC35G2
6.04790369729643	3.85938739258273	2.93192158763585	3.28045439741528	1.93935413848263	3.37397163901847	5.02996446978636	4.03558171220163	3.86987159817994	3.70095580620354	Endothelial	SLC35G2
2.94630497356171	2.18131781168231	2.43851671351615	2.47660151985774	1.16379552081171	2.24699464376365	1.9456920248269	1.16121555946719	1.55861764166927	2.15571182206318	Endothelial	IL20RB
2.94630497356171	2.18131781168231	2.43851671351615	2.47660151985774	1.16379552081171	2.24699464376365	1.9456920248269	1.16121555946719	1.55861764166927	2.15571182206318	Endothelial	IL20RB
1.54423444581902	2.849414236036	2.18163463249337	2.93380554852312	1.79946936737106	2.38274907121141	1.65038263510063	2.30281152295443	1.55861764166927	2.60712488333933	Endothelial	CLDN18
3.26666917068794	3.47710823903816	3.36229682140737	2.67717044102615	3.4257920308298	3.20107053991914	2.9696489571446	3.47462724823798	3.66383272816747	2.98400028707464	Endothelial	MRPS22
4.58483697966468	7.88555038018668	3.29890492575405	6.85251425422687	4.41812245262758	7.50426419106358	5.40656000186411	5.78311424902371	5.00591341939352	5.7481313845676	Endothelial	CLSTN2
3.84954383378855	0	0	0	0	0	0	0	0	0.241094127002554	Endothelial	FOXL2
3.40360358376235	0	0	0	0	0	0	0.153682468763245	0	0	Endothelial	FOXL2NB
3.26666917068794	3.47710823903816	3.36229682140737	2.67717044102615	3.4257920308298	3.20107053991914	2.9696489571446	3.47462724823798	3.66383272816747	2.98400028707464	Endothelial	MRPS22
3.26666917068794	3.50732761834088	2.75426613480523	4.64814738643987	3.9237857941666	4.0810371018521	3.88032637518541	4.95476414758389	5.17084090800201	3.81721220370048	Endothelial	PXYLP1
3.26666917068794	3.47710823903816	3.36229682140737	2.67717044102615	3.4257920308298	3.20107053991914	2.9696489571446	3.47462724823798	3.66383272816747	2.98400028707464	Endothelial	MRPS22
2.53387020914474	0.836494520906645	2.03371856132992	0.871965199266222	0.43767239916948	1.52279136791904	0.561077644084751	2.9320441983257	2.29025603853334	0.628228572201804	Endothelial	CHST2
2.53387020914474	0.836494520906645	2.03371856132992	0.871965199266222	0.43767239916948	1.52279136791904	0.561077644084751	2.9320441983257	2.29025603853334	0.628228572201804	Endothelial	CHST2
3.40360358376235	2.78508900609386	2.84582672730146	7.72978550399622	2.12663102803831	3.95599642157202	1.20618675158082	6.29571619115411	3.86987159817994	2.15571182206318	Endothelial	ZIC1
7.42263539855761	8.42379095607764	10.4887330866467	5.95457631434446	3.87234312635353	8.00541192426507	6.10682172623113	6.98620024434423	7.66785179094011	6.94945268471322	Endothelial	SLC9A9
8.44246737926905	8.00773285972243	4.78267309572605	7.51087246172635	5.56228727867043	8.15632724350918	6.33527352941666	6.69836867113732	4.71667759960945	6.37242796274866	Endothelial	PLOD2
8.75559147793073	7.86284344684598	5.38099736519876	7.05071324209673	7.486005929471	7.47607722178787	6.19955566406127	6.55913023747577	5.09073267514363	7.83402177315446	Endothelial	PLSCR4
2.53387020914474	1.40598281229326	1.8688861095733	2.24357581731273	1.27361706859894	0.95362462311073	1.24287148859553	2.48764470030135	1.55861764166927	2.15571182206318	Endothelial	PLSCR2
8.57887095446787	7.51545932566976	8.78277418445	5.50504135308319	6.87124849270633	5.97861942663434	3.95960626780981	5.91796589736964	5.8916971245872	5.40839304155794	Endothelial	PLSCR1
8.57887095446787	7.51545932566976	8.78277418445	5.50504135308319	6.87124849270633	5.97861942663434	3.95960626780981	5.91796589736964	5.8916971245872	5.40839304155794	Endothelial	PLSCR1
5.26196727990644	5.23920851681946	6.31634437570414	5.4513080813385	5.79650113677684	4.80379822757531	5.92969986591095	5.35812445746188	5.68897979346376	5.44499647743769	Endothelial	HPS3
8.80278951312044	8.7428955868961	4.97745411133982	9.54395682385316	4.38179374263352	8.39281546649171	5.93951101913856	7.10168765706032	6.67492889370641	4.89425549024039	Endothelial	CP
8.80278951312044	8.7428955868961	4.97745411133982	9.54395682385316	4.38179374263352	8.39281546649171	5.93951101913856	7.10168765706032	6.67492889370641	4.89425549024039	Endothelial	CP
3.94239204590188	4.48357083205844	4.11745501725239	4.52350462348637	3.56190411506945	4.21441489661179	4.0242566220176	3.98527217066916	4.48561102955967	4.32900220508277	Endothelial	GYG1
6.18722289184643	1.01536747778032	2.03371856132992	2.11123726736864	3.22169284422157	1.11830356517637	3.22934356137979	1.79614738022777	1.55861764166927	3.14097691988296	Endothelial	TM4SF18
1.54423444581902	2.13044841504265	4.78267309572605	4.69513783070735	2.44100994264765	1.52279136791904	1.44531319799864	4.29713805190967	1.55861764166927	2.03284391903973	Endothelial	P2RY12
4.02962438410096	1.27158743689028	2.31578559557217	7.27219609401988	0.615064132306291	1.40014533497143	0.501769812866353	6.78620840068719	2.29025603853334	1.29578722053516	Endothelial	CLRN1
4.02962438410096	1.27158743689028	2.31578559557217	7.27219609401988	0.615064132306291	1.40014533497143	0.501769812866353	6.78620840068719	2.29025603853334	1.29578722053516	Endothelial	CLRN1
3.64373568977019	4.53825741631343	4.1891350801947	4.69513783070735	4.41812245262758	4.55345742123861	4.54120561004789	4.56717195352396	4.81966838229763	5.02895037467016	Endothelial	COMMD2
4.11188162176985	5.13015113347499	2.75426613480523	4.86914308645507	2.6989895260697	4.47966141090214	3.54792410517112	4.23820874832495	2.77339374566141	4.13355264645515	Endothelial	PFN2
4.11188162176985	5.13015113347499	2.75426613480523	4.86914308645507	2.6989895260697	4.47966141090214	3.54792410517112	4.23820874832495	2.77339374566141	4.13355264645515	Endothelial	PFN2
7.48569906069771	7.2194299064719	7.03312262353308	7.10392102869969	7.69537390749601	7.03826041652959	6.85106855304019	7.82327135779165	7.07953070286287	7.23373925485458	Endothelial	TSC22D2
4.11188162176985	5.13015113347499	2.75426613480523	4.86914308645507	2.6989895260697	4.47966141090214	3.54792410517112	4.23820874832495	2.77339374566141	4.13355264645515	Endothelial	PFN2
5.69451963065644	5.46642569025699	5.75622519498508	5.82324826896928	5.2221778899764	5.74030734698314	5.02733818293714	5.32209487755421	5.09073267514363	5.49821713817754	Endothelial	EIF2A
1.54423444581902	2.13044841504265	4.78267309572605	4.69513783070735	2.44100994264765	1.52279136791904	1.44531319799864	4.29713805190967	1.55861764166927	2.03284391903973	Endothelial	P2RY12
1.54423444581902	0.210564903594112	0.528155310934675	1.6207672505449	1.64455051279552	0.76769656908652	0.375297256223406	3.69097097171992	0	0.447608088042294	Endothelial	GPR149
2.27291461569055	3.81979989093044	3.01316667488069	3.95677208724444	2.91776048579661	3.74542066326765	4.38174942512861	3.99547540956456	3.66383272816747	3.88981789967689	Endothelial	C3orf33
4.40075465798597	4.85654411562521	5.55387491734298	7.37317494692229	2.95120177399516	5.5870889886075	8.41592678519408	7.77151702826648	6.11061400861758	4.93771400390067	Endothelial	PLCH1
1.54423444581902	3.89791756312883	5.47002407420133	7.4298405516104	4.08310973174212	4.1008627788223	8.845770426316	4.7165071544788	5.9382187721521	7.3652872866844	Endothelial	VEPH1
3.84954383378855	4.82489850074664	4.15374017944063	5.22984876481074	6.17114048443127	4.86304499852404	4.55949889427301	5.73520925854772	4.60576542198066	5.7481313845676	Endothelial	LEKR1
4.40075465798597	4.85654411562521	5.55387491734298	7.37317494692229	2.95120177399516	5.5870889886075	8.41592678519408	7.77151702826648	6.11061400861758	4.93771400390067	Endothelial	PLCH1
4.40075465798597	4.85654411562521	5.55387491734298	7.37317494692229	2.95120177399516	5.5870889886075	8.41592678519408	7.77151702826648	6.11061400861758	4.93771400390067	Endothelial	PLCH1
1.54423444581902	3.89791756312883	5.47002407420133	7.4298405516104	4.08310973174212	4.1008627788223	8.845770426316	4.7165071544788	5.9382187721521	7.3652872866844	Endothelial	VEPH1
7.72011390069446	7.47014971735596	8.43020763332743	8.48033035109262	7.79428095547976	8.12156962853111	7.47875143144165	7.8445934506066	8.06373425123633	7.85003284885663	Endothelial	RSRC1
6.29678689407884	5.63329162381826	5.48434203827744	3.08259831682053	3.32734869049987	6.91769127082586	2.55398740868604	8.32246236550437	3.13469052049166	3.19927807102478	Endothelial	IQCJ-SCHIP1
1.54423444581902	3.89791756312883	5.47002407420133	7.4298405516104	4.08310973174212	4.1008627788223	8.845770426316	4.7165071544788	5.9382187721521	7.3652872866844	Endothelial	VEPH1
6.00549560912316	6.10282295653788	5.45556258653108	6.73937098225086	5.77331684865431	6.15965163646813	6.58607672539341	6.37405585520241	6.30064692789309	7.59572889557289	Endothelial	IFT80
5.11013860410595	4.32859624980991	5.01738621635499	4.32866030482059	3.32734869049987	4.60989143698773	4.03997646438274	4.112596920855	5.9382187721521	5.88319266218331	Endothelial	SMC4
1.54423444581902	1.84512050700177	2.18163463249337	1.4115934896081	0.235370101770596	1.92986565814915	1.20618675158082	1.92984077006024	4.21034452560111	2.88090155862424	Endothelial	TRIM59
7.72011390069446	7.47014971735596	8.43020763332743	8.48033035109262	7.79428095547976	8.12156962853111	7.47875143144165	7.8445934506066	8.06373425123633	7.85003284885663	Endothelial	RSRC1
1.54423444581902	1.84512050700177	2.18163463249337	1.4115934896081	0.235370101770596	1.92986565814915	1.20618675158082	1.92984077006024	4.21034452560111	2.88090155862424	Endothelial	TRIM59
4.46476100135782	0.305342285777796	0.528155310934675	1.16686406576704	0.915362926907763	1.11830356517637	0.439918978793885	4.39287624843235	1.55861764166927	0.447608088042294	Endothelial	BCHE
2.27291461569055	1.6780613632074	2.75426613480523	0.871965199266222	0.773012911347884	2.56507192378004	1.09017987115624	1.84210226350367	1.55861764166927	0.628228572201804	Endothelial	WDR49
1.54423444581902	0.632262774525785	0.913927772983714	0	0.235370101770596	1.40014533497143	0.236662911065297	0.743671397896858	0	0.447608088042294	Endothelial	SERPINI2
2.94630497356171	3.37154501043074	1.21800759208557	1.6207672505449	0.43767239916948	1.26609603282497	0.672844915797482	4.32976181751008	1.55861764166927	0.788731326296042	Endothelial	SLC7A14
1.54423444581902	0.898615870915671	1.68276229210785	1.4115934896081	1.37566684621673	1.26609603282497	1.34764030954847	6.34642081872874	1.55861764166927	0.788731326296042	Endothelial	SAMD7
9.49122127680833	3.04062851427143	4.68687642286069	11.4127795153129	2.44100994264765	4.06093517757731	2.31650229664541	5.04102798247452	4.21034452560111	2.88090155862424	Endothelial	MECOM
1.54423444581902	0.898615870915671	1.68276229210785	1.4115934896081	1.37566684621673	1.26609603282497	1.34764030954847	6.34642081872874	1.55861764166927	0.788731326296042	Endothelial	SAMD7
4.33377625290582	3.82780477075529	3.69334989337493	4.06806278908103	3.64599730141614	3.77039430002241	3.84496861642543	4.46072836037864	4.60576542198066	3.94197052102248	Endothelial	MYNN
5.82217659967901	6.25454111903913	6.31634437570414	8.51184202591654	7.07838547569222	7.95592506214604	5.03781476619511	9.43430027867194	8.91166611049315	9.2517177696223	Endothelial	TNIK
8.15784792979362	7.20336773460575	6.61200475482429	6.67049669664316	5.78263532030339	6.73945336286177	5.29961820763305	5.85771894100772	6.06940777175422	6.93451335429472	Endothelial	SKIL
8.17229698392367	8.59801061232551	7.24975596710592	9.26030496791965	8.10031023853484	7.2259908082783	7.87871205704256	5.9988035183951	6.75507852641197	8.96607992153121	Endothelial	PLD1
5.82217659967901	6.25454111903913	6.31634437570414	8.51184202591654	7.07838547569222	7.95592506214604	5.03781476619511	9.43430027867194	8.91166611049315	9.2517177696223	Endothelial	TNIK
8.78409517878641	9.8124026854189	8.99139327440007	9.94115386758404	8.73812503138401	9.17323890016395	8.83923421109154	8.16470069151131	9.19638102419652	9.43196090823982	Endothelial	FNDC3B
4.64132396145101	4.66876897255693	6.1556556053147	5.33743722387647	3.8896952945745	4.3196779680966	5.25765904253605	5.27680060562029	4.71667759960945	5.15213653990813	Endothelial	NCEH1
7.863539650635	6.65625643978358	4.89411283034453	4.80632463139319	1.27361706859894	3.64096464903029	2.6251905371711	3.07360552927481	5.31883348940026	2.91609281635499	Endothelial	TNFSF10
4.64132396145101	4.66876897255693	6.1556556053147	5.33743722387647	3.8896952945745	4.3196779680966	5.25765904253605	5.27680060562029	4.71667759960945	5.15213653990813	Endothelial	NCEH1
4.33377625290582	2.10432489210157	4.87250290652274	3.39872976264935	2.3931439599258	2.09712645890212	1.98952701472298	4.00560699408933	1.55861764166927	2.4717640030258	Endothelial	ECT2
8.54595996736862	9.14586226640584	9.09649368135479	8.59006822024208	8.4876855539355	8.49373961006676	8.32982542126041	8.57210353277483	9.20591909869391	8.59131478618833	Endothelial	TBL1XR1
4.02962438410096	6.7275163465496	2.93192158763585	4.41540562962771	2.44100994264765	5.13712363088696	1.53679069007415	4.46072836037864	2.29025603853334	1.75041464161638	Endothelial	KCNMB2
4.02962438410096	6.7275163465496	2.93192158763585	4.41540562962771	2.44100994264765	5.13712363088696	1.53679069007415	4.46072836037864	2.29025603853334	1.75041464161638	Endothelial	KCNMB2
4.02962438410096	6.7275163465496	2.93192158763585	4.41540562962771	2.44100994264765	5.13712363088696	1.53679069007415	4.46072836037864	2.29025603853334	1.75041464161638	Endothelial	KCNMB2
8.37744147788881	5.70240504303952	7.18986000835235	3.45441942801929	5.07066408549091	5.35914546931214	2.55398740868604	4.58754968811506	3.42338626745829	2.76986417304758	Endothelial	GNB4
6.63951251575372	6.56821241831762	6.45365725280692	6.65869105966625	7.00663755454163	6.6846735576429	6.528737363281	6.68266821448801	6.97183932870636	6.9194177046768	Endothelial	FXR1
4.02962438410096	6.7275163465496	2.93192158763585	4.41540562962771	2.44100994264765	5.13712363088696	1.53679069007415	4.46072836037864	2.29025603853334	1.75041464161638	Endothelial	KCNMB2
6.63951251575372	6.56821241831762	6.45365725280692	6.65869105966625	7.00663755454163	6.6846735576429	6.528737363281	6.68266821448801	6.97183932870636	6.9194177046768	Endothelial	FXR1
5.26196727990644	5.15581526797092	5.84766539572244	5.33743722387647	3.85477970969088	4.88607882641082	6.94102651457895	8.07493655240229	5.9382187721521	7.1005004842232	Endothelial	MCF2L2
4.79861551904043	3.59436386326204	6.18224785237246	4.23636365456947	3.47260416260478	2.67496027725618	4.76579029956193	5.18170888636832	3.86987159817994	4.70601297067532	Endothelial	B3GNT5
5.26196727990644	5.15581526797092	5.84766539572244	5.33743722387647	3.85477970969088	4.88607882641082	6.94102651457895	8.07493655240229	5.9382187721521	7.1005004842232	Endothelial	MCF2L2
5.74694550771195	6.89020563688239	6.29213237096139	6.87309445704498	6.31615769246341	6.70748240178444	6.48250917623948	6.09920177022349	6.43648570295246	6.83459421784587	Endothelial	MCCC1
5.14961983046801	0.958172382968499	6.79544154324725	0.500880654186568	2.23920938755307	0.95362462311073	1.50693806469307	2.67704641021559	5.00591341939352	0.788731326296042	Endothelial	KLHL6
5.14961983046801	0.958172382968499	6.79544154324725	0.500880654186568	2.23920938755307	0.95362462311073	1.50693806469307	2.67704641021559	5.00591341939352	0.788731326296042	Endothelial	KLHL6
6.63951251575372	7.02338272578915	7.45633981571326	7.23690232250388	7.41737269491523	7.06878024156846	7.51856775384549	6.75501848020843	6.90314179596997	7.59572889557289	Endothelial	KLHL24
4.33377625290582	4.89895359145261	4.50221100694125	4.29854609514585	4.39400523948809	4.63730164321185	4.70134896096976	3.57329090114054	5.00591341939352	4.31588645120109	Endothelial	EIF4G1
4.46476100135782	4.06299538122578	3.69334989337493	4.20423761035211	5.24257995813962	5.71480274496163	3.43356360139173	5.49026383999225	3.13469052049166	1.75041464161638	Endothelial	C3orf70
7.55349901236536	6.45260851372977	5.55387491734298	8.03159598380182	9.31314596973058	7.58037811393301	5.20517742798657	7.35843168447586	6.64719134481303	7.1695691243143	Endothelial	IGF2BP2
6.56845993224155	6.94735038238995	6.71879792473941	6.48906918760009	6.58471992470301	6.43032956434055	6.00103791591154	5.741285098377	6.53057932515977	6.43138526623221	Endothelial	EIF4A2
6.56845993224155	6.94735038238995	6.71879792473941	6.48906918760009	6.58471992470301	6.43032956434055	6.00103791591154	5.741285098377	6.53057932515977	6.43138526623221	Endothelial	EIF4A2
7.9610780484078	5.93880837517657	8.47570724719473	5.64325293440567	5.94082837183267	3.72000709617221	7.14800484231813	5.2257108016147	8.14531373880313	7.61727214848155	Endothelial	ST6GAL1
9.51597958310983	10.5577287115091	10.0417198501787	9.41304911605732	9.19336339473033	11.3486873544491	8.67507263716439	8.6041282534754	9.84145672651322	8.96134976594669	Endothelial	LPP
7.34822914506262	4.7925431397046	4.35414891759396	3.28045439741528	2.73783344574297	7.01754917212365	5.95341221336517	8.55366434659585	4.05012869988706	3.33548793942735	Endothelial	FGF12
5.22548165597862	4.60963895909142	7.72706356351383	4.7180712907872	4.96002408482669	4.98540870279841	5.12637800843329	4.95998381294057	4.71667759960945	4.76510857804728	Endothelial	MB21D2
7.34822914506262	4.7925431397046	4.35414891759396	3.28045439741528	2.73783344574297	7.01754917212365	5.95341221336517	8.55366434659585	4.05012869988706	3.33548793942735	Endothelial	FGF12
10.097133161618	7.94976976015057	5.75622519498508	8.29828386325518	5.97780750534785	6.26004712739077	6.85403579710058	9.29976811796958	5.38750060765675	8.3464665788344	Endothelial	HES1
10.097133161618	7.94976976015057	5.75622519498508	8.29828386325518	5.97780750534785	6.26004712739077	6.85403579710058	9.29976811796958	5.38750060765675	8.3464665788344	Endothelial	HES1
10.097133161618	7.94976976015057	5.75622519498508	8.29828386325518	5.97780750534785	6.26004712739077	6.85403579710058	9.29976811796958	5.38750060765675	8.3464665788344	Endothelial	HES1
5.46339636301817	1.74722316341811	2.31578559557217	2.58036865838747	0.773012911347884	2.01591865309695	2.22777931304262	2.54434345565233	3.42338626745829	2.03284391903973	Endothelial	TP63
5.46339636301817	1.74722316341811	2.31578559557217	2.58036865838747	0.773012911347884	2.01591865309695	2.22777931304262	2.54434345565233	3.42338626745829	2.03284391903973	Endothelial	TP63
6.1487710861528	2.6651199331863	1.21800759208557	2.24357581731273	3.13704154532237	1.26609603282497	1.50693806469307	2.20068270199906	4.35453295634391	2.4717640030258	Endothelial	TMEM44
6.1487710861528	2.6651199331863	1.21800759208557	2.24357581731273	3.13704154532237	1.26609603282497	1.50693806469307	2.20068270199906	4.35453295634391	2.4717640030258	Endothelial	TMEM44
5.33228185092318	4.14216554567172	3.78873155249391	3.95677208724444	4.33188711252692	4.26800625554895	3.66067607195439	4.04543646845095	5.00591341939352	4.30265036526922	Endothelial	LSG1
4.69568234473067	5.34896605715421	1.21800759208557	5.21380246411937	2.06686639539267	2.87242369318678	1.90048329952372	1.97178694663932	2.29025603853334	3.08022016225814	Endothelial	FAM43A
4.69568234473067	5.34896605715421	1.21800759208557	5.21380246411937	2.06686639539267	2.87242369318678	1.90048329952372	1.97178694663932	2.29025603853334	3.08022016225814	Endothelial	FAM43A
3.75030660780683	3.52712784269469	5.64591304523163	3.60964641883898	4.69968631334835	4.35312544543369	3.66067607195439	4.18570835122916	5.68897979346376	2.98400028707464	Endothelial	TNK2
3.26666917068794	1.6780613632074	1.21800759208557	2.67717044102615	0.43767239916948	1.40014533497143	1.00731254329996	2.20068270199906	0	2.32237538187401	Endothelial	MUC4
3.84954383378855	4.09651248631079	3.59121296747977	4.94886015389087	3.66627642230308	3.81908092020975	5.24866786397051	5.28514240472289	4.60576542198066	5.23808017828536	Endothelial	BDH1
3.26666917068794	1.6780613632074	1.21800759208557	2.67717044102615	0.43767239916948	1.40014533497143	1.00731254329996	2.20068270199906	0	2.32237538187401	Endothelial	MUC4
3.75030660780683	3.52712784269469	5.64591304523163	3.60964641883898	4.69968631334835	4.35312544543369	3.66067607195439	4.18570835122916	5.68897979346376	2.98400028707464	Endothelial	TNK2
5.49439420975175	5.04344213136067	5.82534292387153	4.94886015389087	5.03211654761503	5.23904459507666	4.77521295919926	4.81196762341348	5.51574508820074	5.07638627146304	Endothelial	PCYT1A
1.54423444581902	0	3.59121296747977	0.500880654186568	2.48733868592536	0.76769656908652	0.375297256223406	0.925423791868847	3.13469052049166	0.241094127002554	Endothelial	NRROS
4.98476626522095	4.16129739440968	6.40179933418668	4.26778986913406	5.36549565333338	3.95599642157202	3.99229355527879	4.75304900871069	5.31883348940026	4.41761824979631	Endothelial	PIGX
6.97237126514495	6.3184308288801	6.68200218638378	6.43472631813954	6.82464454958197	6.95629262240139	6.46708768121714	6.72160356210958	7.01588512658021	6.60586449202527	Endothelial	SENP5
9.84542455254088	8.72666511202675	8.28849374544049	8.69926711183135	9.28021876199085	8.92965040589171	8.26414201487377	9.10855209209545	8.54911926262302	8.75999208863974	Endothelial	DLG1
4.46476100135782	4.38393649758213	4.58426344362257	4.74064589163213	4.3191359602994	4.26800625554895	4.34847056661447	4.68533226808182	4.05012869988706	4.32900220508277	Endothelial	IQCG
4.33377625290582	4.38393649758213	2.93192158763585	4.96811969263789	5.016404445353	3.69413782094147	4.66463964256437	4.74702261377256	4.71667759960945	4.85852080693816	Endothelial	LMLN
1.95409913374936	1.60541630883909	0	1.4115934896081	0.615064132306291	2.38274907121141	1.5947043449482	1.00837739575267	1.55861764166927	1.29578722053516	Endothelial	ZNF732
1.95409913374936	1.60541630883909	0	1.4115934896081	0.615064132306291	2.38274907121141	1.5947043449482	1.00837739575267	1.55861764166927	1.29578722053516	Endothelial	ZNF732
6.33153406904491	6.0144039634149	6.10095386671252	6.36378627309525	6.12792587152188	6.51033681696246	6.21232985637753	5.98350698774313	6.30064692789309	6.42834159099578	Endothelial	ZNF141
1.54423444581902	1.07038129597059	2.03371856132992	3.15160960121214	4.67987462203861	1.26609603282497	0.776572555265237	3.72815704833632	2.29025603853334	2.03284391903973	Endothelial	NSG1
1.95409913374936	2.78508900609386	3.78873155249391	3.99483089749449	2.88352560578911	2.96186588807088	5.34039144760538	6.5101551888652	2.29025603853334	5.10716528285359	Endothelial	PDE6B
5.74694550771195	5.44055761076076	5.14903821411206	4.88948909423958	5.33415098089078	5.15619832517786	5.18175003462244	5.62451798919272	5.38750060765675	5.42681084220639	Endothelial	ATP5ME
6.38213434961853	4.2172162069118	2.43851671351615	3.74978232878337	1.56037044221447	1.83835241579623	2.24596578663893	3.09274061469179	1.55861764166927	5.91398325435693	Endothelial	CPLX1
1.95409913374936	2.78508900609386	3.78873155249391	3.99483089749449	2.88352560578911	2.96186588807088	5.34039144760538	6.5101551888652	2.29025603853334	5.10716528285359	Endothelial	PDE6B
2.94630497356171	3.45660449574083	2.18163463249337	3.45441942801929	1.04492015232902	2.82553339752812	3.38515431622563	2.01254792186833	3.13469052049166	2.95044606432884	Endothelial	RNF212
2.75477592843036	3.95750232197474	2.93192158763585	3.08259831682053	4.33188711252692	2.87242369318678	2.83195824698254	2.99442150512176	6.78083520596322	3.41143963349978	Endothelial	SPON2
3.94239204590188	4.13573146410709	5.03694529669376	4.38706612152068	4.40611424073418	4.06093517757731	4.31870822842646	4.27217678647804	5.09073267514363	4.69592400270372	Endothelial	MAEA
3.40360358376235	4.35653170656217	3.36229682140737	2.24357581731273	3.80076891448088	2.72691715513781	4.22554983995526	4.06494630388209	4.05012869988706	2.21343224132054	Endothelial	C4orf48
2.94630497356171	4.30010916922784	4.35414891759396	4.06806278908103	4.90987992343009	3.69413782094147	4.16948476476321	3.28800561399512	4.48561102955967	4.24845718027804	Endothelial	CRIPAK
3.52866003539571	3.85938739258273	4.55742782944727	4.7180712907872	4.00564601237758	3.46856679315754	4.91248053602742	3.75242572747971	4.71667759960945	5.04493626757768	Endothelial	SLBP
3.11536135221708	2.2544091554877	4.61060898962631	1.6207672505449	2.29236691823423	2.56507192378004	2.36722986587449	2.42862617162814	3.66383272816747	2.0955854893629	Endothelial	TACC3
3.11536135221708	2.2544091554877	4.61060898962631	1.6207672505449	2.29236691823423	2.56507192378004	2.36722986587449	2.42862617162814	3.66383272816747	2.0955854893629	Endothelial	TACC3
5.11013860410595	5.23319386305384	4.78267309572605	4.98712550585711	5.00051933986512	5.22104107232314	5.336153390324	5.07028304410131	4.81966838229763	4.97156219747594	Endothelial	NELFA
3.64373568977019	2.9259861024526	3.29890492575405	3.08259831682053	3.07771558125499	2.91783781870729	3.20165695879271	3.11162522181073	3.66383272816747	3.14097691988296	Endothelial	HAUS3
6.00549560912316	4.61889512298804	5.36561044388231	5.14777064889939	4.84018908165607	3.55733932060981	4.82445343518031	4.80618286836601	4.71667759960945	4.84031596679373	Endothelial	MXD4
2.53387020914474	0.210564903594112	1.21800759208557	0.871965199266222	0.773012911347884	0.95362462311073	0.964022772894445	2.3981861141301	0	0.447608088042294	Endothelial	CFAP99
2.53387020914474	0.210564903594112	1.21800759208557	0.871965199266222	0.773012911347884	0.95362462311073	0.964022772894445	2.3981861141301	0	0.447608088042294	Endothelial	CFAP99
5.69451963065644	5.0191787043755	5.98490508798959	4.80632463139319	4.86671921406507	5.04802184162556	5.37592096536083	4.90150175638513	5.9382187721521	5.19574823939417	Endothelial	RNF4
5.69451963065644	3.9280175345132	6.3866338442081	3.39872976264935	4.57651739077245	3.52835119817101	2.61122827317897	4.64052375316641	5.31883348940026	2.51830978916532	Endothelial	SH3BP2
5.69451963065644	3.9280175345132	6.3866338442081	3.39872976264935	4.57651739077245	3.52835119817101	2.61122827317897	4.64052375316641	5.31883348940026	2.51830978916532	Endothelial	SH3BP2
8.46220124468863	6.93072212954386	6.93228616925741	6.69382204622695	7.11757415903744	6.74261183452648	6.27234093985898	8.29484422543526	7.63997651570081	6.79968848291158	Endothelial	ADD1
8.46220124468863	6.93072212954386	6.93228616925741	6.69382204622695	7.11757415903744	6.74261183452648	6.27234093985898	8.29484422543526	7.63997651570081	6.79968848291158	Endothelial	ADD1
8.46220124468863	6.93072212954386	6.93228616925741	6.69382204622695	7.11757415903744	6.74261183452648	6.27234093985898	8.29484422543526	7.63997651570081	6.79968848291158	Endothelial	ADD1
2.75477592843036	3.48725186047166	3.16309838503761	3.15160960121214	4.38179374263352	2.77706773352384	2.20936065248589	2.77506601308011	4.71667759960945	2.42366629765155	Endothelial	MFSD10
6.74638456227717	6.48460636462436	7.59144382733492	7.03709892277599	6.7904095127215	7.04595111453844	6.30956455067916	6.78326681466721	7.07953070286287	6.72723643005244	Endothelial	HTT
2.75477592843036	2.02299026446322	5.75622519498508	7.89989568059964	1.87110650547951	1.52279136791904	1.56603809921352	3.65280099176737	1.55861764166927	2.60712488333933	Endothelial	STK32B
2.75477592843036	2.02299026446322	5.75622519498508	7.89989568059964	1.87110650547951	1.52279136791904	1.56603809921352	3.65280099176737	1.55861764166927	2.60712488333933	Endothelial	STK32B
4.7480667446886	4.50369752241464	3.78873155249391	4.52350462348637	4.59778970852079	3.81908092020975	3.88613599543915	4.16777490103323	4.05012869988706	4.07247569199046	Endothelial	TMEM128
6.33153406904491	6.2693119510182	6.57902924343774	6.29681375386292	6.46538496076311	6.14062284785309	6.21232985637753	6.50659252132429	6.33582438625304	6.47923052678151	Endothelial	STX18
3.64373568977019	1.01536747778032	3.09007935588553	3.08259831682053	0.43767239916948	0.554211806780687	3.03386067238616	2.59889792312197	1.55861764166927	6.13170654327088	Endothelial	CYTL1
2.75477592843036	2.02299026446322	5.75622519498508	7.89989568059964	1.87110650547951	1.52279136791904	1.56603809921352	3.65280099176737	1.55861764166927	2.60712488333933	Endothelial	STK32B
2.53387020914474	4.31726882757676	2.65649849838163	4.74064589163213	4.30627110223921	4.76704597154321	4.10618334460582	3.71586788105488	3.42338626745829	4.88540445694236	Endothelial	EVC
2.27291461569055	3.76248648242511	3.09007935588553	3.15160960121214	2.6989895260697	2.50682075141479	2.89093430104962	2.12834545017872	4.21034452560111	2.15571182206318	Endothelial	BLOC1S4
6.29678689407884	6.99433822341805	7.10900604379439	6.92822147912842	6.80876924139983	7.01493923488225	6.77169694937541	7.1251105155593	6.4037061613341	6.92158392078513	Endothelial	KIAA0232
6.29678689407884	6.99433822341805	7.10900604379439	6.92822147912842	6.80876924139983	7.01493923488225	6.77169694937541	7.1251105155593	6.4037061613341	6.92158392078513	Endothelial	KIAA0232
1.54423444581902	2.80144118642911	2.18163463249337	2.47660151985774	2.98388543055442	2.82553339752812	3.73337830656136	3.11162522181073	1.55861764166927	3.11091835145504	Endothelial	TADA2B
8.18184991231642	7.748896359104	4.8282870480023	6.22658025419247	4.5549267159719	6.05682773021789	5.58324443624316	5.30168268340813	5.9382187721521	4.20643309580963	Endothelial	AFAP1
4.02962438410096	4.08319893919111	5.05624275128498	5.6551850567934	6.29352129332459	4.80379822757531	5.99163772161873	7.36533267498895	5.38750060765675	3.99230344402865	Endothelial	SORCS2
4.58483697966468	2.07771960189143	7.10900604379439	2.11123726736864	1.47097250345406	1.40014533497143	2.35051808025069	3.51774042792576	1.55861764166927	2.60712488333933	Endothelial	SH3TC1
4.58483697966468	2.07771960189143	7.10900604379439	2.11123726736864	1.47097250345406	1.40014533497143	2.35051808025069	3.51774042792576	1.55861764166927	2.60712488333933	Endothelial	SH3TC1
1.95409913374936	0.478042971929765	2.03371856132992	6.17778348433091	0.915362926907763	1.40014533497143	1.87733634103382	5.741285098377	2.29025603853334	0.788731326296042	Endothelial	HMX1
1.95409913374936	0.478042971929765	2.03371856132992	6.17778348433091	0.915362926907763	1.40014533497143	1.87733634103382	5.741285098377	2.29025603853334	0.788731326296042	Endothelial	HMX1
3.84954383378855	3.60371823233324	3.29890492575405	4.03191145414915	3.6045633345172	3.64096464903029	3.61242758192504	3.95422220971509	4.60576542198066	3.38656405085225	Endothelial	TRMT44
4.46476100135782	5.72186535309987	3.01316667488069	5.21380246411937	4.90987992343009	5.5442907581493	4.46949550798348	4.27217678647804	4.91579423426157	5.28594697307126	Endothelial	EVC2
2.53387020914474	4.31726882757676	2.65649849838163	4.74064589163213	4.30627110223921	4.76704597154321	4.10618334460582	3.71586788105488	3.42338626745829	4.88540445694236	Endothelial	EVC
5.39932808262492	5.83540377531234	7.62736920123012	4.13775628257968	5.58908968839704	5.64224719189538	4.12103982602278	5.78311424902371	3.66383272816747	3.30925538140578	Endothelial	SLC2A9
5.39932808262492	5.83540377531234	7.62736920123012	4.13775628257968	5.58908968839704	5.64224719189538	4.12103982602278	5.78311424902371	3.66383272816747	3.30925538140578	Endothelial	SLC2A9
4.11188162176985	2.70042674347756	3.23259906600461	0	0.43767239916948	1.74063876765625	1.73006729864572	3.89004259512027	2.77339374566141	1.67023479564304	Endothelial	HS3ST1
1.54423444581902	1.31779102663523	3.36229682140737	1.80341823917036	1.93935413848263	0.554211806780687	1.53679069007415	3.78808004742101	5.24673401398648	1.49512541788341	Endothelial	CLNK
1.54423444581902	1.31779102663523	3.36229682140737	1.80341823917036	1.93935413848263	0.554211806780687	1.53679069007415	3.78808004742101	5.24673401398648	1.49512541788341	Endothelial	CLNK
1.54423444581902	1.31779102663523	3.36229682140737	1.80341823917036	1.93935413848263	0.554211806780687	1.53679069007415	3.78808004742101	5.24673401398648	1.49512541788341	Endothelial	CLNK
4.18970075736385	6.22302120946764	3.42302012892176	4.03191145414915	2.77565887277341	5.90158996816568	4.1931105494579	4.15872388140672	4.35453295634391	3.55230705821249	Endothelial	C1QTNF7
4.18970075736385	6.22302120946764	3.42302012892176	4.03191145414915	2.77565887277341	5.90158996816568	4.1931105494579	4.15872388140672	4.35453295634391	3.55230705821249	Endothelial	C1QTNF7
4.18970075736385	6.22302120946764	3.42302012892176	4.03191145414915	2.77565887277341	5.90158996816568	4.1931105494579	4.15872388140672	4.35453295634391	3.55230705821249	Endothelial	C1QTNF7
4.18970075736385	6.22302120946764	3.42302012892176	4.03191145414915	2.77565887277341	5.90158996816568	4.1931105494579	4.15872388140672	4.35453295634391	3.55230705821249	Endothelial	C1QTNF7
7.61120193542113	3.75410977217454	5.18454725010187	2.93380554852312	0.615064132306291	3.00459000745758	1.44531319799864	2.75117835661524	5.00591341939352	0.447608088042294	Endothelial	CD38
7.61120193542113	3.75410977217454	5.18454725010187	2.93380554852312	0.615064132306291	3.00459000745758	1.44531319799864	2.75117835661524	5.00591341939352	0.447608088042294	Endothelial	CD38
7.61120193542113	3.75410977217454	5.18454725010187	2.93380554852312	0.615064132306291	3.00459000745758	1.44531319799864	2.75117835661524	5.00591341939352	0.447608088042294	Endothelial	CD38
6.16812509105499	6.19389739048488	6.61200475482429	6.61659354019055	6.20272261490035	6.43032956434055	5.66661735185914	6.41833761559697	6.22760927104071	6.03497438953848	Endothelial	TAPT1
4.18970075736385	6.22302120946764	3.42302012892176	4.03191145414915	2.77565887277341	5.90158996816568	4.1931105494579	4.15872388140672	4.35453295634391	3.55230705821249	Endothelial	C1QTNF7
3.26666917068794	2.73489009736028	4.08023365143787	5.04268531814158	2.65907074429703	5.36735334093073	2.07339294341083	8.19766337334463	3.42338626745829	1.82637201800485	Endothelial	PROM1
6.16812509105499	6.19389739048488	6.61200475482429	6.61659354019055	6.20272261490035	6.43032956434055	5.66661735185914	6.41833761559697	6.22760927104071	6.03497438953848	Endothelial	TAPT1
6.16812509105499	6.19389739048488	6.61200475482429	6.61659354019055	6.20272261490035	6.43032956434055	5.66661735185914	6.41833761559697	6.22760927104071	6.03497438953848	Endothelial	TAPT1
5.96180308178211	6.22907833408902	5.63311880311276	5.96420014315103	6.1021063293536	6.23335204961489	5.73259351492264	6.0313998884852	5.63351444750093	5.53829491650816	Endothelial	PACRGL
5.77246092121483	9.24016270548873	5.2530462572565	9.33638355550917	4.11296695011206	6.46516305541575	5.99163772161873	7.4733085199654	6.4037061613341	6.19037598868523	Endothelial	SLIT2
6.7845050548853	6.62214125654886	6.96328395216157	6.69959493101007	6.68005117405761	6.67478685812179	6.50816487636147	6.40691624498217	6.72885363679089	7.25965669537657	Endothelial	DHX15
5.61212589135577	4.89133492766875	6.4609156723726	5.29230663715061	4.14221876787638	5.00658312436069	4.71773115081268	5.03114296313923	3.66383272816747	5.54393049808952	Endothelial	CCDC149
4.8946911874064	4.7341141844395	6.13765116698227	8.38860742477433	8.16498148070972	6.15965163646813	8.06630223741419	6.17746615632601	6.26459024926206	9.69578670428354	Endothelial	PPARGC1A
7.25174673967144	7.45213772636807	11.7327098386145	7.00947869055115	7.10648559211372	7.41205643802516	7.27520558277938	7.46965357254801	7.44434070901298	7.00362538328555	Endothelial	RBPJ
6.74638456227717	6.62673682801316	6.67577727808034	11.0103098512331	10.4762575655592	9.37090289154722	5.29088554293443	7.66687770235809	6.94930167275984	7.46073253265519	Endothelial	PCDH7
1.54423444581902	0.632262774525785	1.21800759208557	0	1.04492015232902	2.01591865309695	0.6180433520365	3.703473132159	0	0.628228572201804	Endothelial	NWD2
8.28295779477907	5.87070191140123	7.26227357202574	5.02440209496938	6.26388551219644	6.37033695370568	5.70327701555081	6.33642145600409	6.33582438625304	5.81024418196089	Endothelial	KLHL5
5.74694550771195	5.53403770375559	5.88051456074867	5.93513389483282	6.37278526789882	5.5658485712769	6.16293494281394	5.51884032204063	6.4037061613341	5.81491313422494	Endothelial	RFC1
4.18970075736385	3.62224695364093	4.38500195261908	4.4972296977075	3.9896413441024	3.58575643807105	4.50390810856529	3.89004259512027	3.66383272816747	4.44196854912726	Endothelial	LIAS
7.21499838971918	6.86999716746266	6.4609156723726	6.40676748188465	7.0381024954281	6.3986442235574	5.82773404562946	6.37405585520241	7.36141767163518	6.18317146576156	Endothelial	RPL9
7.38177320624385	7.47589185212001	8.18052089583284	7.71561100418591	7.69413993094235	7.67599309704466	7.52881676169588	7.38098350126496	8.09486963806417	7.63718089867117	Endothelial	UBE2K
7.73965024382553	7.44694986707238	8.02515823442212	7.70990197890808	7.79773198695351	7.29645856665116	7.57270678460818	7.25393910376458	8.18443636956684	7.865868181744	Endothelial	PDS5A
5.52474001972966	5.41421722508765	5.5807760876881	5.22984876481074	5.03990889217863	5.1080302178735	5.16512152247629	5.65702008025204	6.26459024926206	4.75542588616691	Endothelial	N4BP2
5.52474001972966	5.41421722508765	5.5807760876881	5.22984876481074	5.03990889217863	5.1080302178735	5.16512152247629	5.65702008025204	6.26459024926206	4.75542588616691	Endothelial	N4BP2
4.33377625290582	5.0941005129797	10.4358424813545	7.59070393968175	4.39400523948809	4.33649863548661	9.88846914981114	6.37600967742922	7.14048674001602	7.89372034821914	Endothelial	RBM47
4.33377625290582	5.0941005129797	10.4358424813545	7.59070393968175	4.39400523948809	4.33649863548661	9.88846914981114	6.37600967742922	7.14048674001602	7.89372034821914	Endothelial	RBM47
2.53387020914474	4.85262616737852	1.68276229210785	3.74978232878337	2.12663102803831	3.23734826549615	3.04429016785378	5.09895664117785	2.77339374566141	1.96724922148221	Endothelial	UCHL1
9.66135039939744	8.07863115158067	6.65693975765137	8.54748957541614	8.10588895778559	7.69731159316004	8.31428888610762	7.92219130024018	6.4037061613341	7.43062819052861	Endothelial	APBB2
4.40075465798597	4.58623535121353	3.96243571026968	5.1307794174445	4.38179374263352	4.43350115894146	4.71120058077145	4.80618286836601	4.05012869988706	5.01278536225113	Endothelial	GNPDA2
2.53387020914474	3.51726169869855	1.46901928287394	1.16686406576704	1.37566684621673	3.08642018252843	0.501769812866353	5.05572966651705	2.29025603853334	0.788731326296042	Endothelial	GABRA2
6.97237126514495	6.55982621679505	5.9231813867447	5.36675856442351	5.73542915313491	6.26004712739077	5.62900180391308	5.86330109206861	5.38750060765675	4.97156219747594	Endothelial	ATP10D
2.53387020914474	3.51726169869855	1.46901928287394	1.16686406576704	1.37566684621673	3.08642018252843	0.501769812866353	5.05572966651705	2.29025603853334	0.788731326296042	Endothelial	GABRA2
6.62557919074961	6.90257525263208	6.54528234887113	7.11260129045031	6.2869879743436	6.66149830768681	6.65575080595173	6.94467710513966	6.72885363679089	7.18407784652434	Endothelial	OCIAD1
1.54423444581902	2.8805323488984	0.528155310934675	2.24357581731273	0.915362926907763	3.04608519681049	0.919393752374115	3.01462867258107	2.29025603853334	2.64956280990275	Endothelial	LRRC66
1.54423444581902	2.8805323488984	0.528155310934675	2.24357581731273	0.915362926907763	3.04608519681049	0.919393752374115	3.01462867258107	2.29025603853334	2.64956280990275	Endothelial	LRRC66
4.18970075736385	4.27690744575174	4.61060898962631	5.50504135308319	4.38179374263352	4.72933293299819	5.29307366963877	4.9336945638562	5.00591341939352	4.6125669729398	Endothelial	USP46
7.11881103631762	7.12188826296229	6.70663665572318	6.9860508945254	7.07459709780743	6.74576340649691	6.47095853679956	6.57282307947597	7.27343616750417	6.94093487647955	Endothelial	FIP1L1
8.1674966937112	5.07405010753041	2.31578559557217	4.57466104586398	2.48733868592536	3.58575643807105	2.31650229664541	4.112596920855	3.13469052049166	3.95894402517174	Endothelial	LNX1
8.1674966937112	5.07405010753041	2.31578559557217	4.57466104586398	2.48733868592536	3.58575643807105	2.31650229664541	4.112596920855	3.13469052049166	3.95894402517174	Endothelial	LNX1
8.1674966937112	5.07405010753041	2.31578559557217	4.57466104586398	2.48733868592536	3.58575643807105	2.31650229664541	4.112596920855	3.13469052049166	3.95894402517174	Endothelial	LNX1
8.09855959576038	7.5104946267217	6.9936297009672	7.47766048592021	6.42132018711147	7.37590030729476	7.41236548846671	6.19528028109785	7.47621985566486	7.55862890341801	Endothelial	CHIC2
5.82217659967901	9.15404328919303	4.61060898962631	5.46493018293055	2.81251785537526	7.78264038706085	4.25278595830901	4.74702261377256	5.31883348940026	4.56900990631751	Endothelial	PDGFRA
5.82217659967901	9.15404328919303	4.61060898962631	5.46493018293055	2.81251785537526	7.78264038706085	4.25278595830901	4.74702261377256	5.31883348940026	4.56900990631751	Endothelial	PDGFRA
2.75477592843036	3.01281060641179	3.59121296747977	6.06603014643209	7.26780086117164	1.63582304538055	4.54488287057921	4.03558171220163	7.83698830034384	1.75041464161638	Endothelial	KIT
2.75477592843036	3.01281060641179	3.59121296747977	6.06603014643209	7.26780086117164	1.63582304538055	4.54488287057921	4.03558171220163	7.83698830034384	1.75041464161638	Endothelial	KIT
8.1674966937112	5.07405010753041	2.31578559557217	4.57466104586398	2.48733868592536	3.58575643807105	2.31650229664541	4.112596920855	3.13469052049166	3.95894402517174	Endothelial	LNX1
5.82217659967901	9.15404328919303	4.61060898962631	5.46493018293055	2.81251785537526	7.78264038706085	4.25278595830901	4.74702261377256	5.31883348940026	4.56900990631751	Endothelial	PDGFRA
8.08334883148316	3.97922707837808	3.16309838503761	2.85322848324197	1.79946936737106	3.12565808232544	1.5947043449482	6.41833761559697	1.55861764166927	0.628228572201804	Endothelial	KDR
3.11536135221708	2.68288134277073	2.18163463249337	2.11123726736864	2.12663102803831	2.50682075141479	0.964022772894445	4.58754968811506	3.86987159817994	3.70095580620354	Endothelial	HOPX
3.11536135221708	2.68288134277073	2.18163463249337	2.11123726736864	2.12663102803831	2.50682075141479	0.964022772894445	4.58754968811506	3.86987159817994	3.70095580620354	Endothelial	HOPX
3.94239204590188	4.4886288891673	5.7911979379253	6.98131933386198	8.57273141274583	3.52835119817101	8.95085009137781	7.25181264028176	6.46853697547254	6.02291830039843	Endothelial	KIAA1211
4.84745297031427	4.57200875597144	4.73556973993986	5.04268531814158	5.34047463292483	4.86304499852404	5.97674111507411	5.13170442786267	5.00591341939352	5.6574603507682	Endothelial	AASDH
3.11536135221708	2.68288134277073	2.18163463249337	2.11123726736864	2.12663102803831	2.50682075141479	0.964022772894445	4.58754968811506	3.86987159817994	3.70095580620354	Endothelial	HOPX
1.54423444581902	0.210564903594112	0.528155310934675	0	0.235370101770596	0	0	0.535675791458948	1.55861764166927	0.241094127002554	Endothelial	SPINK2
1.54423444581902	2.8805323488984	0.528155310934675	2.24357581731273	0.915362926907763	3.04608519681049	0.919393752374115	3.01462867258107	2.29025603853334	2.64956280990275	Endothelial	LRRC66
6.49372592386548	0.305342285777796	0.528155310934675	0	1.79946936737106	1.40014533497143	0.236662911065297	0.292558574304275	0	0	Endothelial	SULT1E1
2.27291461569055	2.15610730848017	1.21800759208557	2.67717044102615	1.79946936737106	2.50682075141479	2.20936065248589	2.6514643991538	2.29025603853334	3.22756829761966	Endothelial	GNRHR
3.84954383378855	0.394275272371137	3.78873155249391	0	0	0	0.375297256223406	0.292558574304275	0	0	Endothelial	CXCL8
7.47018969467384	2.18131781168231	3.92093079097277	2.24357581731273	0.235370101770596	1.26609603282497	0.6180433520365	2.26956545838047	0	0	Endothelial	CXCL2
6.1487710861528	5.71540770559504	5.63311880311276	5.40965261505832	6.12792587152188	5.72761140544506	5.35093244126979	6.05109917324524	4.71667759960945	5.89646917739627	Endothelial	MTHFD2L
5.46339636301817	5.37651357237645	5.76797722627867	5.69040048684275	5.50150836194234	6.67147617786762	5.37385504033457	5.797764107282	6.53057932515977	5.71853638675071	Endothelial	G3BP2
6.93895950670218	7.24057168937888	7.02335028240159	7.05971860003106	6.89721862412239	8.06969830542869	6.68936534383758	6.88418613557284	6.7021431990059	7.12702491761809	Endothelial	USO1
6.24304473390125	6.3184308288801	6.61851036624999	6.21856121554708	6.29352129332459	6.11647839013621	5.22364923167379	6.79791513161641	5.79389608493334	5.6678209416508	Endothelial	SCARB2
6.22467640057403	2.53426240058038	0.913927772983714	2.24357581731273	1.37566684621673	1.26609603282497	1.12989435531491	2.05218883582318	0	0.788731326296042	Endothelial	ANXA3
6.22467640057403	2.53426240058038	0.913927772983714	2.24357581731273	1.37566684621673	1.26609603282497	1.12989435531491	2.05218883582318	0	0.788731326296042	Endothelial	ANXA3
6.00549560912316	7.3425674423438	7.59474698930456	6.03896345910958	7.31673019949278	7.19404472408917	3.64019540671092	6.43530190403507	8.10510054845954	4.88540445694236	Endothelial	ANTXR2
6.00549560912316	7.3425674423438	7.59474698930456	6.03896345910958	7.31673019949278	7.19404472408917	3.64019540671092	6.43530190403507	8.10510054845954	4.88540445694236	Endothelial	ANTXR2
7.04744838720441	6.72000914887156	6.87366705750069	6.87819396101617	7.11941399580021	6.50662589474251	6.83238371703057	6.61148117738275	7.27343616750417	6.71978701419408	Endothelial	HNRNPD
1.54423444581902	3.054338876677	0.913927772983714	6.73375539155596	1.72408837046442	2.67496027725618	0.6180433520365	1.48464556385019	2.77339374566141	0.933152063100546	Endothelial	NAA11
1.54423444581902	1.36256070880608	3.96243571026968	0.871965199266222	0.915362926907763	1.92986565814915	1.16854480516762	1.48464556385019	6.75507852641197	1.18473768658835	Endothelial	PLAC8
4.11188162176985	3.49732465953759	3.78873155249391	3.60964641883898	4.19900104963701	3.27273609006138	3.4649569557474	3.47462724823798	3.86987159817994	3.88981789967689	Endothelial	ABRAXAS1
5.82217659967901	5.40354492256666	7.4083393320279	7.07756241489589	9.64103860100152	4.01987102230986	6.76382981104	7.17758223447769	6.8061401011346	4.02490889463719	Endothelial	SNCA
8.86341032121494	8.74263098035331	10.0129965369673	9.08284235594728	7.67675251162455	7.59617862086139	9.55281468891286	8.95625181147604	8.92904721493716	9.29162421824081	Endothelial	AFF1
1.54423444581902	0.632262774525785	1.46901928287394	1.6207672505449	0.915362926907763	0.554211806780687	0.725640767786457	0.153682468763245	0	0.933152063100546	Endothelial	SLC10A6
9.47771177790443	6.93165096654692	4.00277988934526	6.13581956289313	3.9237857941666	8.43735364851134	5.85760986521786	6.26862825853723	5.31883348940026	6.545341947623	Endothelial	SPARCL1
7.07846559381491	7.36474476980245	6.74876002044742	6.96703082552452	9.6560099265846	6.76141881687038	6.21348555744458	7.23683898317271	6.92640634054334	6.9515743020986	Endothelial	PKD2
7.89291824274444	3.57547117494865	1.46901928287394	2.76788343368653	4.280192028257	2.77706773352384	1.20618675158082	2.54434345565233	0	0	Endothelial	ABCG2
5.06954644934854	4.03560951101164	4.04202648910991	3.28045439741528	3.19402398185014	2.91783781870729	1.90048329952372	3.07360552927481	4.91579423426157	3.25531442523031	Endothelial	HERC6
7.28758223910975	0.305342285777796	0.913927772983714	2.11123726736864	0	0.554211806780687	0.501769812866353	1.97178694663932	2.29025603853334	0.241094127002554	Endothelial	MMRN1
6.63951251575372	9.2578607585589	5.84766539572244	10.1099678290659	4.46518008153878	9.90474703375683	4.71120058077145	8.3041091415985	6.53057932515977	8.31879199802478	Endothelial	UNC5C
2.53387020914474	2.53426240058038	0.528155310934675	2.67717044102615	1.79946936737106	2.38274907121141	1.34764030954847	1.36382910415167	2.29025603853334	2.4717640030258	Endothelial	ADH4
10.276138957793	7.44434892488103	4.1891350801947	4.64814738643987	7.76166689366051	5.87880441754631	3.36865006286592	4.87411454703412	4.48561102955967	5.90962462769086	Endothelial	EMCN
10.276138957793	7.44434892488103	4.1891350801947	4.64814738643987	7.76166689366051	5.87880441754631	3.36865006286592	4.87411454703412	4.48561102955967	5.90962462769086	Endothelial	EMCN
10.276138957793	7.44434892488103	4.1891350801947	4.64814738643987	7.76166689366051	5.87880441754631	3.36865006286592	4.87411454703412	4.48561102955967	5.90962462769086	Endothelial	EMCN
10.276138957793	7.44434892488103	4.1891350801947	4.64814738643987	7.76166689366051	5.87880441754631	3.36865006286592	4.87411454703412	4.48561102955967	5.90962462769086	Endothelial	EMCN
7.41455502474138	6.34377335244659	7.68738986525949	6.58575358105576	7.03615591408661	6.34977192820151	6.61959176772635	6.45945898950429	7.52275546005045	7.43821337242684	Endothelial	NFKB1
4.79861551904043	3.33830871548385	4.87250290652274	3.55973706922975	3.04711194591195	3.12565808232544	4.88373084476967	4.48265464094208	5.00591341939352	5.21706946763648	Endothelial	SLC39A8
5.26196727990644	4.41614954923732	4.85056436212714	4.76287269117895	4.75753951390539	6.5177301477114	4.87206860996837	5.16372534018909	4.48561102955967	5.20999734508473	Endothelial	INTS12
3.11536135221708	2.47433075362613	4.53008356890945	2.85322848324197	1.87110650547951	1.63582304538055	2.38375028139814	3.61359362410091	5.00591341939352	3.17042197842393	Endothelial	BANK1
3.11536135221708	2.47433075362613	4.53008356890945	2.85322848324197	1.87110650547951	1.63582304538055	2.38375028139814	3.61359362410091	5.00591341939352	3.17042197842393	Endothelial	BANK1
7.81525289858001	7.81330785454381	7.82594445841483	7.89487244447806	8.30897745022058	7.50426419106358	7.66049198148092	7.75584673219076	7.74838476226375	8.06811359024068	Endothelial	TBCK
2.75477592843036	3.64054072249145	3.42302012892176	2.67717044102615	4.57651739077245	3.43771913488079	3.17342861214385	3.75242572747971	4.05012869988706	2.69078798299495	Endothelial	CYP2U1
7.8812384981303	4.91030667721506	2.18163463249337	2.24357581731273	1.27361706859894	4.33649863548661	2.1135658246386	3.66563685485224	7.81222336075607	4.80320228510795	Endothelial	LEF1
7.8812384981303	4.91030667721506	2.18163463249337	2.24357581731273	1.27361706859894	4.33649863548661	2.1135658246386	3.66563685485224	7.81222336075607	4.80320228510795	Endothelial	LEF1
1.95409913374936	2.95551201388356	0.913927772983714	5.43755613119098	0.235370101770596	5.90158996816568	1.12989435531491	2.09076960163525	2.29025603853334	0.628228572201804	Endothelial	ETNPPL
4.18970075736385	7.12107420542506	3.01316667488069	3.70456610458305	1.79946936737106	5.81422255275889	2.67972633715762	2.9320441983257	3.42338626745829	3.04885453818771	Endothelial	ENPEP
5.58358136988553	8.4300489071389	4.85056436212714	6.16114410062674	2.81251785537526	8.69953173602944	4.47721400287444	4.22092002945241	5.00591341939352	5.39598257135781	Endothelial	PITX2
2.53387020914474	2.89584327182801	4.85056436212714	6.54143917999766	2.91776048579661	5.20281003986615	8.25883421266433	7.5898455992556	5.09073267514363	6.7878630062027	Endothelial	EGF
5.02777903267916	5.25413635295563	6.43902993173628	4.64814738643987	2.18401803793273	4.0810371018521	2.87933038552587	4.32976181751008	7.41174118258787	3.28253698858278	Endothelial	MCUB
4.18970075736385	7.12107420542506	3.01316667488069	3.70456610458305	1.79946936737106	5.81422255275889	2.67972633715762	2.9320441983257	3.42338626745829	3.04885453818771	Endothelial	ENPEP
6.31426508934045	5.02615285122907	3.83415733301488	3.28045439741528	4.46518008153878	4.9087506718346	3.08527014758747	4.1767694912167	4.71667759960945	3.48359198293491	Endothelial	FAM241A
7.02639346845437	8.15339198653226	7.43806659943675	9.93627249113624	8.77710889593519	9.23285174341465	8.06021264772146	10.152970795015	7.16024621876418	6.90635165598758	Endothelial	ANK2
4.02962438410096	5.17790288207526	1.21800759208557	4.57466104586398	2.3931439599258	4.88607882641082	2.44800276306053	4.112596920855	2.77339374566141	1.18473768658835	Endothelial	ARSJ
7.802924392381	9.99965254945889	6.33226287571262	7.82528916621008	4.98445737887843	11.7760996039497	5.60278071848631	6.96169027136862	8.11525941667003	7.64637845704186	Endothelial	SYNPO2
1.95409913374936	3.75410977217454	2.03371856132992	3.34080380061501	0.915362926907763	5.60107750078707	3.31797329254105	2.09076960163525	0	3.92479494147596	Endothelial	MYOZ2
8.92443439752255	10.7916592317175	9.22034759624538	9.99143522670552	7.39931324483853	9.93646914756102	7.94143496368903	8.44385459924716	8.4642367008392	9.24091586260368	Endothelial	USP53
6.79699128851046	0.10912060536069	0.528155310934675	0.871965199266222	0.43767239916948	0.95362462311073	0.236662911065297	1.64878749330036	0	0.447608088042294	Endothelial	QRFPR
5.43171784261505	4.14857106009698	3.96243571026968	4.74064589163213	4.22657552815701	4.36956281547111	5.99432974712887	4.28054528631378	4.60576542198066	1.67023479564304	Endothelial	SPRY1
6.41490805551338	3.87492316081321	4.71142850653577	4.26778986913406	5.19451841826869	3.93406059582601	2.63901896988549	4.23820874832495	2.77339374566141	3.76025472141568	Endothelial	ANKRD50
8.06281508463409	5.86293217778223	3.74182883166584	7.55293565415322	2.23920938755307	5.27439134016201	2.71931654718792	4.21219735107811	3.66383272816747	5.83803389981452	Endothelial	FAT4
5.11013860410595	4.93274828911131	4.44479645630785	4.86914308645507	5.86828220400006	4.55345742123861	4.38174942512861	4.65346882400073	4.05012869988706	4.23458472144008	Endothelial	PGRMC2
5.46339636301817	4.02868103878242	1.46901928287394	1.16686406576704	0.43767239916948	3.81908092020975	0.236662911065297	5.01116738456899	3.86987159817994	1.06442206205228	Endothelial	PCDH10
3.84954383378855	1.876330375055	0	0	0	1.40014533497143	0.236662911065297	0.419232277846091	0	0.447608088042294	Endothelial	PABPC4L
5.06954644934854	5.61259023547572	2.18163463249337	3.70456610458305	3.27548776521491	5.36735334093073	5.69337095316172	5.7075468101479	3.66383272816747	4.14842624970174	Endothelial	SLC7A11
8.88403981758322	7.92526363746023	9.47188430806064	7.95884862068533	7.83627739739122	8.42068930172581	7.25458199658426	7.92152257979575	7.73527092556932	8.14614194241967	Endothelial	ELF2
8.88403981758322	7.92526363746023	9.47188430806064	7.95884862068533	7.83627739739122	8.42068930172581	7.25458199658426	7.92152257979575	7.73527092556932	8.14614194241967	Endothelial	ELF2
6.02685547106683	6.92326982649108	7.33122552084629	9.05721673016808	9.38870022076189	7.45889685472933	8.51228250745326	7.53406645044821	9.89550624589511	6.8207331027608	Endothelial	INPP4B
5.29755290001455	6.1208522201573	6.08224912894983	5.4513080813385	5.05536844170585	5.5729635133552	6.31064495494287	5.20387759371073	5.09073267514363	4.6652267415035	Endothelial	SETD7
5.29755290001455	6.1208522201573	6.08224912894983	5.4513080813385	5.05536844170585	5.5729635133552	6.31064495494287	5.20387759371073	5.09073267514363	4.6652267415035	Endothelial	SETD7
6.29678689407884	5.55106149990895	6.04409601718015	5.07857100253672	4.75753951390539	5.32583888974526	5.00615397941159	4.42342736744191	4.48561102955967	5.51552983399774	Endothelial	MGST2
8.3049811708439	8.15538123749082	9.7643661821129	7.18434803156476	9.3867919659329	9.00589164075073	5.9012946580522	8.09464746912852	8.11525941667003	6.6819517929884	Endothelial	MAML3
4.40075465798597	4.61889512298804	3.29890492575405	4.54930956679691	3.80076891448088	3.8661780093153	3.76525124235197	4.21219735107811	3.86987159817994	4.56900990631751	Endothelial	SCOC
4.40075465798597	4.61889512298804	3.29890492575405	4.54930956679691	3.80076891448088	3.8661780093153	3.76525124235197	4.21219735107811	3.86987159817994	4.56900990631751	Endothelial	SCOC
7.5969911265344	6.3012850684279	7.00360474589864	5.53117567178228	6.00990053708503	7.06121060024755	2.61122827317897	6.27701730750344	6.11061400861758	4.76510857804728	Endothelial	IL15
1.54423444581902	2.27797257519612	0.528155310934675	2.47660151985774	1.04492015232902	2.67496027725618	2.55398740868604	1.79614738022777	1.55861764166927	1.49512541788341	Endothelial	FREM3
6.12915390941212	6.24261459307593	5.63311880311276	6.10134681561855	6.10582324709015	5.96245582443407	5.80337979011717	6.04374342695166	6.37016448414799	6.06271954246249	Endothelial	SMARCA5
3.40360358376235	3.54665999447267	2.43851671351615	2.11123726736864	4.00564601237758	3.23734826549615	4.27951740856216	2.62542056391223	3.13469052049166	3.01679181048214	Endothelial	GYPE
3.40360358376235	3.54665999447267	2.43851671351615	2.11123726736864	4.00564601237758	3.23734826549615	4.27951740856216	2.62542056391223	3.13469052049166	3.01679181048214	Endothelial	GYPE
4.52604787544895	6.78312337035438	2.65649849838163	3.99483089749449	2.12663102803831	6.87515341198445	2.55398740868604	3.25441257531825	3.42338626745829	3.68063521189974	Endothelial	EDNRA
4.52604787544895	6.78312337035438	2.65649849838163	3.99483089749449	2.12663102803831	6.87515341198445	2.55398740868604	3.25441257531825	3.42338626745829	3.68063521189974	Endothelial	EDNRA
4.52604787544895	6.78312337035438	2.65649849838163	3.99483089749449	2.12663102803831	6.87515341198445	2.55398740868604	3.25441257531825	3.42338626745829	3.68063521189974	Endothelial	EDNRA
8.97476182237167	7.53881110334584	7.23289506630728	8.4481149924416	8.2430007263138	8.83664585609413	8.48119349007515	8.27036819963406	8.69848660390586	8.4491431295021	Endothelial	NR3C2
6.02685547106683	6.65625643978358	5.44095466873955	6.92329607396358	7.45136722137217	6.4991752910803	5.64622145406665	7.2989159588645	6.02698991174142	7.39521332643632	Endothelial	TRIM2
6.02685547106683	6.65625643978358	5.44095466873955	6.92329607396358	7.45136722137217	6.4991752910803	5.64622145406665	7.2989159588645	6.02698991174142	7.39521332643632	Endothelial	TRIM2
3.40360358376235	3.20943968962893	1.21800759208557	3.65788675602134	2.77565887277341	3.40619745482994	3.04429016785378	4.10319187400294	2.29025603853334	3.19927807102478	Endothelial	PRSS48
3.94239204590188	2.43294691315775	9.61376897315541	3.55973706922975	2.00451857618009	1.74063876765625	2.28166508420684	5.13170442786267	3.86987159817994	2.51830978916532	Endothelial	TLR2
3.64373568977019	3.97922707837808	2.93192158763585	4.06806278908103	2.00451857618009	4.62366163598665	2.28166508420684	4.53255608717807	1.55861764166927	6.97470846361246	Endothelial	DCHS2
7.17728946415035	1.36256070880608	1.21800759208557	1.6207672505449	1.64455051279552	0.95362462311073	1.31355579763754	1.64878749330036	1.55861764166927	0.933152063100546	Endothelial	RXFP1
6.41490805551338	3.73720901140369	6.3789908953323	2.11123726736864	2.00451857618009	2.38274907121141	1.27864649376734	3.20250922066328	3.13469052049166	1.49512541788341	Endothelial	GASK1B
6.41490805551338	3.73720901140369	6.3789908953323	2.11123726736864	2.00451857618009	2.38274907121141	1.27864649376734	3.20250922066328	3.13469052049166	1.49512541788341	Endothelial	GASK1B
4.11188162176985	3.59436386326204	3.48129047889279	4.17137985621267	4.15662522771069	3.37397163901847	3.28317201427069	3.30451328587754	4.05012869988706	3.83570905267511	Endothelial	PPID
3.26666917068794	1.81322051795468	2.03371856132992	1.80341823917036	3.04711194591195	1.83835241579623	1.04934110514803	3.94372192288787	2.77339374566141	2.26893190387188	Endothelial	C4orf45
3.26666917068794	1.81322051795468	2.03371856132992	1.80341823917036	3.04711194591195	1.83835241579623	1.04934110514803	3.94372192288787	2.77339374566141	2.26893190387188	Endothelial	C4orf45
5.84640640113868	5.87650187385981	4.73556973993986	5.39549582897147	5.24931703211093	6.53240410586296	4.97922865419996	5.6730006003973	4.35453295634391	5.38973707091132	Endothelial	NAF1
6.10926630494075	4.31726882757676	9.75553901145178	11.8382446500489	4.51075115190034	6.33729071563143	4.40216551404169	10.2943679025652	5.84362519397345	4.16314807553866	Endothelial	MARCH1
5.69451963065644	2.62892734297708	6.16457426061998	3.99483089749449	4.21285416736325	3.23734826549615	5.06367813591234	9.87880930450145	5.09073267514363	3.08022016225814	Endothelial	FSTL5
7.90450418955022	4.68207694016851	7.87838557537568	5.04268531814158	5.62579572019181	4.83963744142544	5.72936539030889	6.00891183921085	6.67492889370641	7.20912222489415	Endothelial	KLHL2
2.27291461569055	1.60541630883909	0.528155310934675	0.871965199266222	0.235370101770596	2.01591865309695	0.162007238188436	1.23196262670232	0	0.628228572201804	Endothelial	ANXA10
2.27291461569055	1.60541630883909	0.528155310934675	0.871965199266222	0.235370101770596	2.01591865309695	0.162007238188436	1.23196262670232	0	0.628228572201804	Endothelial	ANXA10
4.40075465798597	3.19713280837884	4.47378932672779	5.50504135308319	3.22169284422157	5.27439134016201	3.96510583886337	7.40797043205922	3.42338626745829	8.34485327504888	Endothelial	SPOCK3
5.93945036974172	6.62329152252783	6.3635824445559	8.22812366311899	4.66986581004821	8.30794302702923	7.9323390007799	7.76631248535069	6.78083520596322	8.59199498256604	Endothelial	PALLD
6.36546400607948	5.50187904344066	7.22439013994495	4.90955215254384	5.54048096361614	4.46443817627408	3.39333617619103	5.40480555710493	6.49989163699105	4.50110470644773	Endothelial	DDX60L
6.9833387488156	6.49971685131917	8.95072486672729	10.7763265696439	6.5304404534831	7.31142507882024	12.122628860279	10.5933898355355	9.31571262959609	11.6619726493359	Endothelial	GPM6A
7.97762646719529	1.27158743689028	1.68276229210785	1.4115934896081	1.93935413848263	2.44611827005201	1.04934110514803	4.42342736744191	0	4.93771400390067	Endothelial	VEGFC
3.75030660780683	4.2172162069118	4.38500195261908	4.23636365456947	4.46518008153878	4.1008627788223	4.63043709300818	3.77629290915444	5.17084090800201	4.30265036526922	Endothelial	DCTD
8.14325269850094	7.72337752206477	7.29918763115373	7.88223729789793	8.23028700904759	7.26605154345583	8.05924877952462	7.6516355338143	6.94930167275984	7.66459951061453	Endothelial	WWC2
8.14325269850094	7.72337752206477	7.29918763115373	7.88223729789793	8.23028700904759	7.26605154345583	8.05924877952462	7.6516355338143	6.94930167275984	7.66459951061453	Endothelial	WWC2
1.95409913374936	0.10912060536069	0	0	0	0	0.0832764977734048	0	0	0.241094127002554	Endothelial	TRIML1
5.89367834297748	6.06438123322214	5.55387491734298	6.27378040975695	6.18526240830492	5.23007091696761	6.75115247032473	6.90463290601823	5.68897979346376	7.09858708988659	Endothelial	CYP4V2
4.02962438410096	5.59393626771229	2.18163463249337	3.65788675602134	1.79946936737106	3.37397163901847	2.71931654718792	2.26956545838047	1.55861764166927	2.98400028707464	Endothelial	ENPP6
4.02962438410096	5.59393626771229	2.18163463249337	3.65788675602134	1.79946936737106	3.37397163901847	2.71931654718792	2.26956545838047	1.55861764166927	2.98400028707464	Endothelial	ENPP6
2.27291461569055	2.64713712960286	0.528155310934675	0.871965199266222	0.773012911347884	1.40014533497143	0.964022772894445	1.64878749330036	0	1.29578722053516	Endothelial	F11
4.02962438410096	5.59393626771229	2.18163463249337	3.65788675602134	1.79946936737106	3.37397163901847	2.71931654718792	2.26956545838047	1.55861764166927	2.98400028707464	Endothelial	ENPP6
4.02962438410096	5.59393626771229	2.18163463249337	3.65788675602134	1.79946936737106	3.37397163901847	2.71931654718792	2.26956545838047	1.55861764166927	2.98400028707464	Endothelial	ENPP6
9.73620063279899	10.1429851653537	8.18052089583284	9.01963579795138	8.33137449387737	11.4701287290421	10.3294599007881	11.0358257837775	8.5640298970551	9.74585078116747	Endothelial	SORBS2
4.02962438410096	5.59393626771229	2.18163463249337	3.65788675602134	1.79946936737106	3.37397163901847	2.71931654718792	2.26956545838047	1.55861764166927	2.98400028707464	Endothelial	ENPP6
2.27291461569055	2.64713712960286	0.528155310934675	0.871965199266222	0.773012911347884	1.40014533497143	0.964022772894445	1.64878749330036	0	1.29578722053516	Endothelial	F11
5.29755290001455	4.62809227879957	3.96243571026968	5.04268531814158	3.8896952945745	8.64571738201529	5.83074962232588	5.90989705768688	5.17084090800201	8.60553199470038	Endothelial	PDLIM3
9.73620063279899	10.1429851653537	8.18052089583284	9.01963579795138	8.33137449387737	11.4701287290421	10.3294599007881	11.0358257837775	8.5640298970551	9.74585078116747	Endothelial	SORBS2
9.73620063279899	10.1429851653537	8.18052089583284	9.01963579795138	8.33137449387737	11.4701287290421	10.3294599007881	11.0358257837775	8.5640298970551	9.74585078116747	Endothelial	SORBS2
9.73620063279899	10.1429851653537	8.18052089583284	9.01963579795138	8.33137449387737	11.4701287290421	10.3294599007881	11.0358257837775	8.5640298970551	9.74585078116747	Endothelial	SORBS2
2.27291461569055	2.64713712960286	0.528155310934675	0.871965199266222	0.773012911347884	1.40014533497143	0.964022772894445	1.64878749330036	0	1.29578722053516	Endothelial	F11
2.27291461569055	2.64713712960286	0.528155310934675	0.871965199266222	0.773012911347884	1.40014533497143	0.964022772894445	1.64878749330036	0	1.29578722053516	Endothelial	F11
3.52866003539571	4.43199030488126	3.92093079097277	5.74724750037424	4.62912139544918	3.79494297875306	5.0533883595692	5.73520925854772	3.86987159817994	5.9312872610164	Endothelial	FAM149A
4.46476100135782	4.06976138611562	4.22368236076607	5.59451238484162	3.27548776521491	3.08642018252843	5.94786779881231	6.91810484924198	4.05012869988706	6.75422650797449	Endothelial	KLKB1
3.64373568977019	5.52913663610098	3.01316667488069	4.03191145414915	5.59967276716076	4.94210408523732	3.0127727292418	3.53182985660755	3.66383272816747	3.4358935605093	Endothelial	FAT1
1.95409913374936	0.10912060536069	0	0	0	0	0.0832764977734048	0	0	0.241094127002554	Endothelial	TRIML1
1.54423444581902	1.96610259668895	0.913927772983714	6.48238722277398	1.27361706859894	0.76769656908652	1.04934110514803	2.75117835661524	0	1.49512541788341	Endothelial	PLEKHG4B
5.29755290001455	4.31726882757676	4.50221100694125	4.41540562962771	4.70949106088133	4.66420076958466	3.77780583170894	4.82346800994519	5.38750060765675	4.40528722328955	Endothelial	BRD9
1.54423444581902	1.6780613632074	1.21800759208557	0.500880654186568	0.43767239916948	1.52279136791904	0.6180433520365	2.77506601308011	0	0.788731326296042	Endothelial	NKD2
5.43171784261505	5.36555760576176	5.84766539572244	3.87750320290936	4.72890288902753	4.85138869256111	3.82090599363695	4.01566792364454	4.21034452560111	5.81956702522296	Endothelial	SLC12A7
1.54423444581902	1.96610259668895	0.913927772983714	6.48238722277398	1.27361706859894	0.76769656908652	1.04934110514803	2.75117835661524	0	1.49512541788341	Endothelial	PLEKHG4B
1.54423444581902	1.96610259668895	0.913927772983714	6.48238722277398	1.27361706859894	0.76769656908652	1.04934110514803	2.75117835661524	0	1.49512541788341	Endothelial	PLEKHG4B
3.52866003539571	3.37154501043074	3.83415733301488	2.93380554852312	3.27548776521491	3.23734826549615	3.1053317294558	3.09274061469179	5.24673401398648	3.45993988856091	Endothelial	CLPTM1L
2.53387020914474	3.69407007412468	0.528155310934675	1.6207672505449	0.235370101770596	2.31646804282934	0.672844915797482	0.837407876287911	1.55861764166927	1.29578722053516	Endothelial	C5orf38
2.53387020914474	3.69407007412468	0.528155310934675	1.6207672505449	0.235370101770596	2.31646804282934	0.672844915797482	0.837407876287911	1.55861764166927	1.29578722053516	Endothelial	C5orf38
4.58483697966468	4.69526327119428	5.07528548694876	4.74064589163213	4.5549267159719	4.63730164321185	4.24376426299318	4.39287624843235	5.38750060765675	4.69592400270372	Endothelial	NSUN2
3.94239204590188	2.76854935559431	4.1891350801947	3.91768200524987	3.35259640667227	3.20107053991914	2.59712956214062	3.38433191414109	4.35453295634391	4.11852410361445	Endothelial	SRD5A1
2.27291461569055	0.771577439436832	0	0.871965199266222	1.16379552081171	0.95362462311073	0.825767430758087	1.54146001650182	2.29025603853334	0.628228572201804	Endothelial	ROPN1L
5.96180308178211	6.80457682322783	3.48129047889279	4.90955215254384	2.44100994264765	6.34977192820151	4.00302678627463	6.47594928212756	5.51574508820074	3.97572015362879	Endothelial	ANKRD33B
5.96180308178211	6.80457682322783	3.48129047889279	4.90955215254384	2.44100994264765	6.34977192820151	4.00302678627463	6.47594928212756	5.51574508820074	3.97572015362879	Endothelial	ANKRD33B
8.92443439752255	9.13541915443379	9.19336566006341	9.29599058203072	8.35029904705764	9.56805241912699	7.94908700661752	8.44152421053921	8.39920792786469	9.91385594177998	Endothelial	TRIO
8.92443439752255	9.13541915443379	9.19336566006341	9.29599058203072	8.35029904705764	9.56805241912699	7.94908700661752	8.44152421053921	8.39920792786469	9.91385594177998	Endothelial	TRIO
5.22548165597862	6.93443389490997	8.20882009904879	6.42081462779503	7.67924929535634	7.71831965067912	9.59355232818147	7.31019992302018	7.16024621876418	5.90962462769086	Endothelial	BASP1
3.11536135221708	3.02678660708298	3.09007935588553	2.11123726736864	2.48733868592536	2.82553339752812	2.0109549624318	2.54434345565233	3.13469052049166	2.32237538187401	Endothelial	ZNF622
9.26049479087424	8.52018243008301	8.00295345470549	6.883275503207	5.41427231941385	6.93987549080198	8.39392298730842	7.42599965316134	7.55296565987134	6.13917203467924	Endothelial	ANKH
3.11536135221708	3.02678660708298	3.09007935588553	2.11123726736864	2.48733868592536	2.82553339752812	2.0109549624318	2.54434345565233	3.13469052049166	2.32237538187401	Endothelial	ZNF622
3.11536135221708	3.02678660708298	3.09007935588553	2.11123726736864	2.48733868592536	2.82553339752812	2.0109549624318	2.54434345565233	3.13469052049166	2.32237538187401	Endothelial	ZNF622
8.69015838109791	8.30086019214918	6.51770469252141	7.44710162509091	10.3039446043894	6.92326938818649	8.64326510305045	7.38583976866122	7.34424537972146	7.93612369969092	Endothelial	MYO10
9.24690665561541	12.2828683145554	8.27620254920448	7.4333093274084	5.2358112758274	10.0011949471011	5.5304345181937	8.49733794878271	7.93200399063117	6.30764931757986	Endothelial	CDH18
2.27291461569055	2.36855645549538	4.32262162323286	4.84850603401004	6.52489847313331	2.87242369318678	7.40226547232712	4.09372511233808	4.81966838229763	6.36925718829034	Endothelial	SLC45A2
8.32236096802327	7.5104946267217	7.55120447944813	6.95259938646792	6.8223873157693	7.91030879107213	6.60645500173468	6.64102893641344	6.85545605124965	6.86417742879141	Endothelial	GOLPH3
8.32236096802327	7.5104946267217	7.55120447944813	6.95259938646792	6.8223873157693	7.91030879107213	6.60645500173468	6.64102893641344	6.85545605124965	6.86417742879141	Endothelial	GOLPH3
5.55446065984173	5.68708565544353	5.52646258873286	6.26602017740028	5.10820841392701	5.31739069751924	6.16890474549205	5.52589686733762	5.63351444750093	5.71354432059687	Endothelial	MTMR12
3.40360358376235	4.3675561695503	4.00277988934526	6.64678801903628	1.87110650547951	8.65831543709384	3.72042931925388	5.21265056641524	4.21034452560111	7.5544471671241	Endothelial	CDH6
2.75477592843036	3.32705759237857	3.29890492575405	4.29854609514585	4.45355878917298	3.30727662928395	4.38995056298432	4.5942788019634	4.81966838229763	4.47774031021052	Endothelial	C1QTNF3
4.02962438410096	6.82571592350882	1.68276229210785	1.4115934896081	1.37566684621673	4.47966141090214	2.09361920985441	3.32083420773897	3.42338626745829	0.788731326296042	Endothelial	NPR3
6.12915390941212	6.11759088645786	5.77963429984326	5.53117567178228	5.3961737728305	5.51503657288416	5.24641128650922	5.26419676676269	6.46853697547254	5.58277495253328	Endothelial	SUB1
2.75477592843036	3.32705759237857	3.29890492575405	4.29854609514585	4.45355878917298	3.30727662928395	4.38995056298432	4.5942788019634	4.81966838229763	4.47774031021052	Endothelial	C1QTNF3
2.94630497356171	1.90687935090686	2.65649849838163	1.96552191113364	1.04492015232902	1.74063876765625	1.00731254329996	3.3529323753486	9.12276165573357	0	Endothelial	IL7R
3.64373568977019	2.18131781168231	8.76968198661959	2.85322848324197	5.20841443932461	2.77706773352384	2.94759385448581	4.6662987729983	8.81525539853915	1.39889642155426	Endothelial	FYB1
10.4581475507033	9.93592844615288	5.44095466873955	7.49436204244224	5.15200876265236	9.39318222614992	6.63692342666922	6.77440589796694	6.30064692789309	7.48290558474506	Endothelial	LIFR
10.4581475507033	9.93592844615288	5.44095466873955	7.49436204244224	5.15200876265236	9.39318222614992	6.63692342666922	6.77440589796694	6.30064692789309	7.48290558474506	Endothelial	LIFR
10.4581475507033	9.93592844615288	5.44095466873955	7.49436204244224	5.15200876265236	9.39318222614992	6.63692342666922	6.77440589796694	6.30064692789309	7.48290558474506	Endothelial	LIFR
8.99386906994673	9.09038070909123	4.58426344362257	5.75835296684414	5.76393779681886	8.40582389396578	4.18841624311722	5.47940002249589	5.84362519397345	5.80086070147351	Endothelial	OSMR
1.54423444581902	2.07771960189143	4.38500195261908	0.871965199266222	1.72408837046442	1.52279136791904	0.307644684523265	1.29940196318666	0	0.447608088042294	Endothelial	C9
5.33228185092318	5.91833707661507	8.49351276356396	3.91768200524987	4.73851172699597	4.47966141090214	3.41760697917748	4.97553044824555	4.48561102955967	3.72099415253854	Endothelial	DAB2
5.33228185092318	5.91833707661507	8.49351276356396	3.91768200524987	4.73851172699597	4.47966141090214	3.41760697917748	4.97553044824555	4.48561102955967	3.72099415253854	Endothelial	DAB2
6.16812509105499	6.17048226509254	5.70823570841621	5.64325293440567	5.96148923906195	6.34977192820151	5.77704484553398	5.78605614581721	6.61891003664686	5.88763175645666	Endothelial	PRKAA1
2.94630497356171	5.93139783229264	2.93192158763585	1.80341823917036	1.47097250345406	5.43138753743843	1.56603809921352	2.23553514969568	2.29025603853334	1.29578722053516	Endothelial	FGF10
6.22467640057403	7.92246294628914	10.1371244277868	7.53367414593514	6.31936266383717	6.01041329079103	5.12146108537412	6.5313483930715	5.84362519397345	5.12231199604703	Endothelial	SELENOP
6.22467640057403	7.92246294628914	10.1371244277868	7.53367414593514	6.31936266383717	6.01041329079103	5.12146108537412	6.5313483930715	5.84362519397345	5.12231199604703	Endothelial	SELENOP
3.64373568977019	0.958172382968499	1.8688861095733	0	0.915362926907763	1.11830356517637	0.776572555265237	0.743671397896858	5.24673401398648	1.18473768658835	Endothelial	ANXA2R
3.64373568977019	0.958172382968499	1.8688861095733	0	0.915362926907763	1.11830356517637	0.776572555265237	0.743671397896858	5.24673401398648	1.18473768658835	Endothelial	ANXA2R
6.08910071256948	6.77900057897528	9.00511240146326	6.42081462779503	6.36969693007901	6.63454827253096	4.66463964256437	6.90056666897994	11.5153818504835	6.11287203206178	Endothelial	PARP8
6.33153406904491	6.02314518698828	7.37798661296937	6.1527518843604	6.56325257200046	6.65815695664079	6.00504789622843	5.87991911106457	6.85545605124965	5.72846899482446	Endothelial	SLC38A9
7.1677061899064	6.80254732689726	6.93228616925741	6.73937098225086	6.8064870122275	7.03826041652959	6.76776874272258	7.12162123801969	6.94930167275984	7.12890098945437	Endothelial	NDUFS4
7.1677061899064	6.80254732689726	6.93228616925741	6.73937098225086	6.8064870122275	7.03826041652959	6.76776874272258	7.12162123801969	6.94930167275984	7.12890098945437	Endothelial	NDUFS4
4.02962438410096	5.660439353584	2.31578559557217	4.29854609514585	4.34452655129923	3.69413782094147	2.479086829029	2.45843721005545	1.55861764166927	3.77949148687542	Endothelial	GPX8
10.6038431017277	9.2006381287218	5.99494042923103	8.25189152913385	8.12157917706299	9.56537933371841	6.19605207322117	7.44845601306784	7.66785179094011	8.78221557714788	Endothelial	PLPP1
6.33153406904491	6.02314518698828	7.37798661296937	6.1527518843604	6.56325257200046	6.65815695664079	6.00504789622843	5.87991911106457	6.85545605124965	5.72846899482446	Endothelial	SLC38A9
3.11536135221708	1.78059919616896	2.18163463249337	1.4115934896081	4.24016761470307	1.26609603282497	1.3809381058504	2.86684754745676	4.35453295634391	1.29578722053516	Endothelial	ANKRD55
10.2422989569452	9.48142376096271	7.30323149213919	7.20884195643266	8.28130513634063	8.64149346446857	6.72545861607566	7.69297413347069	8.06373425123633	7.17139071410516	Endothelial	IL6ST
4.02962438410096	5.660439353584	2.31578559557217	4.29854609514585	4.34452655129923	3.69413782094147	2.479086829029	2.45843721005545	1.55861764166927	3.77949148687542	Endothelial	GPX8
6.36546400607948	1.1744891909604	3.5372983781943	3.60964641883898	2.18401803793273	3.77039430002241	2.73227548135356	6.19969965363849	4.81966838229763	6.42223490866095	Endothelial	RAB3C
3.11536135221708	1.78059919616896	2.18163463249337	1.4115934896081	4.24016761470307	1.26609603282497	1.3809381058504	2.86684754745676	4.35453295634391	1.29578722053516	Endothelial	ANKRD55
4.64132396145101	4.80070026211966	4.29038993944923	4.90955215254384	5.36549565333338	4.9087506718346	4.70134896096976	4.72879090061834	4.48561102955967	5.09185785701144	Endothelial	MIER3
6.36546400607948	1.1744891909604	3.5372983781943	3.60964641883898	2.18401803793273	3.77039430002241	2.73227548135356	6.19969965363849	4.81966838229763	6.42223490866095	Endothelial	RAB3C
6.36546400607948	1.1744891909604	3.5372983781943	3.60964641883898	2.18401803793273	3.77039430002241	2.73227548135356	6.19969965363849	4.81966838229763	6.42223490866095	Endothelial	RAB3C
4.84745297031427	3.25764349790657	1.46901928287394	0.871965199266222	2.65907074429703	3.9988921500811	0.6180433520365	1.74868037474249	0	1.06442206205228	Endothelial	PLK2
10.6241314837279	9.81051041553446	8.9233993439987	9.33915991123494	11.3636036846163	10.7914567326216	9.13792286015419	10.0362811528945	9.56583126975132	11.2091811869098	Endothelial	PDE4D
10.6241314837279	9.81051041553446	8.9233993439987	9.33915991123494	11.3636036846163	10.7914567326216	9.13792286015419	10.0362811528945	9.56583126975132	11.2091811869098	Endothelial	PDE4D
9.73457879522227	9.47983711361085	10.5423214458603	9.75756600162388	10.634034429062	9.8276502466842	8.50757920984988	9.97314653781616	8.9743984057963	9.66282216912287	Endothelial	ZSWIM6
9.73457879522227	9.47983711361085	10.5423214458603	9.75756600162388	10.634034429062	9.8276502466842	8.50757920984988	9.97314653781616	8.9743984057963	9.66282216912287	Endothelial	ZSWIM6
10.6241314837279	9.81051041553446	8.9233993439987	9.33915991123494	11.3636036846163	10.7914567326216	9.13792286015419	10.0362811528945	9.56583126975132	11.2091811869098	Endothelial	PDE4D
10.6241314837279	9.81051041553446	8.9233993439987	9.33915991123494	11.3636036846163	10.7914567326216	9.13792286015419	10.0362811528945	9.56583126975132	11.2091811869098	Endothelial	PDE4D
1.95409913374936	0.394275272371137	0	0.500880654186568	0.615064132306291	0.303556442200619	0	0.419232277846091	1.55861764166927	0	Endothelial	LRRC70
1.95409913374936	0.394275272371137	0	0.500880654186568	0.615064132306291	0.303556442200619	0	0.419232277846091	1.55861764166927	0	Endothelial	LRRC70
3.11536135221708	1.1744891909604	2.84582672730146	1.4115934896081	2.06686639539267	1.83835241579623	1.56603809921352	2.33530867719503	5.79389608493334	0.933152063100546	Endothelial	CENPK
6.2790943516888	5.96626374973674	5.90200569866852	5.54406741577492	6.26720860036342	6.22885444860413	5.75022023078251	5.93396944132254	6.94930167275984	6.10907544268281	Endothelial	PPWD1
8.08843692613124	8.59214804860931	8.90754919593744	7.49767927672094	8.53600999642576	7.59268232156048	6.89638881614294	8.05128922455256	9.23416070618564	6.39754636406837	Endothelial	PIK3R1
1.54423444581902	1.99482680836006	1.46901928287394	2.11123726736864	1.93935413848263	2.09712645890212	2.26392585440415	1.97178694663932	2.29025603853334	2.03284391903973	Endothelial	SMN2
1.95409913374936	1.40598281229326	0.913927772983714	0.871965199266222	1.56037044221447	1.83835241579623	2.09361920985441	2.12834545017872	1.55861764166927	1.67023479564304	Endothelial	SERF1A
7.11881103631762	1.27158743689028	3.74182883166584	2.11123726736864	0.235370101770596	1.52279136791904	0.964022772894445	2.01254792186833	0	2.42366629765155	Endothelial	ZNF366
7.11881103631762	1.27158743689028	3.74182883166584	2.11123726736864	0.235370101770596	1.52279136791904	0.964022772894445	2.01254792186833	0	2.42366629765155	Endothelial	ZNF366
8.56798383175684	6.88061785145994	9.43365924749418	7.42636341547903	7.04004645384953	6.34562351011269	6.29980432954386	6.45392007155653	5.8916971245872	6.94093487647955	Endothelial	FCHO2
1.54423444581902	2.95551201388356	0.528155310934675	1.16686406576704	0.773012911347884	2.77706773352384	2.44800276306053	1.29940196318666	2.29025603853334	3.4358935605093	Endothelial	GCNT4
2.53387020914474	2.75181788651269	2.93192158763585	2.85322848324197	3.40180375714797	2.87242369318678	3.20165695879271	2.6514643991538	2.29025603853334	3.01679181048214	Endothelial	UTP15
5.06954644934854	5.16216059636415	4.91540383338516	5.30750757156695	6.09089777144727	4.89745928446033	4.67138391554666	4.43096511875815	5.38750060765675	5.47480554916471	Endothelial	ANKRA2
2.53387020914474	2.75181788651269	2.93192158763585	2.85322848324197	3.40180375714797	2.87242369318678	3.20165695879271	2.6514643991538	2.29025603853334	3.01679181048214	Endothelial	UTP15
7.70694113288276	6.23058865002066	4.71142850653577	7.36593265380679	3.8896952945745	3.97760370757692	3.70736305418365	8.12517070073319	4.91579423426157	6.00259819403693	Endothelial	ARHGEF28
7.70694113288276	6.23058865002066	4.71142850653577	7.36593265380679	3.8896952945745	3.97760370757692	3.70736305418365	8.12517070073319	4.91579423426157	6.00259819403693	Endothelial	ARHGEF28
4.11188162176985	3.81175034761728	2.75426613480523	2.67717044102615	2.34363521163045	3.58575643807105	1.8298975919101	2.99442150512176	2.77339374566141	3.19927807102478	Endothelial	ANKDD1B
4.98476626522095	1.01536747778032	0.528155310934675	1.4115934896081	1.16379552081171	0.554211806780687	1.24287148859553	4.60764359623698	1.55861764166927	0.933152063100546	Endothelial	SV2C
5.29755290001455	4.9945002216071	9.62592821329813	9.23070834790026	4.98445737887843	7.0962006654162	8.94163914488792	8.43216482947382	9.81676903116988	10.8142671025003	Endothelial	IQGAP2
5.29755290001455	4.9945002216071	9.62592821329813	9.23070834790026	4.98445737887843	7.0962006654162	8.94163914488792	8.43216482947382	9.81676903116988	10.8142671025003	Endothelial	IQGAP2
6.3485987826628	6.61522033453936	7.10900604379439	6.57323060753048	6.17114048443127	6.34977192820151	6.40065758337778	6.31213637090007	6.22760927104071	6.9913033204742	Endothelial	WDR41
6.99422348544792	7.06799525915732	7.0184391762333	7.17194333745228	7.45865252265392	7.07631037313606	7.20779695804892	7.12627173523189	7.01588512658021	7.40608408664463	Endothelial	TBCA
6.3485987826628	6.61522033453936	7.10900604379439	6.57323060753048	6.17114048443127	6.34977192820151	6.40065758337778	6.31213637090007	6.22760927104071	6.9913033204742	Endothelial	WDR41
6.92764805919007	6.35904411368388	6.30831877153284	6.51549180033064	6.43910792630385	6.14062284785309	7.55913403708371	6.66519804430122	7.03741380549969	6.99336432001453	Endothelial	SCAMP1
6.93895950670218	7.80674147686106	6.85725782656923	7.27992326584423	7.18588927622805	6.88376191400549	7.67692314663788	6.27492461404927	5.8916971245872	6.87539599093735	Endothelial	LHFPL2
3.64373568977019	4.10970429529419	4.00277988934526	4.35815875436285	5.83731648954605	4.139715049334	3.97058452507323	3.8790628254078	4.60576542198066	4.31588645120109	Endothelial	ZCCHC9
7.93306841220159	7.81632843960828	8.68698445160845	8.21609126135093	8.16854008322687	8.23019340052123	8.93902156046145	8.13385678984738	8.92904721493716	8.20067556460948	Endothelial	RASA1
9.69676427904584	5.77665296419837	10.0615509228653	5.09618456877103	7.59183658458457	6.91769127082586	3.75893273895648	7.92285971086179	5.74239145009328	3.57450353205825	Endothelial	MEF2C
9.69676427904584	5.77665296419837	10.0615509228653	5.09618456877103	7.59183658458457	6.91769127082586	3.75893273895648	7.92285971086179	5.74239145009328	3.57450353205825	Endothelial	MEF2C
3.75030660780683	3.14682778585648	3.83415733301488	3.21746988699236	3.72545759124045	3.40619745482994	3.1152588676785	3.44515230323872	4.21034452560111	3.45993988856091	Endothelial	POU5F2
9.69676427904584	5.77665296419837	10.0615509228653	5.09618456877103	7.59183658458457	6.91769127082586	3.75893273895648	7.92285971086179	5.74239145009328	3.57450353205825	Endothelial	MEF2C
3.75030660780683	3.14682778585648	3.83415733301488	3.21746988699236	3.72545759124045	3.40619745482994	3.1152588676785	3.44515230323872	4.21034452560111	3.45993988856091	Endothelial	POU5F2
3.75030660780683	3.14682778585648	3.83415733301488	3.21746988699236	3.72545759124045	3.40619745482994	3.1152588676785	3.44515230323872	4.21034452560111	3.45993988856091	Endothelial	POU5F2
3.75030660780683	3.14682778585648	3.83415733301488	3.21746988699236	3.72545759124045	3.40619745482994	3.1152588676785	3.44515230323872	4.21034452560111	3.45993988856091	Endothelial	POU5F2
4.64132396145101	5.65819645268531	5.69598469747044	4.44319915969496	7.12491947002396	5.09820055908923	6.91639848976388	5.02118974635042	5.84362519397345	2.0955854893629	Endothelial	GLRX
2.75477592843036	0.771577439436832	2.31578559557217	4.7180712907872	0.615064132306291	0.95362462311073	0.6180433520365	5.73216171607537	3.42338626745829	0.788731326296042	Endothelial	LIX1
7.58263894489031	7.13242942194244	8.43390087785939	7.01874431302841	7.40233889589003	7.33254001800079	7.42489188021821	7.08625630097268	7.79967962906532	7.23373925485458	Endothelial	CHD1
6.04790369729643	1.56767434841815	8.3620595720538	2.47660151985774	1.27361706859894	1.74063876765625	4.44608912039956	4.58754968811506	7.27343616750417	0.933152063100546	Endothelial	ST8SIA4
9.31360257735176	7.99134459945536	7.12736924976922	6.99546771494343	7.64005500114575	7.92983757542651	6.58607672539341	7.86003177428377	8.85216852235962	6.79968848291158	Endothelial	PAM
9.31360257735176	7.99134459945536	7.12736924976922	6.99546771494343	7.64005500114575	7.92983757542651	6.58607672539341	7.86003177428377	8.85216852235962	6.79968848291158	Endothelial	PAM
6.85785114556401	7.19797369058765	7.21583477816011	6.91339452831239	6.82464454958197	7.47986745537593	7.26743669503928	6.73231976595174	7.19897136116392	6.95792049803026	Endothelial	PJA2
5.33228185092318	4.60963895909142	4.47378932672779	4.17137985621267	2.84845855122192	5.0683032382309	6.49966356902789	5.95503504019678	3.42338626745829	6.15029833361175	Endothelial	NREP
5.33228185092318	4.60963895909142	4.47378932672779	4.17137985621267	2.84845855122192	5.0683032382309	6.49966356902789	5.95503504019678	3.42338626745829	6.15029833361175	Endothelial	NREP
1.95409913374936	0.632262774525785	1.21800759208557	1.16686406576704	0.235370101770596	1.11830356517637	0.6180433520365	0.292558574304275	0	0.788731326296042	Endothelial	LVRN
9.78715959605372	6.03702190813411	5.76797722627867	8.40636588040103	6.45376532530028	4.49472568670373	8.3177857897719	7.25181264028176	6.7021431990059	8.66492418196218	Endothelial	EPB41L4A
9.78715959605372	6.03702190813411	5.76797722627867	8.40636588040103	6.45376532530028	4.49472568670373	8.3177857897719	7.25181264028176	6.7021431990059	8.66492418196218	Endothelial	EPB41L4A
1.54423444581902	1.876330375055	3.92093079097277	2.58036865838747	0.773012911347884	0.95362462311073	5.1482991129603	5.46110986526396	2.77339374566141	1.58533524950623	Endothelial	TRIM36
1.95409913374936	0.632262774525785	1.21800759208557	1.16686406576704	0.235370101770596	1.11830356517637	0.6180433520365	0.292558574304275	0	0.788731326296042	Endothelial	LVRN
5.22548165597862	4.08319893919111	4.04202648910991	3.87750320290936	4.17088924875432	5.35089063363438	4.09117228196546	4.92837873514905	4.60576542198066	3.90741241694584	Endothelial	FEM1C
3.26666917068794	3.28115457817067	4.22368236076607	3.34080380061501	2.18401803793273	3.66779619546889	3.20165695879271	3.11162522181073	2.29025603853334	2.91609281635499	Endothelial	TICAM2
6.36546400607948	5.7951433178307	5.76797722627867	6.16114410062674	6.8558805137483	5.74030734698314	5.48521878896609	6.82534371947169	5.79389608493334	5.62592453249655	Endothelial	AP3S1
6.00549560912316	5.77043647261881	5.67116609020709	6.05706422176799	6.3352815842966	5.80820555250298	5.84573367516082	5.57094182928833	6.11061400861758	6.10526883584967	Endothelial	ATG12
7.83355034409262	3.02678660708298	4.35414891759396	5.67875725957475	5.97780750534785	3.52835119817101	2.89093430104962	6.41454052981062	4.60576542198066	2.42366629765155	Endothelial	SEMA6A
7.83355034409262	3.02678660708298	4.35414891759396	5.67875725957475	5.97780750534785	3.52835119817101	2.89093430104962	6.41454052981062	4.60576542198066	2.42366629765155	Endothelial	SEMA6A
4.18970075736385	5.57741381545634	4.91540383338516	4.23636365456947	5.52390716434857	4.98540870279841	1.47645464539693	7.26135713989032	5.09073267514363	1.82637201800485	Endothelial	PRR16
5.64011658373789	4.82889237255787	5.35005764412847	5.07857100253672	5.70144103902094	5.31739069751924	4.75313025023254	5.30578829203854	5.51574508820074	5.11475851734033	Endothelial	SRFBP1
6.95018295633317	6.28974029949998	6.65060552597046	6.46215360847406	6.46827530549089	6.12133971578759	6.21464033345409	6.42966927649091	7.10013687588257	6.03897080083981	Endothelial	CSNK1G3
5.89367834297748	7.10222297182455	7.33518069132202	8.30965254009956	6.64981772646436	6.88947251015865	8.97677467602874	6.53834417048576	6.75507852641197	5.60989429615488	Endothelial	GRAMD2B
6.55381963275152	6.74347284918918	5.45556258653108	7.62143937550714	7.65154409876779	6.39061294840454	8.14684718775951	8.09464746912852	5.51574508820074	7.5544471671241	Endothelial	ZNF608
2.27291461569055	2.53426240058038	3.64318510146462	3.74978232878337	6.72182554011681	2.67496027725618	4.89241606776395	6.73231976595174	5.38750060765675	2.03284391903973	Endothelial	MEGF10
8.41842481545555	8.52480623193082	6.04409601718015	6.26602017740028	7.46155637330257	6.56844901303442	4.38995056298432	7.812490962593	6.56062782553884	3.72099415253854	Endothelial	MARCH3
3.11536135221708	4.38393649758213	2.93192158763585	3.99483089749449	4.34452655129923	3.93406059582601	4.26175158810855	4.18570835122916	5.45304737236265	3.19927807102478	Endothelial	C5orf63
3.11536135221708	4.38393649758213	2.93192158763585	3.99483089749449	4.34452655129923	3.93406059582601	4.26175158810855	4.18570835122916	5.45304737236265	3.19927807102478	Endothelial	C5orf63
3.64373568977019	4.54312764901978	2.03371856132992	3.60964641883898	4.30627110223921	3.55733932060981	2.22777931304262	3.44515230323872	0	3.68063521189974	Endothelial	CCDC192
5.61212589135577	8.24254639436312	5.42619732510459	6.14431056445042	3.6045633345172	9.93646914756102	4.28831894634671	7.28338510569285	4.21034452560111	4.19214856840907	Endothelial	FBN2
2.53387020914474	4.54312764901978	2.65649849838163	7.62447721011065	1.93935413848263	3.93406059582601	3.12511816413323	3.48914193373741	0	4.47774031021052	Endothelial	P4HA2
4.69568234473067	4.86434823578315	3.64318510146462	4.4972296977075	2.84845855122192	4.33649863548661	4.0347555256	4.26375946094873	3.13469052049166	6.72971104526344	Endothelial	SLC22A4
3.75030660780683	2.73489009736028	5.20197931272532	7.60615350520641	5.016404445353	2.67496027725618	7.80204101862907	7.19760613769628	5.17084090800201	1.96724922148221	Endothelial	ADAMTS19
5.29755290001455	4.57676655922528	4.58426344362257	2.85322848324197	3.13704154532237	5.27439134016201	2.1135658246386	3.47462724823798	5.84362519397345	3.38656405085225	Endothelial	IRF1
5.29755290001455	4.57676655922528	4.58426344362257	2.85322848324197	3.13704154532237	5.27439134016201	2.1135658246386	3.47462724823798	5.84362519397345	3.38656405085225	Endothelial	IRF1
5.29755290001455	4.57676655922528	4.58426344362257	2.85322848324197	3.13704154532237	5.27439134016201	2.1135658246386	3.47462724823798	5.84362519397345	3.38656405085225	Endothelial	IRF1
5.61212589135577	8.24254639436312	5.42619732510459	6.14431056445042	3.6045633345172	9.93646914756102	4.28831894634671	7.28338510569285	4.21034452560111	4.19214856840907	Endothelial	FBN2
4.8946911874064	5.12691077670121	4.68687642286069	4.84850603401004	5.51833998146172	4.41778026154468	7.26743669503928	5.9259898597691	4.35453295634391	4.92912639913362	Endothelial	SEPTIN8
6.4783030708123	3.73720901140369	3.59121296747977	4.03191145414915	4.75753951390539	2.09712645890212	4.8895267991228	3.61359362410091	3.13469052049166	2.98400028707464	Endothelial	SHROOM1
6.4783030708123	3.73720901140369	3.59121296747977	4.03191145414915	4.75753951390539	2.09712645890212	4.8895267991228	3.61359362410091	3.13469052049166	2.98400028707464	Endothelial	SHROOM1
8.32236096802327	8.27986056502561	8.24079782708933	8.33768835944811	8.29031615728859	8.53622186998561	7.6815239426349	7.83254964697386	7.77426015659063	8.38386897511737	Endothelial	AFF4
8.32236096802327	8.27986056502561	8.24079782708933	8.33768835944811	8.29031615728859	8.53622186998561	7.6815239426349	7.83254964697386	7.77426015659063	8.38386897511737	Endothelial	AFF4
4.84745297031427	4.38935553669599	5.18454725010187	4.26778986913406	4.51075115190034	4.33649863548661	4.9209948997062	4.31354214818674	4.91579423426157	4.72598168140398	Endothelial	ZCCHC10
5.11013860410595	5.0503002429561	5.31843982775239	5.39549582897147	5.26934152203404	4.93107173628104	5.6098197374169	5.90719738472282	5.9382187721521	5.31919059159749	Endothelial	HSPA4
4.94043159507051	4.82089354183642	4.61060898962631	4.38706612152068	4.84018908165607	4.59598853692409	4.95455858548122	4.93899087747049	3.86987159817994	4.54672809226634	Endothelial	VDAC1
6.6115099864858	7.00320149850614	5.86964773348906	6.46892972596486	6.52767212443256	6.70424599036515	6.43772040271715	6.51902355622869	6.49989163699105	6.21883960240177	Endothelial	SKP1
6.6115099864858	7.00320149850614	5.86964773348906	6.46892972596486	6.52767212443256	6.70424599036515	6.43772040271715	6.51902355622869	6.49989163699105	6.21883960240177	Endothelial	SKP1
5.33228185092318	5.26301947144531	4.44479645630785	5.84424716286823	5.51275123225155	5.64899601807167	5.60454369557787	5.97837188948367	5.17084090800201	5.9312872610164	Endothelial	CDKL3
6.49372592386548	6.93906021262913	6.73684974845012	6.48906918760009	6.78578283967522	6.60013696531048	6.33314852643345	6.4107334239469	6.85545605124965	6.47628623736131	Endothelial	UBE2B
2.94630497356171	2.80144118642911	2.43851671351615	3.08259831682053	2.57575848631775	3.1638569993948	2.80767579888797	2.84444374135752	1.55861764166927	2.91609281635499	Endothelial	CDKN2AIPNL
2.94630497356171	2.80144118642911	2.43851671351615	3.08259831682053	2.57575848631775	3.1638569993948	2.80767579888797	2.84444374135752	1.55861764166927	2.91609281635499	Endothelial	CDKN2AIPNL
5.46339636301817	4.33983542640269	4.29038993944923	5.36675856442351	5.15918125959936	4.38581501383457	4.65786369349493	4.08419582057696	5.09073267514363	5.00463442299612	Endothelial	JADE2
5.46339636301817	4.33983542640269	4.29038993944923	5.36675856442351	5.15918125959936	4.38581501383457	4.65786369349493	4.08419582057696	5.09073267514363	5.00463442299612	Endothelial	JADE2
6.85785114556401	6.78620775051011	7.66870434603327	7.27992326584423	7.75102526103374	7.28567233663581	6.9493745457231	6.94862106549258	7.77426015659063	7.43214842068035	Endothelial	FAM13B
2.53387020914474	1.99482680836006	2.75426613480523	3.45441942801929	2.06686639539267	2.87242369318678	5.43458102553576	6.0063913910464	4.91579423426157	3.17042197842393	Endothelial	ACSL6
2.27291461569055	5.85707729332308	8.14941093896146	2.47660151985774	1.93935413848263	3.74542066326765	2.35051808025069	3.75242572747971	4.35453295634391	3.90741241694584	Endothelial	TGFBI
6.43101987668684	6.56582133088301	6.1556556053147	5.98325732203392	6.41534186808883	6.4991752910803	6.02361516184385	6.21506171068393	6.06940777175422	6.02694820142266	Endothelial	SMAD5
5.33228185092318	4.0898710702852	5.95437330753574	8.96556113269238	4.22657552815701	4.2503627414732	8.49218672731343	8.21413959294473	5.74239145009328	4.85852080693816	Endothelial	SPOCK1
5.96180308178211	4.5576404721357	5.28611352560274	5.59451238484162	6.1604575793454	4.50963428905338	7.52695871316056	6.4427780280583	5.74239145009328	7.12138201974908	Endothelial	KLHL3
3.11536135221708	1.96610259668895	2.18163463249337	3.45441942801929	2.6989895260697	3.1638569993948	2.09361920985441	3.74034241756316	2.77339374566141	3.30925538140578	Endothelial	MYOT
4.02962438410096	3.61301233863188	3.59121296747977	3.74978232878337	4.11296695011206	3.72000709617221	3.72691834090078	3.77629290915444	4.91579423426157	3.81721220370048	Endothelial	CDC23
3.75030660780683	4.49869211193657	4.91540383338516	3.91768200524987	4.41812245262758	4.49472568670373	4.48871486630589	4.23820874832495	3.86987159817994	4.44196854912726	Endothelial	FAM53C
2.27291461569055	0.898615870915671	2.03371856132992	1.16686406576704	1.04492015232902	0.554211806780687	1.20618675158082	0.643418734439818	0	0.447608088042294	Endothelial	CDC25C
6.7203995546991	6.49720940186758	7.11821686337366	6.22658025419247	6.7950213956064	6.67808995845536	7.53483894591897	6.56256565107021	6.7021431990059	6.84832342455201	Endothelial	KDM3B
8.53108836102107	7.79402920385732	7.8482576963983	8.2963803433252	7.99601850825321	7.76255478225757	7.26018507497648	7.41843584548213	7.36141767163518	8.51947890273794	Endothelial	CTNNA1
8.53108836102107	7.79402920385732	7.8482576963983	8.2963803433252	7.99601850825321	7.76255478225757	7.26018507497648	7.41843584548213	7.36141767163518	8.51947890273794	Endothelial	CTNNA1
8.53108836102107	7.79402920385732	7.8482576963983	8.2963803433252	7.99601850825321	7.76255478225757	7.26018507497648	7.41843584548213	7.36141767163518	8.51947890273794	Endothelial	CTNNA1
6.88149396908041	6.79847974918376	7.01351129495251	6.82108279544393	6.76006746419588	6.77382196705404	7.17791464800453	6.79791513161641	6.15067592200513	7.40143521578052	Endothelial	SIL1
5.26196727990644	5.70458030795892	5.59404087715474	5.75835296684414	5.37168368752987	5.45468610765275	5.48904136586735	5.36207276132139	5.31883348940026	5.71853638675071	Endothelial	PAIP2
5.26196727990644	5.70458030795892	5.59404087715474	5.75835296684414	5.37168368752987	5.45468610765275	5.48904136586735	5.36207276132139	5.31883348940026	5.71853638675071	Endothelial	PAIP2
5.91674587346047	0.394275272371137	0	0.500880654186568	0.235370101770596	0.554211806780687	0.672844915797482	0.837407876287911	0	0.628228572201804	Endothelial	ECSCR
1.95409913374936	1.40598281229326	0.528155310934675	2.11123726736864	1.16379552081171	1.74063876765625	1.31355579763754	1.54146001650182	0	1.96724922148221	Endothelial	SPATA24
6.89317165398777	6.42648922970323	7.03798408269171	6.69959493101007	6.8470247480657	6.64808621867437	6.82710830370389	6.81097264494959	7.63997651570081	6.72475756290761	Endothelial	UBE2D2
2.94630497356171	4.09651248631079	2.75426613480523	6.06603014643209	4.21285416736325	3.9117860849568	4.41427791174071	4.92837873514905	3.42338626745829	4.97990160111334	Endothelial	CXXC5
2.94630497356171	4.09651248631079	2.75426613480523	6.06603014643209	4.21285416736325	3.9117860849568	4.41427791174071	4.92837873514905	3.42338626745829	4.97990160111334	Endothelial	CXXC5
4.11188162176985	4.31726882757676	3.5372983781943	4.10333033775678	4.69968631334835	4.04054919872743	3.94298063798636	4.08419582057696	4.81966838229763	3.61789751834649	Endothelial	IGIP
4.11188162176985	4.31726882757676	3.5372983781943	4.10333033775678	4.69968631334835	4.04054919872743	3.94298063798636	4.08419582057696	4.81966838229763	3.61789751834649	Endothelial	IGIP
5.11013860410595	4.58623535121353	5.59404087715474	5.11358568574967	5.1804872480976	4.70363183563105	4.91248053602742	4.95476414758389	4.71667759960945	4.78428115880367	Endothelial	PFDN1
5.11013860410595	4.58623535121353	5.59404087715474	5.11358568574967	5.1804872480976	4.70363183563105	4.91248053602742	4.95476414758389	4.71667759960945	4.78428115880367	Endothelial	PFDN1
4.18970075736385	0.771577439436832	6.81256490715992	0.871965199266222	1.37566684621673	0.95362462311073	1.09017987115624	3.36871756747362	0	1.58533524950623	Endothelial	HBEGF
6.38213434961853	4.42672935503627	8.41347002464372	2.67717044102615	2.65907074429703	2.91783781870729	2.44800276306053	4.97553044824555	2.77339374566141	2.42366629765155	Endothelial	CD14
2.94630497356171	2.78508900609386	3.69334989337493	3.39872976264935	3.27548776521491	3.12565808232544	2.9138658320191	2.62542056391223	4.21034452560111	3.4358935605093	Endothelial	WDR55
4.18970075736385	4.20497576607765	4.04202648910991	3.83617329335023	4.08310973174212	4.30265886938761	4.09619334377215	4.3053634151735	4.48561102955967	3.74075798431946	Endothelial	HARS
3.64373568977019	3.39328463997125	3.92093079097277	3.83617329335023	3.56190411506945	3.43771913488079	3.73980947528494	3.11162522181073	3.42338626745829	3.97572015362879	Endothelial	HARS2
1.54423444581902	1.2238550397566	0	0.871965199266222	0.43767239916948	1.11830356517637	0.725640767786457	3.03455671262714	0	0.447608088042294	Endothelial	PCDHA10
1.54423444581902	1.2238550397566	0	0.871965199266222	0.43767239916948	1.11830356517637	0.725640767786457	3.03455671262714	0	0.447608088042294	Endothelial	PCDHA10
1.54423444581902	1.2238550397566	0	0.871965199266222	0.43767239916948	1.11830356517637	0.725640767786457	3.03455671262714	0	0.447608088042294	Endothelial	PCDHA10
2.75477592843036	3.31571803519547	2.93192158763585	2.47660151985774	3.64599730141614	3.43771913488079	3.28317201427069	3.69097097171992	2.29025603853334	2.80783415280891	Endothelial	PCDHGA10
2.94630497356171	3.17219954538483	1.46901928287394	2.47660151985774	1.47097250345406	3.34100950910454	2.65271611258553	3.05421323164449	1.55861764166927	2.69078798299495	Endothelial	PCDHB14
2.94630497356171	3.04062851427143	1.46901928287394	2.36478838434208	2.98388543055442	3.12565808232544	2.86763237984194	2.45843721005545	0	2.95044606432884	Endothelial	PCDHGA6
2.94630497356171	3.04062851427143	1.46901928287394	2.36478838434208	2.98388543055442	3.12565808232544	2.86763237984194	2.45843721005545	0	2.95044606432884	Endothelial	PCDHGA6
4.18970075736385	4.24138986685494	4.44479645630785	4.62406546319499	4.17088924875432	4.66420076958466	4.35686252454387	4.38513629933301	4.48561102955967	4.92048737062095	Endothelial	HDAC3
2.27291461569055	2.07771960189143	2.43851671351615	2.11123726736864	2.23920938755307	1.74063876765625	1.12989435531491	1.79614738022777	4.35453295634391	1.89852949534529	Endothelial	FCHSD1
7.21499838971918	2.97005141666105	1.8688861095733	0.871965199266222	2.53222586350788	3.08642018252843	1.20618675158082	3.39977907395974	4.21034452560111	0.788731326296042	Endothelial	ARAP3
1.95409913374936	2.51456052253423	0.528155310934675	0.500880654186568	1.04492015232902	1.52279136791904	0.873339964650538	1.29940196318666	1.55861764166927	1.49512541788341	Endothelial	PCDHB5
5.55446065984173	0.5572125975153	0.913927772983714	0	0.615064132306291	1.92986565814915	0.375297256223406	2.95313772286983	3.13469052049166	0.933152063100546	Endothelial	PCDH1
5.55446065984173	0.5572125975153	0.913927772983714	0	0.615064132306291	1.92986565814915	0.375297256223406	2.95313772286983	3.13469052049166	0.933152063100546	Endothelial	PCDH1
5.55446065984173	0.5572125975153	0.913927772983714	0	0.615064132306291	1.92986565814915	0.375297256223406	2.95313772286983	3.13469052049166	0.933152063100546	Endothelial	PCDH1
6.08910071256948	4.59564240200058	5.73242998145124	4.20423761035211	4.9267890379562	4.50963428905338	4.07091143879935	4.58754968811506	5.45304737236265	4.73586333715064	Endothelial	DELE1
4.94043159507051	4.34542235017285	4.78267309572605	4.82756948927179	5.68165359559696	4.30265886938761	4.08107742735782	4.58754968811506	4.48561102955967	4.62325382043246	Endothelial	RNF14
4.79861551904043	1.36256070880608	3.48129047889279	1.80341823917036	0.615064132306291	1.92986565814915	0.501769812866353	1.29940196318666	2.29025603853334	1.75041464161638	Endothelial	PCDH12
7.72011390069446	8.17159045448211	7.37798661296937	7.22894061105616	7.05165551637696	8.40083452388562	6.83012518726695	7.95915340977334	7.53793963414786	7.01786935744073	Endothelial	NDFIP1
5.79753290189128	4.64631254241047	0	2.36478838434208	0.773012911347884	3.79494297875306	0.919393752374115	2.77506601308011	1.55861764166927	1.75041464161638	Endothelial	SPRY4
5.79753290189128	4.64631254241047	0	2.36478838434208	0.773012911347884	3.79494297875306	0.919393752374115	2.77506601308011	1.55861764166927	1.75041464161638	Endothelial	SPRY4
3.52866003539571	2.64713712960286	2.31578559557217	2.85322848324197	2.23920938755307	4.1008627788223	3.05464480749182	6.33240222422586	2.29025603853334	3.11091835145504	Endothelial	FGF1
3.52866003539571	2.64713712960286	2.31578559557217	2.85322848324197	2.23920938755307	4.1008627788223	3.05464480749182	6.33240222422586	2.29025603853334	3.11091835145504	Endothelial	FGF1
3.52866003539571	2.64713712960286	2.31578559557217	2.85322848324197	2.23920938755307	4.1008627788223	3.05464480749182	6.33240222422586	2.29025603853334	3.11091835145504	Endothelial	FGF1
3.52866003539571	2.64713712960286	2.31578559557217	2.85322848324197	2.23920938755307	4.1008627788223	3.05464480749182	6.33240222422586	2.29025603853334	3.11091835145504	Endothelial	FGF1
6.55381963275152	6.34377335244659	6.86274833398961	6.61047806331987	6.61893711348443	6.88376191400549	6.4117760601791	6.81241621147503	6.75507852641197	6.54252966401539	Endothelial	TCERG1
6.12915390941212	5.70022649334858	6.08224912894983	6.16948778122451	6.71210454386988	5.40770652611393	7.56593637218833	8.37713722365574	6.59006322277227	5.92698067806263	Endothelial	PRELID2
6.55381963275152	6.34377335244659	6.86274833398961	6.61047806331987	6.61893711348443	6.88376191400549	6.4117760601791	6.81241621147503	6.75507852641197	6.54252966401539	Endothelial	TCERG1
5.33228185092318	7.12107420542506	4.53008356890945	4.62406546319499	2.61801591772293	7.04595111453844	2.22777931304262	7.40797043205922	7.12045286846687	2.56340068195436	Endothelial	JAKMIP2
3.40360358376235	0.394275272371137	1.21800759208557	0	1.04492015232902	0.303556442200619	0.236662911065297	0.837407876287911	0	0	Endothelial	SPINK5
1.95409913374936	0.5572125975153	0.528155310934675	0.871965199266222	0.235370101770596	0.76769656908652	0.162007238188436	1.48464556385019	0	1.18473768658835	Endothelial	SPINK9
1.95409913374936	0.5572125975153	0.528155310934675	0.871965199266222	0.235370101770596	0.76769656908652	0.162007238188436	1.48464556385019	0	1.18473768658835	Endothelial	SPINK9
5.33228185092318	7.12107420542506	4.53008356890945	4.62406546319499	2.61801591772293	7.04595111453844	2.22777931304262	7.40797043205922	7.12045286846687	2.56340068195436	Endothelial	JAKMIP2
2.27291461569055	1.74722316341811	2.03371856132992	1.96552191113364	2.18401803793273	1.74063876765625	1.70399172883875	4.49708919016982	0	2.15571182206318	Endothelial	GLRA1
3.52866003539571	1.78059919616896	2.31578559557217	2.67717044102615	3.24884102696097	1.63582304538055	1.5947043449482	6.5313483930715	2.77339374566141	4.20643309580963	Endothelial	SH3TC2
1.95409913374936	0.5572125975153	0.528155310934675	0.871965199266222	0.235370101770596	0.76769656908652	0.162007238188436	1.48464556385019	0	1.18473768658835	Endothelial	SPINK9
7.13856839446585	3.17219954538483	5.99494042923103	5.29230663715061	3.19402398185014	4.139715049334	1.44531319799864	7.5720593811269	2.77339374566141	2.0955854893629	Endothelial	ABLIM3
7.13856839446585	3.17219954538483	5.99494042923103	5.29230663715061	3.19402398185014	4.139715049334	1.44531319799864	7.5720593811269	2.77339374566141	2.0955854893629	Endothelial	ABLIM3
3.40360358376235	0.394275272371137	1.21800759208557	0	1.04492015232902	0.303556442200619	0.236662911065297	0.837407876287911	0	0	Endothelial	SPINK5
2.27291461569055	1.74722316341811	2.03371856132992	1.96552191113364	2.18401803793273	1.74063876765625	1.70399172883875	4.49708919016982	0	2.15571182206318	Endothelial	GLRA1
6.20607118315029	4.91407127189015	2.65649849838163	2.67717044102615	3.44938795662295	3.23734826549615	1.24287148859553	3.63984990021094	3.86987159817994	1.29578722053516	Endothelial	AFAP1L1
6.20607118315029	4.91407127189015	2.65649849838163	2.67717044102615	3.44938795662295	3.23734826549615	1.24287148859553	3.63984990021094	3.86987159817994	1.29578722053516	Endothelial	AFAP1L1
6.20607118315029	4.91407127189015	2.65649849838163	2.67717044102615	3.44938795662295	3.23734826549615	1.24287148859553	3.63984990021094	3.86987159817994	1.29578722053516	Endothelial	AFAP1L1
4.02962438410096	4.19263058280284	4.41520896559548	4.62406546319499	4.30627110223921	4.41778026154468	3.80259193202614	4.34580116074522	5.24673401398648	4.30265036526922	Endothelial	TNIP1
4.02962438410096	4.19263058280284	4.41520896559548	4.62406546319499	4.30627110223921	4.41778026154468	3.80259193202614	4.34580116074522	5.24673401398648	4.30265036526922	Endothelial	TNIP1
5.69451963065644	3.86717618885555	5.21920325619533	4.59957472309437	4.19900104963701	4.95305270920602	3.77780583170894	10.1705253246255	1.55861764166927	3.70095580620354	Endothelial	PDE6A
2.27291461569055	0.5572125975153	0	0	1.47097250345406	1.40014533497143	1.44531319799864	3.28800561399512	0	2.37390960547065	Endothelial	CAMK2A
7.57540895477541	7.29644217120861	6.77228958383346	7.01411894026516	7.16822289133956	6.58965145893726	6.05489916215912	6.73079374448138	7.86133529545827	6.70477178369947	Endothelial	RPS14
7.57540895477541	7.29644217120861	6.77228958383346	7.01411894026516	7.16822289133956	6.58965145893726	6.05489916215912	6.73079374448138	7.86133529545827	6.70477178369947	Endothelial	RPS14
5.61212589135577	4.43723213976427	3.96243571026968	4.17137985621267	4.70949106088133	4.38581501383457	3.93178948054951	5.13170442786267	3.42338626745829	4.84944710170142	Endothelial	NDST1
5.61212589135577	4.43723213976427	3.96243571026968	4.17137985621267	4.70949106088133	4.38581501383457	3.93178948054951	5.13170442786267	3.42338626745829	4.84944710170142	Endothelial	NDST1
5.61212589135577	4.43723213976427	3.96243571026968	4.17137985621267	4.70949106088133	4.38581501383457	3.93178948054951	5.13170442786267	3.42338626745829	4.84944710170142	Endothelial	NDST1
6.02685547106683	4.8798309596866	2.55162064852934	4.23636365456947	4.4767085088574	3.55733932060981	2.79537957039847	3.71586788105488	2.77339374566141	4.31588645120109	Endothelial	SYNPO
6.02685547106683	4.8798309596866	2.55162064852934	4.23636365456947	4.4767085088574	3.55733932060981	2.79537957039847	3.71586788105488	2.77339374566141	4.31588645120109	Endothelial	SYNPO
6.02685547106683	4.8798309596866	2.55162064852934	4.23636365456947	4.4767085088574	3.55733932060981	2.79537957039847	3.71586788105488	2.77339374566141	4.31588645120109	Endothelial	SYNPO
6.02685547106683	4.8798309596866	2.55162064852934	4.23636365456947	4.4767085088574	3.55733932060981	2.79537957039847	3.71586788105488	2.77339374566141	4.31588645120109	Endothelial	SYNPO
2.53387020914474	3.36055110264604	0.528155310934675	1.6207672505449	2.00451857618009	1.74063876765625	0.825767430758087	0.837407876287911	2.77339374566141	1.39889642155426	Endothelial	MYOZ3
2.53387020914474	3.36055110264604	0.528155310934675	1.6207672505449	2.00451857618009	1.74063876765625	0.825767430758087	0.837407876287911	2.77339374566141	1.39889642155426	Endothelial	MYOZ3
2.53387020914474	3.36055110264604	0.528155310934675	1.6207672505449	2.00451857618009	1.74063876765625	0.825767430758087	0.837407876287911	2.77339374566141	1.39889642155426	Endothelial	MYOZ3
6.20607118315029	4.18641814955644	5.74437664620973	6.8933852052771	4.18501362008039	5.28309435034086	4.58829407740115	9.94084201438135	8.44019309033863	8.37914784720308	Endothelial	PPP2R2B
4.02962438410096	4.19263058280284	4.41520896559548	4.62406546319499	4.30627110223921	4.41778026154468	3.80259193202614	4.34580116074522	5.24673401398648	4.30265036526922	Endothelial	TNIP1
3.40360358376235	0.394275272371137	1.21800759208557	0	1.04492015232902	0.303556442200619	0.236662911065297	0.837407876287911	0	0	Endothelial	SPINK5
3.40360358376235	3.89791756312883	6.80117194284354	3.95677208724444	3.51794496473603	4.06093517757731	4.1837066123535	4.48988996817072	4.91579423426157	3.90741241694584	Endothelial	SLC36A1
4.98476626522095	4.16761870945967	4.29038993944923	4.67183391756394	4.82222735158948	4.0810371018521	3.95960626780981	4.60764359623698	4.21034452560111	4.71603187476737	Endothelial	FAM114A2
6.31426508934045	4.62350102984495	4.99755831866072	4.78476224399895	4.52192250098307	4.38581501383457	4.48489142306326	5.55032646338383	5.17084090800201	4.58002307819487	Endothelial	MFAP3
2.53387020914474	1.07038129597059	4.8282870480023	4.13775628257968	2.77565887277341	2.17400572862935	1.80558014134518	8.55452722924502	3.66383272816747	1.29578722053516	Endothelial	GRIA1
5.11013860410595	4.40549158436495	3.59121296747977	4.23636365456947	4.38179374263352	4.35312544543369	4.10618334460582	4.23820874832495	4.35453295634391	4.28929171882455	Endothelial	MRPL22
1.95409913374936	3.13397259645006	2.93192158763585	3.28045439741528	2.95120177399516	2.44611827005201	2.69304415361158	3.23731809919133	3.42338626745829	3.17042197842393	Endothelial	MED7
2.53387020914474	1.07038129597059	4.8282870480023	4.13775628257968	2.77565887277341	2.17400572862935	1.80558014134518	8.55452722924502	3.66383272816747	1.29578722053516	Endothelial	GRIA1
2.53387020914474	1.07038129597059	4.8282870480023	4.13775628257968	2.77565887277341	2.17400572862935	1.80558014134518	8.55452722924502	3.66383272816747	1.29578722053516	Endothelial	GRIA1
6.22467640057403	5.48426126968257	5.05624275128498	5.67875725957475	2.6989895260697	7.35747666721226	5.49665626820051	6.50123196955071	7.07953070286287	2.32237538187401	Endothelial	ADAM19
10.0958704569238	11.9756714541371	7.44173980553228	7.92721513071998	7.08781312551817	10.2940679800825	6.43475052649012	7.56351205987516	8.1551943062418	7.28343331503852	Endothelial	EBF1
10.0958704569238	11.9756714541371	7.44173980553228	7.92721513071998	7.08781312551817	10.2940679800825	6.43475052649012	7.56351205987516	8.1551943062418	7.28343331503852	Endothelial	EBF1
10.0958704569238	11.9756714541371	7.44173980553228	7.92721513071998	7.08781312551817	10.2940679800825	6.43475052649012	7.56351205987516	8.1551943062418	7.28343331503852	Endothelial	EBF1
10.0958704569238	11.9756714541371	7.44173980553228	7.92721513071998	7.08781312551817	10.2940679800825	6.43475052649012	7.56351205987516	8.1551943062418	7.28343331503852	Endothelial	EBF1
5.26196727990644	4.72984872262978	4.7593136472649	4.67183391756394	4.59778970852079	4.62366163598665	4.3100906984221	4.53954602496728	4.81966838229763	4.78428115880367	Endothelial	UBLCP1
1.54423444581902	0.394275272371137	0	0	0.615064132306291	0	0.307644684523265	0	0	0	Endothelial	GABRP
4.58483697966468	8.53828451591754	4.47378932672779	6.20238816816651	3.07771558125499	7.3283416804716	5.03781476619511	6.51370908023409	5.84362519397345	6.70225398130418	Endothelial	SLIT3
5.46339636301817	8.42048636205047	7.14098987493512	8.61012935335953	5.56768774351472	6.53240410586296	9.26458406023531	8.32802404113042	6.22760927104071	9.9816068141467	Endothelial	TENM2
5.46339636301817	8.42048636205047	7.14098987493512	8.61012935335953	5.56768774351472	6.53240410586296	9.26458406023531	8.32802404113042	6.22760927104071	9.9816068141467	Endothelial	TENM2
5.11013860410595	7.68312975418125	8.09446733596676	8.14382882215789	5.06303653430844	7.28999651056401	4.73714734302843	5.99626533296458	5.17084090800201	8.2660657704181	Endothelial	SH3PXD2B
1.95409913374936	0.5572125975153	2.65649849838163	0.871965199266222	0.615064132306291	1.11830356517637	0.672844915797482	4.62746147582243	1.55861764166927	0.933152063100546	Endothelial	NSG2
2.53387020914474	0.210564903594112	0	0	0	1.83835241579623	0.0832764977734048	1.00837739575267	0	0	Endothelial	STC2
9.30707003716286	8.30588359934132	8.59431468386508	8.98460046020824	4.67987462203861	7.83536696877337	5.01413455288371	7.27293753435016	6.53057932515977	8.07201937163591	Endothelial	DUSP1
9.30707003716286	8.30588359934132	8.59431468386508	8.98460046020824	4.67987462203861	7.83536696877337	5.01413455288371	7.27293753435016	6.53057932515977	8.07201937163591	Endothelial	DUSP1
9.30707003716286	8.30588359934132	8.59431468386508	8.98460046020824	4.67987462203861	7.83536696877337	5.01413455288371	7.27293753435016	6.53057932515977	8.07201937163591	Endothelial	DUSP1
9.30707003716286	8.30588359934132	8.59431468386508	8.98460046020824	4.67987462203861	7.83536696877337	5.01413455288371	7.27293753435016	6.53057932515977	8.07201937163591	Endothelial	DUSP1
9.30707003716286	8.30588359934132	8.59431468386508	8.98460046020824	4.67987462203861	7.83536696877337	5.01413455288371	7.27293753435016	6.53057932515977	8.07201937163591	Endothelial	DUSP1
9.30707003716286	8.30588359934132	8.59431468386508	8.98460046020824	4.67987462203861	7.83536696877337	5.01413455288371	7.27293753435016	6.53057932515977	8.07201937163591	Endothelial	DUSP1
6.00549560912316	6.60361116895428	6.62498677326495	6.60433655300504	4.93516985252097	6.17843270393192	4.87499301869826	5.62780134728572	6.15067592200513	5.81024418196089	Endothelial	ERGIC1
6.00549560912316	6.60361116895428	6.62498677326495	6.60433655300504	4.93516985252097	6.17843270393192	4.87499301869826	5.62780134728572	6.15067592200513	5.81024418196089	Endothelial	ERGIC1
6.00549560912316	6.60361116895428	6.62498677326495	6.60433655300504	4.93516985252097	6.17843270393192	4.87499301869826	5.62780134728572	6.15067592200513	5.81024418196089	Endothelial	ERGIC1
1.54423444581902	2.89584327182801	2.65649849838163	1.96552191113364	2.23920938755307	2.24699464376365	2.36722986587449	2.57187854123145	3.13469052049166	1.96724922148221	Endothelial	RPL26L1
1.95409913374936	0.5572125975153	2.65649849838163	0.871965199266222	0.615064132306291	1.11830356517637	0.672844915797482	4.62746147582243	1.55861764166927	0.933152063100546	Endothelial	NSG2
1.95409913374936	0.5572125975153	2.65649849838163	0.871965199266222	0.615064132306291	1.11830356517637	0.672844915797482	4.62746147582243	1.55861764166927	0.933152063100546	Endothelial	NSG2
1.95409913374936	0.5572125975153	2.65649849838163	0.871965199266222	0.615064132306291	1.11830356517637	0.672844915797482	4.62746147582243	1.55861764166927	0.933152063100546	Endothelial	NSG2
2.53387020914474	0.210564903594112	0	0	0	1.83835241579623	0.0832764977734048	1.00837739575267	0	0	Endothelial	STC2
2.53387020914474	2.15610730848017	2.75426613480523	2.36478838434208	2.73783344574297	2.38274907121141	2.0109549624318	2.12834545017872	4.05012869988706	2.15571182206318	Endothelial	THOC3
4.11188162176985	3.76248648242511	4.93638519221703	4.62406546319499	4.17088924875432	3.37397163901847	4.11115252314517	3.36871756747362	6.15067592200513	4.58002307819487	Endothelial	RNF44
1.54423444581902	3.37154501043074	1.46901928287394	2.85322848324197	1.72408837046442	3.00459000745758	2.13324041544065	2.20068270199906	3.13469052049166	2.95044606432884	Endothelial	DBN1
3.40360358376235	4.02171913227381	2.55162064852934	3.15160960121214	3.58339139348452	3.20107053991914	2.77046816979605	3.50351204304224	3.66383272816747	3.17042197842393	Endothelial	NHP2
3.75030660780683	3.87492316081321	3.42302012892176	3.83617329335023	3.04711194591195	4.46443817627408	3.80259193202614	3.98527217066916	4.21034452560111	3.97572015362879	Endothelial	ZNF354C
6.06864925059738	6.30702299276471	6.04409601718015	5.72477676918041	5.5568665221926	5.45468610765275	5.65985070699507	5.8294795336135	5.79389608493334	5.44499647743769	Endothelial	CANX
6.79699128851046	7.7536312935537	6.39423651640141	7.71561100418591	7.32472615263759	7.87332443851944	6.84586114551538	6.05598225076809	6.87949593568442	7.67105165817915	Endothelial	SQSTM1
3.11536135221708	3.45660449574083	3.36229682140737	3.15160960121214	3.37740986688811	2.56507192378004	2.7062401541964	2.75117835661524	3.66383272816747	2.88090155862424	Endothelial	MGAT4B
6.79699128851046	7.7536312935537	6.39423651640141	7.71561100418591	7.32472615263759	7.87332443851944	6.84586114551538	6.05598225076809	6.87949593568442	7.67105165817915	Endothelial	SQSTM1
4.46476100135782	4.93645485191961	4.08023365143787	5.33743722387647	4.90135046198442	4.93107173628104	4.64763972210656	4.74097093987444	5.38750060765675	5.45100776884697	Endothelial	MRNIP
4.46476100135782	4.93645485191961	4.08023365143787	5.33743722387647	4.90135046198442	4.93107173628104	4.64763972210656	4.74097093987444	5.38750060765675	5.45100776884697	Endothelial	MRNIP
5.02777903267916	0.305342285777796	0	0	0.235370101770596	0	0.6180433520365	1.00837739575267	1.55861764166927	0.241094127002554	Endothelial	FLT4
6.44695374872458	5.41421722508765	7.67183545399459	5.1307794174445	5.06303653430844	3.77039430002241	5.29088554293443	4.80037482485267	5.38750060765675	4.32900220508277	Endothelial	MGAT1
6.44695374872458	5.41421722508765	7.67183545399459	5.1307794174445	5.06303653430844	3.77039430002241	5.29088554293443	4.80037482485267	5.38750060765675	4.32900220508277	Endothelial	MGAT1
3.94239204590188	6.5501819124774	6.96838611043683	3.34080380061501	3.22169284422157	6.48792673943881	1.85381194301562	4.21219735107811	4.81966838229763	3.38656405085225	Endothelial	ADAMTS2
3.94239204590188	6.5501819124774	6.96838611043683	3.34080380061501	3.22169284422157	6.48792673943881	1.85381194301562	4.21219735107811	4.81966838229763	3.38656405085225	Endothelial	ADAMTS2
2.75477592843036	2.59180338157339	2.75426613480523	3.39872976264935	2.44100994264765	2.44611827005201	3.0127727292418	3.25441257531825	3.13469052049166	3.04885453818771	Endothelial	ZFP62
1.95409913374936	0.10912060536069	0	0	0	0	0.0832764977734048	0.419232277846091	0	0.447608088042294	Endothelial	BTNL3
5.89367834297748	0.305342285777796	0.913927772983714	3.39872976264935	0	0.303556442200619	0.725640767786457	1.08681947867422	0	3.61789751834649	Endothelial	BTNL8
9.82879899292837	2.57287691181958	3.59121296747977	5.4513080813385	1.04492015232902	0.95362462311073	2.05287907223774	2.91063768527119	1.55861764166927	3.87200615494571	Endothelial	BTNL9
9.82879899292837	2.57287691181958	3.59121296747977	5.4513080813385	1.04492015232902	0.95362462311073	2.05287907223774	2.91063768527119	1.55861764166927	3.87200615494571	Endothelial	BTNL9
9.82879899292837	2.57287691181958	3.59121296747977	5.4513080813385	1.04492015232902	0.95362462311073	2.05287907223774	2.91063768527119	1.55861764166927	3.87200615494571	Endothelial	BTNL9
3.94239204590188	6.5501819124774	6.96838611043683	3.34080380061501	3.22169284422157	6.48792673943881	1.85381194301562	4.21219735107811	4.81966838229763	3.38656405085225	Endothelial	ADAMTS2
1.54423444581902	1.90687935090686	0.913927772983714	2.24357581731273	0.773012911347884	0.303556442200619	2.31650229664541	1.23196262670232	1.55861764166927	2.56340068195436	Endothelial	TRIM7
1.54423444581902	1.90687935090686	0.913927772983714	2.24357581731273	0.773012911347884	0.303556442200619	2.31650229664541	1.23196262670232	1.55861764166927	2.56340068195436	Endothelial	TRIM7
6.26118213945418	6.45001776231569	5.8140508162069	5.6551850567934	6.62671945565125	5.55869836644702	5.27768662816996	5.42003619547951	6.90314179596997	5.33227647708611	Endothelial	RACK1
2.53387020914474	4.56244581747145	4.08023365143787	3.5080390670256	7.35158560661863	2.62106210573176	2.22777931304262	3.23731809919133	5.17084090800201	2.21343224132054	Endothelial	IRF4
7.55349901236536	8.9655628676139	7.23289506630728	7.26442731197555	7.06699036704505	7.9694681583997	6.88627893508195	7.06097470663564	7.83698830034384	7.14196562353043	Endothelial	EXOC2
3.52866003539571	4.34542235017285	0.528155310934675	1.96552191113364	0.915362926907763	4.52439040251296	0.6180433520365	0.925423791868847	2.29025603853334	1.49512541788341	Endothelial	FOXQ1
5.61212589135577	6.87193402550774	3.09007935588553	4.13775628257968	1.93935413848263	5.2917451745511	3.08527014758747	2.23553514969568	3.66383272816747	3.04885453818771	Endothelial	FOXF2
6.44695374872458	8.00949346399527	3.96243571026968	4.69513783070735	2.29236691823423	6.92882602104223	3.74621210267184	3.51774042792576	4.21034452560111	3.55230705821249	Endothelial	FOXC1
6.44695374872458	8.00949346399527	3.96243571026968	4.69513783070735	2.29236691823423	6.92882602104223	3.74621210267184	3.51774042792576	4.21034452560111	3.55230705821249	Endothelial	FOXC1
6.44695374872458	8.00949346399527	3.96243571026968	4.69513783070735	2.29236691823423	6.92882602104223	3.74621210267184	3.51774042792576	4.21034452560111	3.55230705821249	Endothelial	FOXC1
6.92764805919007	6.51962108626315	7.35089382528573	6.97180940266919	7.83851301988024	6.67478685812179	6.42480655110516	6.75951567981641	7.52275546005045	7.41840833306931	Endothelial	CDYL
3.94239204590188	4.86045145265248	3.16309838503761	4.62406546319499	1.79946936737106	3.34100950910454	3.03386067238616	3.13026582351541	2.29025603853334	5.31260286746004	Endothelial	MYLK4
5.46339636301817	5.77043647261881	4.50221100694125	5.78031068349055	5.20841443932461	5.82021456230368	4.90677624854141	5.32209487755421	5.57583114551101	6.545341947623	Endothelial	WRNIP1
6.33153406904491	5.82744106443724	6.40179933418668	3.99483089749449	5.28909187433151	5.15619832517786	3.12511816413323	5.88815688551179	5.9382187721521	3.70095580620354	Endothelial	SERPINB9
6.33153406904491	5.82744106443724	6.40179933418668	3.99483089749449	5.28909187433151	5.15619832517786	3.12511816413323	5.88815688551179	5.9382187721521	3.70095580620354	Endothelial	SERPINB9
6.33153406904491	5.82744106443724	6.40179933418668	3.99483089749449	5.28909187433151	5.15619832517786	3.12511816413323	5.88815688551179	5.9382187721521	3.70095580620354	Endothelial	SERPINB9
5.06954644934854	5.34059817643191	5.51255859664734	5.43755613119098	5.57842840201494	4.99603476032917	5.53598812989826	5.12242352204054	4.71667759960945	5.43289822682056	Endothelial	NQO2
5.66757452973328	5.51185058281713	5.70823570841621	5.55684498028248	5.86828220400006	5.77156683617395	4.87206860996837	5.72298027153104	5.9832870115473	6.03497438953848	Endothelial	RIPK1
2.53387020914474	3.31571803519547	2.03371856132992	2.11123726736864	1.64455051279552	2.82553339752812	1.04934110514803	5.20387759371073	1.55861764166927	1.18473768658835	Endothelial	TUBB2B
2.53387020914474	3.31571803519547	2.03371856132992	2.11123726736864	1.64455051279552	2.82553339752812	1.04934110514803	5.20387759371073	1.55861764166927	1.18473768658835	Endothelial	TUBB2B
5.46339636301817	5.75372700197394	4.44479645630785	4.23636365456947	4.74805699004372	4.33649863548661	2.90244562792832	3.43018589097022	1.55861764166927	4.36764886839198	Endothelial	PXDC1
1.95409913374936	1.93679484489514	0	1.6207672505449	1.56037044221447	1.63582304538055	1.34764030954847	1.08681947867422	1.55861764166927	1.29578722053516	Endothelial	FAM50B
3.40360358376235	3.28115457817067	3.16309838503761	3.65788675602134	3.44938795662295	3.12565808232544	2.78297763840526	3.44515230323872	4.05012869988706	3.72099415253854	Endothelial	FAM217A
3.40360358376235	3.28115457817067	3.16309838503761	3.65788675602134	3.44938795662295	3.12565808232544	2.78297763840526	3.44515230323872	4.05012869988706	3.72099415253854	Endothelial	FAM217A
7.35668856190886	6.86514361546305	6.79544154324725	6.86797686386346	7.08593251769822	7.48364775738769	6.23981432380177	7.02904712343152	7.41174118258787	7.08125137754738	Endothelial	PRPF4B
3.40360358376235	3.28115457817067	3.16309838503761	3.65788675602134	3.44938795662295	3.12565808232544	2.78297763840526	3.44515230323872	4.05012869988706	3.72099415253854	Endothelial	FAM217A
2.53387020914474	0.632262774525785	0.528155310934675	0	0.235370101770596	1.40014533497143	0.236662911065297	3.36871756747362	0	0.628228572201804	Endothelial	NRN1
2.53387020914474	0.632262774525785	0.528155310934675	0	0.235370101770596	1.40014533497143	0.236662911065297	3.36871756747362	0	0.628228572201804	Endothelial	NRN1
8.83341829804095	5.9914257690731	6.80687967125397	6.69959493101007	6.33211182134653	6.28192179711483	4.73714734302843	6.77440589796694	7.73527092556932	5.09185785701144	Endothelial	NEDD9
7.04744838720441	4.28855494885853	6.06329869271255	6.37825608893113	7.92099732868529	3.1638569993948	6.06261530351601	4.92304324700422	5.09073267514363	5.81956702522296	Endothelial	GCNT2
7.04744838720441	4.28855494885853	6.06329869271255	6.37825608893113	7.92099732868529	3.1638569993948	6.06261530351601	4.92304324700422	5.09073267514363	5.81956702522296	Endothelial	GCNT2
7.29640373853901	6.75191136783328	8.66515483400252	7.51415199234689	8.29520764004788	6.67147617786762	7.48833165899531	6.74749185374298	7.82465896848674	7.11002957502375	Endothelial	RREB1
7.29640373853901	6.75191136783328	8.66515483400252	7.51415199234689	8.29520764004788	6.67147617786762	7.48833165899531	6.74749185374298	7.82465896848674	7.11002957502375	Endothelial	RREB1
7.37346002582559	1.12337412024205	3.69334989337493	1.80341823917036	1.04492015232902	0.554211806780687	4.94624058399555	3.28800561399512	2.29025603853334	0.628228572201804	Endothelial	BMP6
7.37346002582559	1.12337412024205	3.69334989337493	1.80341823917036	1.04492015232902	0.554211806780687	4.94624058399555	3.28800561399512	2.29025603853334	0.628228572201804	Endothelial	BMP6
7.04744838720441	4.28855494885853	6.06329869271255	6.37825608893113	7.92099732868529	3.1638569993948	6.06261530351601	4.92304324700422	5.09073267514363	5.81956702522296	Endothelial	GCNT2
7.04744838720441	4.28855494885853	6.06329869271255	6.37825608893113	7.92099732868529	3.1638569993948	6.06261530351601	4.92304324700422	5.09073267514363	5.81956702522296	Endothelial	GCNT2
7.04744838720441	4.28855494885853	6.06329869271255	6.37825608893113	7.92099732868529	3.1638569993948	6.06261530351601	4.92304324700422	5.09073267514363	5.81956702522296	Endothelial	GCNT2
4.69568234473067	5.10402217792219	3.83415733301488	4.88948909423958	4.64963743530736	4.36956281547111	3.99767015226783	4.36166414348177	4.35453295634391	4.48946980601077	Endothelial	TMEM14C
5.84640640113868	4.24138986685494	3.59121296747977	3.70456610458305	2.3931439599258	4.35312544543369	2.87933038552587	4.21219735107811	3.86987159817994	3.74075798431946	Endothelial	SYCP2L
7.63225908595719	5.25116311705072	8.37556512443729	8.98341783519622	6.43615849156879	5.08830346719369	7.48642069613209	8.51960291508919	5.31883348940026	5.73833368660349	Endothelial	PHACTR1
7.63225908595719	5.25116311705072	8.37556512443729	8.98341783519622	6.43615849156879	5.08830346719369	7.48642069613209	8.51960291508919	5.31883348940026	5.73833368660349	Endothelial	PHACTR1
8.83341829804095	5.9914257690731	6.80687967125397	6.69959493101007	6.33211182134653	6.28192179711483	4.73714734302843	6.77440589796694	7.73527092556932	5.09185785701144	Endothelial	NEDD9
7.63225908595719	5.25116311705072	8.37556512443729	8.98341783519622	6.43615849156879	5.08830346719369	7.48642069613209	8.51960291508919	5.31883348940026	5.73833368660349	Endothelial	PHACTR1
8.83341829804095	5.9914257690731	6.80687967125397	6.69959493101007	6.33211182134653	6.28192179711483	4.73714734302843	6.77440589796694	7.73527092556932	5.09185785701144	Endothelial	NEDD9
8.83341829804095	5.9914257690731	6.80687967125397	6.69959493101007	6.33211182134653	6.28192179711483	4.73714734302843	6.77440589796694	7.73527092556932	5.09185785701144	Endothelial	NEDD9
8.83341829804095	5.9914257690731	6.80687967125397	6.69959493101007	6.33211182134653	6.28192179711483	4.73714734302843	6.77440589796694	7.73527092556932	5.09185785701144	Endothelial	NEDD9
6.10926630494075	0.5572125975153	0	2.47660151985774	0.773012911347884	1.63582304538055	0.307644684523265	1.29940196318666	0	1.18473768658835	Endothelial	EDN1
7.11881103631762	6.27078075055867	6.61851036624999	7.60615350520641	6.31294558533654	6.78305484968246	6.6152261233194	6.80952763253874	6.33582438625304	7.76089844122292	Endothelial	HIVEP1
6.10926630494075	0.5572125975153	0	2.47660151985774	0.773012911347884	1.63582304538055	0.307644684523265	1.29940196318666	0	1.18473768658835	Endothelial	EDN1
5.55446065984173	3.92055121140803	5.48434203827744	5.07857100253672	4.3191359602994	3.74542066326765	4.57396832610694	4.43846369165895	5.31883348940026	5.06074696704583	Endothelial	SIRT5
5.55446065984173	3.92055121140803	5.48434203827744	5.07857100253672	4.3191359602994	3.74542066326765	4.57396832610694	4.43846369165895	5.31883348940026	5.06074696704583	Endothelial	SIRT5
4.52604787544895	4.63266896285103	4.25742167031272	4.64814738643987	4.45355878917298	4.2503627414732	4.12103982602278	4.53954602496728	4.71667759960945	4.65484743659768	Endothelial	NOL7
7.80910181454936	6.32410109731039	9.30848566568067	7.9612534769479	9.15844505021175	6.67478685812179	7.02504487751556	8.68081643291409	8.20360690185301	7.71292709184697	Endothelial	JARID2
[truncated: 47,211 more rows]
