# Supplementary material for: Single-cell analysis of the epigenome and 3D chromatin architecture in the human retina
Source: Sci Adv. 2026 Jul 23;12(30):eadv9162. doi: 10.1126/sciadv.adv9162 (PMC13394472; doi:10.1126/sciadv.adv9162)
Supplement: Supplementary file 2 — Tables S1 to S15 [file sciadv.adv9162_tables_s1_to_s15.zip › Tables_revision1/table S15.tsv]

motif	All_amacrine	Astrocyte	Rod_bipolar	Cones	GABA_amacrine	Gly_amacrine	Horizontal	Microglia	Muller_glia	OFF_cone_bipolar	ON_cone_bipolar	RGC	Rods	type
ZNF143|STAF	4.83071086190202	4.74406218485471	4.78164132910387	4.27151398062636	4.20648206215895	4.43366986782572	4.54318839363221	4.16464768606452	4.62986279857846	4.74753742727501	4.61611012602643	4.6615505194242	4.44617445449763	All_amacrine
Sp1	5.97711204088358	6.40984588048269	6.02247860063715	5.6808549700125	5.54283094359844	5.82865145670207	5.56605180119012	5.78259365508049	5.58986695052631	5.85793315448346	6.16099632897354	5.86078622346587	5.6808549700125	Astrocyte
NFY	5.96255053694334	6.24358420665871	6.02368969440272	5.42934562895444	5.91808707730321	5.95764919861325	5.53851467242807	5.62690143032024	5.93885459683568	5.98242380245583	6.05959037615558	5.5525719128873	4.92289637978825	Astrocyte
KLF1	5.49223805918534	6.15060276844628	5.65878510872547	5.31419071570433	4.81624115606803	4.92580335857956	5.2252088947274	5.37989735354046	4.84024230816757	5.54868690411584	5.80573719717919	5.42186155263949	5.25436547901885	Astrocyte
Sp5	5.7021144175555	6.11522965444191	5.8490365539757	5.58911956633606	5.64932628886014	5.70810644613626	5.26372592177842	5.30876262440958	5.59024043325707	5.85850441985175	5.96589029598855	5.73753957145433	5.41298444152616	Astrocyte
KLF3	5.61749810605919	6.05467406050587	5.73495809212465	5.33416701944173	5.07141676635611	5.12752904556775	5.20235697540213	5.51905803324594	5.07392303333217	5.66919102988658	5.87913536213406	5.49223805918534	5.43459498484058	Astrocyte
Sp2	5.38035807688425	5.93780002252229	5.63871047791249	5.17840706987548	4.92507740573461	5.09681299033731	4.89709325269713	5.02124547320827	5.28826703069454	5.49223805918534	5.69272152729678	5.29631536387736	4.92797806041525	Astrocyte
KLF5	4.98360662170834	5.75257263882563	5.23431203657212	4.88809094133816	4.21079337486535	4.25717177752826	4.68398136641238	4.88431592741759	4.32902134934998	5.08883014168131	5.34710753071747	4.97673374242057	4.74753742727501	Astrocyte
Klf9	5.24544387694097	5.69069723510755	5.32836148789641	5.03174425730649	4.51622967669144	4.72738781871234	4.74319148388547	5.00461722177069	4.75617305952462	5.16763904290592	5.46848199307136	4.704110133843	4.8736694390231	Astrocyte
KLF6	4.82911341747287	5.4971682252932	4.95229971708329	4.59198362418392	4.2249341319257	4.25291403621107	4.47733681447821	4.78998862298063	4.50700593720086	4.7518645651389	5.04728861174429	4.9330340480727	4.7990908786254	Astrocyte
Klf4	4.84811636459848	5.44587493090565	4.89933122453758	4.32134732386203	3.50915452316725	3.86430226921673	4.36246147917904	4.81705054502359	3.89467336709303	4.78665806203347	5.13990762980039	4.95653103510305	4.60306797789622	Astrocyte
KLF10	4.08513562313679	4.71133038181648	4.19584764755262	4.19418989719182	3.2104403460471	2.86789890204411	3.59621576925052	4.20394607213718	3.10995341764401	4.15935172353071	4.37033353608284	3.84095655699429	4.04760229966997	Astrocyte
CTCF	5.32447232402489	5.69843486832961	6.39526159811545	8.89494446095689	8.16706817834124	7.5963923040642	4.87976701889122	4.2124238502877	8.19395302356374	7.17242457712485	6.53175188102359	7.38956395367764	8.86389860431748	Cones
GSC	3.96594284741758	5.44068460783496	7.32118855673948	7.88758403166028	5.52823790214127	5.17388728816986	2.35042242240821	2.26612855598343	5.8254099627779	7.18235211188526	6.5874122642908	3.98061579689376	7.27724772663148	Cones
Otx2	3.60766939868839	5.28978103552575	7.32909373624659	7.85321638815607	5.33705719486397	5.09803548437709	1.94319217298826	2.91885122921803	5.31762967758041	7.18311170174328	6.55578354331397	3.84052700372308	7.27862894232068	Cones
CRX	4.18266064327067	5.07829394257007	6.9782137426307	7.5422134631934	5.68527900309164	5.27504873960868	3.10772077550204	2.4932054526027	5.65948221575962	6.85782947021241	6.22098770538623	4.64535197562092	6.88540741531823	Cones
Pitx1	4.32386772050035	5.01130173863942	6.30078579466324	6.85971982994358	5.85707564406933	5.54283094359844	3.26270130440823	3.12192429879175	6.03954017033954	6.23264446090829	5.86078622346587	5.54165562514777	6.1338317883949	Cones
TRPS1	2.86619290219901	1.94390814638464	4.716711560721	5.6753830001345	4.68951133442184	4.39728463706286	1.92687294303523	1.60863759226333	4.98770778945255	5.0166173657738	4.11316631646269	4.06164917938396	4.41787628756758	Cones
Tgif2	4.01908207772155	3.96176509732296	4.91412439371541	4.80729437007823	6.71514093270275	5.73269381815062	3.22007510544368	1.76746677665901	5.65143599428399	5.1149953094205	4.95863999897788	5.29229929422247	4.20424475792196	GABA_amacrine
Tgif1	4.07855387631578	3.5266545990191	4.72561633906396	4.41835856392127	6.66542890825115	5.32739061403374	3.48031658611475	2.54160199346455	5.18626786273941	4.78331637137157	4.68951133442184	5.30529298028446	3.17471492908243	GABA_amacrine
Meis1	3.48216274048526	3.32862668882732	4.56975024075683	4.57491714281707	6.57952895121478	5.25227342804663	3.70278235928293	2.21397243463744	4.81055701571304	4.74144780428064	4.43970574626056	5.12871458216186	3.84652402319545	GABA_amacrine
Mef2b	4.59844764022726	3.22207071576472	5.56452040732269	5.58799744166249	6.50563457212436	5.87997417107462	3.46916750810142	2.12489280458375	5.39453622428858	5.39226297939056	4.77828280369674	6.45204895443723	4.11838655670234	GABA_amacrine
NFIL3	4.76983680754333	5.31517448361446	5.73657229747919	4.64053732982538	6.46209298112256	6.06865704293789	4.18965474202643	3.58185088135541	6.20233306754658	5.5853742436059	5.2559316500516	6.34738920965601	3.71625140090979	GABA_amacrine
HLF	4.23338160423931	4.91998092582813	5.11319188242135	4.07923092441205	6.28170584195469	5.82835720923783	3.2722270003652	2.13381134874536	5.99595445238083	5.18009673516061	4.73268350628705	6.18662006188202	3.39081028877567	GABA_amacrine
RFX	4.04199808184989	4.57759341821786	4.74232002413533	3.82450240789865	5.85593115181279	5.52226059803281	3.640739078786	3.1929424428417	5.15560106434644	4.90601524496615	4.77828280369674	5.61057009293402	3.24024585060439	GABA_amacrine
Rfx2	3.91122268525738	4.5439328765169	4.69592454925656	3.56501546689155	5.84874824490639	5.4506091768903	3.42848824189806	2.91017438519234	5.18009673516061	4.7824792009585	4.6931810633108	5.51100645995839	3.01553490085017	GABA_amacrine
Atf3	2.37397508908072	2.50225528812261	3.98731598946358	3.24337329646859	5.78659058584352	3.79750961863939	1.2867502307835	1.5802150537572	5.01396308418893	2.39607543608138	1.39177929135046	5.52026019728573	1.27954399117301	GABA_amacrine
X-box	3.60004824040732	4.10890471355343	4.33506604581038	3.44265917146975	5.71075808839263	5.39453622428858	3.3057871968575	2.45444744230329	4.87824610605051	4.67562864963665	4.34289591747084	5.49141399650995	1.98348115053392	GABA_amacrine
Rfx5	4.07516174280533	4.43034049495243	4.6016640466588	3.94526433920795	5.57329406650226	5.13462127387725	3.52871070196111	3.25963381734037	5.01329841151574	4.84654650556336	4.63569939102291	5.28015339592037	2.8570447537801	GABA_amacrine
Rfx1	3.57850639663257	4.32941668440158	4.42472686420591	3.53222564406856	5.53378466755108	5.14341640533007	3.14415227867226	2.41054223449914	4.96911861389332	4.71849887129509	4.53667718954279	5.42934562895444	2.55100645149252	GABA_amacrine
ETV1	4.90007610352919	5.2704321630585	5.41698889626554	4.68490515400694	5.48438190962083	5.30727710791951	4.64822967544854	5.03825046112923	5.33464929579543	5.26061549936403	5.33993904123886	5.26320818943447	4.4950204424871	GABA_amacrine
ERG	4.66438204561994	4.98360662170834	5.14633100955016	4.63569939102291	5.44501174569884	5.08078305399834	4.32611744023437	4.64631212931927	5.35233195485428	5.01860346374543	4.9635436865624	5.2401584523745	3.86535059722972	GABA_amacrine
Etv2	4.64246597073179	4.9177887437299	5.01595445557386	4.35336992542408	5.32495929749446	4.8941014778403	4.29210192714589	4.59157823246862	5.04342511691925	4.85281120890269	4.85748411460208	5.06575459331733	3.93983270606741	GABA_amacrine
MafA	3.00419635196612	3.79638766182922	3.62514061314693	3.69709560888528	5.2559316500516	4.05456369221026	2.51608226725645	2.04238847747713	4.93949726626292	4.04217368989319	3.3603753871419	4.98565930802608	2.92046978905344	GABA_amacrine
PU.1-IRF	3.56303274424796	4.03229183781909	4.00423748941596	3.81968839422535	5.21112415484566	4.27971701584931	3.38878736158547	3.2418107961507	5.06890420222023	4.05334894151858	3.85290974093564	4.76131886847802	2.31648799816304	GABA_amacrine
MITF	4.15778873477864	4.97189446577983	4.51863142457085	4.50346963116175	5.17840706987548	4.71492104994721	3.49012359085656	3.62060061336064	4.27749910531995	4.46441274827183	4.32439752183724	4.50876941170174	4.08983440674421	GABA_amacrine
CEBP:AP1	3.04309284491383	3.39886132186461	3.82319179172153	2.59525470695687	4.9452074887738	4.671893818031	2.40514168131914	1.81645208181843	4.65014355163082	4.03512520256213	3.64805745959368	4.86676492367655	1.86345978339325	GABA_amacrine
FOXK2	2.78747733473353	2.61812549357422	3.16378585855024	3.01651481273652	4.81624115606803	4.51469828282402	2.48240351956988	1.78355927266271	4.78915702210111	3.97104634587761	3.30137704637994	3.93064846955131	2.54002594900908	GABA_amacrine
EWS:ERG-fusion	2.72129542785223	3.50675787732265	3.02868337369368	3.34744492566291	4.73707525686803	3.49195174493062	2.7127060126384	3.52488885400471	4.44453184002528	3.67351197698281	3.210036876201	4.20020495292158	1.35144408368414	GABA_amacrine
Atf4	2.69395127672271	3.3083508312958	4.04480411666196	1.65268895442842	4.73092139129365	4.28853979158042	2.60194867021966	2.12202198921495	4.1502521941604	3.39215663701001	3.3322045101752	4.50700593720086	1.97879213352991	GABA_amacrine
Foxa2	2.61153930072137	2.33408376005342	2.51930807650533	2.36837283353205	4.65300751540225	4.24920927278302	1.85348152785605	1.50296566792358	4.46441274827183	3.51124688680611	3.23317312956903	3.71015158938948	2.52812576890798	GABA_amacrine
Pbx3	3.78100274298974	4.10478982008364	4.37172374167799	2.76883167336207	4.63666885304746	4.08782334523184	3.68787895378035	3.43398720448515	3.48124008933569	4.2410389413729	4.09284343609583	3.67478052973443	3.66612246699132	GABA_amacrine
Pknox1	3.82493889852103	4.13740405168255	4.56746831880408	2.98416563718253	4.58097994718687	3.98080252082297	3.73480838600234	3.62407423074782	3.68210656982651	4.15731936138349	4.21523387949755	3.7220724214697	3.48000856208645	GABA_amacrine
Npas4	3.25076201373052	3.74997455347375	3.9967317333551	2.93279247378012	4.57646202185135	3.95162826002051	2.8094026953625	3.10189246938238	4.2754153371144	3.71843825635548	3.80488312987024	4.24978013051223	2.44927947214485	GABA_amacrine
ZNF189	2.930126516456	2.10863619995911	3.57822718401034	3.06712226964066	4.3954363215838	3.86115067505439	2.84374591655611	1.92044581018938	4.28785330840662	3.65558116871242	2.98467132619457	4.34756458111878	1.23314318162572	GABA_amacrine
WT1	2.95751106073379	2.98214032003452	3.36970671457078	3.50945370043201	4.32638178070643	3.97349432751625	2.35137525716348	2.14112442686742	4.08933202039856	3.4904285153901	2.7434173449395	3.86702563949741	2.54866361559075	GABA_amacrine
E2F3	2.9263821954192	3.53631085546933	3.32287541488669	3.67198758644372	4.2754153371144	4.10643780990948	2.63044895507866	2.61006979274201	4.20960590255719	3.76699723337789	3.69287147538347	3.87929318080523	3.04261585945284	GABA_amacrine
Brachyury	2.52972066557779	2.43536620422786	2.88814706287405	3.25231060095444	4.2115348296335	3.44489523692787	2.06850697662706	2.01276740841184	3.46385914278687	2.76568998054862	2.47317139356958	3.04594998971461	2.79971738962803	GABA_amacrine
ELF3	3.27865302890406	3.72303930576064	3.39986315864902	2.01463631831372	4.12697308171383	3.41477150168927	3.22763733053677	3.95527404742246	4.04322669104349	3.39316520996489	3.54529772563591	4.06953944330313	1.90983875729366	GABA_amacrine
Egr1	2.58021682959233	2.93066027681028	3.04213864636815	3.43172658669698	3.85375809729617	3.6235406128056	2.21746283957721	2.39425228151987	3.69808693486485	3.0624559055969	2.93810316071735	3.29175447028077	2.41143949790613	GABA_amacrine
RUNX1	2.24559137147393	2.66792241001143	3.70696492166032	3.0708397460408	3.80843868917158	3.36176331241675	1.33394788074768	1.70729031260161	3.40651654313976	3.61657754235853	3.13679771383259	3.57234563785798	2.07455462010644	GABA_amacrine
Ets1-distal	2.18458953475634	2.59001713419062	2.69192081917233	1.54051646696768	3.72665681844797	2.26103366583581	2.45787797740008	3.16124671203156	3.2577118486534	2.47401420862158	3.22207071576472	3.38167471517329	2.06762196487449	GABA_amacrine
RUNX	2.50552593699074	2.76568998054862	3.14328983791161	2.99172425215645	3.64204986675714	3.25809653802148	2.02998865796031	1.96290772542388	2.8501282996952	2.87469394517693	2.53844741671603	3.22246936037833	1.27368541673724	GABA_amacrine
Usf2	4.25120585074233	5.07454861983991	4.70229689671881	4.61512051684126	4.97466263363744	5.09436350962697	3.47351804324178	3.60658421138711	4.42938720603372	4.8146204101703	4.5503971601408	4.62202730305451	4.1733097665204	Gly_amacrine
BMAL1	3.06198806933106	4.04672870828044	3.84438635671233	3.00171434523154	4.20826830854041	4.85046654194343	2.51850259921652	2.50878592357794	3.68260984110034	3.61469455592456	3.77436884012935	3.28053520525493	2.73760900334375	Gly_amacrine
NPAS	3.03109941739128	3.8584112359795	3.76259449193622	2.84141491316963	4.31495156588431	4.83866002935645	2.62900699376176	2.25769232410331	3.9759363311718	3.91979274269251	3.97743614397638	3.44169932497149	2.40604380136228	Gly_amacrine
TFE3	3.92612312980693	4.63860496207433	4.64822967544854	3.98731598946358	4.16666522380173	4.7999142627806	3.15955035878339	3.28952066443753	3.96290621574272	4.41340417036614	4.49836418167028	4.20811957648095	3.93417581006928	Gly_amacrine
USF1	3.65247477222014	4.73532087045314	4.56580546246581	4.31240856779301	4.49435035088285	4.77744140692854	3.25424296870549	3.35724549413297	4.15402756438327	4.40818159215073	4.13772328552405	3.93162953506706	3.73241775612842	Gly_amacrine
Znf263	3.05964559929764	2.97143958098495	3.81286543389493	3.41707073081845	4.44734610079452	4.66060489287619	2.4748563139345	1.70492989389332	4.55765920331704	3.99856760682833	3.71940865914876	4.43556740160191	2.30856716467159	Gly_amacrine
Max	3.14888245304767	3.98434366700777	3.85946575468947	3.34744492566291	3.92137910035217	4.66060489287619	2.60268968544438	2.66374994220563	3.98341300151482	4.12228393091134	3.97085779114904	3.00370044320317	3.02771531940704	Gly_amacrine
E-box	4.01295372400659	4.54372022367187	4.58251549542329	4.38439881881894	4.57192359219446	4.65396035015752	3.58518421777517	3.54066942694875	4.04795152265239	4.2842759793302	4.4950204424871	4.16231468866137	3.92217133647996	Gly_amacrine
Oct11	2.55722731136763	2.84665205053984	3.79997350161952	3.99691547244611	4.4057431612912	4.65396035015752	2.7948393311746	2.929058140286	4.58914242491089	3.8416005411316	3.90962012081184	4.09200850242455	2.68307421503203	Gly_amacrine
n-Myc	2.74019465442878	3.88444623765791	3.78623299936985	3.37758751602302	4.01764348729183	4.60376920507246	2.30856716467159	2.47232786758114	3.63019045776526	3.73289633953071	3.82319179172153	3.17596832385692	3.18138162044062	Gly_amacrine
E2F4	3.97556102623213	3.95737870714894	4.13852092455493	4.04182244296299	4.03140476244823	4.53453310638865	3.17220341666977	3.50375396998725	4.12131101045192	4.14709512760763	4.11822383601204	4.17099691374318	3.97706140160737	Gly_amacrine
CLOCK	3.43204984514492	4.42484663185681	4.31361395198771	4.01602259544663	4.38140143927996	4.49032034430915	3.10906095886099	2.96114082878437	3.6168462512141	4.19900483276553	4.06250983870208	3.4578927253387	3.13983261752775	Gly_amacrine
NPAS2	2.49815187653802	3.69511000386457	3.85925493988949	3.45284061481399	3.65454677503343	4.42472686420591	1.28868153225289	1.91736369136292	3.09376601382536	3.30725293548561	3.44265917146975	2.46555392127219	2.8402473707136	Gly_amacrine
Oct2	2.72457950305342	2.71866038021423	3.65996544394929	3.71454720086251	3.95737870714894	4.36348071738678	2.53051716104005	2.65112705370259	4.18250805305141	3.30542042626839	3.88403496888798	3.57990129154419	2.96217549002515	Gly_amacrine
MNT	2.72261035243354	3.73576304001279	3.45757771509826	2.86162928903051	3.52518336144315	4.35799005684564	2.23248446531456	2.24601474150565	3.07408123996497	3.65713075579936	3.57934356704563	2.61080481666337	2.67345875633259	Gly_amacrine
bHLHE40	3.44967003511293	4.20930881402262	4.19313353249689	3.79997350161952	3.99746648724561	4.35118075450278	2.99423114742772	3.17429678147023	3.77459832951647	4.10363460912919	4.10808308833261	3.59484346218734	3.42295887344367	Gly_amacrine
bHLHE41	3.70204244064022	4.0804146566886	4.12955081795672	3.93847017544299	3.9689702858699	4.31961917454526	2.96990151351947	3.23671574299653	3.6615082573178	3.79256356539082	3.86702563949741	3.24415363205247	3.26155209914864	Gly_amacrine
c-Myc	2.84374591655611	3.65867794538081	3.82537519870247	3.65454677503343	3.86932425089503	4.13532654394372	2.18222373632286	2.71004820376488	3.30027146307219	3.62220532084594	3.90861721229331	3.1271990362963	2.94811641961233	Gly_amacrine
HIF-1b	3.38844980883965	3.02868337369368	3.86974161317154	2.80154054418955	3.89446984618056	4.06302587896467	3.04404613383254	2.40423874672055	3.5034530823665	3.82951058385368	3.78123071517812	3.57822718401034	2.71667952780026	Gly_amacrine
E2F6	2.33214389523559	2.66305283517147	2.25454964395549	2.31845844215034	3.0643250650196	3.57599067203532	2.57184857992181	2.33505228313155	3.14888245304767	2.90087199253003	2.64617479738412	2.97246364661464	2.28268846127959	Gly_amacrine
Egr2	2.79971738962803	3.23592957943403	3.34744492566291	3.17513290192028	3.19088778832803	3.56671182013973	2.87638551592142	2.88926002904347	2.85647020622048	2.76000994003292	3.09648217665413	3.32647383546622	2.48573963609189	Gly_amacrine
ZBTB33	3.16589690007731	3.29657733253205	2.95282477254271	2.48073127837752	2.25286950074811	3.42588999425253	3.10995341764401	2.79728133483015	1.66808410786683	3.1271990362963	3.07037581654976	1.63041631881929	2.55722731136763	Gly_amacrine
E2F7	2.90306858869057	2.76945882923085	2.59749101053515	2.84781214347737	2.81780106506133	3.00963517872298	2.35327820730956	2.48740352998659	2.90526037038992	2.84490938381941	2.86562358820697	2.18030445828521	2.78377591163035	Gly_amacrine
Lhx2	3.8584112359795	5.89053862851802	4.22508038421116	5.50411127952713	5.78812362308995	5.98318032752028	3.96821428507789	1.65268895442842	8.24301946898925	4.21552921322681	4.45341663076055	4.70320392625946	4.65491227788291	Muller_glia
Lhx1	3.82537519870247	5.91835607528734	4.37020705786854	5.71373280550937	5.93885459683568	5.93568753163898	3.88895906582959	1.78708187967694	8.16876982367527	4.69592454925656	4.70320392625946	4.8605872978526	4.59431144265322	Muller_glia
LHX9	4.69866052907543	6.01249191430006	4.77575648656363	5.80603817536055	6.06981351351896	6.07373553954078	4.44617445449763	3.28690823526003	8.10076824307173	4.85515039125586	4.95017732505914	5.13226278221795	4.90601524496615	Muller_glia
En1	5.31419071570433	6.29747757624449	5.68833037009728	6.22436038986487	6.41901725168015	6.39241949973826	4.96074452448279	4.30474054071381	8.07059353994952	5.70544775397526	5.66573440701867	5.79636165594929	5.42758970225218	Muller_glia
DLX2	4.07414185490458	5.76362247501222	4.94946885885877	5.9362160728775	6.03140615420093	6.08518255098173	4.22420254948031	2.20364834513402	8.0507033814703	4.96074452448279	4.8512487085848	5.00125813228366	5.01926462079431	Muller_glia
DLX1	4.17807277775281	5.8206762261277	5.03109130266364	5.66504164633977	6.06238888544468	6.04287033516788	4.31133589405111	2.35137525716348	7.97865372908273	4.90230741721063	4.8652240913224	5.24597088617583	4.6746962486367	Muller_glia
Lhx3	4.58883753136719	5.99470927727287	5.37666633295901	6.01298139057023	6.23107182445286	6.17295242315336	4.47926676909894	3.27336401015227	7.93415523353632	5.61931331802975	5.34996059969987	5.43851399704132	4.99788772127375	Muller_glia
Nkx6.1	3.84844402378527	5.43764443176914	5.2548878086207	5.58574940774461	5.91215074038826	5.86448308534719	4.04969581055322	2.01743315039589	7.60539236481493	5.10230248262208	4.94662996412034	5.62003848122324	4.49847544731713	Muller_glia
Isl1	3.78940329188024	5.24386118075198	5.07517381523383	5.60506650171704	5.69943972522206	5.46806014113513	3.51363281099194	2.32532457996354	7.35627987655075	4.62595272517062	4.89634614769413	5.55295958492162	4.75617305952462	Muller_glia
Nanog	4.49144142065975	4.97120122485085	5.41920668382349	5.26837349017496	5.75193751654325	5.53772789032612	4.08631239052484	3.33825758188828	6.76029880951426	5.37249676472229	5.00796506554038	5.58986695052631	4.24963744662814	Muller_glia
Hoxd13	3.94294010806287	4.39925241533895	4.52276635973328	3.66791114767774	5.09558899997642	5.21764946348058	3.47661402094691	2.37954613413017	6.41901725168015	4.63569939102291	4.17761283140511	5.43153621033426	3.22007510544368	Muller_glia
Unknown	3.23828621838802	4.28289666876669	4.29155473150981	3.86953295380719	4.38763587343839	4.59238885162336	3.41114771251532	2.07468022457813	6.30225260827424	3.93005936791424	3.5945687746427	4.78415284151653	1.78607668609256	Muller_glia
Hoxa9	4.60616968632117	4.9781121023907	4.77828280369674	4.39814601655377	5.47142998425668	5.15560106434644	4.29959566069472	3.59126662524694	6.29508148257207	4.92797806041525	4.75359019110636	5.35705786157064	3.06292352309431	Muller_glia
Hoxd11	3.87140932254285	4.10511963539006	4.82350218030508	4.09401117332086	5.38998455507386	5.15155598515263	3.40883480879137	2.48657192910706	6.22039134317792	4.67934958416234	4.36627827770574	5.6753830001345	2.39242579699384	Muller_glia
Hoxa11	3.92177529687082	4.07414185490458	4.74057482299429	4.06663072365459	5.4245093917858	5.1113851971964	3.46448512089807	2.5687881337687	6.09582456243222	4.64727136200673	4.27388447605418	5.60174974909105	2.56340971127594	Muller_glia
Hoxa13	3.5945687746427	4.18753127694822	4.74319148388547	3.88629485685541	5.27658287440203	5.18682699051467	3.50795691823369	2.84432781939476	6.03954017033954	4.76473475565943	4.46233853688055	5.62941805936734	2.63476240533238	Muller_glia
Smad3	3.94623117675788	4.34172533790036	4.67656018207476	4.78749174278205	5.67401031632253	5.00461722177069	3.47258737774883	2.93332481342537	6.00190980496952	4.57954463834912	4.53066213381303	5.30479633264575	4.12777933830834	Muller_glia
Foxo1	3.89426628383889	4.13147976888436	4.14408665411692	4.13979582512602	5.65529226549577	5.42141956368202	2.9391619220656	2.86277214629776	5.80121161998775	4.70772677431318	4.47506150064107	5.04148775757902	3.53660201866836	Muller_glia
Hoxd12	3.15316328150282	3.31090791031469	3.82450240789865	2.90361698464619	4.99247132346858	4.78331637137157	2.8160073426073	2.71403227277976	5.78812362308995	4.17561728235084	3.99231183665695	5.16535723929181	1.77172681547782	Muller_glia
CREB5	4.24906650741765	4.52536911578454	5.0720439222249	4.75100063419963	5.08078305399834	5.00662727269872	3.44776285080948	3.70352173085081	5.66365468356542	4.55681992504704	4.8194747886351	4.96494033483413	3.94449019556565	Muller_glia
Rbpj1	2.95334655705755	3.87867302574659	3.76976795784727	3.62673805757609	4.2901854310083	4.52363469800557	2.76316950032329	1.34416943481922	5.64013244757975	4.14535448312985	3.91222298543081	4.77322377098434	1.80335860507141	Muller_glia
BMYB	4.21700457495799	4.0342406381524	4.90897164031976	4.06061540947797	5.54829757181581	5.27248660651351	4.04515431803133	3.53222564406856	5.56681661958304	4.62497281328427	4.75100063419963	5.23164323328004	3.26880819361641	Muller_glia
MYB	4.31788803355764	4.06731588983418	4.76131886847802	3.82602929226117	5.41476617919128	5.13873529672357	3.96859235691604	3.50705777236163	5.55798569254462	4.43935170129315	4.52363469800557	5.15097677864933	3.17220341666977	Muller_glia
Oct6	3.33505757915761	3.42197992084468	3.83665269840337	4.44839941003814	4.82510860635335	4.68213122712422	2.96475746925456	1.84876972394483	5.55179611765832	3.43688622407066	4.15496918403854	4.28165366052709	3.16336311493794	Muller_glia
Bapx1	2.91017438519234	3.76745955423679	3.93339303116434	4.16666522380173	4.66908351173174	4.26801771806201	2.42480272571829	1.92424865227413	5.46594820793199	3.60468229531318	3.61657754235853	5.27453683788263	3.7900813346229	Muller_glia
Rfx6	3.35270717250172	3.97368238581487	4.02998380306171	3.82842398155183	5.08326598513116	4.61115225766564	2.7047112998367	2.48407296903942	5.43153621033426	4.19990505788259	4.06044301054642	5.01860346374543	3.08145114895653	Muller_glia
c-Jun-CRE	4.23497569196185	4.59501883493172	5.07141676635611	4.64631212931927	4.8338981155962	4.61015772749913	3.28053520525493	3.76120011569356	5.39317289756072	4.62399194022868	4.62005879848184	4.85826081367025	3.66612246699132	Muller_glia
FOXK1	2.80819714970715	2.38784493694487	3.51898041731854	3.05022045883806	5.18850250054083	4.92362391710663	2.52492832413749	2.03874974701654	5.37574126351284	4.25362491986936	3.57822718401034	4.19960507287959	2.75747508442973	Muller_glia
STAT4	3.00419635196612	4.01836304119947	3.40386049908164	4.07821518029222	4.64918707140487	4.36488047583891	2.44927947214485	2.7127060126384	5.37063802812766	4.12955081795672	3.5418285114019	4.65300751540225	2.09174059726685	Muller_glia
AMYB	3.87120101090789	3.56558123776944	4.35182512594076	3.27940632460823	5.32056797548286	4.99450591216637	3.51244056047814	3.25424296870549	5.36737690247953	4.17699924034429	4.30757244874893	4.76643833358421	2.63834278867739	Muller_glia
Nkx2.5	2.83556352140117	3.21927574488953	4.09484443726375	4.32426509781533	4.18388052753296	3.6609942506244	2.17939999242367	1.59716288155849	5.3626996254773	3.81441017656115	3.67351197698281	4.85592890433527	4.32902134934998	Muller_glia
Brn1	2.91180703861623	3.24959899751104	3.99470837204675	4.37349030365159	4.66438204561994	4.46579316951945	2.92691795755363	2.45444744230329	5.31271324683177	3.66484287628569	4.0659450877004	3.97311810478796	3.53164067768744	Muller_glia
Stat3+il21	3.12632184325759	4.04480411666196	3.53718409086174	4.2524872633189	4.29687715963219	4.33545899885755	2.78501124223834	2.61300665241532	5.28573858434118	3.83966734323601	3.67705987730859	4.30582030866863	3.04879899449068	Muller_glia
Atf2	4.43212546597435	4.63375764284	5.19128879378951	4.62986279857846	4.95793750509581	4.77659930161562	3.57150258596036	4.04164677322165	5.27145991237815	4.8186673602505	4.76813901426623	4.85359154448657	3.85206066425546	Muller_glia
Bcl11a	2.37397508908072	3.29063819109509	3.5234150143864	4.96633503519968	4.26394667994139	4.65776263610726	1.85018559769667	1.65555784804765	5.19351225218191	3.92137910035217	3.3813347525659	3.22087382753087	5.0401940963378	Muller_glia
PBX2	3.40019688132857	3.68762867221228	4.31628739295979	2.91560622907471	4.87519732320115	4.15387054153613	2.96424160646262	2.07468022457813	5.15039723647141	4.20692892296925	4.06336975792267	4.85903690994514	2.32727770558442	Muller_glia
Maz	4.23526525327848	4.71492104994721	4.94946885885877	5.09497644253001	4.95582705760126	4.76813901426623	3.97837238596968	3.62407423074782	5.11739483066779	5.10957524195116	4.94235645334296	4.53539129138017	4.03459455781633	Muller_glia
FOXP1	3.12500460925813	2.64971462408925	2.89922137317315	3.28166281296697	4.59167959580559	4.51129897037802	2.39425228151987	1.44621285133113	5.07642303463426	3.84545576115603	3.46229248102197	3.73600156118267	3.2561716096119	Muller_glia
Oct4	3.25732701124245	3.08739946207981	4.08580823119981	3.99746648724561	4.75789127300576	4.45131946116983	2.88480071284671	2.12513166759695	4.93878119032827	3.86681641259007	4.26352459059288	4.09050386283616	3.15273602236366	Muller_glia
Stat3	3.44967003511293	3.99157328418616	4.31133589405111	3.75536919538277	4.300545392806	4.1402734941105	3.19948911106801	2.93438864331294	4.9351930989294	4.13276367212605	3.98285418618874	4.34885757328237	2.80396625793204	Muller_glia
PRDM15	2.68988623047454	3.26575941076705	3.95335686892112	3.38743646641212	4.0523065508752	4.04899846045522	2.14920078609469	2.30038266943885	4.91559174540936	3.50164585295896	3.48890296208126	3.62407423074782	3.16251709119882	Muller_glia
SPDEF	4.14313472639153	4.48604875508023	4.68582808900555	4.15731936138349	4.69226489283902	4.44570541133706	3.6122683517421	3.95584848496818	4.88355921152828	4.77068462446567	4.41799687846311	4.8629083820668	3.53892827735043	Muller_glia
ZNF711	2.83556352140117	3.68512240523622	2.0390100958855	2.18086933430995	2.42125662271154	1.99524438287908	2.20320664901377	2.3832429960115	4.77068462446567	2.13262679518349	2.14276839154016	2.99922616280825	2.18335100507035	Muller_glia
IRF8	2.58851563240702	3.56925096665841	3.03495298670727	3.00270788729042	3.45852244828142	3.43495447846029	3.1888289035159	3.16589690007731	4.65014355163082	3.79750961863939	3.00815479355255	3.81330703248899	2.09838595768077	Muller_glia
ELF5	3.83146349756973	4.44500143383527	4.19810379651295	3.40286266098122	4.27276964873693	4.10429489307527	3.75583692223882	4.41751442760344	4.58680252862991	4.13772328552405	4.04305126783455	4.2824825043375	2.92959247104945	Muller_glia
Arnt:Ahr	3.26346670819608	3.77045944110636	4.06508738115498	3.29509585077961	4.51316454019207	4.39851495217868	2.69799986524871	3.35235721624268	4.51415078760092	4.20200243692861	4.04375277610604	4.28234441140073	3.15487049489229	Muller_glia
STAT1	2.36273901581379	3.21687382219753	3.10144272797611	3.03109941739128	3.35898553285285	3.25385679376345	2.47232786758114	2.52412736294128	4.22171115814254	2.69056488676119	2.90471287516682	3.5562048372094	1.69909578436464	Muller_glia
CArG	2.58776403522771	2.90526037038992	3.85290974093564	3.06898273529358	3.73790768518129	3.79818218900439	1.52822785700856	2.32727770558442	4.14709512760763	3.35025490292458	2.95491027903374	3.37553763488158	1.56861591791385	Muller_glia
Duxbl	2.77008559202166	3.17178421733435	3.36245655334572	3.44680789291421	3.29805662274264	2.52812576890798	1.95118194298441	2.1394777551239	3.64701525001524	2.61373952163097	2.84839168565528	1.76985463384001	2.86505394991188	Muller_glia
SpiB	2.92584614608982	2.86562358820697	2.46725171454928	1.8399145111151	3.02674632708316	2.43361335540045	2.02101762154212	3.25231060095444	3.38743646641212	2.62972823432674	2.7948393311746	2.88926002904347	1.74519183341172	Muller_glia
Ronin	5.81859814908478	5.79636165594929	5.96896328176147	5.94069743005433	5.84759417668828	5.97380961186926	5.24807615011129	5.2257466737132	5.89632935199294	6.15464575724951	5.98820925438731	6.02175123971285	5.91512331385126	OFF_cone_bipolar
GFY-Staf	5.71439265376822	5.7261960694931	5.86135586176096	5.76487757401601	5.65983058712702	5.84151337034448	5.13049025590453	5.16478597392351	5.65738943508649	6.04713574447844	5.8664680569333	5.86986172534873	5.74139933822751	OFF_cone_bipolar
GFY	5.48645530866343	5.47688187446428	5.64226161800795	5.46001095554602	5.44155153463394	5.64084267488233	4.92797806041525	4.99721227376411	5.37527840768417	5.79818315007769	5.62654139431275	5.63514668226606	5.36784342919665	OFF_cone_bipolar
NRF1	5.34901048086356	5.41253851063806	5.44759906926379	4.87748478130875	4.76983680754333	5.1806593230798	5.02190488635449	5.04664573161929	4.78331637137157	5.5182557869133	5.51262196919504	5.16592817850229	4.92507740573461	OFF_cone_bipolar
Gfi1b	4.07940011483628	4.12826278042556	4.95159275346247	4.64246597073179	5.28218798461815	5.21927415920758	3.58462943274014	3.47010136030937	5.13403217224018	5.28320372873799	4.59279391492004	4.77153172320332	3.3418011717055	OFF_cone_bipolar
GFX	4.08260930600368	3.81153946684982	3.79143604243903	3.64414356027254	3.02237420450041	3.68987895444702	3.45505405445287	3.74879794432518	2.81241021642645	4.16883341421284	3.79368981846628	3.27638973106881	3.69932471197547	OFF_cone_bipolar
KLF14	4.94875989037817	5.57972982598622	5.46594820793199	5.28725641918861	5.24386118075198	5.30578938138674	4.48571074595076	4.70953020131233	5.31369846858634	5.50938833662798	5.59805152002396	5.10715686108688	4.58455923208397	ON_cone_bipolar
YY1	4.61214579972452	4.40927694916404	4.69592454925656	4.3125425711433	4.46533324080029	4.58231089184201	4.05681575032969	4.25063580654847	3.6946129859617	4.90675516360886	4.91044656684082	3.83276332444251	4.42448728586265	ON_cone_bipolar
RORgt	4.62399194022868	3.4797004431501	5.4174328474382	5.12574810119676	6.4240583226044	6.15888394964983	3.35933317756346	2.07769000864103	6.77855734051045	6.06935108576505	5.2257466737132	7.07665381544395	5.19351225218191	RGC
RORg	4.487737089096	3.64152575773047	5.47562638151845	5.21112415484566	6.41476957334448	6.21019838993349	3.4493524235492	1.64499808783265	6.68411160262624	5.90263333340137	5.23750522715128	7.01391547481053	5.12574810119676	RGC
RORa	4.47949357790009	3.55934008275895	5.40087395487313	5.12098335126512	6.27495032742835	6.11279683227551	3.00121720378456	1.48296724838015	6.67809051067766	5.88415769411947	5.02322240960173	6.98841318199959	4.829912458666	RGC
Mef2d	4.64822967544854	2.76883167336207	5.74396426428903	5.69843486832961	6.57144302956229	5.79026593454434	3.41048742856925	2.3646204839135	4.50843899702832	5.33849915618087	4.69226489283902	6.61820479547033	4.54870564900696	RGC
Mef2c	4.63666885304746	2.91831112658541	5.64932628886014	5.53378466755108	6.47635678884747	5.84354441703136	3.16378585855024	1.64306609341408	4.42938720603372	5.33609473088207	4.48796198508255	6.55393340402581	4.38751156490445	RGC
Mef2a	4.6269316777696	2.88144312715186	5.24174701505964	5.26682669945667	6.18043064662061	5.46721590300985	3.04832472367316	2.21517363598308	4.59915211366253	4.88507207112091	4.17807277775281	6.32220610902021	3.8168328184244	RGC
ETS1	4.8146204101703	4.99247132346858	5.28218798461815	4.53270701425438	5.28978103552575	5.12277279403311	4.48040029903214	4.84418708645859	5.12871458216186	4.99788772127375	4.9330340480727	5.34041854256667	4.39691524716763	RGC
TATA-Box	3.04642538786951	3.76953735713139	4.97120122485085	4.65396035015752	4.93087032562739	4.74493212836325	3.2534704696327	2.7033726115511	4.32307249183021	4.41811745481824	4.22361689792624	5.28877195370451	3.90177062896379	RGC
CDX4	2.85474458025301	2.48407296903942	3.95546556327098	2.97246364661464	4.6746962486367	4.47095284386828	2.50715725872282	2.09112304645367	4.67002115830771	3.99470837204675	3.57599067203532	5.14923714353388	1.62884830595392	RGC
Nkx3.1	2.59897910604785	3.3724549127965	3.92592591059714	3.53339455127354	4.19690115054719	3.17178421733435	2.91071889922703	1.99306632593309	4.85046654194343	3.2534704696327	3.33790253128984	4.97258722645873	3.32323584019244	RGC
HOXB13	2.95699144523756	3.22644709036452	4.1472532178775	3.25540059955057	4.3892504797632	4.56538931597625	2.88424189752063	1.84086704333508	4.91265488573605	4.0871520916406	3.39718936026462	4.96214508493582	2.54317555791198	RGC
EHF	4.26296152751494	4.5403116136396	4.6022659728407	3.78736640082859	4.69683737451392	4.51393170555382	3.88814006496481	4.53238441626244	4.78331637137157	4.7122292582815	4.55008021967013	4.89933122453758	3.2104403460471	RGC
Nkx2.2	2.09457642926411	3.32251485962769	3.83622129201186	3.93045214089651	4.41437281071309	4.1890484976914	1.71865099740742	1.46971596925896	4.83150862819882	3.56189799235315	2.91017438519234	4.8955984841079	3.75957088223647	RGC
PU.1	2.46640317822344	3.2557861788883	2.78501124223834	2.06736896044557	3.23789383070396	2.54317555791198	1.69543210560096	3.22843003767301	2.97501923195645	2.26581736880183	2.55256529826182	3.79661215391682	2.01823081063494	RGC
Zfp57	2.2490788254709	1.84213567655312	2.7033726115511	2.12846977274719	2.65605490598383	3.13113691056019	1.86624832121879	1.86361490632848	2.16401244313011	2.88256357544835	2.05386729056041	3.34814816057234	2.33795223683134	RGC
Elk4	5.58612443118797	5.66608060747219	6.07327492230555	5.40582557426332	5.58161484068199	5.87408767895441	5.04213396115563	5.32933142007721	5.57443280262835	5.84499264320772	5.9633222411617	5.70111224610032	5.2257466737132	Rod_bipolar
Elk1	5.49962422325307	5.59024043325707	5.9986883921973	5.2501769912201	5.45915989166487	5.74556400867116	5.01595445557386	5.30876262440958	5.47771799491433	5.74843711519663	5.84006009294875	5.51181454081044	5.05433314936197	Rod_bipolar
ETS	5.4506091768903	5.58048425831171	5.94358646686352	5.08326598513116	5.19240114095649	5.68153686570888	4.88280192258637	5.23217756404349	5.17671454478879	5.64155239812007	5.82334170971384	5.34663122682659	5.0720439222249	Rod_bipolar
ELF1	5.40222682993855	5.46637095154429	5.8490365539757	5.15097677864933	5.21710731112249	5.60027209828654	4.87137322676275	5.27402467397899	5.2501769912201	5.52465580875877	5.80663986009591	5.427150238391	5.00863329142558	Rod_bipolar
Fli1	5.33126846668772	5.47562638151845	5.78842994871649	5.11319188242135	5.74139933822751	5.69675785971924	4.83150862819882	5.28269598564508	5.63942171549581	5.55489569394848	5.62834027948934	5.53378466755108	4.66343909411207	Rod_bipolar
Atf1	4.85203026391962	5.10412563718359	5.74939298590825	4.78415284151653	5.71867108714995	5.45830810285698	4.28853979158042	4.26647548151378	5.39362754635236	5.43503118986386	5.36644319559564	5.66469508594815	4.09933210373314	Rod_bipolar
ETV4	5.08883014168131	5.37989735354046	5.63300229259515	4.92580335857956	5.33368451038533	5.48479693349065	4.66720557690754	5.11319188242135	5.24965219456676	5.38127888726238	5.53220301439415	5.30380229677861	4.68675017298051	Rod_bipolar
GABPA	5.14107859012155	5.43066055353575	5.57177373173584	4.7990908786254	5.35138408748473	5.47520753334478	4.81543111147129	5.20125565370491	5.2943093451505	5.46679351651994	5.52624943459404	5.36550861608836	4.72915616576908	Rod_bipolar
Atf7	4.45376573182886	4.75960653929251	5.53733426701854	4.79744207363521	5.33513133967075	5.03370056702725	3.65945064342312	4.18631584076091	5.33513133967075	5.00260312239899	5.03109130266364	5.16763904290592	4.04217368989319	Rod_bipolar
NRF	5.30876262440958	5.36035275746749	5.47100937436615	4.65681341913993	4.86213528577781	5.17614973257383	4.87290462063018	4.91338990965742	4.55240212044944	5.43851399704132	5.42053499927229	5.08016135674487	4.78915702210111	Rod_bipolar
CRE	4.82028156560504	5.08140436498446	5.41119952360471	4.6662652853479	5.12515374753885	5.06259503302697	4.13660552093661	4.45120282269066	4.64631212931927	5.19351225218191	5.19240114095649	5.10169402504322	4.41811745481824	Rod_bipolar
EWS:FLI1-fusion	4.65586330030361	5.08202529018293	5.25801606977451	4.50180767299294	5.06259503302697	5.12396397940326	4.1716141977134	4.57202696739484	5.20729796816087	4.82189316949938	5.00461722177069	5.04857313343665	4.06611654076555	Rod_bipolar
Elf4	4.75359019110636	5.05942545826569	5.19794439240125	4.41980399900791	4.99923724914389	4.97189446577983	4.40501047106426	4.98907111618042	4.84968376303849	5.02190488635449	5.06512347938033	5.11198778835654	4.28853979158042	Rod_bipolar
JunD	4.32704232634112	4.50964998413068	5.06638530920075	4.2581626474515	4.35105183037445	4.56434819146784	3.41147769106971	3.69212418427883	4.70592008908823	4.68859179412716	4.59066549978521	4.66438204561994	3.62859852322901	Rod_bipolar
PBX1	3.1896529661913	3.47506723022861	4.15229895548266	3.23632273847192	4.11218448035043	3.69312044837119	3.76514580956739	3.06572464537403	3.4141136069287	3.89141205152402	3.80086795606198	3.47444784340175	3.71746691096585	Rod_bipolar
DUX4	1.58882695852998	2.59301339111385	3.40053049267445	2.94127608775793	2.23484144090753	3.08922261664133	1.57691472072854	2.21090830442214	2.62684014567667	2.90306858869057	2.27993040242924	1.3865443298751	2.34851402488245	Rod_bipolar
ETS:RUNX	3.22326617316949	3.2092294478164	3.38912480042789	2.34084380511114	2.5408142817263	2.79116510781272	2.9247731846135	3.36970671457078	2.68375750853317	3.05305734017326	3.03735394824481	2.6447553507299	3.26116873705845	Rod_bipolar
BORIS	4.78080275463125	5.19351225218191	5.79087718150713	8.42901750051251	7.7336835707759	7.04141166379481	4.34016243057518	3.83254680392635	7.77275271646874	6.55833963672499	5.89797770401452	6.87770835762984	8.5131851700187	Rods
CTCF-SatelliteElement	2.4466854369678	2.30757263450508	2.82672173081971	5.50166629053407	4.88582764350291	4.36792771029438	2.20431052372571	1.43484640170206	4.52471906159046	3.31127267413417	3.03783344957263	3.37416870927424	5.71702770140622	Rods
